# Supplementary material for: Mutation-induced filaments of folded proteins are inert and non-toxic in a cellular system
Source: Mol Syst Biol. 2025 Sep 15;21(10):1306–24. doi: 10.1038/s44320-025-00144-y (PMC12494878; doi:10.1038/s44320-025-00144-y)
Supplement: Supplementary file 2 — Table EV1 [file 44320_2025_144_MOESM2_ESM.xlsx]

## Sheet: Table_EV1_plasmid_list
# The table provides a list of plasmids used in the study along with the type of experiment performed with each.
Name	Plasmid background	Expression/Integration	Casette Description	Usage Description
HG199	p426	Expression	Gal1 promoter - 2AN9 -mcherry - CYC terminator - Ura3	BY4743- Dissolve with wild type
HG201	p426	Expression	Gal1 promoter - 2VYC -mcherry - CYC terminator - Ura3	BY4743- Dissolve with wild type
HG202	p426	Expression	Gal1 promoter - 1M3U -mcherry - CYC terminator - Ura3	BY4743- Dissolve with wild type
HG204	p426	Expression	Gal1 promoter - 2IV1 -mcherry - CYC terminator - Ura3	BY4743- Dissolve with wild type
HG207	p426	Expression	Gal1 promoter - 1FRW -mcherry - CYC terminator - Ura3	BY4743- Dissolve with wild type
HG249	M3925	Integration	GPD promoter - YFP Venus - 1D7A - CYC terminator - G418	BY4743- Dissolve with wild type | BY4743 - Colocalization
HG250	M3925	Integration	GPD promoter - YFP Venus - 1D7A K11L E22L E25L D158L - CYC terminator - G418	BY4743- Dissolve with wild type | BY4743 - Colocalization
HG251	M3925	Integration	GPD promoter - YFP Venus - 1D7A 123K - CYC terminator - G418	BY4743- Dissolve with wild type | BY4743 - Colocalization
HG252	M3925	Integration	GPD promoter - YFP Venus - 1D7A truncated - CYC terminator - G418	BY4743- Dissolve with wild type | BY4743 - Colocalization
HG253	M3925	Integration	GPD promoter - 1FRW - YFP Venus - CYC terminator - G418	BY4743- Dissolve with wild type | BY4743 - Colocalization
HG254	M3925	Integration	GPD promoter - 1FRW D170L D173L K175L D176L - YFP Venus - CYC terminator - G418	BY4743- Dissolve with wild type | BY4743 - Colocalization
HG255	M3925	Integration	GPD promoter - 1FRW truncated - YFP Venus - CYC terminator - G418	BY4743- Dissolve with wild type | BY4743 - Colocalization
HG256	M3925	Integration	GPD promoter - 1M3U - YFP Venus - CYC terminator - G418	BY4743- Dissolve with wild type | BY4743 - Colocalization | BY4742 - Co-IP
HG257	M3925	Integration	GPD promoter - 1M3U D157L E158L D161L - YFP Venus - CYC terminator - G418	BY4743- Dissolve with wild type | BY4743 - Colocalization | BY4742 - Co-IP | BY4742 EM
HG259	M3925	Integration	GPD promoter - 1M3U L180K - YFP Venus - CYC terminator - G418	BY4743- Dissolve with wild type | BY4743 - Colocalization | BY4742 - Co-IP
HG260	M3925	Integration	GPD promoter - 1M3U truncated - YFP Venus - CYC terminator - G418	BY4743- Dissolve with wild type | BY4743 - Colocalization
HG261	M3925	Integration	GPD promoter - YFP Venus - 1POK -CYC terminator - G418	BY4743- Dissolve with wild type | BY4743 - Colocalization | BY4742 - Co-IP
HG262	M3925	Integration	GPD promoter - YFP Venus - 1POK E239Y -CYC terminator - G418	BY4743- Dissolve with wild type | BY4743 - Colocalization | BY4742 - Co-IP
HG265	M3925	Integration	GPD promoter - YFP Venus - 1POK 354K -CYC terminator - G418	BY4743- Dissolve with wild type | BY4743 - Colocalization | BY4742 - Co-IP
HG267	M3925	Integration	GPD promoter - YFP Venus - 1POK truncated -CYC terminator - G418	BY4743- Dissolve with wild type | BY4743 - Colocalization
HG268	M3925	Integration	GPD promoter - 2AN9 - YFP Venus - CYC terminator - G418	BY4743- Dissolve with wild type | BY4743 - Colocalization
HG269	M3925	Integration	GPD promoter - 2AN9 D60Y E61Y K63Y E64Y - YFP Venus - CYC terminator - G418	BY4743- Dissolve with wild type | BY4743 - Colocalization
HG270	M3925	Integration	GPD promoter - 2AN9 A108K - YFP Venus - CYC terminator - G418	BY4743- Dissolve with wild type | BY4743 - Colocalization
HG271	M3925	Integration	GPD promoter - 2AN9 truncated - YFP Venus - CYC terminator - G418	BY4743- Dissolve with wild type | BY4743 - Colocalization
HG272	M3925	Integration	GPD promoter - 2CG4 - YFP Venus - CYC terminator - G418	BY4743- Dissolve with wild type | BY4743 - Colocalization
HG273	M3925	Integration	GPD promoter - 2CG4 K126Y D131Y - YFP Venus - CYC terminator - G418	BY4743- Dissolve with wild type | BY4743 - Colocalization
HG274	M3925	Integration	GPD promoter - 2CG4 C70K - YFP Venus - CYC terminator - G418	BY4743- Dissolve with wild type | BY4743 - Colocalization
HG275	M3925	Integration	GPD promoter - 2CG4 truncated - YFP Venus - CYC terminator - G418	BY4743- Dissolve with wild type | BY4743 - Colocalization
HG276	M3925	Integration	GPD promoter - 2IV1 - YFP Venus - CYC terminator - G418	BY4743- Dissolve with wild type | BY4743 - Colocalization
HG277	M3925	Integration	GPD promoter - 2IV1 K24Y K25Y D26Y - YFP Venus - CYC terminator - G418	BY4743- Dissolve with wild type | BY4743 - Colocalization
HG278	M3925	Integration	GPD promoter - 2IV1 truncated - YFP Venus - CYC terminator - G418	BY4743- Dissolve with wild type | BY4743 - Colocalization
HG285	M3925	Integration	GPD promoter - 2VYC - YFP Venus - CYC terminator - G418	BY4743- Dissolve with wild type | BY4743 - Colocalization
HG286	M3925	Integration	GPD promoter - 2VYC D497L - YFP Venus - CYC terminator - G418	BY4743- Dissolve with wild type | BY4743 - Colocalization
HG287	M3925	Integration	GPD promoter - 2VYC truncated - YFP Venus - CYC terminator - G418	BY4743- Dissolve with wild type | BY4743 - Colocalization
HG298	M3925	Integration	GPD promoter - YFP Venus - 1POK R169M - CYC terminator - HygR	BY4741- Competition | BY4742 - Proteomics
HG299	M3925	Integration	GPD promoter - YFP Venus - 1POK R169M E239Y - CYC terminator - HygR	BY4741- Competition | BY4742 - Proteomics
HG300	M3925	Integration	GPD promoter - YFP Venus - 1POK R169M 354K - CYC terminator - HygR	BY4741- Competition | BY4742 - Proteomics
HG304	p426	Expression	Gal1 promoter - mcherry - 1D7A - CYC terminator - Ura3	BY4743- Dissolve with wild type
HG305	p426	Expression	Gal1 promoter - mcherry - 1POK - CYC terminator - Ura3	BY4743- Dissolve with wild type
HG306	p426	Expression	Gal1 promoter - mcherry - 2CG4 - CYC terminator - Ura3	BY4743- Dissolve with wild type
TL48	p413	Expression	GPD promoter - YFP Venus - CYC terminator - HygR	BY4742 - Proteomics | BY4742 - Co-IP
TL52	p413	Expression	GPD promoter - 1M3U D45A D84A E114A - YFP Venus -CYC terminator - HygR	BY4742 - Proteomics
TL53	p413	Expression	GPD promoter - 1M3U D45A D84A E114A D157L E158L D161L - YFP Venus -CYC terminator - HygR	BY4742 - Proteomics
TL54	p413	Expression	GPD promoter - 1M3U D45A D84A E114A L180K - YFP Venus -CYC terminator - HygR	BY4742 - Proteomics
TL81	p413	Expression	GPD promoter - 2VYC T420A - YFP Venus -CYC terminator - HygR	BY4742 - Proteomics
TL82	p413	Expression	GPD promoter - 2VYC T420A D497L - YFP Venus -CYC terminator - HygR	BY4742 - Proteomics
TL83	p413	Expression	GPD promoter - 2VYC T420A V326R - YFP Venus -CYC terminator - HygR	BY4742 - Proteomics
TL84	M3925	Integration	GPD promoter - Scarlet - 1POK R169M - CYC terminator - HygR	BY4741- Competition
TL85	M3925	Integration	GPD promoter - Scarlet - 1POK R169M E239Y - CYC terminator - HygR	BY4741- Competition
TL86	M3925	Integration	GPD promoter - Scarlet - 1POK R169M 354K - CYC terminator - HygR	BY4741- Competition
