# Supplementary material for: Mutation-induced filaments of folded proteins are inert and non-toxic in a cellular system
Source: Mol Syst Biol. 2025 Sep 15;21(10):1306–24. doi: 10.1038/s44320-025-00144-y (PMC12494878; doi:10.1038/s44320-025-00144-y)
Supplement: Supplementary file 3 — Table EV2 [file 44320_2025_144_MOESM3_ESM.xlsx]

## Sheet: TABLE_EV2
## This table provide the localization information and functional category used for Figure 3 and Figure S4, S5
Protein	Localization_cytosol	Localization_mitochondria	Localization_ER	Localization_Nucleus	Localization_Vacuole	Localization_plasma-membrane	Localization_budneck	Category
HSP104	1	0	0	1	0	0	0	Chaperone
HSP78	0	1	0	0	0	0	0	Chaperone
MCX1	0	1	0	0	0	0	0	Chaperone
RVB1	0	0	0	1	0	0	0	DNA-related
RVB2	0	0	0	1	0	0	0	DNA-related
CNE1	0	0	1	0	0	0	0	Chaperone
TCP1	0	0	0	0	0	1	0	Chaperone
CCT2	1	0	0	0	0	0	0	Chaperone
CCT3	1	0	0	0	0	0	0	Chaperone
CCT4	1	0	0	0	0	0	0	Chaperone
CCT5	1	0	0	0	0	0	0	Chaperone
CCT6	1	0	0	0	0	0	0	Chaperone
HSP10	0	1	0	0	0	0	0	Chaperone
APJ1	1	1	0	1	0	0	0	Chaperone
CAJ1	1	0	0	1	0	0	0	Chaperone
CWC23	0	0	0	1	0	0	0	RNA-related
DJP1	1	0	1	0	0	0	1	Peroxisom-related
ERJ5	0	0	1	0	0	0	0	Folding-related
HLJ1	0	0	1	0	0	0	0	Chaperone
JAC1	0	1	0	0	0	0	0	Chaperone
JEM1	0	0	1	0	0	0	0	Chaperone
JID1	0	1	0	0	0	0	0	Chaperone
JJJ1	1	1	0	0	0	0	0	Chaperone
JJJ2	1	0	0	1	0	0	0	Chaperone
JJJ3	1	0	0	1	0	0	0	Chaperone
MDJ1	0	1	0	0	0	0	0	Chaperone
MDJ2	0	1	0	0	0	0	0	Chaperone
SCJ1	0	0	1	0	0	0	0	Chaperone
SEC63	0	1	1	0	0	0	0	Chaperone
SIS1	1	0	0	1	0	0	0	Chaperone
SWA2	1	0	0	0	0	0	0
TIM14	0	1	0	0	0	0	0	Marker
XDJ1	0	1	0	1	0	0	0	Chaperone
YDJ1	1	0	0	0	0	0	0	Chaperone
ZUO1	1	1	0	1	0	0	0	Chaperone
HSP60	0	1	0	0	0	0	0	Chaperone
KAR2	0	0	1	0	0	0	0	Chaperone
LHS1	0	0	1	0	0	0	0	Chaperone
SSA1	1	0	0	1	1	0	0	Chaperone
SSA2	1	1	0	0	0	1	0	Chaperone
SSA3	1	0	0	0	0	0	0	Chaperone
SSA4	1	0	0	1	0	0	0	Chaperone
SSB1	1	0	0	0	0	1	0	Chaperone
SSB2	1	0	0	0	0	1	0	Chaperone
TOR1	1	0	0	1	1	1	0	Metabolism
SSC2/SSQ1	0	1	0	0	0	0	0	Chaperone
SSC3/ECM10	0	1	0	0	0	0	0	Chaperone
SSE1	1	0	0	0	0	0	0	Chaperone
SSE2	1	0	0	0	0	0	0	Chaperone
SSZ1	1	0	0	0	0	0	0	Chaperone
FES1	1	0	0	0	0	0	0	Chaperone
MGE1P	0	1	0	0	0	0	0	Chaperone
SIL1	0	0	1	0	0	0	0	Chaperone
SNL1	0	1	1	0	0	0	0	Structural
HSC82	1	1	0	0	0	1	0	Chaperone
HSP82	1	0	0	0	0	0	0	Chaperone
AHA1	1	0	0	0	0	0	0	Chaperone
CDC37	1	0	0	0	0	0	0	Chaperone
CNS1	1	0	0	0	0	0	0	Chaperone
CPR6	1	0	0	0	0	0	0	Chaperone
CPR7	1	0	0	0	0	0	0	Chaperone
HCH1	1	0	0	1	0	0	0	Chaperone
PIH1	1	0	0	1	0	0	0	Chaperone
PPT1	1	0	0	1	0	0	0	Chaperone
SBA1	1	0	0	1	0	0	0	Chaperone
STI1	1	0	0	0	0	0	0	Chaperone
TAH1	1	0	0	1	0	0	0	Chaperone
GIM1/YKE2	1	0	0	0	0	0	0	Chaperone
GIM2/PAC10	1	0	0	0	0	0	0	Chaperone
GIM3	1	0	0	0	0	0	0	Chaperone
GIM4	1	0	0	0	0	0	0	Chaperone
GIM5	1	0	0	0	0	0	0	Chaperone
GIM6/PFD1	1	0	0	0	0	0	0	Chaperone
HSP12	1	0	0	1	0	1	0	Chaperone
HSP26	1	1	0	1	0	0	0	Chaperone
HSP31	0	0	0	0	0	0	0	Chaperone
HSP32	0	0	0	0	0	0	0	Chaperone
HSP33	1	0	0	0	0	0	0	Chaperone
HSP42	1	0	0	0	0	0	0	Chaperone
BTN2	1	0	0	1	0	0	0	Prion
TSA1	1	0	0	0	0	0	0	Fiber-forming
AIP1	1	0	0	1	0	0	0	Structural
SUP35	1	0	0	0	0	0	0	Prion
RNQ1	1	0	0	0	0	0	0	Prion
WHI3	1	0	0	0	0	0	0	RNA-related
DCP2	1	0	0	1	0	0	0	RNA-related
ASN1	1	0	0	0	0	0	0	Fiber-forming
GCN3	1	0	0	0	0	0	0	Fiber-forming
PFK1	1	0	0	0	0	0	0	Fiber-forming
GLT1	1	1	0	0	0	0	0	Fiber-forming
URA8	0	0	0	0	1	0	0	Fiber-forming
GLN1	1	0	0	1	0	0	0	Fiber-forming
TUB1	1	0	0	1	0	0	0	Structural
RPL17B	1	0	0	0	0	0	0	Structural
mscarlet	1	0	0	0	0	0	0	Marker
GND1	1	0	0	0	0	0	0	Oxidative-stress
ERG6	0	1	1	0	0	0	0	Lipid-Related
PUB1	1	0	0	0	0	0	0	Stress-related
PRE1	0	0	0	1	0	0	0	Proteasome
SDD3	1	0	0	0	0	0	0	Protease
BAP2	0	0	1	0	0	0	0	AA-related
TPS1	1	0	0	0	0	0	0	Stress-related
PDR17	1	0	0	0	0	0	0	Lipid-Related
ARG4	1	0	0	0	0	0	0	AA-related
TPS2	0	1	0	0	0	0	0	Stress-related
SPE2	1	0	0	1	0	0	0	Oxygen-growth
GSY2	1	0	0	1	0	0	0	Stress-related
IST1	1	0	0	0	0	0	0	Multivesicular-body-sorting
VPS4	1	0	1	0	0	0	0	Multivesicular-body-sorting
TIF3	0	0	0	0	0	0	0	Stress-related
HCH1	1	0	0	1	0	0	0	Chaperone
CYM1	0	1	0	0	0	0	0	Protease
PRE9	0	0	0	1	0	0	0	Proteasome
RPN2	0	0	0	1	0	0	0	Proteasome
PRE6	0	0	0	1	0	0	0	Proteasome
REF2	0	0	0	1	0	0	0	RNA-related
YPK1	1	0	0	0	0	0	0	Lipid-Related
ATG3	1	0	0	0	0	0	0	Autophagy
ATG18	1	0	0	0	1	0	0	Autophagy
RPN14	1	0	0	1	0	0	0	Proteasome
ATG40	0	0	1	0	0	0	0	Autophagy
STE50	1	0	0	0	0	0	0	Signaling
ATG15	0	0	1	0	0	0	0	Autophagy
PTC1	1	0	0	1	0	0	0	-
PGM2	1	0	0	0	0	0	0	Stress-related
PBP1	1	0	0	1	0	0	0	Stress-related
BLM10	0	0	0	1	0	0	0	Proteasome
YAP1	1	0	0	1	0	0	0	Stress-related
TSL1	1	0	0	0	0	0	0	Stress-related
LRS4	0	0	0	1	0	0	0	-
VPS3	0	0	0	0	0	0	0	Vacuole-related
KRE28	0	0	0	0	0	0	0	Structural
BNI1	0	0	0	0	0	1	1	Structural
ATG2	1	0	0	0	0	0	0	Autophagy
MED1	0	0	0	1	0	0	0	RNA-related
RSC1	0	0	0	1	0	0	0	DNA-related
BUD27	1	0	0	0	0	0	0	RNA-related
CTT1	1	0	0	0	0	0	0	Stress-related
ATG13	1	0	0	0	0	0	0	Autophagy
TFS1	1	0	0	0	1	0	0	Stress-related
MSN2	1	0	0	1	0	0	0	Stress-related
RMD1	1	0	0	0	1	0	0	-
GLC3	1	0	0	0	0	0	0	Stress-related
NSI1	0	0	0	1	0	0	0	RNA-related
RPT1	1	0	0	1	0	0	0	Proteasome
TOF1	1	0	0	1	0	0	0	DNA-related
INO2	0	0	0	1	0	0	0	RNA-related
ATG1	1	0	0	0	0	0	0	Autophagy
ATG17	1	0	0	1	0	0	0	Autophagy
WSC3	0	0	0	0	1	0	0	Stress-related
YSP2	1	1	1	0	0	0	0	Apoptosis
HSF1	0	1	0	1	0	0	0	Stress-related
UBI4	0	0	0	0	0	0	0	Proteasome
ATG8	1	0	0	0	1	0	0	Autophagy
SPC42	0	0	0	0	0	0	0	Structural
ATG39	0	0	1	0	0	0	0	Autophagy
PFF1	0	0	0	0	1	0	0	Protease
AVT2	0	0	0	0	1	0	0	-
MSN4	1	0	0	1	0	0	0	Stress-related
ATG12	1	0	0	0	0	0	0	Autophagy
VAC8	1	0	0	0	1	0	0	Autophagy
NPR2	0	0	0	0	1	0	0	-
STE24	0	1	1	1	0	0	0	Protease
VMA21	0	0	1	0	0	0	0	-
ECM14	0	0	0	0	1	0	0	Protease
APE1	0	0	0	0	1	0	0	Protease
ATG32	0	1	0	0	0	0	0	Autophagy
ATG10	1	0	0	0	0	0	0	Autophagy
MMS22	0	0	0	1	0	0	0	DNA-related
AAT2	1	0	0	0	0	0	0	AA-related
ATG34	1	0	0	0	0	0	0	Autophagy
ATG20	0	0	0	0	0	0	0	Autophagy
SPE3	1	0	0	1	0	0	0	-
ATG5	1	0	0	1	0	0	0	Autophagy
DED1	1	0	0	1	0	0	0	Stress-related
ATG41	0	0	0	0	0	0	0	-
VPH1	0	0	0	0	1	0	0	Marker
NAB2	0	0	0	1	0	0	0	Marker
COX4	0	1	0	0	0	0	0	Marker
PEX3	0	0	0	0	0	0	0	Marker
TLG1	0	0	0	0	0	0	0	Marker
VRG4	0	0	0	0	0	0	0	Marker
TGL3	0	0	0	0	0	0	0	Marker
NUP145	0	0	0	1	0	0	0	Structural
EDE1	0	0	0	0	0	0	1	Structural
