# Supplementary material for: Mutation-induced filaments of folded proteins are inert and non-toxic in a cellular system
Source: Mol Syst Biol. 2025 Sep 15;21(10):1306–24. doi: 10.1038/s44320-025-00144-y (PMC12494878; doi:10.1038/s44320-025-00144-y)
Supplement: Supplementary file 4 — Table EV3 [file 44320_2025_144_MOESM4_ESM.xlsx]

## Sheet: Table EV3
# The table provides a list of primers used in the study
Primers	Direction	Sequence (5'-->3')	Usage description
Or348	Forward	GAGCAAGGGCAAGTGCACAAAC	Amplification of genome integration cassete for m39d plasmids.
Udi334	Reverse	TCGGTCGAAAAAAGAAAAGGAGAGG	Amplification of genome integration cassete for m39d plasmids.
TL109	Forward	TCTGAAGGCCGTCATTCTACCGGTGGTATGGATGAATTGTACAAAGGTGGCGGTGGCTCTGGAGGTGGTGGGTCCATTGATTATACCGCA	Backbone Amplification for cloning mScarlet instead of YFP into genome integration 1pok cassete for plasmids T84-86
TL110	Reverse	GAATCTCATGAATTCCTTGATGACAGCTTCACCCTTGGAAACCATCTGCAGCCCGGGGGATCCACTAGTTCTAGATCCGTCGAAACTAAG	Backbone Amplification for cloning mScarlet instead of YFP into genome integration 1pok cassete for plasmids T84-86
TL111	Forward	CTTAGTTTCGACGGATCTAGAACTAGTGGATCCCCCGGGCTGCAGATGGTTTCCAAGGGTGAAGCTGTCATCAAGGAATTCATGAGATTC	Insert Amplification for cloning mScarlet instead of YFP into genome integration 1pok cassete for plasmids T84-86
TL112	Reverse	TGCGGTATAATCAATGGACCCACCACCTCCAGAGCCACCGCCACCTTTGTACAATTCATCCATACCACCGGTAGAATGACGGCCTTCAGA	Insert Amplification for cloning mScarlet instead of YFP into genome integration 1pok cassete for plasmids T84-86
H658	Forward	TAACTCGAGTCATGTAATTAGTTATGTCACGC	Backbone amplification of plasmid m39d
H659	Reverse	CATCTGCAGCCCGGGG	Backbone amplification of plasmid m39d
H662	Forward	CCCCGGGCTGCAGATGAAAGTATTAATTGTTGAAAGCGAGTTTCTCC	Insertion of 2vyc-YFP gene in m39d
H813	Forward	CCCCGGGCTGCAGATGCTGAAAACAATTTCGCCGTTAA	Insertion of 2wcv-YFP gene in m39d
H664	Forward	CCCCGGGCTGCAGATGAAACCGACCACCATCTCCTTAC	Insertion of 1m3u-YFP gene in m39d
H814	Forward	CCCCGGGCTGCAGATGGCTCAAGGCACGCTTTATATTG	Insertion of 2an9-YFP gene in m39d
H815	Forward	CCCCGGGCTGCAGATGATTCAGTCACAAATTAACCGCAATATTC	Insertion of 2iv1-YFP gene in m39d
H816	Forward	CCCCGGGCTGCAGATGgtgAATCTGATGACGACGAT	Insertion of 1frw-YFP gene in m39d
H663	Reverse	GCGTGACATAACTAATTACATGACTCGAGTTATTTGTACAATTCATCCATACCATGGG	Insertion of 2vyc-YFP, 2wcv-YFP, 1m3u-YFP, 2an9-YFP, 2iv1-YFP or 1frw-YFP
H661	Reverse	GCGTGACATAACTAATTACATGACTCGAGTTAAGCCGTTTCAAACGTTCCTTTCAC	Insertion of YFP-1pok gene in m39d
H817	Reverse	GCGTGACATAACTAATTACATGACTCGAGTTAGGGCTTGATGGTACGCATG	Insertion of YFP-2cg4 gene in m39d
H818	Reverse	GCGTGACATAACTAATTACATGACTCGAGTTATGCCGCACCTCGCG	Insertion of YFP-1d7a gene in m39d
H660	Forward	CCCCGGGCTGCAGATGTCTAAAGGTGAAGAATTATTCACTGGTG	Inserion of YFP-1pok, YFP-2cg4, or YFP-1d7a in m39d
