# Supplementary material for: Mutation-induced filaments of folded proteins are inert and non-toxic in a cellular system
Source: Mol Syst Biol. 2025 Sep 15;21(10):1306–24. doi: 10.1038/s44320-025-00144-y (PMC12494878; doi:10.1038/s44320-025-00144-y)
Supplement: Supplementary file 6 — Dataset EV1 [file 44320_2025_144_MOESM6_ESM.xlsx]

## Sheet: DATASET_EV1
##	Columns details:
##	48 = YFP only (control) ;
##	52 = 1M3U-WT ; 53 = 1M3U-Fiber ; 54 = 1M3U-Misfolded
##	81 = 2VYC-WT ; 82 = 2VYC-Fiber ; 83 = 2VYC-Misfolded
##	298 = 1POK-WT ; 299 = 1POK-Fiber ; 300 = 1POK-Misfolded
##
	prot_id	Intensity..298_1	Intensity..298_2	Intensity..298_3	Intensity..298_4	Intensity..298_5	Intensity..298_6	Intensity..299_1	Intensity..299_2	Intensity..299_3	Intensity..299_4	Intensity..299_5	Intensity..299_6	Intensity..300_1	Intensity..300_2	Intensity..300_3	Intensity..300_4	Intensity..300_5	Intensity..300_6	Intensity..48_1	Intensity..48_2	Intensity..48_3	Intensity..48_4	Intensity..48_5	Intensity..48_6	Intensity..52_1	Intensity..52_2	Intensity..52_3	Intensity..52_4	Intensity..52_5	Intensity..52_6	Intensity..53_1	Intensity..53_2	Intensity..53_3	Intensity..53_4	Intensity..53_5	Intensity..53_6	Intensity..54_1	Intensity..54_2	Intensity..54_3	Intensity..54_4	Intensity..54_5	Intensity..54_6	Intensity..81_1	Intensity..81_2	Intensity..81_3	Intensity..81_4	Intensity..81_5	Intensity..81_6
1	48_YFP	25.4029	25.4292	25.3222	25.1708	25.0379	25.0582	25.9329	25.8762	26.055	26.0902	25.9843	26.0086	24.1035	24.5159	24.112	23.6778	23.2344	23.413	28.1505	28.2423	27.9749	28.1504	27.8849	28.2425	27.2559	27.1755	27.2675	27.5176	27.3426	27.3096	27.2299	27.4633	27.2684	27.3426	27.3763	27.3426	26.3141	26.1782	26.4215	26.3634	26.4506	26.334	27.2562	27.4986	26.9782	27.5948	27.41	27.3431
2	298_1pok-wt	25.9329	25.7764	25.7695	25.6985	25.7759	25.7025	26.5554	26.3135	26.2914	26.3398	26.5549	26.479	24.2327	24.1808	24.2849	23.8776	23.5168	23.7283	21.9676	20.604	23.0892	21.8514	22.1433	23.2768	21.2668	21.1079	21.6831	21.0362	23.533	23.2769	22.119	22.315	22.2476	21.7167	22.5473	22.1947	22.6578	22.7809	23.2025	21.786	23.1499	21.2592	23.6733	23.5881	22.9405	23.943	21.5347	21.9621
3	52_1m3u-wt	21.4388	21.3174	21.1762	20.8604	21.2786	20.7451	21.4706	21.5533	21.4192	21.3247	21.1418	20.9406	20.3937	20.8815	21.3726	21.2034	21.9405	20.9869	20.2561	20.4851	21.5215	21.4676	21.3351	22.041	24.866	24.9753	25.0035	25.1997	25.2912	25.3006	25.0735	25.0951	24.888	24.9351	24.2985	24.7645	22.775	23.602	23.8342	24.3173	23.306	23.0162	20.7969	21.4503	21.0746	21.6228	20.9055	21.2806
4	81_2vyc-wt	22.4787	22.6419	22.848	22.9733	22.8093	22.8107	22.6388	22.4056	22.8886	22.9758	23.0408	22.8403	22.6228	22.7659	22.4677	22.8964	22.9934	22.3334	22.7936	22.9513	22.5981	22.4929	22.5167	22.7084	22.8689	22.3363	22.8145	23.0413	22.4418	22.7638	22.5616	22.5337	22.403	22.703	22.8141	22.798	22.6213	22.5171	22.5035	23.0601	22.8219	22.5723	28.2425	27.9749	27.9752	28.1505	28.3193	28.1504
5	A5Z2X5	20.3306	20.8922	20.6895	20.6039	20.6127	19.8691	20.2813	20.1176	20.2612	20.281	20.6719	20.5183	20.0009	20.6855	20.3925	20.3666	20.5049	20.4856	20.4156	20.1932	19.9184	20.1675	20.6702	20.3715	20.404	20.5206	20.3501	20.4293	20.2308	20.2892	20.1005	20.3512	20.2315	20.2892	20.2635	19.4536	20.4915	19.9745	20.3493	20.264	20.5392	19.9792	20.1757	20.5135	20.0794	20.6991	20.0211	20.2799
6	O13297	22.9215	22.991	23.0053	22.9927	23.0092	23.1061	23.1349	23.0153	22.8727	22.8005	23.0335	22.7984	23.1789	23.0256	22.9263	23.0902	23.1339	23.1666	22.6996	22.5981	22.5592	22.4107	22.6328	22.5934	22.4826	22.4418	22.5626	22.5112	22.6554	22.5442	22.6616	22.4926	22.4697	22.5424	22.5207	22.6397	22.8027	22.6502	22.6891	22.5881	22.7396	22.6356	22.4867	22.4166	22.4309	22.5083	22.6364	22.3411
7	O13329	19.5379	19.5028	19.5562	19.6247	19.6236	19.8001	19.4767	18.9369	19.8263	19.6041	19.5998	19.3975	19.2061	19.0097	19.5393	19.7097	19.5649	19.7697	19.0105	19.3745	19.2441	19.3304	18.8616	19.2152	19.4261	19.5755	19.4713	19.2146	19.3966	19.4632	19.5374	19.9269	19.2022	19.6405	19.368	19.6088	19.3823	19.4156	19.2658	19.2702	19.1086	19.5265	19.3304	19.417	19.4792	19.2876	18.9802	19.4074
8	O13525	19.8443	20.1532	19.9051	20.3974	19.9714	19.4597	20.222	19.9739	20.1853	19.9319	20.0641	20.2667	19.7209	20.4442	19.7799	19.8982	19.6833	20.1146	20.2561	20.056	19.837	19.9443	20.0493	19.8159	20.2725	20.0013	20.1938	19.9769	19.3137	19.856	19.6073	19.7134	19.6119	19.8352	20.0384	19.732	19.5666	19.8729	19.6781	19.9008	20.087	19.6391	20.3715	20.5845	20.1029	20.3872	20.0825	19.9382
9	O13539	21.1281	21.126	21.1468	21.2856	21.1734	21.4294	21.2387	21.2014	21.4143	20.9994	21.3504	21.2227	21.1032	21.3637	21.4728	21.7011	21.7193	21.6341	21.1079	21.1289	21.2354	20.8653	21.1031	20.8928	20.8167	20.9051	21.0231	21.1793	20.8683	20.9886	21.0252	20.9826	20.9016	21.0788	21.1155	20.7412	21.0253	20.8233	20.8851	21.1789	21.1166	21.1142	20.8738	20.8905	21.1716	20.9531	21.4416	20.8624
10	O13563	22.2452	22.3643	22.2661	22.3345	22.3816	22.2554	22.2613	22.5373	22.2852	22.3999	22.1072	22.537	22.3102	22.6157	22.3913	22.1567	22.2394	22.2288	22.1669	22.4433	21.9068	22.3684	22.0448	22.5233	22.1616	22.2361	22.4171	22.5162	22.1477	22.236	22.2799	22.1512	22.0905	22.1269	22.3009	22.3311	22.1132	22.3852	22.2207	22.3614	22.4452	22.4946	21.9988	22.4352	22.4881	22.5775	22.1608	22.4645
11	O13577	19.324	19.3675	18.506	19.0804	18.8864	18.9949	19	17.8073	19.3329	19.1638	18.5262	19.2643	18.4367	18.8695	19.0953	19.48	19.7521	19.0985	18.8512	18.6828	18.9136	19.1559	18.9309	18.4002	18.6026	18.9027	18.5137	18.5821	18.4881	18.4749	18.2051	18.4749	18.4633	17.5583	18.7782	17.707	18.5111	19.1039	18.3271	18.2189	17.996	18.3731	18.6974	19.2961	18.92	18.2692	18.273	18.9476
12	O13585	20.203	20.5035	20.4811	20.3725	20.3562	20.1727	20.3925	20.2286	20.2489	20.527	20.2406	20.2667	20.3586	20.3147	20.3793	20.4662	20.3208	20.55	20.2895	20.2236	20.1131	20.3336	19.9285	20.2297	20.1677	20.344	20.4505	20.4293	20.2583	20.2645	20.1005	20.2616	20.1754	20.3007	20.1005	20.2879	20.3133	20.3256	20.2477	20.1692	20.4442	20.1241	20.2039	20.212	20.2497	20.436	20.153	20.0842
13	O14467	25.2643	25.4025	25.4398	25.425	25.7208	25.5442	25.7537	25.5715	25.8119	25.4631	25.7583	25.3289	25.5542	25.6188	25.7336	26.1942	26.2891	26.185	25.6061	25.3923	25.4375	25.2982	25.8024	25.3858	25.2371	25.3794	25.478	25.264	25.2739	25.3101	25.3628	25.2777	25.357	25.3817	25.4037	25.2465	25.5814	25.2342	25.6149	25.3203	25.6583	25.471	25.3367	25.1638	25.4977	25.4977	25.8019	25.3823
14	O14468	19.4547	19.1538	19.5784	19.3579	19.8038	19.9804	19.5982	18.5853	19.8185	19.574	19.742	19.5377	19.5251	19.2528	19.9052	20.1875	20.531	20.1394	19.2191	19.2349	19.4969	19.4306	19.7771	19.5955	18.7026	18.9524	18.8643	19.5432	19.1941	19.2365	19.3667	19.305	18.9309	19.2185	19.0428	18.6953	19.1568	18.7782	19.4352	18.8247	19.3924	19.0723	18.934	18.7223	19.548	19.2685	18.671	19.0953
15	O43137	22.6452	22.5028	22.7984	22.8955	22.9312	22.8531	22.704	22.019	22.8003	22.9965	22.7593	22.5906	22.635	22.718	22.8418	23.6399	23.656	23.2603	22.1221	22.2002	22.6645	22.3936	22.4309	22.7556	21.6369	21.7138	22.1195	22.078	22.3083	22.1838	21.8654	22.0961	21.9284	22.1399	22.2247	21.8124	22.3535	22.1427	22.4739	22.5146	22.548	22.3455	22.2555	22.0777	22.4617	22.6386	22.2728	22.1529
16	O60200	19.0447	18.6381	18.947	18.8176	18.6085	19.1355	18.8518	19.0456	19.3392	18.716	18.5605	18.4916	18.4367	18.5309	18.9218	19.3198	19.5314	19.5118	18.4331	18.7906	18.5623	18.8926	18.8616	18.4635	17.64	18.4824	18.3204	18.6605	18.194	18.1687	18.0723	18.3063	18.3792	18.587	18.2619	18.2548	18.7458	18.284	18.4157	18.3767	17.7793	18.4068	18.3668	18.4131	18.2692	18.8382	18.5254	18.5103
17	O74700	20.2955	20.814	20.2875	20.5758	20.7613	20.6904	20.3627	20.2286	21.0425	20.7219	20.7445	20.7837	20.4081	20.7332	20.5935	20.6609	20.3071	20.5177	20.5767	20.3011	20.4809	20.4113	20.6975	20.1556	20.552	20.3897	20.6467	21.0818	20.1256	20.4349	20.45	20.0779	20.4836	20.2109	20.628	20.1192	20.2116	20.2925	20.3493	20.4021	20.4541	20.6199	20.4951	20.627	20.9922	20.5699	20.5126	20.5613
18	O75012	17.6892	17.9624	17.1462	18.3478	17.6022	17.4158	17.5304	17.078	18.2554	16.8255	17.6022	17.9909	17.3343	17.8344	16.9904	17.0352	17.4409	17.6559	17.1842	16.5621	17.0992	16.882	16.9685	17.099	17.2791	17.2787	17.5306	16.9691	16.969	16.5623	16.6458	16.2546	16.7142	16.9239	17.1453	17.5102	16.9468	16.882	16.2544	16.5621	17.6319	16.882	17.2197	17.6234	17.1219	17.2195	17.7722	16.8254
19	O94742	19.0815	18.6716	19.4797	19.2533	19.0902	18.8451	18.893	19.3698	18.8866	19.3382	18.3068	18.9913	19.1642	19.0417	19.2411	20.0299	19.5257	19.8159	18.692	19.0576	18.6335	19.0216	19.1778	19.0765	18.9204	18.7427	19.478	18.8371	18.2463	18.8641	18.5335	17.9735	18.6456	18.112	18.8265	18.472	18.7209	18.9235	18.7589	18.8583	18.2661	18.7944	18.397	18.6261	18.6373	19.5411	18.5598	18.9933
20	O95678	18.9206	18.0501	19.0921	18.5031	18.2468	18.4142	18.5542	18.7833	19.5659	19.0372	18.5706	18.3245	18.9482	18.6215	18.2321	17.7306	18.2907	19.9319	17.8919	18.8532	18.159	18.4102	19.2534	18.7686	18.4186	18.2319	18.4247	19.1775	17.9735	19.5037	18.9029	18.0128	18.1401	19.1841	19.7274	18.9361	18.8445	19.8695	18.5891	18.884	18.5941	19.1893	18.0124	17.9733	19.5422	19.1094	17.7495	18.2918
21	P00044	20.502	20.5652	20.488	20.469	20.5579	20.7108	21.0692	21.0067	20.5279	20.5783	20.8075	20.0999	20.5667	20.7332	20.5863	21.3877	21.3761	21.3728	20.4109	20.2035	19.831	20.1053	20.1583	20.3886	19.9544	19.8434	19.7479	19.8721	20.2477	20.4779	20.2233	20.0219	19.8559	19.7351	20.1812	20.1811	20.1657	19.7717	19.8656	20.0034	19.7171	20.012	20.5385	20.1753	20.1283	20.236	20.3562	20.5943
22	P00045	17.5495	17.9118	18.4785	19.2234	17.9119	18.1224	17.4617	18.2815	19.0056	18.7965	17.7729	18.1312	17.9737	18.1305	17.9841	18.653	18.8016	18.3413	19.2108	18.4827	18.1118	18.749	17.7426	19.5623	17.9843	18.3636	20.6931	18.9123	17.6402	18.0326	19.7792	18.5081	20.4716	17.917	18.3939	18.0554	19.2021	18.4129	18.9851	18.1637	19.5419	17.7361	18.9702	18.1505	19.5918	18.2087	18.5537	18.0174
23	P00127	18.8999	18.9534	18.6293	18.874	18.355	18.9115	18.1026	18.9582	18.5377	18.557	18.3173	18.5968	18.4247	18.8117	18.7727	19.8398	19.9058	18.5884	18.7725	18.367	17.8859	18.4272	18.0172	18.7069	17.8859	18.3968	18.1942	18.5489	18.3768	18.2987	18.0833	17.2201	17.9289	18.2016	18.0924	18.7284	17.766	18.1503	17.7216	18.3352	17.9557	17.308	18.2918	18.364	18.5021	18.4963	18.6023	18.7136
24	P00128	23.0955	23.0087	23.3568	23.3326	23.467	23.5477	23.054	23.1839	23.2957	23.3542	23.0754	23.1209	23.0635	23.1128	23.4595	23.8368	23.9042	23.718	22.687	22.6385	22.868	22.8624	23.0623	22.8644	22.4906	22.5693	22.9504	22.748	22.6851	22.7082	22.6833	22.697	22.9269	22.5923	22.5742	22.6614	22.2178	22.2026	22.7458	22.6016	22.5168	22.5489	22.612	22.7203	23.0075	22.8264	23.1063	22.7142
25	P00330	27.2035	27.2032	27.3418	27.1746	27.0195	26.5999	27.2294	26.9413	27.2287	27.1282	27.342	27.1555	27.1559	27.0469	27.0751	26.8824	26.4472	26.7012	28.0893	27.7852	28.3192	28.2425	27.9517	27.7462	28.0889	28.0277	28.0886	27.8276	28.15	28.0887	28.1504	28.15	28.1505	28.15	28.1504	28.15	28.3186	28.1504	28.1504	28.1502	28.0887	28.1504	27.8846	27.828	27.7069	27.4796	27.7067	27.7462
26	P00331	19.2285	19.29	18.9287	18.3319	19.0643	18.5037	18.8082	18.8797	18.0734	18.9495	18.4433	18.7419	18.8879	18.9172	18.6281	18.4056	18.4963	18.6276	18.9115	19.2296	19.0739	19.0589	19.2641	19.4542	19.1939	18.5127	18.0273	19.5052	19.2199	18.2548	18.3542	19.1884	18.6048	18.8117	18.7361	19.0727	19.489	18.6023	19.081	18.9586	18.8965	19.2067	18.8856	19.1328	18.9542	19.4349	18.6308	19.4189
27	P00358	23.8699	23.3565	23.9797	23.2971	23.3602	23.1613	23.1064	23.7918	23.7881	23.9376	23.1468	24.4843	23.5779	23.4296	23.2478	22.9612	23.0221	22.5845	23.385	24.0559	23.5525	24.2521	23.3302	24.1798	23.5219	23.5003	23.2868	23.4408	22.937	23.9924	23.4262	23.3673	23.3758	23.533	23.3907	23.5576	22.459	23.7929	22.9704	24.1427	23.6354	23.5117	23.7711	24.3617	23.6839	24.6651	23.4014	24.203
28	P00359	28.9116	28.53	28.6745	28.5298	28.5298	28.4197	28.319	28.5295	28.2413	28.6753	28.5298	28.6745	28.53	28.5302	28.5306	28.1486	27.3728	28.0258	28.3195	28.9119	28.1502	28.9122	28.4213	28.9122	28.4209	28.3195	28.4205	28.53	28.2806	28.6751	28.6755	28.5302	28.6757	28.5302	28.3193	28.6751	27.7454	28.6755	28.3193	28.9119	28.6751	28.6755	28.5306	28.9119	28.6757	28.9124	28.5306	28.6755
29	P00360	25.8238	25.6282	25.8709	25.8352	25.71	25.1823	25.3361	25.5446	25.8347	26.1358	25.7819	25.8989	25.433	25.4146	25.4751	24.9631	24.6839	24.7506	26.0572	26.2344	26.6855	26.7956	25.7902	26.0568	26.0451	26.1477	25.8005	25.8718	26.3026	26.1411	25.9858	26.0448	26.0458	25.9329	26.0285	25.9463	25.7208	26.0221	25.9199	25.9004	25.9	25.906	26.4215	26.5102	26.2295	26.0458	26.3153	26.4374
30	P00410	23.2064	23.0624	23.29	23.2183	23.2862	23.177	23.2603	23.1151	23.4223	23.3842	22.934	23.1881	23.1265	23.1319	23.1159	23.1732	23.4396	23.2131	23.2638	22.9691	23.0339	23.1009	23.0879	23.0376	22.6877	22.6629	22.6884	22.7704	22.4029	22.6205	22.5804	22.6658	22.4722	22.796	22.7102	22.714	22.7678	22.5313	22.5473	22.3711	22.3763	22.5003	22.5563	22.4974	22.6213	22.5309	21.9811	22.4867
31	P00424	22.4803	22.6383	22.434	22.5317	22.6613	22.9544	22.3506	22.6275	22.4076	22.5681	22.3646	22.3648	22.5304	22.3693	22.713	23.1599	23.2214	23.0526	22.1464	22.2129	22.1344	22.2841	22.1962	22.2758	21.8752	22.034	22.0437	22.4078	22.1361	22.2956	22.2799	22.315	22.1998	22.3115	22.3766	22.286	22.0213	22.0502	22.0728	22.0286	21.829	22.0449	21.7653	21.9159	21.832	21.7353	21.1978	21.7831
32	P00425	22.1453	22.1229	22.478	22.4648	22.3301	22.3824	22.2051	22.2146	22.4045	22.2557	22.2	22.0561	21.9697	21.865	22.1336	22.0579	22.5667	22.3821	22.0613	21.7811	22.2485	22.2158	22.3722	22.0479	21.5925	21.7258	21.5341	21.7826	21.8429	21.9704	21.6419	21.692	21.7214	21.7368	21.9067	21.9115	21.7476	21.5269	21.8187	21.4812	21.9201	21.8248	21.8388	21.8486	21.9096	21.9898	22.2841	21.8122
33	P00427	23.8972	23.7985	23.9279	24.1799	24.0781	24.2015	23.7246	23.7495	24.3074	23.9768	23.91	23.7734	23.7668	23.8162	24.1549	24.7113	24.6044	24.5115	23.3421	23.6333	23.5126	23.4652	23.9921	23.5342	23.4148	23.5003	23.872	23.6663	23.4369	23.6269	23.4595	23.545	23.3373	23.566	23.6186	23.6381	23.2723	23.1379	23.3444	23.3698	23.5243	23.2405	23.3822	23.1684	23.3924	23.5216	23.3808	23.521
34	P00431	23.9714	24.025	23.9998	24.0472	24.0279	24.1691	24.0221	23.9994	23.9874	23.9768	23.8927	24.0372	23.8955	23.9324	24.0103	24.3345	24.4914	24.4418	23.6473	23.6802	23.9688	23.7916	23.7427	23.6311	23.4359	23.5463	23.5445	23.6418	23.6409	23.6973	23.6047	23.527	23.6039	23.6461	23.537	23.528	23.4682	23.4839	23.5266	23.451	23.5705	23.5515	23.6733	23.6964	23.871	23.9227	23.582	23.7763
35	P00445	27.0558	27.1559	27.0552	27.3752	27.4628	27.3744	27.2035	27.1647	27.7844	27.056	27.0952	27.003	27.1386	27.1561	27.1393	27.6292	27.1541	27.6654	27.1071	27.0959	26.9104	27.0751	26.903	26.9694	27.0959	27.1178	27.0955	27.1474	27.0379	26.7542	26.8449	26.934	26.8225	26.8216	26.9264	26.9101	27.0114	26.8706	26.9866	26.7545	26.8841	27.0473	26.9509	26.9691	27.36	26.9782	27.0962	26.8355
36	P00447	23.8109	23.8257	24.108	24.1139	24.0279	23.9204	23.3956	24.1129	24.0675	23.9034	23.9771	24.0714	23.8158	23.9446	23.9053	24.1829	24.2827	24.1833	23.5097	23.6659	23.8204	23.9508	23.9921	23.7642	23.5495	23.5244	23.6511	23.7803	23.417	23.6839	23.4381	23.488	23.388	23.4855	23.7013	23.2982	23.0775	23.3984	23.4652	23.451	23.5705	23.4222	23.2351	23.599	23.9108	23.681	23.6565	23.5885
37	P00498	24.5066	24.3943	24.2377	24.1855	24.3981	24.1691	24.4658	24.211	24.3619	24.509	24.433	24.5486	24.3543	24.1591	24.335	23.9711	23.6702	23.5468	24.9093	24.7456	24.9014	24.6802	24.6764	24.7215	24.7327	24.7807	24.8866	24.7406	24.8678	24.6456	24.733	24.8027	24.6718	24.7303	24.5968	24.7733	24.7811	24.5485	24.6091	24.5916	24.7431	24.7238	24.983	24.662	24.8645	24.8363	24.7651	24.7899
38	P00546	23.6908	23.6033	23.6798	23.6845	23.7886	23.8902	23.7575	23.6185	23.82	23.4872	23.7265	23.6516	23.6851	23.7199	23.7293	23.7453	23.9824	23.9404	23.6238	23.4008	23.7381	23.441	23.8307	23.5149	23.462	23.4416	23.6279	23.4233	23.4818	23.3324	23.5278	23.488	23.4718	23.4691	23.5266	23.5576	23.5478	23.2699	23.5747	23.2279	23.5243	23.455	23.6552	23.5295	23.8147	23.6067	23.9286	23.6445
39	P00549	27.8841	28.0269	27.7452	27.7846	27.6305	27.725	28.0271	27.8056	27.7056	28.0273	27.7454	28.0266	27.5176	27.7458	27.8846	28.4191	27.8256	27.6294	28.9124	28.5304	28.9119	28.6755	28.3195	28.4759	28.9119	28.9124	28.6749	28.9114	28.9116	28.9116	28.9122	28.9116	28.9124	28.9116	28.9122	28.9116	29.1787	28.9122	28.9122	28.6753	28.9116	28.9122	28.9122	28.6753	28.5308	28.6757	28.9122	28.9122
40	P00560	29.6748	29.6747	29.4281	29.8566	30.0388	30.0388	29.6748	29.4279	29.8566	29.6749	29.6747	29.4281	29.6747	30.0388	30.0388	30.0388	30.0388	30.0388	29.675	29.6749	29.6749	29.6749	29.675	29.6749	29.6749	29.675	29.4284	29.6747	29.6748	29.6748	29.6749	29.6748	29.675	29.6748	29.4288	29.6748	29.6747	29.4288	29.6749	29.6749	29.6748	29.6749	29.6749	29.6749	29.675	29.675	29.6749	29.6749
41	P00572	20.9642	20.9747	20.7774	21.0738	21.0508	20.9303	20.9214	20.8353	20.9864	20.898	20.9317	20.9053	20.8233	21.0756	20.8936	21.4435	21.2079	21.1491	20.4214	20.6454	20.8358	20.5352	20.6975	20.6294	20.4662	20.4504	20.8416	20.78	20.7191	20.7725	20.5785	20.3894	20.4066	20.6814	20.7589	20.6516	20.5983	20.5576	20.6087	20.4193	20.6469	20.6381	20.831	20.5726	21.068	20.6815	20.9732	20.5791
42	P00635	21.2887	20.7944	20.8876	21.2209	21.1118	21.0583	20.8364	20.1435	21.4645	20.973	20.8857	20.755	20.7481	20.8404	21.0885	21.3604	21.851	21.254	20.6609	20.687	21.1748	20.6559	21.3303	20.7343	20.5207	20.5507	20.9633	21.1191	20.8504	20.6665	20.7905	20.6694	20.9416	20.6365	21.0725	20.8009	20.843	20.9967	20.953	20.0236	20.7537	20.8477	20.607	20.4803	20.9329	20.7832	21.2555	20.6266
43	P00724	21.0479	21.1861	20.911	20.7421	20.7133	20.7904	21.1596	21.0172	21.1291	21.3755	21.2614	21.4166	20.8329	20.5857	21.1443	20.7007	20.1674	20.7906	22.0401	21.7015	21.7793	21.6754	21.9338	21.6919	22.002	21.7281	21.7855	21.6393	21.9654	21.7127	21.9345	21.8487	21.9557	21.9174	21.7549	21.7818	21.9402	21.8366	21.9166	21.7008	21.8744	21.5784	21.8063	21.7641	21.665	21.4409	21.7387	21.703
44	P00729	22.0703	22.1085	22.1939	22.1746	22.004	22.1302	21.987	22.3748	21.8355	22.0236	21.7076	22.163	22.0102	22.1568	21.9867	22.183	21.9127	22.1297	21.4984	21.7676	21.4035	21.5429	21.4123	21.6151	20.998	21.3021	21.1158	21.3399	21.016	21.3637	21.1364	21.2373	21.1866	21.166	21.1036	21.2069	20.936	21.4862	20.9318	21.5649	21.0863	21.292	21.4264	21.6897	21.286	21.6091	20.9266	21.8454
45	P00761	23.1306	23.1265	23.1687	23.1648	22.9686	23.2803	23.3137	23.7316	23.0423	23.3542	22.8829	22.7597	23.078	23.1192	23.0256	23.4368	22.8279	23.0751	23.7002	23.3376	23.0678	23.3529	22.8836	22.9723	23.223	23.2185	23.032	23.0689	22.7476	23.0013	22.9096	23.1171	22.8887	22.8612	22.8799	23.2982	23.053	23.4839	23.1338	23.3803	22.815	23.0562	23.3968	23.5441	23.2806	23.5451	22.5916	23.3242
46	P00812	23.8109	23.7876	23.7975	23.7774	23.6441	23.6729	23.8724	23.7194	24.0097	23.895	23.6441	23.6839	23.8041	23.9324	23.7013	23.8071	23.8603	23.8121	24.0532	24.1544	24.1004	23.9622	24.1672	23.8888	24.041	23.9976	24.0745	23.9367	23.7069	23.6683	23.9053	23.9059	23.8293	23.7717	23.8288	23.7499	23.6441	23.7559	23.672	23.6333	23.6117	23.7968	23.8355	23.7441	23.8493	23.7933	23.853	23.704
47	P00815	24.6431	24.5119	24.4668	24.532	24.4868	24.3292	24.4361	24.311	24.9257	24.9407	24.6373	24.5187	24.4893	24.3817	24.4948	24.5112	24.1751	24.1833	24.9673	24.8283	25.382	25.2342	24.8688	24.8034	25.1271	25.1335	24.9818	25.0976	25.1142	25.1114	25.1275	24.9987	25.0348	25.1087	25.1472	25.1325	25.1428	24.925	24.9914	24.8234	24.9526	24.936	24.9942	24.9247	24.8645	24.8767	24.8706	24.8238
48	P00817	25.1687	25.1658	25.1396	25.0404	24.9473	24.9698	25.0869	25.1675	25.0497	25.2676	25.1107	25.2607	25.1461	25.0756	25.1015	24.9549	24.8161	24.7981	25.4714	25.5736	25.5466	25.396	25.331	25.5553	25.3303	25.4601	25.3423	25.5194	25.3688	25.4875	25.3567	25.33	25.4002	25.5077	25.3567	25.5419	25.3226	25.379	25.4191	25.4706	25.4784	25.5119	25.4153	25.4969	25.412	25.5927	25.3434	25.547
49	P00830	26.8841	26.9338	27.0193	27.0195	27.0742	27.2545	27.0036	26.8763	27.2026	27.0038	26.9771	26.9769	26.8699	26.934	27.1068	27.1639	27.2774	27.2928	26.5695	26.6328	26.7461	26.5832	26.6861	26.7291	26.5352	26.5108	26.6321	26.6596	26.4953	26.5423	26.4647	26.4366	26.5108	26.4506	26.6026	26.5099	26.3568	26.3777	26.556	26.4509	26.4641	26.4808	26.556	26.3913	26.7637	26.6699	26.4374	26.5626
50	P00890	24.2884	24.2196	24.5611	24.4574	24.4993	24.3474	24.2271	24.2641	24.4141	24.4162	24.4697	24.2891	24.2551	24.1213	24.212	23.8464	24.1003	24.3224	23.5797	23.7235	23.7638	23.9847	23.7213	23.6161	23.5766	23.5463	23.6903	23.5148	23.5963	23.5858	23.4756	23.3673	23.5437	23.5033	23.5759	23.5361	23.1468	23.3254	23.386	23.352	23.3611	23.3968	23.6034	23.6507	23.7183	23.7587	23.3808	23.6538
51	P00899	24.7624	24.7449	24.6578	24.7445	24.755	24.717	24.723	24.7417	24.6848	24.7189	24.7638	24.8066	24.784	24.7558	24.7417	24.4757	24.4445	24.2938	24.5233	24.6299	24.4663	24.5896	24.4022	24.6187	24.4923	24.581	24.4535	24.4766	24.6751	24.6838	24.6068	24.6861	24.6308	24.6569	24.6257	24.6661	24.5078	24.6211	24.6211	24.6159	24.6107	24.5968	24.5806	24.5504	24.5572	24.5152	24.5442	24.5787
52	P00912	18.9938	19.1694	19.8569	19.969	21.354	21.4825	21.1232	21.6952	21.3995	21.6623	19.2009	21.4033	17.7147	21.3368	21.3478	18.3151	18.2569	18.6018	20.5436	21.0389	20.7877	20.8254	20.8503	20.8716	20.6918	20.6702	20.773	20.8597	20.8043	20.4779	20.3232	20.7067	20.7979	20.7662	20.6375	20.6909	19.6422	20.6938	20.8492	20.7156	20.6207	20.7189	20.6758	20.6683	20.8346	21.3157	20.3562	20.9097
53	P00924	27.117	27.0955	27.6663	27.8274	27.3255	27.3412	26.9422	27.0947	27.5935	27.6312	27.0465	27.2791	27.0744	27.2294	27.3101	26.9001	26.734	27.0185	26.9429	26.9507	27.3098	27.41	26.5562	26.9184	26.7631	26.8225	26.7791	26.8839	27.0558	26.934	26.8222	26.7458	26.8547	26.8841	27.0656	26.9505	26.5093	26.8545	26.8845	26.9342	26.8123	26.8845	27.0656	27.3098	27.2301	27.0564	27.1284	27.1175
54	P00925	29.4285	29.4284	29.6746	29.4282	29.4282	29.4278	29.4285	29.6745	29.4281	29.4287	29.4282	29.6746	29.4284	29.4285	29.4288	29.4274	29.1766	29.4275	29.1798	29.1793	29.1793	29.1796	29.4289	29.1796	29.1793	29.1798	29.1789	29.1789	29.1791	29.1791	29.1796	29.1791	29.1798	29.1791	29.1796	29.1791	28.9111	29.1796	29.1796	29.1793	29.1791	29.1796	29.1796	29.1793	29.1798	29.1798	29.1796	29.4288
55	P00927	25.3427	25.1864	25.3612	25.2166	25.2523	25.2348	25.3035	25.3087	25.3612	25.2814	25.2904	25.3026	25.3358	25.2588	25.1936	25.0979	25.1679	25.0316	25.1216	25.109	24.9991	25.1694	25.2313	25.1244	25.0926	25.1671	25.2972	25.2264	25.048	25.1492	25.2048	25.2268	25.0854	25.1379	25.1041	25.161	25.0472	25.0764	25.0418	24.9991	25.106	25.0664	25.1443	25.0732	25.185	25.1183	25.1936	25.0439
56	P00931	25.2268	25.2807	25.4172	25.3094	25.3192	25.2447	25.3233	25.1759	25.4476	25.3364	25.2327	25.3416	25.233	25.1964	25.379	25.2304	24.9834	25.1271	25.691	25.6434	25.7541	25.6391	25.6015	25.5206	25.722	25.6596	25.5458	25.55	25.6791	25.6791	25.6011	25.6897	25.5971	25.6286	25.6538	25.6681	25.6888	25.7447	25.6905	25.5736	25.7327	25.7336	25.547	25.6007	25.5051	25.5431	25.5553	25.4751
57	P00937	23.488	23.4637	23.2732	23.2971	23.3602	23.0883	23.4993	23.3624	23.3266	23.4087	23.2664	23.5119	23.5027	23.3475	23.3295	23.0316	22.6384	22.8895	24.1359	24.0676	24.1004	24.0053	24.0515	23.9658	24.3369	24.2613	24.0666	24.09	24.2331	24.073	24.074	24.1974	24.1144	24.2226	24.0604	24.1092	24.3203	24.1962	24.1708	24.0487	24.033	24.1084	24.1618	24.145	23.956	23.897	23.9847	24.0625
58	P00942	28.4207	28.4205	28.4201	28.3186	28.2416	28.3181	28.2421	28.4199	28.3185	28.3192	28.3186	28.4201	28.3188	28.4207	28.3193	27.9497	27.8814	28.0874	27.9282	28.0581	28.2423	28.0275	27.7856	27.975	27.828	27.9282	27.8839	28.0886	28.0887	28.15	28.0275	28.0887	28.0893	27.9276	27.7462	28.0271	27.6305	27.928	28.0891	28.0889	28.0009	28.0891	27.8282	28.0273	28.0893	28.2428	28.0891	28.3193
59	P00950	28.0271	27.9275	27.9742	27.9744	27.9744	28.0878	27.8559	28.0264	27.8834	27.9278	27.8836	27.8834	27.8276	27.9276	27.975	27.9497	28.0251	27.9735	27.4796	27.4478	27.4986	27.5185	27.56	27.5185	27.4287	27.5187	27.4092	27.5765	27.3758	27.4285	27.5946	27.5179	27.3766	27.5179	27.5598	27.5385	27.5937	27.5598	27.5391	27.6671	27.4095	27.5946	27.4481	27.6671	27.6317	27.7464	27.3763	27.6314
60	P00958	24.9635	24.9818	24.9257	24.8514	24.8222	24.9089	25.0729	24.9335	25.0028	24.9459	24.96	24.9492	25.0358	25.0315	24.9147	24.9239	24.9754	24.9402	25.3897	25.3787	25.2502	25.2785	25.3827	25.292	25.5826	25.5649	25.5037	25.4405	25.4184	25.3688	25.3307	25.4665	25.2852	25.356	25.4265	25.3101	25.5282	25.5119	25.4037	25.4557	25.3784	25.3042	25.2595	25.2592	25.1697	25.0797	25.3042	25.1818
61	P01094	20.3204	20.0677	20.4971	20.3197	20.4909	20.5132	19.6107	19.6684	20.7396	20.6291	20.1134	19.9959	20.1654	20.2194	20.433	20.3553	20.6442	20.6578	19.8461	19.8889	20.2378	20.4245	20.201	19.9298	19.6095	19.7667	19.4314	19.639	19.9846	19.5441	19.8781	19.3759	19.7741	19.5327	20.0707	19.565	19.489	19.372	19.8817	19.4494	19.7134	19.4449	20.0871	20.0889	20.0342	19.8709	20.4398	19.8712
62	P01097	22.2552	22.4725	22.3834	22.6387	22.468	22.0992	22.6174	21.6322	22.4788	22.2644	22.4897	22.4098	22.1047	22.2754	22.3757	22.3153	22.2034	22.5412	21.8552	21.7015	22.1154	21.824	22.1056	22.041	21.7962	22.1647	21.9195	21.9586	22.0421	21.7812	21.6507	21.6825	21.9128	21.848	21.7888	21.6862	21.4797	21.5724	21.6567	21.654	21.7812	21.957	21.8613	22.1548	21.9575	21.6919	22.1944	21.9262
63	P01098	20.8703	21.2075	21.02	21.9513	21.2087	21.114	20.6185	20.8584	21.6275	21.1863	20.8857	21.6733	20.7481	21.3518	21.069	21.2338	21.0779	21.254	20.4156	21.0226	20.5831	21.1036	20.4504	20.6859	20.6592	20.7684	20.9633	20.5719	20.6146	20.4349	20.0111	20.5231	20.6297	20.5435	20.8803	20.5518	20.1934	20.866	20.5923	20.8652	21.2062	20.7364	20.7682	20.973	20.8235	20.8922	20.9128	20.6266
64	P01119	21.9641	21.6773	21.4585	21.541	21.6697	21.4451	21.9108	21.5711	21.9777	21.821	21.6765	21.9612	21.7927	21.4368	21.7367	21.0807	21.0687	21.2832	21.8295	22.0951	22.002	22.057	21.781	21.9598	21.8875	21.9717	21.9408	22.0903	21.9048	22.0535	22.0509	21.8882	21.9435	22.1453	22.0366	21.8021	22.0898	22.1628	21.9613	21.9478	22.1143	21.9017	22.0242	22.1467	21.9016	21.7452	22.235	22.0161
65	P01120	23.2748	23.2517	23.1746	23.1227	23.0172	22.8261	22.936	23.1076	23.024	23.0535	23.133	23.1832	23.0167	22.8518	23.0002	22.3404	22.1457	22.2319	23.0748	23.1798	22.755	23.0397	22.709	22.9064	23.1254	22.9628	22.9355	23.1276	22.9832	23.064	22.9782	23.0693	23.0928	23.1749	22.8382	22.9893	22.8965	23.1423	22.9782	23.05	22.9612	22.9312	23.0459	23.2124	22.8588	22.869	23.1148	23.0639
66	P01123	22.3165	22.4384	22.0805	22.1441	21.9865	22.0467	22.4229	22.234	22.3561	22.5201	22.2471	22.4467	22.507	22.2599	22.29	22.7977	22.0475	22.6708	23.9191	23.9312	23.9142	23.7445	23.4957	23.7013	24.1832	23.8373	23.5758	23.4233	23.8684	23.963	24.16	24.0574	24.134	24.0012	24.0021	23.7499	24.285	23.927	24.1317	23.9142	23.9667	23.9472	24.0604	23.8204	23.2971	23.4908	24.023	23.8303
67	P02293	17.1847	17.1459	16.5627	17.9495	17.3215	17.3091	17.427	15.7279	17.9741	16.6803	17.4393	17.4887	17.0996	17.2793	17.5492	17.2562	18.2121	17.0564	16.0452	17.7497	17.3338	16.8254	16.7978	16.7706	16.4692	16.0452	16.6044	16.0457	16.4693	16.7708	16.8537	16.9239	17.1451	16.3839	16.4691	16.5623	17.0128	16.7425	16.6458	16.0454	16.4693	16.4691	16.2544	14.439	16.2543	16.0452	16.3837	16.7144
68	P02309	27.8278	27.8276	27.2287	27.409	27.1557	27.0547	27.6669	27.6661	27.0112	26.7874	27.7846	27.5377	27.6487	27.5768	26.8845	26.5324	26.6471	26.8757	27.5948	27.6671	27.7852	27.7067	27.4796	27.6673	27.5944	27.6675	26.7455	26.8699	27.8278	27.7063	27.6673	27.6669	27.7464	27.7458	27.4481	27.9747	27.8274	27.6673	27.7067	27.4478	27.5179	27.41	27.6314	27.4986	27.4484	27.36	27.4637	27.6673
69	P02381	21.3072	21.4388	21.3681	21.4256	21.4281	21.203	21.2269	21.3722	21.3709	21.3193	21.4256	21.2905	21.354	21.3954	21.3478	21.405	21.2735	21.5268	21.1531	21.2881	21.2212	21.163	21.2415	21.2013	21.169	21.284	21.1039	20.8456	21.2162	21.1034	21.0302	21.2149	20.9753	21.1567	21.1768	21.2387	21.062	21.0872	21.2691	21.0644	21.1347	21.1336	21.1181	21.1129	21.0453	21.0726	21.2875	21.0228
70	P02400	25.1635	25.0476	25.1537	25.07	25.203	25.1562	24.2372	23.4376	24.8882	25.2338	25.1833	24.9596	25.264	25.1519	25.3241	26.0062	26.0633	25.6759	23.9627	24.9196	23.9249	24.836	24.2923	24.9066	24.1726	24.581	24.6812	25.1348	24.1659	24.5983	24.836	25.0509	24.6628	24.7914	24.5316	23.8309	23.9914	24.7395	24.7373	25.1175	24.6684	24.6367	24.1618	24.6841	24.8266	25.442	24.4824	25.0345
71	P02406	26.7871	26.7539	26.2217	26.1864	25.8819	25.8758	26.7715	26.9012	25.2551	25.8596	26.2808	26.7276	26.9177	26.9776	25.7	25.5745	25.2258	25.5089	26.3404	26.5829	26.5427	26.6858	26.2513	26.6026	26.5557	26.9604	25.5633	25.591	26.7285	26.7871	26.9427	27.1561	26.8547	26.9505	26.4084	26.9101	26.6159	26.9509	26.5105	26.8843	26.8351	26.617	26.617	27.28	25.9064	26.4446	26.7203	27.0203
72	P02538	20.4198	20.1532	20.1893	20.7421	20.2393	20.1232	20.6111	20.3989	20.9864	20.3245	20.5781	20.4468	20.3937	20.203	20.6336	19.8098	20.0205	20.6801	20.1638	19.4125	20.004	20.3512	20.6774	19.96	19.7285	19.2722	20.4004	19.7227	19.4497	19.1385	19.5332	19.6484	19.4622	19.8443	20.1126	19.2229	19.738	20.0424	20.0699	19.5313	19.6725	19.6686	19.8712	19.8338	20.6039	20.014	20.1942	20.0065
73	P02557	25.0361	25.111	25.1537	25.1833	25.1801	25.162	24.9934	25.0349	25.1797	25.0457	25.1318	25.0304	25.0139	25.0509	25.1244	25.5603	25.674	25.5261	24.5996	24.7848	24.7756	24.7062	24.8217	24.8034	24.6865	24.6898	24.9818	24.9265	24.7077	24.6661	24.6824	24.6317	24.6874	24.7123	24.7192	24.6861	24.5276	24.5485	24.6958	24.7171	24.7665	24.6556	24.5148	24.6952	25.0738	24.9946	24.7439	24.7131
74	P02769	19.9734	20.2302	20.4414	20.0082	20.3164	19.6824	19.9548	20.0802	19.7048	20.2496	20.0956	20.0442	20.0513	20.1088	20.0211	19.7148	20.2061	19.767	20.101	20.2795	19.617	19.4233	19.7516	20.2828	19.4505	19.8461	20.0338	19.6663	20.1256	19.718	19.7697	19.8735	19.8901	19.6523	19.6214	20.0779	19.9275	19.6903	19.0993	19.9436	20.0457	19.3519	20.3536	19.864	20.2055	20.1796	19.9074	20.2948
75	P02829	24.3129	24.3083	24.6259	24.3786	24.3376	24.2369	24.1574	24.1363	24.5898	24.7799	24.2808	24.3848	24.4813	24.2312	24.568	24.1191	23.9042	23.6955	25.2477	25.0685	25.1301	25.1905	25.2625	25.1041	25.1522	24.8996	25.0452	24.7642	25.0143	25.0631	24.9385	25.1142	25.1361	25.0039	24.975	25.0454	25.5454	25.5384	25.4115	25.5116	25.5822	25.3207	25.1121	24.9991	24.7399	24.895	25.1067	25.0181
76	P02992	22.9853	22.965	22.9229	22.9591	22.9475	22.9181	23.0629	22.8984	22.7923	22.9816	22.9723	23.0178	22.8463	22.7721	23.065	23.0653	23.1339	22.991	23.8108	23.7995	23.8898	23.8104	23.8307	23.7538	23.81	23.7973	23.8158	23.7508	23.9045	24.0028	23.8693	23.766	23.9417	23.8864	23.8707	23.8454	23.8598	23.8775	23.86	23.8473	23.8922	23.8627	23.7494	23.8204	23.5998	23.6212	23.748	23.7597
77	P02994	27.3426	27.706	27.3088	27.2673	27.1166	27.1377	27.5942	27.478	27.0373	27.4791	27.2552	27.6303	27.4092	27.2798	27.41	27.5924	27.0931	26.9933	28.0277	27.9749	28.0273	28.0891	27.9517	28.0891	28.2423	28.2428	28.0269	28.2418	28.5302	28.2421	28.2425	28.319	28.2428	28.2421	28.2425	28.319	28.2416	28.5306	28.2425	28.3192	28.2421	28.2425	28.0891	28.1502	27.8284	27.7856	28.1504	28.0891
78	P03871	20.755	21.0268	20.6974	20.7533	20.9414	20.9072	20.7199	20.4521	20.611	20.7628	20.2715	20.636	20.7645	20.9404	20.8432	21.0707	20.7956	20.9434	21.3822	21.1289	21.0344	21.3066	21.064	21.2463	21.6665	21.7236	21.3221	21.6084	21.6882	21.6007	21.6006	21.6772	21.8807	21.7593	21.7297	21.833	21.8944	21.8005	21.7853	21.7275	21.8909	21.875	22.0776	22.0914	22.0033	21.9866	22.07	21.9024
79	P03872	22.2181	22.0468	22.4112	22.2634	22.2883	22.4203	22.1734	22.2117	21.8929	21.9255	21.9824	21.8198	22.3981	22.3223	22.5545	22.7481	22.7327	23.014	21.6599	22.025	21.7556	21.7459	21.847	21.8296	21.8428	21.6084	21.7334	21.5799	21.4626	21.3186	21.6875	21.7054	21.8401	21.8021	21.6987	21.7054	21.5069	21.8666	21.5854	21.854	21.689	21.6567	22.6081	22.6857	22.5367	22.8588	22.6262	22.6262
80	P03874	19.9693	19.9666	20.0879	19.7971	20.0041	19.8145	19.7888	19.8667	19.9477	19.8057	19.8566	19.6543	19.8429	19.9616	19.8214	19.6984	20.1674	19.9637	19.7253	19.7046	19.7604	19.8428	19.7384	19.7824	19.9657	19.9439	19.98	20.0122	19.925	19.6273	19.793	19.8013	19.7838	19.9131	19.756	20.1021	19.8942	19.8386	19.7707	19.8397	19.8577	19.9913	19.9163	19.8923	19.8925	19.7526	19.2958	19.4024
81	P03965	25.5077	25.4104	25.3321	25.2582	25.5411	25.4987	25.4784	25.286	25.737	25.8137	25.5106	25.5102	25.2972	25.2268	25.4265	25.0337	24.9511	25.1496	25.7452	25.5736	25.6796	25.6011	25.62	25.574	25.8596	25.8024	25.7764	25.7533	25.6003	25.6095	25.7	25.643	25.5087	25.6477	25.7447	25.6992	25.4735	25.4115	25.3695	25.2845	25.2498	25.3108	25.6196	25.5158	25.45	25.4041	25.4153	25.4884
82	P04037	21.4531	21.1505	21.2336	21.1657	21.2498	21.5561	21.2635	21.5074	21.0033	21.3914	21.0785	21.1686	21.3793	21.3451	21.427	21.8656	22.0528	21.8727	20.4049	21.0728	20.7282	20.8999	20.7138	20.9202	20.0388	20.3897	20.3631	20.6565	20.0744	20.6831	21.0547	20.5929	20.4904	20.658	20.6579	20.3642	20.2286	20.3418	20.3814	20.6367	20.3481	20.5003	20.3715	20.7156	20.7592	21.1038	20.492	20.986
83	P04046	23.0153	23.0177	23.0361	22.8018	22.9971	22.9257	23.0911	22.8722	23.094	22.991	23.0114	22.909	23.1591	22.9863	23.0449	22.9134	22.84	22.8706	23.2784	23.088	23.2546	23.0438	23.0748	23.0673	23.1971	23.1564	23.2415	23.1567	23.1783	23.1064	23.1636	23.1238	23.1153	23.2152	23.2025	23.2624	23.2921	23.1823	23.2445	23.223	23.2554	23.1883	23.1259	23.2311	23.1352	23.1046	23.1063	23.0853
84	P04050	24.5694	24.5712	24.525	24.4868	24.5513	24.6007	24.5454	24.4565	24.5229	24.5376	24.7424	24.6391	24.6127	24.4919	24.5944	24.2708	24.1197	24.2378	24.8688	24.7848	24.8637	24.8619	24.9702	24.7631	25.141	25.0854	25.0679	25.0111	25.0756	25.0786	25.0345	25.0951	25.0613	25.0951	25.0418	25.1203	25.1513	25.0764	25.1722	25.0732	25.161	25.1358	24.7651	24.7189	24.8363	24.7614	24.9616	24.8238
85	P04051	22.8172	22.7735	22.6756	22.7989	22.6155	22.6773	22.7207	22.5498	22.7964	22.7774	22.8437	22.8727	22.6456	22.7457	22.7102	22.5995	22.7848	22.8844	22.9424	22.8177	22.857	22.8945	22.9728	22.8238	23.2692	23.3408	23.1495	23.1767	23.2379	23.1511	23.1666	23.2813	23.1924	23.1793	23.1872	23.1966	23.3744	23.2	23.091	23.1312	23.1772	23.193	23.054	22.8533	22.897	22.7394	22.9285	22.885
86	P04076	25.3499	25.3327	25.2831	25.4776	25.342	25.4315	25.5041	25.4768	25.7525	25.7541	25.448	25.3875	25.4104	25.4146	25.396	25.3694	25.249	25.2115	25.6061	25.4788	25.722	25.7447	25.4195	25.5047	25.6007	25.62	25.3557	25.4484	25.5914	25.4703	25.5645	25.5041	25.5303	25.4522	25.4884	25.5291	25.3913	25.2951	25.292	25.2707	25.356	25.3337	25.4792	25.3957	25.4307	25.4195	25.4751	25.4115
87	P04147	27.631	27.5176	27.5584	27.5937	27.7454	27.5578	27.5592	27.5581	27.7056	27.5182	27.6485	27.5935	27.6487	27.5768	27.7067	27.357	27.5355	27.4773	27.2172	27.28	27.2296	27.2299	27.1755	27.3266	27.1751	27.2564	27.3093	27.3093	27.2294	27.2798	27.2802	27.2294	27.2684	27.2557	27.1659	27.1389	27.1166	27.2041	27.3431	27.2038	27.2557	27.3431	27.1393	27.2428	27.1899	27.2172	27.2041	27.2802
88	P04161	22.2816	22.2315	22.0241	22.1572	22.0439	21.8311	22.4076	22.2259	21.9973	21.9788	22.1317	22.1366	22.2024	22.3771	22.0449	22.1154	22.1851	22.4556	22.0843	22.415	22.2021	22.054	22.3763	22.2877	22.0488	21.9644	21.8509	21.9071	21.8909	22.0634	21.9936	22.0718	22.0439	22.1868	21.9558	21.9391	22.2435	22.1886	21.9811	22.0511	22.0029	21.8583	22.3644	22.0859	22.2886	22.2368	22.5426	22.2833
89	P04264	21.7768	23.6197	21.1468	22.9853	21.1625	23.3256	21.983	22.5004	22.0692	21.5429	20.921	21.8717	20.4285	21.1492	21.7424	22.7176	21.3561	21.85	22.504	22.2738	20.6367	21.6169	20.8619	20.7238	22.452	22.4496	22.7615	20.1532	20.6642	21.2211	19.9414	20.8777	20.7744	20.9917	19.9324	22.6814	21.1206	21.9262	21.6109	21.0288	20.7739	20.8407	22.466	21.2737	22.6441	21.6758	21.577	20.9505
90	P04449	22.076	21.8578	21.6427	21.5874	21.3703	20.943	21.6361	22.3386	21.2687	21.2932	22.1115	21.7225	22.1328	21.9566	21.2555	21.1175	20.3841	20.6578	22.896	22.2767	22.0404	22.3852	22.434	22.057	22.6344	22.2539	20.9134	20.4638	21.9448	22.1407	22.0168	22.0272	22.2197	22.1981	21.5318	21.7114	22.3068	22.2743	21.767	21.8567	21.714	21.5194	23.0023	22.6655	21.6433	21.5649	23.1293	22.4413
91	P04456	24.6838	24.7118	24.4283	24.4697	24.5792	24.0804	24.5122	24.311	24.4283	24.646	24.7526	24.7016	24.7487	24.6132	24.5094	24.2708	24.1919	24.1682	25.337	25.2564	24.8873	25.093	24.8217	25.2538	25.3169	25.4345	25.1293	25.1168	25.2588	25.392	25.6592	25.5291	25.5557	25.3233	25.3823	25.711	25.2327	25.456	25.3307	25.4072	25.2842	25.3823	25.3858	25.5295	25.1018	25.2986	25.4379	25.4379
92	P04650	22.3849	22.5744	21.9235	21.8043	21.3945	21.6698	21.7231	22.7016	20.9053	21.3815	21.4046	22.0615	22.3852	22.5301	21.6192	21.8403	21.9284	21.9823	22.2355	22.8081	22.1154	22.7286	21.7555	22.7752	21.5354	22.2881	21.0146	21.2936	22.596	22.8258	22.5723	23.1547	22.6017	23.3137	22.252	23.2172	22.2484	22.9873	22.1336	22.6468	22.109	22.3175	22.142	22.991	21.1496	21.764	22.235	22.7052
93	P04710	18.5309	18.1942	18.8937	18.7288	18.7829	17.4628	18.2987	18.4167	18.0229	18.557	18.1218	18.8919	18.4751	18.6558	18.8978	18.0191	17.9811	20.2024	18.811	18.2882	18.5132	18.0174	18.6708	19.0044	18.5792	18.4743	18.5516	19.1592	18.3546	19.0639	19.281	19.0432	18.7923	19.1733	18.9235	19.1176	19.1568	18.8058	19.2124	18.8003	19.287	18.7469	19.0107	18.1901	18.7531	18.692	19.4134	18.5279
94	P04786	21.9302	21.8081	21.885	21.7813	21.7928	21.7924	21.6015	21.803	22.0124	22.0177	21.6765	21.8029	21.8182	21.5889	21.8263	21.6807	21.4162	21.4479	22.0613	22.1637	22.2172	22.1671	22.1825	22.1247	22.3442	22.3515	22.2133	22.1379	22.3721	22.1868	22.4093	22.3682	22.2777	22.3625	22.404	22.4658	22.3434	22.287	22.2743	22.2027	22.2942	22.2625	22.0813	22.2683	22.1139	22.1106	22.1886	22.1311
95	P04801	24.4961	24.6059	24.374	24.5926	24.4647	24.4538	24.4107	24.482	24.4141	24.509	24.4697	24.7134	24.4202	24.5413	24.6304	24.2089	23.9191	23.9404	24.9489	24.855	24.5742	24.8619	24.7498	24.8238	24.9356	25.1153	25.0782	25.0752	25.1142	25.0843	25.1121	25.1465	25.1018	25.0143	25.1041	25.161	25.0972	25.2117	25.0609	25.1613	25.1297	25.0488	24.9174	24.991	24.7635	24.7902	24.7827	24.8505
96	P04802	24.7581	24.6881	24.5463	24.491	24.3764	24.3361	24.6774	24.5743	24.6259	24.7668	24.5233	24.6805	24.5596	24.3339	24.5806	24.607	24.0129	24.0046	25.4639	25.1747	25.2619	25.2473	25.2852	25.1936	25.4187	25.4232	25.2494	25.323	25.4258	25.4068	25.4191	25.4448	25.4795	25.3886	25.396	25.4258	25.4548	25.6103	25.396	25.4261	25.3654	25.4416	25.3858	25.3594	25.0667	25.0584	25.2538	25.2048
97	P04803	21.4388	21.5561	21.7916	21.73	21.7539	21.6734	21.5466	21.6698	21.7678	21.5724	21.7628	21.4991	21.5628	21.6098	21.6353	21.4832	21.8339	21.818	21.3316	21.3733	21.3637	21.399	21.2939	21.297	21.075	21.1189	21.2703	21.1552	21.2162	21.4016	21.1828	21.3039	21.3922	21.2239	21.2264	21.2022	21.2296	21.07	21.3596	21.3356	21.4619	21.3699	21.4194	21.5576	21.6084	21.5598	21.7619	21.5215
98	P04806	24.9906	25.1031	25.1917	25.0944	24.9898	25.1017	24.958	25.0444	25.4247	25.3564	24.9495	24.9541	24.9265	24.9403	24.8762	25.0229	25.1024	25.0144	24.7195	24.9826	25.3564	25.574	24.8363	25.0516	24.8084	24.6806	24.6197	24.7203	24.8546	24.8869	24.6894	24.8279	24.8217	24.7558	24.5849	24.7819	24.285	24.6624	24.6389	24.8758	24.6569	24.7672	24.9486	25.0067	24.9306	25.0904	24.9463	24.9774
99	P04807	26.8701	26.877	26.9014	26.8616	26.8697	27.0108	26.7458	27.0027	26.8207	26.9104	26.7866	26.9498	26.8213	26.8539	26.9694	26.9576	26.8993	26.9489	26.6861	26.72	26.6513	26.6331	26.7801	26.9427	26.6022	26.7045	26.7455	26.7539	26.5687	26.5554	26.6695	26.6599	26.5497	26.6244	26.5832	26.6165	26.5549	26.6517	26.7291	26.7288	26.6852	26.6695	26.7548	26.712	26.8709	26.9347	26.695	26.9028
100	P04819	21.8956	21.7806	21.8639	21.7115	21.642	21.7478	21.9773	21.8113	21.7269	21.6412	21.7788	21.6819	21.8021	21.7654	21.6098	21.213	21.2997	21.271	22.0889	21.993	22.0162	21.9454	21.998	21.9598	22.4026	22.3578	22.2944	22.1578	22.3416	22.1714	22.2309	22.3706	22.1737	22.2709	22.1799	22.3483	22.2642	22.1481	22.3001	22.178	22.2003	22.16	21.9277	21.993	22.0152	22.0835	21.9929	21.9389
101	P04821	20.502	20.5342	20.5877	20.6366	20.5268	20.5937	20.7592	20.5658	20.5563	20.6134	20.3278	20.6062	20.6042	20.3941	20.4826	20.3666	20.8732	20.5414	20.6739	20.4558	20.6733	20.7164	20.4891	20.5951	20.858	20.7802	20.8666	20.8859	20.4527	20.5094	20.8928	20.8777	20.6897	20.6672	20.8872	20.6595	20.2941	20.6853	20.5118	21.002	20.8548	20.8554	20.6487	20.6912	20.4967	20.5113	20.3843	20.6758
102	P04840	26.9022	26.812	27.1382	26.9336	27.1384	27.1876	27.1279	26.8204	27.1273	27.0382	27.0465	26.8835	26.8699	26.8216	27.0294	27.0362	27.1145	27.0834	26.9186	26.8219	27.0291	26.8545	26.8547	26.8355	26.4644	26.5695	26.877	26.6849	26.6325	26.6416	26.528	26.4801	26.5283	26.6018	26.6695	26.562	26.5681	26.4808	26.6606	26.5829	26.6325	26.6026	26.7203	26.5557	26.8847	26.8357	26.6695	26.6695
103	P05030	25.5198	25.4292	25.6273	25.462	25.6673	25.7627	25.4258	25.428	25.4056	25.5826	25.425	25.3644	25.4519	25.4409	25.7447	25.1436	25.1076	25.1328	25.4888	25.3364	25.2006	25.3695	25.408	25.4792	25.4969	25.446	25.433	25.6525	25.4068	25.4488	25.4635	25.4448	25.3631	25.4703	25.3695	25.4554	25.4213	25.2951	25.471	25.4375	25.3134	25.4153	25.4153	25.1271	25.4601	25.521	25.3141	25.3727
104	P05150	19.6798	20.0098	20.3791	19.8733	19.866	19.7033	19.9131	19.8035	20.3325	20.293	19.6945	19.8408	19.7095	19.7233	19.6225	19.3609	19.0025	19.5514	19.9751	19.7855	20.4317	20.2518	19.9803	19.9998	20.1225	19.9575	19.3244	19.6316	20.3155	19.6704	19.9298	19.8294	19.7685	19.8727	20.0384	19.9734	19.2396	19.4293	19.3896	19.4753	19.6365	19.6834	20.2679	19.9564	20.1283	20.3524	20.8811	20.4025
105	P05317	28.6751	28.9114	28.9108	28.9111	29.1787	29.1779	28.9116	28.9106	28.9108	28.9119	28.6747	28.9108	28.9114	28.9116	28.9122	29.1773	29.674	29.6743	28.6757	28.6753	28.6753	28.4211	28.9124	28.6755	28.5304	28.5308	28.9114	28.6749	28.4207	28.4207	28.4211	28.2421	28.3195	28.4207	28.5306	28.4207	28.5298	28.2425	28.4211	28.5304	28.5302	28.5306	28.6755	28.5304	28.9124	28.5308	28.4211	28.5306
106	P05318	27.4789	27.4472	27.7844	27.2673	27.5763	27.8829	26.9776	26.362	26.5748	27.9749	27.2552	27.9271	27.2796	27.4475	27.7854	27.7045	27.0535	27.4455	27.0564	28.1502	27.6312	27.2562	27.8284	28.3193	26.7039	27.0475	27.0034	27.6308	26.7794	27.6489	27.1564	27.2035	27.4484	26.9179	27.2299	25.9594	26.4946	27.2299	27.1393	26.9864	27.5592	27.0962	26.695	27.056	26.9429	27.7069	27.3431	27.41
107	P05319	24.1129	24.3676	24.5969	24.3981	24.292	24.494	24.5307	22.5135	24.5148	24.5333	24.3538	24.2168	24.2833	24.3709	24.2281	24.727	25.0884	24.5213	24.3143	25.0147	24.2167	24.7946	25.1018	24.8238	23.6057	23.7553	24.1883	24.4291	23.4818	24.1828	24.1836	24.2579	24.1035	24.0238	24.03	22.3185	23.749	23.9788	24.2362	23.975	24.0094	23.9707	24.0453	23.4835	24.4443	24.3468	23.8661	23.9863
108	P05373	22.8258	22.8784	22.7606	22.8556	22.6888	22.6043	22.6388	22.502	22.5398	22.6759	22.6042	22.7852	22.7517	22.6929	22.6689	22.6748	22.5944	22.8011	22.9182	22.9758	23.0557	22.9704	22.7796	22.8732	22.8746	22.8377	22.8481	22.8242	22.8339	22.6397	22.7613	22.7838	22.8274	22.7414	22.8654	22.8191	22.571	22.8114	22.6445	22.8081	22.8732	22.9927	22.8841	22.9355	22.9577	22.9375	22.8634	22.9947
109	P05374	22.0148	22.3272	22.0269	22.1239	22.089	22.3201	22.5033	22.3334	22.3842	22.4066	22.2973	22.2288	22.1425	22.1037	22.2199	22.6349	22.8646	22.5056	23.0273	22.5412	22.4188	22.5171	22.6675	22.6573	23.1112	22.8887	22.6343	22.7087	23.0496	22.9253	23.0279	22.944	22.8813	22.955	23.0551	23.0911	23.0826	23.1148	22.8114	22.8866	22.9982	22.8201	22.5189	22.4887	22.36	22.3437	22.585	22.538
110	P05375	21.1862	21.3786	20.8496	20.8707	20.4593	20.5292	20.7199	22.0525	20.1853	20.8714	20.6202	21.4166	21.1993	20.9404	20.5863	21.2338	20.0051	20.5975	21.7266	22.0311	21.0713	22.124	20.8398	21.853	21.6215	21.6299	20.7322	21.1552	21.6413	21.8049	21.6559	22.1054	21.7366	22.172	21.5724	21.9248	21.062	21.9371	21.2194	22.1972	21.4269	21.4655	21.4129	22.1154	21.062	21.6151	21.5435	21.9469
111	P05453	23.36	23.5528	23.3071	23.2805	23.1898	23.2492	23.4907	23.4963	23.2103	23.5159	23.2076	23.5449	23.3263	23.4369	23.2537	23.853	23.3456	23.5189	24.3017	23.9893	23.9688	24.08	24.0383	24.0196	24.5458	24.6017	24.3543	24.3729	24.4749	24.4795	24.4642	24.5104	24.6096	24.4361	24.4843	24.4631	24.635	24.7566	24.3914	24.603	24.3476	24.4693	24.1854	24.1936	23.871	23.943	24.1495	24.1051
112	P05626	24.8179	24.8653	24.9596	24.9627	25.0836	25.1475	24.8657	24.8361	25.1191	25.0206	25.0194	24.874	24.82	24.9083	25.027	25.1436	25.4254	25.244	24.8385	24.7008	24.8109	24.6647	24.7334	24.8034	24.5721	24.7293	24.8587	24.7792	24.6456	24.6337	24.6535	24.5521	24.7399	24.6405	24.7288	24.7077	24.6561	24.3998	24.6894	24.6321	24.728	24.6465	24.6051	24.5698	24.9946	24.7159	24.7439	24.6669
113	P05694	28.5302	28.6749	28.5297	28.6747	28.6747	28.6741	28.6751	28.6743	28.6745	28.5304	28.9111	28.5297	28.6749	28.6751	28.6755	28.6734	28.4185	28.5289	28.5308	28.4209	28.5304	28.5306	28.6757	28.4759	28.6753	28.6757	28.53	28.4205	28.6751	28.5302	28.5306	28.6751	28.5308	28.6751	28.6755	28.5302	28.6747	28.3193	28.5306	28.4209	28.319	28.4211	28.3193	28.2423	28.4213	28.4213	28.2425	28.2425
114	P05737	21.3725	22.3016	22.0359	22.7897	21.8331	21.3353	22.3714	21.2693	23.1038	21.4932	21.9118	22.3276	21.8623	21.8375	21.2598	21.0329	21.0862	22.0454	22.2811	21.982	22.1075	22.1509	22.8887	21.6215	22.2915	22.4674	22.3343	21.6151	21.8494	21.8926	22.3188	22.4221	22.4452	21.8668	22.8538	22.1461	22.7521	22.2658	22.0081	21.7926	22.5828	22.1649	22.8351	22.592	22.2292	21.7591	22.3749	22.3131
115	P05738	19.69	19.8483	19.5605	19.4794	19.3365	19.3892	20.0049	19.9534	19.3668	19.1115	19.5857	19.9736	19.7901	19.9996	19.6082	19.2023	19.0427	19.1619	20.3137	20.1795	19.9731	19.6962	19.806	19.9642	20.3355	20.0794	19.7707	19.3809	19.9058	19.7424	19.756	20.0947	19.7957	19.9065	19.971	20.0178	20.3344	20.2477	19.9289	19.7573	19.8004	19.815	20.2213	20.1544	19.6275	19.8622	19.9498	20.0203
116	P05739	23.0366	23.1744	22.6992	22.7336	22.8574	22.5702	23.0854	22.7938	22.8144	23.1959	22.8574	23.1496	22.9015	22.6823	22.7809	23.355	22.3174	22.7061	24.6144	24.4965	24.2562	24.335	24.2036	24.1495	24.801	24.8291	23.7942	23.7508	24.6615	24.5561	24.9994	24.8634	24.8092	24.8824	24.3721	24.2817	24.7484	24.7395	24.5271	24.5108	24.251	24.3138	24.7969	24.8378	23.9903	24.0183	24.6985	24.5787
117	P05743	24.6639	24.4579	24.5359	24.5467	24.4762	24.4054	24.2817	24.2641	24.3416	24.5267	24.5553	24.3175	24.5979	24.4817	24.3034	23.4516	23.8919	23.8481	24.3961	24.5721	24.9273	24.8831	25.0396	24.7478	24.5803	24.5191	24.379	24.6244	24.6005	24.7254	25.1358	24.9059	24.9673	24.8472	24.8664	24.5799	24.7271	24.6257	25.0123	24.671	24.648	24.9017	24.6714	24.7033	24.7831	24.7785	25.215	24.7518
118	P05744	23.7274	23.6337	23.2454	23.1574	23.2751	22.9014	22.2409	23.0356	22.5302	22.7727	23.472	23.4627	23.547	23.4369	23.0713	22.8912	23.0054	23.2307	22.4873	23.0177	22.9691	22.883	22.7334	23.1737	23.0177	23.5003	22.6343	22.8404	23.6409	23.4017	23.9133	23.8096	23.7246	23.7044	23.259	23.2434	23.0775	23.3753	23.5586	23.159	23.4939	23.4864	23.441	23.8526	23.2806	23.0589	23.3669	23.521
119	P05748	22.1193	22.4413	21.5882	21.6294	21.4669	21.4825	21.7062	22.1788	21.0425	21.8547	21.7862	22.2955	22.1578	22.2531	21.7045	22.0144	21.3266	21.362	23.8984	23.5815	23.3937	23.8719	22.9111	23.5586	23.895	24.3331	22.7853	22.6776	24.3905	24.0536	24.3138	24.5672	24.3288	24.5329	23.9676	24.9059	24.4952	24.7899	24.0178	24.3482	24.0012	24.0914	24.1389	24.8615	22.8728	23.3828	24.4193	24.2961
120	P05749	25.0895	24.9425	25.503	25.2458	25.2697	25.0021	25.2334	25.5531	25.6129	25.1328	25.1228	24.9024	25.1712	24.9455	25.085	25.826	25.7334	25.821	25.2714	24.8084	25.1175	24.7012	25.321	24.9463	25.2916	24.8291	25.1293	24.7577	24.7344	24.5759	24.5294	24.5001	24.2744	24.6062	24.772	24.7472	24.7746	24.6091	25.0368	24.2624	24.4296	24.3783	25.3042	25.0415	25.2444	25.257	24.843	25.115
121	P05750	27.3096	27.2555	26.9334	27.0952	27.0952	26.7701	27.2557	26.9413	27.0844	27.3929	27.309	27.6663	27.2423	27.1064	27.1564	26.6916	26.1073	26.3374	28.4213	28.3192	28.4209	28.3193	28.5308	28.1504	28.3192	28.4213	28.3188	28.3188	28.2806	28.319	28.3193	28.4207	28.4213	28.319	28.4211	28.2421	28.4203	28.4211	28.6755	28.2423	28.4207	28.3193	28.4211	28.4209	28.2428	28.3195	28.6755	28.4211
122	P05755	22.9634	22.0437	22.3283	22.7484	22.2666	21.9421	22.4098	22.414	22.2339	22.3234	22.5523	22.1972	22.894	21.4975	22.1297	21.7191	21.4384	21.768	22.2811	22.6742	22.8887	22.8779	23.1153	22.8509	22.4743	22.5693	21.9358	21.9752	22.5068	22.9645	23.0573	23.2275	23.0829	23.0449	22.7304	21.6461	23.3744	22.42	22.9612	22.3999	22.6908	23.0407	22.8892	22.5439	22.3199	22.6432	23.4652	22.9802
123	P05756	27.9276	27.8839	27.5935	27.4785	27.2552	26.909	27.7063	27.8056	27.1273	26.9691	27.9273	27.8272	27.9745	27.785	26.9345	27.0183	26.8002	27.0834	27.8849	27.828	27.9278	27.8846	28.0893	27.8846	27.9278	28.0893	27.6308	27.4472	27.9747	27.8841	28.0891	27.9747	27.8849	28.0271	28.0013	28.0887	28.1497	28.0891	27.928	28.0273	28.0009	27.928	28.0275	28.0889	27.8849	27.9065	28.0275	27.975
124	P05759	20.0193	20.4413	19.4764	19.9831	19.3493	19.6954	20.0248	20.016	19.7179	19.6627	19.6567	20.2301	20.0009	20.0085	19.9125	18.9972	19.2005	19.5585	20.9678	20.34	20.3274	20.1918	19.5853	19.9478	20.8091	21.076	19.8168	19.9867	21.6222	20.5192	21.0547	21.2968	21.0816	21.0643	20.4699	22.0584	20.7076	21.4231	20.2477	20.9682	20.48	20.4705	20.8383	21.2769	20.0794	19.9955	20.9219	20.8162
125	P05787	22.0854	22.3716	23.1245	22.4983	22.5515	22.5367	22.4481	22.7107	22.5398	22.4337	22.3112	22.2822	21.9911	22.4153	22.3517	22.3502	22.4095	22.5892	22.5508	22.4089	22.5592	22.2277	22.3277	22.332	22.5651	22.4568	22.7924	22.564	22.3561	22.1682	22.1878	22.2654	22.1123	22.1399	22.2277	22.3251	22.1388	22.3494	22.458	22.4528	22.2716	22.1649	22.745	22.5671	22.9091	22.5613	22.5678	22.4563
126	P05986	19.778	19.5953	19.3874	19.4177	19.3823	19.2664	19.8175	19.4945	19.5291	19.7645	19.6605	19.3733	19.5274	19.4346	19.6268	19.1197	19.0427	19.1178	19.9411	19.9492	20.0537	20.1277	20.1583	19.8492	20.3037	20.1101	20.1016	20.05	19.778	19.9485	20.0746	20.0219	20.0924	20.0257	19.8966	20.279	19.8741	19.7237	19.9289	19.7645	19.9072	19.9488	20.0111	19.9266	20.0028	19.909	20.3249	19.9498
127	P06100	20.9548	21.1693	20.9896	21.0229	21.0406	20.964	21.0423	21.1443	20.636	21.0053	20.969	20.927	21.2401	21.3032	20.8936	20.5729	21.015	20.8087	21.0656	21.5429	21.1982	21.3596	20.8317	21.5561	21.0323	20.9376	21.283	21.2506	21.2253	21.2788	21.1755	21.2507	21.2777	21.2131	21.3401	21.1083	21.076	21.223	21.275	21.5949	20.8836	21.2661	21.2592	21.2769	21.2921	21.7297	20.8653	21.3827
128	P06101	24.5759	24.4489	24.6417	24.6698	24.7222	24.7872	24.7323	24.6822	24.7267	24.6363	24.5792	24.4165	24.6475	24.7077	24.7288	24.8541	25.0276	25.0759	24.2573	24.2376	24.2801	24.1009	24.3876	24.2609	24.207	24.1106	24.2723	24.2142	24.0044	24.0463	24.0196	24.1129	24.1035	24.067	24.1222	24.1766	24.1709	24.1836	24.2321	24.2133	24.1345	24.1901	24.2762	24.185	24.3746	24.2944	24.2097	24.212
129	P06102	22.8583	22.8366	23.0219	22.8891	22.9195	22.8812	22.8693	22.9959	23.1038	22.8542	23.0047	22.9191	23.0129	22.9753	23.0058	22.9612	22.6716	22.9879	22.8855	22.8433	22.8845	22.9487	22.9446	22.8019	22.9878	23.0129	23.094	22.9933	22.8477	22.876	22.8742	22.9224	23.0308	22.8583	22.9666	22.8723	22.9783	23.054	22.9947	22.9987	23.0506	23.0023	22.8634	22.9355	23.0138	22.9424	23.1423	22.8428
130	P06103	24.5694	24.5537	24.4459	24.5616	24.6422	24.5393	24.3733	24.4365	24.5993	24.6552	24.5751	24.4969	24.5303	24.5001	24.644	24.161	24.1079	23.9944	24.895	24.7848	24.9014	24.7992	24.8856	24.9174	24.8897	24.9122	24.791	24.9056	24.9322	24.9718	24.9118	24.8634	24.8316	24.7914	24.9669	24.9059	25.0253	24.925	24.8809	24.9222	24.9822	24.9942	24.7899	24.7606	24.8459	24.8483	24.8013	24.8034
131	P06105	26.8123	26.7712	26.8694	26.8616	26.8837	26.8429	26.9101	26.7186	26.8345	26.7718	26.8768	26.8023	26.7712	26.7458	26.8036	26.2259	26.4176	26.4188	26.6427	26.5102	26.569	26.4959	26.6334	26.617	26.6328	26.6699	26.7032	26.7032	26.6325	26.6689	26.6695	26.6599	26.6253	26.651	26.7634	26.6165	26.7367	26.543	26.7548	26.5276	26.6018	26.6695	26.5928	26.4805	26.6173	26.5834	26.5832	26.6098
132	P06106	25.5822	25.4444	25.3943	25.3029	25.3745	25.1389	25.4334	25.3348	25.637	25.538	25.4021	25.5407	25.3495	25.3427	25.379	25.0755	24.7691	24.835	26.0044	25.9854	26.1779	26.1874	25.9751	25.9971	26.0564	26.0225	26.021	26.1463	26.1	26.2065	26.2123	26.2505	26.2178	26.1869	26.2071	26.0396	25.7374	25.9746	26.0039	25.883	25.9396	25.9472	26.0109	26.0564	25.8249	25.7548	25.7	25.7898
133	P06115	21.9846	21.8737	22.18	22.1886	21.9809	22.0793	21.7146	21.739	22.165	22.1126	21.6965	21.9176	21.6665	21.7696	21.9686	21.2983	21.4924	21.4775	21.562	21.6644	22.0278	22.108	22.1486	21.6803	21.6369	21.636	21.64	21.7747	21.8656	21.9863	21.6643	21.8049	21.4969	21.7782	21.7332	21.6287	21.3814	21.5092	21.5822	21.5429	21.6568	21.6419	21.6949	21.5777	21.5933	21.7972	21.9771	21.63
134	P06168	26.6165	26.6162	26.8023	26.6936	26.6409	26.7358	26.2709	26.794	26.7189	26.72	26.5093	26.6156	26.6014	26.7035	26.7123	26.9322	26.9569	26.8518	26.2617	26.4212	26.3703	26.4647	26.4088	26.4808	26.3518	26.4377	26.3629	26.5823	26.2923	26.3771	26.3777	26.3515	26.4218	26.391	26.3279	26.4506	26.0832	26.4084	26.3279	26.3774	26.2923	26.4084	26.3521	26.4644	26.6334	26.6334	26.3917	26.4647
135	P06169	30.0388	30.0388	30.0388	29.8566	29.6747	29.6745	30.0388	30.0388	29.8566	30.0388	30.0388	30.0388	30.0388	29.6748	29.6749	29.6742	29.4269	29.1775	30.0388	30.0388	30.0388	30.0388	30.0388	30.0388	30.0388	30.0388	30.0388	30.0388	30.0388	30.0388	30.0388	30.0388	30.0388	30.0388	30.0388	30.0388	30.0388	30.0388	30.0388	30.0388	30.0388	30.0388	30.0388	30.0388	30.0388	30.0388	30.0388	30.0388
136	P06174	21.5649	21.4826	21.544	21.4625	21.4938	21.5718	21.5746	21.4039	21.3852	21.3705	21.5019	21.4881	21.3838	21.3839	21.5057	21.513	21.7013	21.4293	21.4042	21.4363	21.4453	21.5312	21.7113	21.4564	21.3523	21.2322	21.4452	21.3547	21.3787	21.5799	21.5277	21.4889	21.5228	21.356	21.4318	21.2462	21.4481	21.2684	21.5227	21.263	21.3601	21.3699	21.3726	21.2225	21.5186	21.5341	21.4921	21.4369
137	P06182	19.9558	19.8712	20.2216	20.0876	19.7276	19.7923	20.0656	19.9106	20.0277	19.7855	20.0247	19.9389	19.906	20.1393	19.9889	20.4662	20.8464	20.766	19.806	20.0321	20.0846	19.9443	20.2127	19.9998	19.8038	20.0515	19.7824	19.8667	20.1529	19.6033	19.6686	19.6851	19.982	19.6968	19.6451	20.1192	19.648	19.7428	19.7397	19.6774	19.8373	19.7707	19.993	19.8961	20.0473	19.8461	20.5028	20.04
138	P06197	19.7616	19.7735	19.4882	19.0975	19.3219	19.6614	19.7465	19.9145	19.2958	19.7594	19.1376	19.4378	19.3217	19.7092	19.7366	20.539	19.6486	19.8731	20.2199	19.9087	19.7701	19.7641	19.7093	19.9998	19.9213	19.6716	19.4153	19.678	20.2807	20.251	20.1822	20.2941	19.9205	20.0796	19.6479	19.8391	19.8942	20.5696	19.993	20.576	19.7537	19.9104	20.2565	20.4003	19.5692	19.9295	20.005	20.1394
139	P06208	24.9635	24.9347	24.8975	25.0006	24.9898	24.9276	25.0682	24.9466	25.3188	25.2469	25.0623	25.0997	24.9451	24.9553	24.9968	24.5295	24.7514	24.775	24.7614	24.7691	25.079	24.8831	24.7135	24.8382	24.855	25.052	24.9031	24.9374	24.9934	24.8779	24.9914	24.9608	24.9538	24.958	25.1641	24.9718	24.987	24.8505	24.7651	24.7895	24.9718	24.8238	24.806	24.7848	24.9753	24.7699	24.8946	24.7395
140	P06242	19.409	19.1592	20.4719	19.5857	19.2655	19.3442	19.6544	19.8877	19.1834	19.4159	19.5055	19.5021	19.8026	19.6056	20.0958	19.7258	19.5143	19.6882	20.4537	20.4066	20.6653	20.4113	20.1093	20.327	20.6181	20.5142	20.2514	20.3604	20.5287	20.5287	20.5452	20.4903	20.4551	20.5893	20.5491	20.7013	20.6732	20.4205	20.6344	20.3532	20.5267	20.5108	20.5516	20.5726	20.0907	20.2482	20.1014	20.3091
141	P06244	20.2348	20.4293	20.5336	20.1674	20.3397	20.5292	20.407	20.0397	20.2489	20.293	20.5678	20.4369	19.9677	20.516	20.1448	19.6276	19.6344	19.7181	20.5767	21.0858	20.5188	20.5591	20.4139	20.4875	20.3491	20.56	20.7481	20.5115	20.5586	20.5827	20.4681	20.4303	20.5961	20.502	20.2871	20.5614	20.1358	20.1428	20.6914	20.5083	20.4442	20.0825	20.6238	20.6912	20.6947	20.5113	20.6441	20.7312
142	P06245	20.8386	20.6237	20.7618	20.5161	20.5268	20.6132	20.7299	20.5658	20.4468	20.6769	20.6371	20.6875	20.741	20.5857	20.6456	20.0611	19.855	20.2951	20.8134	20.7251	20.973	20.8569	20.7138	20.6663	20.4899	20.5142	20.4505	20.5284	20.8897	20.6967	20.45	20.7305	20.8964	20.6527	20.4764	20.8548	20.9947	20.6685	20.5221	20.6712	20.7739	20.4867	20.8639	20.9652	20.716	20.8157	20.7065	21.0777
143	P06634	26.3632	26.1668	26.376	26.3266	26.1864	26.4057	26.4209	26.0987	26.26	26.3518	26.3626	26.2701	26.4073	26.1776	26.2766	25.8748	26.0049	25.839	26.4811	26.5352	26.5557	26.617	26.5834	26.4647	26.5102	26.4088	26.5823	26.4797	26.4209	26.4641	26.4808	26.5423	26.4377	26.5099	26.4215	26.391	26.5417	26.4215	26.5692	26.4881	26.5185	26.5105	26.4374	26.3518	26.4218	26.3282	26.2929	26.3917
144	P06701	19.4619	19.1059	19.7309	19.5656	19.488	19.4466	19.3396	19.537	19.1479	19.3909	19.0948	19.1793	19.7725	19.2963	19.5666	18.9533	19.29	19.0742	19.3326	19.4088	19.1574	19.3367	19.7028	19.3594	19.6743	19.5589	19.7302	19.6982	19.925	19.5971	19.6972	19.6851	19.539	19.707	19.9792	19.8284	19.59	19.815	19.5277	19.6774	19.8717	19.794	19.7129	19.247	19.1948	19.2559	19.5633	19.1067
145	P06704	21.5524	21.4826	21.6638	21.7883	21.7455	21.7658	21.6015	21.6322	21.7622	21.7375	21.634	21.5056	21.4895	21.6818	21.9454	22.2804	22.2116	22.1843	20.9204	21.224	21.0898	21.2414	21.0028	21.3568	21.0506	21.2404	21.4303	21.4217	21.1153	21.1361	21.0201	21.027	21.1351	21.0857	21.1036	21.2192	21.3124	21.0105	21.3194	21.1789	21.2642	21.1592	21.1336	21.0128	21.3734	21.4153	21.0116	21.302
146	P06738	24.0554	24.0007	24.5112	24.3442	24.0989	23.876	23.7575	23.875	24.6672	24.8501	24.124	24.1115	23.9055	23.9809	23.9707	23.8843	23.8401	23.7283	24.3402	24.3414	25.3923	25.3823	24.2401	24.2894	24.2232	24.2176	24.2723	24.1927	24.5454	24.5307	24.1921	24.1288	24.2401	24.2797	24.5421	24.4961	24.0279	24.2785	24.1618	24.2843	24.343	24.2827	24.4843	24.4821	24.3563	24.4464	24.3118	24.4263
147	P06773	19.9986	19.7041	19.3121	19.648	19.5547	19.3892	19.8111	19.6221	19.6149	19.8868	19.932	19.8956	19.7988	19.4863	19.6962	19.677	19.0305	19.2219	20.4716	20.34	20.3501	20.4245	20.2867	20.5682	20.4312	20.3586	20.4653	20.4022	20.407	20.4779	20.4914	20.3988	20.5215	20.2771	20.4826	20.5421	20.6529	20.4045	20.1401	20.4021	20.3481	20.2722	20.4666	20.334	20.5512	20.4073	20.3965	20.7722
148	P06775	19.3924	19.6833	19.3555	19.0732	19.2584	19.6761	19.5259	19.6961	19.1479	19.5438	19.647	19.4493	18.9563	19.6186	19.3507	19.909	20.2221	20.0787	19.694	19.2632	19.6606	19.2688	19.3996	19.1686	19.165	19.4243	19.3324	19.304	18.7004	19.3226	19.1545	18.8388	18.5507	19.4657	19.8605	18.6424	19.3188	19.434	19.1612	19.3977	19.3807	18.6002	19.3507	19.165	19.548	19.6652	18.7572	19.3802
149	P06776	19.8521	20.0979	20.1893	19.5163	19.739	19.6178	19.6013	20.0802	19.5106	20.1512	19.831	20.18	19.9095	19.9296	20.0336	19.7335	19.4942	20.039	20.2431	20.2236	20.3623	20.4641	20.3769	20.4252	20.6021	20.408	20.4762	20.621	20.4457	20.7603	20.3418	20.2941	20.334	20.5524	20.4252	20.7249	20.5224	20.6938	20.5011	20.6712	20.4325	20.6199	19.9785	20.3739	20.1884	20.2795	20.1401	20.5067
150	P06778	20.7456	20.8424	20.911	20.9898	20.829	21.1034	20.8762	20.9687	20.6657	20.7903	21.0494	20.915	20.6374	20.6104	20.9603	20.6923	21.0319	21.0219	21.073	20.7055	20.907	20.7841	21.0303	20.8928	21.2487	20.8591	21.0772	20.8263	20.877	20.8435	20.8285	20.848	21.1496	20.7088	20.9022	20.7685	21.2601	21.21	21.0638	20.9181	21.104	21.1203	20.8953	20.7935	20.8578	20.8157	21.3081	20.9387
151	P06779	19.5073	19.3675	19.2687	19.3142	19.3412	19.1638	19.2787	19.3087	19.1975	19.2661	19.3377	19.1167	19.3538	19.2757	19.4522	19.3734	19.4707	19.5397	18.8262	18.9618	19.0941	19.1559	18.9931	18.7113	18.6624	18.8669	19.0882	19.2695	18.9206	19.2172	19.1202	18.8329	18.8888	18.924	18.9373	19.0344	19.2889	19.081	18.6622	19.0445	19.0639	19.1271	18.853	18.7342	18.9507	18.9132	18.734	18.8926
152	P06780	22.5249	22.54	22.4585	22.2277	22.0515	22.0148	22.2874	22.3974	22.2684	22.2589	22.4897	22.4505	22.3701	22.5101	22.3501	22.0821	22.1158	22.0268	22.6956	22.8845	22.8552	22.8372	22.4795	22.9518	22.7185	22.7737	22.4469	22.5617	22.6929	22.8114	22.8624	22.8992	22.8444	22.9321	22.7041	22.8808	22.7386	22.7052	22.7458	22.9878	22.796	22.7218	22.5371	22.857	22.4183	22.6685	22.7514	22.9666
153	P06781	20.4008	20.1091	20.4414	20.0082	19.8259	20.1303	20.1437	20.3147	20.095	20.361	19.8733	20.3168	20.3684	20.1704	20.0097	19.7954	19.6389	19.061	20.7154	20.8031	20.7478	20.8569	20.5512	20.9844	20.6918	20.7802	20.8233	20.8456	20.7921	20.9886	20.9537	20.7	20.8784	20.8785	20.6161	20.9735	20.7187	20.7599	20.5011	20.7839	20.7928	20.9252	20.942	20.7673	20.6304	21.093	20.5439	20.8953
154	P06782	21.8831	21.9823	21.919	22.0262	21.7601	21.8024	21.9248	21.9404	21.8518	21.8102	21.7195	21.949	21.9999	22.0369	21.7612	21.9449	21.8765	21.8232	21.9557	21.9106	21.7867	21.8654	21.8025	21.794	22.1325	22.0393	21.9978	22.093	22.0999	22.2502	21.9827	22.3633	22.0181	22.1484	21.9786	22.2313	22.1057	22.2658	22.094	22.3367	22.0786	22.0646	21.8063	22.006	21.6368	21.8627	21.7007	21.6412
155	P06783	20.1186	19.8939	20.3208	20.4842	20.2578	20.3702	20.1869	20.3681	20.1083	20.6899	20.1733	20.3587	19.8483	20.2853	20.4561	20.3212	19.5895	20.7329	19.7476	20.1404	19.8182	20.2384	19.8594	20.1675	20.313	20.2712	20.69	20.7715	20.222	20.3957	20.288	20.3351	20.2967	20.4827	20.2318	20.4713	19.6925	20.1956	20.0203	20.4021	20.087	19.8084	20.0871	20.334	19.9859	20.7345	20.598	20.4278
156	P06785	22.7387	22.8224	22.9586	22.8992	22.9274	23.0782	22.8056	23.0675	22.9046	22.7333	22.744	22.7923	22.7193	22.9863	22.9263	22.9822	23.1718	23.0178	22.4069	22.6439	22.623	22.584	22.6675	22.6545	22.2668	22.5131	22.6495	22.6974	22.412	22.307	22.366	22.6003	22.2525	22.3577	22.4669	22.4069	22.1487	22.3214	22.4179	22.4896	22.3865	22.526	22.4107	22.4424	22.6878	22.754	22.2534	22.6417
157	P06786	22.7808	22.8865	22.7984	22.836	22.9645	22.8261	22.8458	22.7186	22.9239	22.9607	22.8663	22.8764	22.7864	22.7093	22.8372	22.7784	22.743	22.4956	23.097	22.9691	22.8774	23.0943	23.1539	23.0693	23.294	23.211	23.4363	23.1221	23.3863	23.2769	23.1813	23.3944	23.318	23.2803	23.3619	23.2379	23.2368	23.3121	23.219	23.2597	23.2494	23.3404	22.9831	23.088	23.0349	23.0655	22.834	22.933
158	P06787	23.0245	22.9191	23.0791	23.0684	23.0507	23.3673	23.1042	22.527	23.2139	23.2668	23.0817	22.9345	22.8845	22.9782	23.169	23.901	24.1197	23.7766	22.6518	22.6058	22.6664	22.6253	22.7214	22.6616	22.5557	22.5974	22.8126	22.9182	22.49	22.4737	22.3732	22.4635	22.4968	22.4755	22.639	22.4347	22.7293	22.4276	22.6322	22.4957	22.6563	22.6207	22.6484	22.4511	22.7728	22.6518	22.3336	22.5762
159	P06839	20.5982	20.868	20.6457	20.7877	20.9529	20.5045	20.7592	20.5994	21.0227	20.7219	20.9013	21.0129	20.6593	20.9125	20.8851	20.9148	20.185	20.9026	21.5668	21.4751	21.4098	21.399	21.4734	21.4109	21.5075	21.4168	21.5292	21.2546	21.577	21.4243	21.284	21.3356	21.4746	21.6031	21.2813	21.382	21.6427	21.3656	21.6919	21.3874	21.2353	21.4805	21.4056	21.5636	21.427	21.4201	21.5662	21.5161
160	P06843	20.4008	20.6135	20.3208	20.4568	20.4326	20.3422	20.422	20.5789	20.425	19.7277	20.4221	20.0671	20.5875	20.5857	20.2005	20.0023	20.0051	20.1556	20.1991	19.6627	19.367	19.5288	19.406	19.8738	19.7213	19.455	19.7095	19.9347	19.5369	19.9011	19.7237	19.9101	19.7233	19.683	19.6614	19.7253	20.1657	19.9569	19.9634	19.9637	19.4789	19.6894	19.7641	19.6521	19.9079	19.4243	19.8966	19.6548
161	P06844	20.2348	20.138	20.2034	20.1314	20.0177	19.887	19.9661	19.9855	19.8815	20.2223	20.0247	19.9431	19.7406	19.823	19.7053	19.0745	19.3492	19.3247	20.0283	20.1661	20.1328	20.2518	20.0882	20.1996	19.9544	20.1827	20.1213	20.0122	20.037	20.3867	20.0862	20.1333	20.0794	20.3368	20.1586	20.3642	20.0869	20.3147	20.208	20.1692	20.3909	20.2414	20.0871	20.0889	19.8622	19.8871	20.1942	20.3454
162	P07143	20.4876	20.5078	20.818	20.3725	20.588	20.8477	20.5405	20.5658	20.4362	20.3748	20.5186	20.143	20.5978	20.6855	20.4826	20.9044	20.9031	21.0033	20.5301	20.604	20.6466	20.6487	20.9871	20.5951	20.5831	20.5023	20.5942	20.5284	20.877	20.7827	20.6693	20.7662	20.7647	20.6672	20.5491	20.4649	20.8581	20.5971	20.6745	20.7156	20.5392	20.4205	20.5385	20.6683	20.4871	20.457	20.492	20.7058
163	P07149	27.2557	27.2292	27.255	27.2029	27.1746	27.1552	27.1749	27.2669	27.1555	27.3429	27.1557	27.2287	27.1748	27.0469	27.2299	26.7605	26.5591	26.5807	27.36	27.4097	27.2038	27.3763	27.2564	27.41	27.6671	27.6133	27.706	27.7456	27.631	27.6489	27.5598	27.631	27.6317	27.7063	27.5185	27.6669	27.409	27.5185	27.5391	27.5944	27.4789	27.5185	27.2951	27.3429	27.3103	27.36	27.2562	27.3763
164	P07170	26.056	26.0947	26.1223	26.3021	26.2704	26.3754	26.003	26.1097	26.2161	26.1238	26.0891	26.0493	26.0444	26.0214	26.2402	26.3744	26.4917	26.6392	25.7124	25.7773	25.5595	25.7119	25.6693	25.7225	25.6588	25.5557	25.7645	25.8357	25.5198	25.6286	25.5785	25.5504	25.6693	25.5914	25.6103	25.5419	25.3525	25.471	25.5553	25.5919	25.7537	25.7544	25.6294	25.6099	25.9204	25.9064	25.7119	25.7
165	P07172	22.0895	22.2156	22.1134	22.3018	22.0371	22.0557	22.0961	21.896	22.4994	22.7005	22.3147	22.4418	22.1328	22.288	22.2293	21.8374	21.5554	21.4832	22.7429	22.8887	23.1732	22.936	22.8196	22.8459	22.924	22.9607	22.9556	23.0905	22.8975	22.9873	22.9487	22.8818	22.8709	22.9052	22.9244	22.9528	23.0246	22.9186	22.9135	22.8042	22.9125	22.7991	23.0427	23.0433	23.0928	22.8423	22.691	22.8819
166	P07213	25.0172	25.0839	25.0352	25.1921	25.1574	25.4507	25.1519	25.1623	25.1191	25.0364	25.0914	25.0002	25.0947	25.161	25.2408	25.3596	25.5419	25.3568	24.7743	24.7327	24.7369	24.731	24.7831	24.8238	24.7538	24.6651	24.6812	24.7934	24.749	24.6838	24.628	24.7167	24.7111	24.7645	24.7107	24.6295	24.7907	24.6488	24.772	24.7171	24.8027	24.8733	24.6845	24.6756	24.7723	24.8142	24.843	24.6985
167	P07236	20.1463	19.761	20.2398	19.9427	20.3562	20.0574	19.7288	19.6274	19.8851	20.2388	19.7121	20.1968	19.8976	19.623	19.939	19.7681	19.6174	19.7028	19.3529	19.9668	20.004	20.0298	19.9439	19.5834	20.291	20.014	20.2966	19.9914	20.2393	20.2123	20.1156	19.8594	20.3061	20.1568	20.2871	20.2451	19.8153	20.1822	20.2925	20.0638	19.8425	20.2578	20.0746	19.7885	20.2055	20.1946	19.9898	19.8712
168	P07244	25.4554	25.2972	25.4545	25.2835	25.3192	25.0461	25.1407	25.1073	25.3678	25.6053	25.3354	25.4545	25.2972	25.1297	25.4037	24.5899	24.5238	24.6218	25.5515	25.6434	25.5248	25.6103	25.4383	25.5384	25.5549	25.5474	25.7485	25.6379	25.4068	25.5291	25.5047	25.5504	25.442	25.4965	25.5599	25.5822	25.5368	25.5299	25.5119	25.5044	25.5732	25.5553	25.5299	25.5466	25.5649	25.4714	25.3893	25.4265
169	P07245	25.7438	25.5818	25.6934	25.5906	25.5411	25.4088	25.4409	25.3836	25.6129	25.7168	25.6228	25.6176	25.5458	25.5154	25.5384	25.2814	25.0884	25.0897	25.6489	25.629	25.6053	25.6905	25.5345	25.6905	25.9056	25.8837	25.9324	25.9184	25.9736	25.9736	25.9008	25.9189	25.9344	25.9736	25.9472	25.8826	25.9045	25.8733	25.8955	25.9598	25.8475	25.9199	25.6905	25.6192	25.6299	25.6957	25.6438	25.6196
170	P07246	24.9035	24.8075	24.9257	24.865	24.8415	24.7347	24.8939	24.6712	24.9706	25.0685	24.9979	24.874	24.9265	24.7687	24.7992	24.3801	24.2152	24.2378	25.2852	25.3534	25.4557	25.2785	25.3112	25.3012	25.3594	25.3045	25.2397	25.3162	25.356	25.2777	25.3434	25.2912	25.2923	25.2465	25.3434	25.4108	25.3525	25.3307	25.2982	25.2707	25.3463	25.2309	25.2506	25.2676	25.3015	25.1475	25.3367	25.2309
171	P07250	19.7198	19.7118	19.4882	19.3883	19.8989	19.5064	19.8313	19.5651	19.9755	19.7023	19.8566	19.7329	19.609	19.5399	19.8446	19.5133	19.7971	19.7273	19.5963	19.7168	19.513	19.4869	19.8363	19.5581	19.3745	19.5262	19.5865	19.8483	19.5862	19.7153	19.5666	19.4959	19.7039	19.3547	19.3778	19.5541	19.9129	19.4625	19.5748	19.601	19.2936	19.7129	19.8492	19.3827	19.66	19.8138	19.6645	19.4913
172	P07251	26.5687	26.6685	26.659	26.5751	26.5484	26.3617	26.5826	26.3757	26.5546	26.6855	26.6503	26.7026	26.5618	26.2609	26.4084	25.929	25.9275	25.7977	27.0296	27.056	27.1173	26.9866	27.0753	27.0562	27.0291	27.0858	26.877	26.902	27.0199	26.9505	26.9427	26.8444	27.0206	27.0199	27.0122	27.0289	27.0375	27.0294	27.0473	27.0291	26.9179	26.9184	27.1564	26.9425	26.903	26.9347	27.0473	26.9866
173	P07253	21.7861	21.744	21.9658	22	22.1016	22.2268	21.7354	21.7615	22.1908	21.9018	22.0455	21.9037	21.7468	21.8111	22.1247	22.7013	22.915	22.6822	21.4557	21.5261	21.6703	21.5495	21.8719	21.7626	21.2762	21.703	21.6515	21.6441	21.4683	21.3921	21.5113	21.3471	21.4969	21.3637	21.6657	21.6031	21.4578	21.324	21.5662	21.4028	21.4819	21.5306	21.4586	21.2874	21.7037	21.5777	21.8159	21.5681
174	P07255	20.524	20.5832	19.9736	20.0786	20.0439	20.0574	20.6464	20.6357	20.3985	20.3508	20.5559	20.4608	20.6374	20.5711	20.1892	20.2442	20.1935	20.0909	20.9955	21.1856	21.1435	21.2207	21.235	21.1555	21.082	21.2065	20.4762	20.2975	21.0933	20.9964	21.0338	21.2749	20.8682	21.1478	20.9953	20.8822	20.8524	20.7454	20.8976	20.8743	20.4882	20.6199	20.831	21.1654	20.1283	20.289	21.0791	20.9387
175	P07256	25.7271	25.6677	25.8284	25.7208	25.7529	25.7195	25.5462	25.688	25.7095	25.6796	25.7208	25.657	25.6184	25.5637	25.7544	25.438	25.6337	25.517	25.3474	25.4669	25.5781	25.4973	25.7124	25.547	25.4631	25.3244	25.5542	25.5633	25.4875	25.4628	25.4265	25.4334	25.4002	25.4703	25.574	25.4965	25.1921	25.3927	25.4597	25.2948	25.3654	25.396	25.4672	25.2916	25.4888	25.3665	25.5206	25.4037
176	P07257	25.8361	25.7434	25.8579	26.0021	25.9454	26.0076	25.8133	25.6665	25.9314	25.7387	25.8993	25.7425	25.8005	25.7888	25.8833	26.2638	26.4033	26.3008	25.4041	25.488	25.629	25.5206	25.5834	25.583	25.3755	25.393	25.5818	25.478	25.4522	25.4965	25.4037	25.3886	25.4345	25.4522	25.4635	25.3233	25.3681	25.1846	25.379	25.2469	25.4221	25.4303	25.396	25.4033	25.6395	25.4888	25.3537	25.5119
177	P07258	22.1369	22.2497	22.0561	21.9636	21.7875	21.8985	22.2131	22.1414	22.0728	22.0118	22.0143	21.9126	22.1783	22.1941	21.9032	21.961	21.9058	22.2064	22.3738	22.3969	22.3691	22.4725	22.4427	22.33	22.5717	22.5729	22.2944	22.2454	22.3649	22.236	22.4563	22.3892	22.3437	22.4569	22.4848	22.5377	22.562	22.5571	22.3886	22.4528	22.3706	22.4171	22.6806	22.75	22.4397	22.5139	22.768	22.745
178	P07259	26.4801	26.5269	26.4632	26.4794	26.3389	26.2051	26.4076	26.2911	26.7534	26.9104	26.4946	26.659	26.3144	26.0781	26.4959	26.1647	25.7837	25.7856	27.3103	27.2428	27.4097	27.4481	27.2301	27.0962	27.4791	27.4484	27.5589	27.4787	27.5179	27.5179	27.4481	27.3758	27.4103	27.3758	27.6673	27.5385	27.7058	27.4481	27.4794	27.376	27.3758	27.4481	27.3597	27.1562	27.1071	27.0386	27.0473	27.0562
179	P07260	25.0434	25.0198	24.8066	24.9627	25.1737	25.0582	24.8846	25.3285	24.8118	24.8615	24.6146	25.0132	24.8821	25.3068	25.0735	25.7556	25.7334	25.4532	24.517	24.6777	24.5892	24.8762	24.6071	24.8034	24.5311	24.888	24.7577	24.8372	24.4561	24.7711	24.6068	24.6045	24.6261	24.6661	24.6367	24.7534	24.5572	24.806	24.4392	24.6665	24.7581	24.7107	24.5657	24.7777	24.8459	24.6931	24.513	24.8853
180	P07262	26.2709	26.3392	26.1101	26.1563	26.1104	26.0764	26.3026	26.2272	26.2276	26.1967	26.1959	26.0493	26.2656	26.217	26.0568	25.8442	25.7495	25.7736	26.5433	26.4724	26.4956	26.3777	26.5283	26.3637	26.4805	26.2717	26.4503	26.4638	26.4801	26.4076	26.3401	26.5185	26.3524	26.3147	26.4727	26.4144	26.4635	26.3401	26.4374	26.2764	26.3395	26.2929	26.4512	26.4212	26.2983	26.4088	26.3777	26.3579
181	P07263	24.8678	24.9983	24.9049	24.8584	24.8043	24.8875	24.9059	24.9918	24.8118	24.6798	24.8605	24.858	25.0061	25.0682	24.8262	24.9549	25.1887	24.9934	24.4742	24.4839	24.3298	24.4526	24.3516	24.5401	24.6276	24.6469	24.5644	24.6244	24.5672	24.7167	24.7131	24.7581	24.6764	24.6405	24.5849	24.7003	24.5342	24.5849	24.5634	24.6484	24.5888	24.7352	24.5508	24.5892	24.4762	24.5233	24.3601	24.538
182	P07264	27.0957	27.1559	26.9855	26.9684	26.9336	26.909	27.1561	27.2024	27.255	27.1751	26.9336	27.074	26.9338	27.1064	26.7721	26.8192	26.8002	26.8102	26.9429	26.8843	27.0291	27.0962	26.9347	26.8845	27.1391	27.2301	27.0744	27.1888	27.0746	27.1475	27.2562	27.1749	27.1481	27.2035	27.1068	27.2035	26.95	27.0962	26.9694	27.1066	26.9689	27.0473	27.0656	27.0201	26.9186	27.0043	27.0473	26.9264
183	P07266	19.8594	19.6718	19.7515	19.7691	19.6945	19.579	19.3536	19.5734	19.6149	19.9629	19.3276	19.5224	19.4082	19.4311	19.64	19.3935	19.3986	19.4429	19.5493	19.9818	19.8907	20.1409	19.5788	20.1295	19.8208	19.7577	20.2514	19.9144	20.0526	19.699	19.6972	19.7424	19.7233	19.7153	19.892	19.8221	19.489	20.06	19.906	19.7904	19.9313	20.0676	19.5471	20.0428	20.1747	20.2243	19.8966	19.8243
184	P07267	25.1492	25.174	25.2026	25.2968	25.4138	25.4165	25.0951	25.4092	25.0745	25.208	25.0194	25.1988	25.0258	25.1436	25.2785	25.3505	25.3986	25.408	24.7355	25.0437	24.7965	25.0689	24.9364	24.9508	24.5144	24.5298	24.3964	24.4291	24.5351	24.5413	24.4219	24.5521	24.5591	24.4897	24.3872	24.4156	24.2121	24.5485	24.4526	24.5564	24.4493	24.4906	24.6958	24.8897	24.7334	24.8645	24.6692	24.8706
185	P07269	20.6185	20.6794	20.5059	20.7877	20.8067	20.8928	20.7965	20.8494	20.7396	20.651	20.8122	20.6664	20.8329	20.5586	20.7535	20.6839	20.636	20.4455	20.5925	20.7596	20.9659	20.8788	20.7225	20.6294	20.404	20.6098	20.5459	20.721	20.7081	20.7603	20.5646	20.482	20.5865	20.6991	20.7267	20.5614	20.7295	20.5086	20.7085	20.5926	20.6568	20.6301	20.607	20.7038	20.6947	20.5865	20.5248	20.6266
186	P07270	21.1754	21.1505	20.9966	21.1089	21.062	21.0415	21.1788	21.2569	20.8918	20.6712	21.2081	21.0859	21.2115	21.2441	20.9408	20.9944	21.2384	21.5268	20.4992	20.604	20.372	20.6559	20.2867	20.3384	20.6106	20.3137	20.6205	20.446	20.3016	20.7827	20.3877	20.3787	20.6045	20.5786	20.6473	20.4555	20.3241	20.6351	20.4448	20.5431	20.6568	20.5598	20.4779	20.7038	20.4208	20.4809	20.9219	20.7058
187	P07271	20.658	20.5719	20.6551	20.7877	20.47	20.9488	21.0903	20.8218	20.8325	20.8453	20.7805	20.7146	20.6374	20.3688	20.7384	21.1251	20.757	20.8035	20.2766	20.5553	20.2736	20.3642	20.4735	20.2679	20.5926	20.2184	20.5942	20.3604	20.2655	20.1674	20.2414	20.1756	20.2165	20.5127	20.4654	20.2102	20.6298	20.3528	20.4448	20.292	20.5683	20.211	20.5167	20.3053	20.4402	20.0524	20.4303	20.2039
188	P07273	22.9312	22.7832	22.8773	22.6648	22.707	22.735	22.8723	22.7696	22.6235	22.6602	22.8437	22.9414	23.074	23.0753	22.6028	22.5167	22.6716	22.9248	22.8082	22.8689	22.8136	22.6833	22.7591	22.7487	22.6411	22.5818	22.4358	22.616	22.8799	22.575	22.8229	22.8546	22.7519	22.8892	22.6633	22.7441	22.8093	22.786	22.8892	22.6191	22.718	22.7369	22.933	22.8473	22.6647	22.6734	23.1358	22.8654
189	P07274	24.1345	23.9866	24.1981	23.8068	24.0781	24.0954	24.0061	24.1767	23.9231	24.0173	24.0969	24.0171	24.0073	24.0349	24.2849	24.8	24.3119	24.2607	23.6749	23.7691	23.8512	24.0644	23.8751	24.0037	23.6589	23.6473	23.9776	23.881	23.9293	23.963	23.8842	23.7867	23.7794	23.8494	23.7013	23.9293	23.7886	23.7559	23.8055	23.7722	23.8406	23.7728	23.6733	23.6386	24.0143	24.1639	23.9455	23.9573
190	P07275	23.6786	23.7876	23.8217	23.8657	23.9554	23.9509	23.657	23.7194	23.7499	23.8728	23.7022	23.8701	23.8331	23.8438	23.9707	23.9821	23.7983	23.9125	23.5797	23.8113	23.5905	23.5909	23.6118	23.7538	23.4359	23.61	23.7656	23.8228	23.4516	23.6543	23.6146	23.5926	23.6166	23.6654	23.5266	23.5576	23.4071	23.5225	23.5922	23.7007	23.6223	23.7583	23.5446	23.5755	23.7376	23.6342	23.5252	23.6325
191	P07276	20.8211	20.7565	20.7774	20.7015	21.457	20.7834	21.0741	20.8353	20.313	20.9919	21.2498	20.8904	20.9389	21.1083	20.7937	20.9148	21.1661	21.3248	20.7154	20.7162	20.5333	20.5108	20.6603	20.8344	21.4721	20.7684	20.9229	20.9237	20.6774	20.7939	20.705	20.5929	20.4904	20.8785	20.9719	20.5842	20.4478	20.721	21.0168	20.5188	21.0497	20.7944	20.5965	20.5845	20.716	20.6991	20.9505	20.5791
192	P07277	22.3811	22.3766	22.3332	22.2127	22.1158	22.0148	22.2874	22.3485	22.165	22.2675	22.1317	22.3135	22.4572	22.465	22.2506	22.4704	22.3357	22.4086	21.998	22.27	22.092	22.3138	22.1304	22.4782	21.9047	22.1876	21.9505	22.0102	22.0482	22.1714	22.1835	22.2754	22.0417	22.1235	21.9874	22.011	21.8066	22.1066	22.036	22.2172	22.2029	22.207	22.2571	22.2908	22.1086	22.3893	22.2007	22.3439
193	P07278	23.4296	23.4637	23.4905	23.5021	23.5305	23.5607	23.35	23.4376	23.6134	23.4087	23.5378	23.5449	23.37	23.4035	23.4918	22.7926	22.9758	22.9788	23.2638	23.2854	23.3214	23.2537	23.1384	23.2847	23.0718	23.1721	23.1113	23.4027	23.2982	23.3028	23.1401	23.2446	23.211	23.3717	23.3416	23.4017	23.2065	23.2105	23.3999	23.2032	23.3419	23.2316	23.2478	23.3227	23.2595	23.3302	23.2432	23.3444
194	P07283	27.4095	27.3755	27.5171	27.5174	27.7846	27.6299	27.3426	27.3415	27.5584	27.5595	27.5174	27.375	27.3093	27.6669	27.5946	27.7835	27.9257	27.8824	27.0043	26.9864	26.9951	26.9509	27.0124	27.1284	26.9507	26.9956	27.1168	27.1061	26.9689	27.0652	27.0203	26.9022	27.0386	26.934	26.9509	27.0036	26.7537	26.7123	26.9345	26.7953	26.9505	26.9601	27.0294	26.8843	27.1566	27.0753	27.1753	27.0751
195	P07284	26.5423	26.4206	26.4497	26.5265	26.3509	26.4783	26.2923	26.5676	26.42	26.3844	26.4068	26.5481	26.495	26.6018	26.5626	26.4927	26.5591	26.7178	26.2932	26.3518	26.2172	26.3637	26.392	26.4084	26.3398	26.364	26.3767	26.4363	26.2227	26.3632	26.3032	26.3272	26.2513	26.3395	26.2818	26.3272	26.2603	26.3032	26.2175	26.3518	26.3026	26.3917	26.3401	26.3774	26.5433	26.5497	26.1677	26.4215
196	P07285	22.7432	22.8135	22.6701	22.8237	22.7404	22.6279	22.9893	22.6905	22.7361	22.7124	22.7503	22.8606	22.8089	22.94	22.5545	22.9084	22.8372	22.827	22.8206	22.9816	22.9006	22.8584	22.9492	22.8882	22.9101	22.9405	22.8513	22.9768	22.8713	22.8076	22.9135	22.9612	22.9878	22.936	22.9419	22.7172	22.9085	22.8935	22.769	22.8698	22.8299	22.801	23.0397	23.0219	22.7027	22.8367	22.8634	22.8789
197	P07342	26.1111	26.021	26.2217	26.0553	26.0333	25.9304	26.0342	26.134	26.1956	26.2399	26.1226	26.0329	26.0668	26.1467	26.0454	25.7972	25.7056	25.6653	26.0225	25.9194	25.9334	25.9472	25.8546	25.9339	26.2172	26.1629	26.3392	26.2502	25.9963	26.0898	26.1782	26.2396	26.0169	26.1467	26.0956	26.2065	25.8937	26.1006	25.9746	26.1003	26.0214	26.1006	25.9199	26.0676	25.9975	26.0683	25.9339	25.9674
198	P07347	22.2853	22.2012	22.1358	22.0262	22.1107	22.1236	22.117	21.9598	21.9044	22.355	22.2563	22.3849	22.1817	22.117	22.1779	21.6209	21.3822	21.4241	22.7634	22.7774	22.7078	22.765	22.5067	22.8789	22.6636	22.7027	22.6083	22.7145	22.6929	22.5904	22.6464	22.8592	22.8206	22.5994	22.6589	22.576	22.5882	22.5778	22.7247	22.6799	22.8009	22.6474	22.6436	22.9069	22.7785	22.9047	22.6816	22.9591
199	P07390	19.3113	19.5208	19.528	19.5857	19.3412	19.9419	19.3418	19.3087	19.8684	19.3462	19.6028	19.5224	19.1995	19.7547	19.578	19.1974	19.7845	19.6705	19.1986	19.2113	19.7944	18.9819	19.6242	19.2658	18.9722	18.811	19.1419	19.2695	19.3853	19.0547	18.9557	19.2312	18.7219	19.3162	19.7366	19.1898	19.7168	18.8244	19.2712	18.9358	19.4161	19.0794	19.2766	19.1443	19.3377	19.5136	19.1314	19.3209
200	P07560	22.9001	22.7517	22.8638	22.5983	22.529	22.5508	22.7227	22.4921	22.4698	22.9345	22.7503	22.929	22.6428	22.5721	22.7556	23.0902	22.514	22.5966	24.0882	23.8672	23.9551	23.9172	23.482	23.9008	24.1544	23.9681	23.6279	23.5237	23.9531	23.903	23.9524	24.0999	23.9321	23.9293	23.9539	23.7499	23.9587	24.097	23.9349	23.9249	23.8295	23.8055	24.072	24.1772	23.6355	23.8437	23.8873	24.0877
201	P07703	24.9455	24.8936	24.7973	24.8247	24.8464	24.7756	24.8105	24.915	24.7699	24.8208	24.9158	24.9072	25.0061	24.9502	24.8382	24.7767	24.8877	24.7554	24.8191	24.8615	24.6253	24.8034	24.9511	24.7759	24.7081	24.581	24.7164	24.8608	24.5413	24.7344	24.7803	24.6527	24.7481	24.5454	24.7155	24.6155	24.807	24.5849	24.6824	24.7391	24.6569	24.7238	24.7651	24.8378	25.0127	24.9753	24.925	24.8406
202	P07744	19.7153	20.1787	20.0528	19.5102	19.6124	20.3509	19.7638	19.9068	19.9578	20.293	19.739	19.5224	20.0009	19.5541	20.0336	19.251	18.4029	19.2261	20.3237	20.056	20.1952	20.0016	20.7523	20.1675	20.5926	20.2283	20.5196	20.721	20.0744	19.9887	20.3612	20.2373	20.6517	20.1568	20.3965	19.8022	20.1934	19.591	20.5563	19.781	20.6097	20.4581	20.4077	19.5376	20.1398	20.0404	19.9209	20.2493
203	P07806	26.8351	26.8441	26.853	26.9017	26.8347	26.7858	26.8772	26.7531	26.8835	26.8126	26.9017	26.8207	26.8213	26.7458	26.7721	26.1545	26.3483	26.2794	26.7724	26.7461	26.7796	26.7464	26.7383	26.695	26.9691	26.8039	26.8441	26.8536	26.8539	26.8444	26.8449	26.8444	26.903	26.7794	26.9264	26.8841	27.0742	26.9106	26.9345	26.8542	26.8841	26.9345	26.738	26.6247	26.6861	26.6699	26.5105	26.6517
204	P07807	21.2824	21.2754	21.4536	21.5006	21.4494	21.277	21.5091	21.3764	21.6104	21.5724	21.6535	21.585	21.376	21.4275	21.5831	21.2887	21.6457	21.5268	21.7324	21.6584	21.811	21.4961	21.8427	21.7092	21.6023	21.5858	21.7245	21.5091	21.6031	21.4395	21.5277	21.443	21.4358	21.4968	21.5456	21.5208	21.5889	21.7297	21.3102	21.7237	21.4152	21.5866	21.703	21.6406	21.8867	21.7759	21.6724	21.671
205	P07884	20.502	20.5719	20.4032	20.1674	20.6453	20.2994	20.5893	20.6357	20.6481	20.4697	20.352	20.5584	20.6532	20.5267	20.3925	20.2107	20.2402	20.039	20.6886	20.5395	20.6733	20.6425	20.7271	20.508	20.6106	20.543	20.3873	20.5115	20.516	20.5399	20.5452	20.555	20.6517	20.7574	20.6579	20.7928	20.7741	20.4944	20.492	20.5188	20.6642	20.4581	20.5965	20.6683	20.6039	20.4923	20.6559	20.741
206	P07991	25.3817	25.3685	25.1651	25.1513	25.1054	25.2185	25.3953	25.3739	25.1368	25.1328	25.1955	25.3551	25.4519	25.4258	24.9968	25.3039	25.0646	25.1691	25.8837	25.8951	25.8951	25.9746	25.5051	25.7778	25.8366	25.75	25.8942	25.7764	25.7327	25.7383	25.6905	25.711	25.62	25.6791	25.5047	25.6477	25.1801	25.7659	25.7392	25.8241	25.6844	25.7	25.9603	25.9194	25.7229	25.7663	25.6905	25.8601
207	P08004	20.4198	20.5832	20.1202	20.427	20.5268	20.8928	20.6289	20.6357	21.0301	20.4344	20.7664	20.5183	20.6461	20.5857	20.8321	20.7791	21.1319	20.8035	20.3532	20.5317	20.4809	20.484	20.4735	20.3715	20.5643	20.5803	20.5942	20.5409	20.2892	20.339	20.2518	20.2722	20.6045	20.5683	20.4319	20.6694	20.7664	20.3751	20.3814	20.3532	20.3384	20.3793	20.3105	20.4948	20.4768	20.4459	20.4303	20.4364
208	P08018	21.8095	22.0158	21.9508	22.0485	22.098	21.9845	21.9357	21.7726	22.0196	22.0525	21.9643	22.1141	21.8883	22.1104	22.0277	21.5547	21.6001	22.043	22.0931	22.1829	22.1019	22.404	22.2525	22.0524	22.1248	22.1486	22.316	22.239	22.3143	22.2203	22.2427	22.2897	22.378	22.2373	22.2434	22.0847	22.2857	22.1886	22.1791	22.2644	22.1407	22.2541	22.1305	22.245	22.1647	22.1983	22.4171	22.1993
209	P08067	22.6614	22.7307	22.8313	22.6432	22.6077	22.9586	22.8458	22.6497	22.5778	22.5807	22.6541	22.6054	22.502	22.7778	22.5363	22.4898	22.9307	22.6578	22.5846	22.7684	22.6694	22.5027	22.6126	22.7556	22.3711	22.3108	22.4782	22.5564	22.6088	22.5819	22.2498	22.5231	22.3933	22.596	22.4798	22.6088	22.836	22.3286	22.558	22.3275	22.4977	22.2238	22.4725	22.5539	22.6518	22.6231	22.3689	22.4979
210	P08153	18.5963	17.8603	19.0302	18.3615	18.7913	18.5267	18.8249	18.6566	18.708	18.2621	18.4809	18.6564	18.619	18.2661	18.4157	19.5652	18.9833	18.0569	18.4127	18.7342	18.66	18.8671	18.8183	18.3698	18.4637	18.9931	18.6808	18.9516	19.4004	18.5169	18.9965	18.7413	18.5979	19.1057	18.8455	18.5542	18.5988	18.3096	19.17	18.7387	18.8422	18.5766	18.6688	18.4637	18.4569	18.5619	19.531	18.5699
211	P08417	24.0709	24.0531	24.2277	24.1986	24.1819	24.1804	24.3068	24.1952	24.145	24.0891	24.1566	24.2093	24.0666	24.1808	24.1411	24.2183	24.236	24.3895	24.1655	24.3952	24.3298	24.3034	24.2401	24.3893	24.1936	24.3331	24.3273	24.3922	24.3277	24.2292	24.2053	24.073	24.2831	24.1828	24.3178	24.1951	24.139	24.2362	24.2075	24.1957	24.2163	24.2172	24.4263	24.3392	24.4072	24.394	24.2475	24.2434
212	P08432	22.1061	22.1804	21.9793	21.8377	22.1857	22.192	22.028	22.0326	21.797	21.9333	22.212	22.4569	22.2511	22.1996	22.1481	21.7295	21.7599	21.9287	21.4692	21.585	21.3996	21.5154	21.5221	21.8705	21.9884	21.8434	21.932	22.1092	21.9153	21.8533	21.8574	21.9294	21.9435	21.9579	21.8642	22.0219	21.7175	21.9469	21.9262	21.9523	21.934	22.0026	22.767	22.93	22.9681	23.1286	22.9992	23.2262
213	P08456	21.2682	21.2893	20.7856	20.8395	20.829	21.1635	21.2269	21.3806	20.8749	21.5509	21.0959	21.4114	21.2115	21.2925	21.3922	21.2983	20.9031	20.9781	21.5956	21.4304	21.4707	21.5754	21.5405	21.8492	21.6615	21.7888	21.7826	21.4034	21.479	21.7543	21.6779	21.6644	21.6368	21.9863	21.5361	21.4467	21.363	21.8666	21.3662	22.0004	21.4022	21.2826	21.718	22.0419	21.5347	21.517	21.828	21.9067
214	P08466	21.6897	21.7806	21.7196	21.6413	21.7848	22.0109	22.0634	21.701	22.1467	21.6876	22.0385	21.6061	21.7963	21.865	21.8033	22.1444	22.3219	22.1357	21.8186	21.8455	21.9688	21.844	21.8612	21.8102	21.6553	21.9052	21.8509	21.8104	21.5554	21.6711	21.8078	21.5738	21.8231	21.7425	21.6222	21.8699	21.8066	21.6794	21.6249	21.7503	21.5561	21.6779	21.8539	21.9584	21.9198	21.9667	22.0043	21.7367
215	P08518	24.9218	24.732	24.788	24.8097	24.793	24.6433	24.8497	24.7173	24.6347	24.7514	24.8672	24.7635	24.753	24.7844	24.7417	24.1768	24.0908	24.0693	24.8534	24.6552	24.6665	24.6535	24.7442	24.7107	24.801	24.8117	24.725	24.6812	24.9192	24.9218	24.9774	24.8986	24.8645	24.8657	24.8262	24.8472	25.0135	24.909	24.9774	24.8426	24.9083	24.9276	24.7969	24.9086	24.656	24.7481	24.8013	24.733
216	P08524	25.8723	25.9184	25.7425	25.9179	25.8467	25.7025	25.5822	25.8458	25.9649	25.9533	25.9179	25.9174	25.7884	25.9594	25.9746	25.6063	25.3387	25.0387	25.8738	25.8241	25.8366	25.9129	25.6442	26.035	25.6901	25.7285	25.9049	25.8471	25.7537	25.9053	25.7898	25.6286	25.8024	25.6049	25.7778	25.6095	25.7374	25.7	25.8019	25.7443	25.9189	25.8542	25.7447	25.8366	25.9751	25.8024	25.9746	25.9674
217	P08525	19.1261	19.4196	18.9386	19.2384	19.2408	19.1328	19.3612	19.2881	19.2958	18.8115	19.4979	19.5335	19.5736	19.6447	19.0122	19.1862	19.4543	19.6447	19.4361	19.5668	19.0386	19.5496	18.7942	19.1756	19.2253	19.0677	18.4781	18.5083	18.8824	19.0547	18.7647	19.0699	19.2371	18.9032	18.5279	18.6133	18.1361	18.8497	19.0398	19.2486	18.6081	18.6922	19.2736	19.4002	18.7219	18.8166	18.9444	19.1271
218	P08536	20.6754	20.6794	20.7618	20.5872	20.6597	20.3509	20.7199	20.7423	20.5385	21.3962	20.7917	20.7067	20.4817	20.3376	20.7631	20.7075	19.7681	20.1675	20.6739	20.7834	20.973	21.0791	20.3912	20.5785	20.5015	20.5316	20.6293	20.7417	20.6303	20.7603	20.9797	20.815	20.8312	20.7088	20.8576	20.962	20.5031	20.4416	20.5118	20.4878	20.3481	20.5943	20.5841	20.6166	20.5724	20.6347	20.6487	20.6397
219	P08539	22.0543	22.1653	22.1725	22.223	22.0651	22.1076	22.2234	21.9908	22.1725	22.1126	22.1957	22.3354	22.127	22.0557	22.0653	21.6256	21.6257	21.8018	22.5792	22.4017	22.5439	22.5511	22.5729	22.4093	22.4694	22.7519	22.7184	22.4929	22.5768	22.5685	22.4392	22.5001	22.5395	22.4682	22.5496	22.6205	22.4695	22.4848	22.4179	22.3646	22.5075	22.5489	22.5934	22.599	22.649	22.5693	22.4254	22.5896
220	P08566	25.3233	25.4586	25.545	25.3554	25.4548	25.4807	25.3817	25.2127	25.5364	25.7387	25.4776	25.5856	25.3358	25.1236	25.3434	25.1171	25.0424	25.0013	26.085	25.9967	26.0217	26.0568	25.9862	25.9858	26.2711	26.3343	26.2393	26.292	26.2813	26.2505	26.1874	26.2813	26.2295	26.2659	26.1677	26.2609	26.1864	26.1361	26.2714	26.1238	26.1869	26.1677	26.0403	25.9468	25.9344	25.8605	25.7659	26.0109
221	P08593	18.1305	18.3945	18.4166	17.923	18.4753	18.2245	18.5677	18.1081	18.6542	18.2843	18.5874	17.9741	17.8603	18.4187	18.3506	16.5634	18.6514	18.0569	17.9673	18.1212	17.8466	18.0074	18.1777	18.0664	17.729	17.714	17.7727	17.8137	17.0125	17.7793	17.7912	17.9225	17.9616	17.3499	17.7653	16.8257	17.4273	17.8735	17.2197	17.5668	17.2793	17.3336	17.6399	17.64	17.4384	18.0922	17.6013	17.9486
222	P08678	21.7941	21.9586	22.0359	22.1441	22.1709	22.0287	21.8736	21.9668	22.1214	22.2311	22.1388	22.09	21.7538	21.8111	22.1694	21.9341	22.0787	21.9174	22.3444	22.1267	22.2573	22.3024	22.1543	22.1153	22.3889	22.3311	22.4093	22.4421	22.391	22.3649	22.2959	22.315	22.4266	22.3625	22.5417	22.4546	22.3389	22.3447	22.3232	22.3727	22.3584	22.3749	22.1033	22.1421	22.0463	22.1071	22.1694	22.1412
223	P08679	19.5807	19.3615	20.0879	20.2307	19.3018	19.5986	19.1827	19.7117	20.0103	20.0124	19.701	19.2193	19.0656	19.5607	19.5986	19.5941	19.3274	19.8969	19.1006	19.1626	18.6441	18.9202	18.8416	19.872	18.6079	18.4569	18.9331	18.6956	19.022	18.7324	18.7572	18.5845	18.5101	18.4461	18.6375	18.3872	18.8589	18.4129	18.6898	18.2985	18.7748	18.9218	18.853	18.6578	19.0337	19.1848	18.7179	19.1216
224	P08964	22.4821	22.3988	22.5178	22.4494	22.5683	22.4117	22.4635	22.2854	22.5571	22.3481	22.5629	22.4029	22.5436	22.3892	22.5607	22.7784	22.8279	22.4477	22.3562	22.2961	22.3047	22.2277	22.5684	22.3689	22.6584	22.6604	22.6766	22.8186	22.7659	22.7432	22.7338	22.7778	22.7282	22.6543	22.7576	22.705	22.7448	22.6408	22.8259	22.7428	22.7128	22.7369	22.4384	22.3382	22.5749	22.6268	22.492	22.4645
225	P09032	22.9125	23.0041	22.8638	22.7484	23.0314	22.7228	22.8278	23.1361	22.6291	22.9345	22.9391	23.0219	22.8658	23.0629	22.9508	23.1132	23.0752	22.8058	23.0166	23.1133	22.965	23.1181	22.8836	22.9947	23.1641	23.1993	23.1325	23.0983	23.0172	23.0966	23.1907	23.1435	23.097	23.1885	23.0417	23.1716	23.134	23.0976	23.0693	23.1493	23.1306	23.1412	23.1498	23.0262	23.1046	23.2595	23.0933	23.0573
226	P09064	24.0147	24.0724	23.8348	23.7926	23.6964	23.8224	24.0979	24.0367	23.6051	23.6765	24.0414	23.8701	24.1416	24.0809	23.6233	23.5082	23.0998	23.6733	24.4648	24.0927	24.1115	24.0896	24.0666	24.0625	24.2956	24.2367	23.7523	23.881	24.3387	24.3314	24.2588	24.3657	24.3379	24.3294	24.1411	24.2817	24.383	24.358	24.2075	24.185	24.1213	24.08	24.3511	24.38	23.8147	23.9227	24.3225	24.1668
227	P09232	23.1657	23.2091	23.1156	23.1851	23.0663	23.2249	23.3629	23.1563	23.2304	23.0849	23.2664	23.2314	23.1517	23.334	23.0162	23.3008	23.5914	23.4996	23.2194	23.3129	23.4101	23.3919	23.4704	23.3336	22.93	23.037	22.727	22.7332	23.1226	23.2393	23.1813	23.0999	23.1865	23.0182	23.2405	23.0724	23.1161	23.0124	23.0023	23.1197	23.1149	23.0223	23.2847	23.3734	23.0717	23.1934	23.5045	23.3444
228	P09435	20.9142	21.1419	21.2439	20.8145	21.022	20.8359	21.012	21.1234	21.1236	20.7029	21.1518	21.1686	21.2223	20.7873	21.3289	20.6839	20.7451	20.4455	20.944	21.0728	21.1334	21.2691	21.4984	21.1284	20.7605	21.056	20.9942	21.2365	21.2811	21.0837	21.0201	20.7933	21.0131	20.9136	21.0338	21.2526	20.9251	20.9408	21.3026	20.8942	20.5392	21.2171	20.4779	21.0684	21.2978	20.9531	21.0729	21.17
229	P09436	26.8123	26.9177	26.8023	26.8616	26.7537	26.8018	26.8351	26.9853	26.8023	26.6513	26.7623	26.8345	26.9502	26.9776	26.7721	26.7605	26.734	26.6392	26.6427	26.4956	26.4805	26.5692	26.2876	26.543	26.9864	26.8778	26.7791	26.812	26.9422	26.9022	26.8936	26.9179	26.9266	26.8539	26.8545	26.9689	26.9771	26.978	26.9345	26.9181	26.934	26.9866	26.4959	26.5276	26.5108	26.5695	26.4959	26.4959
230	P09440	24.6202	24.6611	24.585	24.4146	24.3141	24.3679	24.648	24.5246	24.4885	24.4476	24.5663	24.5658	24.6334	24.5841	24.4219	24.1829	24.0521	24.0189	24.6054	24.4137	24.3993	24.3487	24.4097	24.4927	24.9882	24.8996	24.9318	24.7934	24.8962	24.8398	24.8238	24.8423	24.8645	24.7796	24.8163	24.8523	24.7179	24.843	24.8238	24.7391	24.7431	24.6692	24.5657	24.4985	24.4674	24.5059	24.5294	24.4927
231	P09457	25.5684	25.4586	25.6934	25.6836	25.823	25.8338	25.6844	25.5063	25.6669	25.6588	25.743	25.4862	25.4739	25.5041	25.6592	26.0421	26.1192	26.2375	25.373	25.3624	25.4631	25.2785	25.2986	25.3858	25.2845	25.2653	25.3847	25.5286	25.2842	25.2912	25.2595	25.1236	25.2598	25.2588	25.4191	25.3361	25.2697	25.0987	25.3367	25.1747	25.2142	25.2011	25.3367	25.2502	25.6015	25.3144	25.2342	25.1722
232	P09547	20.4303	20.741	20.5746	20.966	20.9745	20.6904	20.8875	20.8403	20.8643	20.8844	20.8395	20.872	20.3797	20.891	20.6456	20.3553	20.8345	20.7016	20.5233	20.8574	20.5263	20.5755	20.7843	19.7872	20.8283	20.9448	20.9	20.9134	21.1382	20.8836	20.9014	20.8683	20.7081	21.1478	20.9408	21.0166	21.0476	20.8589	20.7528	20.7055	21.0583	20.7944	20.4779	20.457	20.5974	20.3984	20.9055	20.2213
233	P09620	22.9419	23.0308	23.2139	23.046	23.1512	23.2083	23.0002	23.237	23.0669	23.0029	22.9802	23.0309	23.1567	23.0844	23.0743	23.5673	23.6702	23.6594	22.3401	22.5816	22.5439	22.5753	22.648	22.533	22.3528	22.327	22.4595	22.4163	22.2942	22.3028	22.5152	22.3561	22.3437	22.3649	22.3336	22.2516	22.2857	22.3286	22.3038	22.3916	22.1029	22.2177	22.6436	22.4974	22.4714	22.6612	22.7415	22.6484
234	P09624	23.512	23.5908	23.6134	23.314	23.467	23.3256	23.5347	23.3468	23.392	23.743	23.5466	23.5809	23.2809	23.2237	23.5909	23.7625	23.0221	23.1328	24.6394	24.4839	24.5458	24.614	24.4375	24.5725	24.8943	25.0099	24.7406	24.8047	25.0315	25.0315	25.0439	25.0386	24.8996	24.9662	25.1244	25.0339	25.2195	25.002	24.8597	24.9063	24.8846	24.9017	24.8575	24.7538	24.5512	24.5662	24.6389	24.7238
235	P09733	23.8972	24.0073	24.108	23.9879	24.0279	24.0703	23.7352	23.8275	23.9633	24.0294	23.9331	23.8701	23.7778	23.9151	24.0396	23.6641	23.7382	23.4996	23.7587	23.8204	23.8512	23.8342	23.5889	23.8342	23.7799	23.8998	23.9458	24.0786	23.8046	23.788	23.7929	23.7754	23.7388	23.8494	23.7668	23.7116	23.6333	23.6942	23.7445	23.858	23.7286	23.8627	23.7348	23.7048	23.9696	24.0041	23.635	23.8516
236	P09734	21.9932	22.0047	22.1018	22.0804	22.2	21.9982	21.9034	22.0693	22.151	21.9688	21.8884	22.0501	21.8561	21.8153	22.2254	21.4279	21.7137	21.5762	22.1534	22.1704	22.0067	21.9522	21.8612	22.0829	21.8515	22.1032	21.8988	21.9512	21.9546	21.7497	21.9959	21.6592	21.9081	21.9822	21.9874	21.9248	21.8738	21.9024	21.8539	21.9923	21.8744	22.0066	21.9277	22.0208	22.1647	22.0796	21.6207	22.0225
237	P09798	20.2279	20.1787	19.9102	20.0662	20.2393	20.1542	19.4421	19.9282	20.1173	20.3748	20.2286	20.3485	20.0684	20.2348	20.4694	20.4893	19.5225	20.6242	20.1991	20.1532	20.5333	20.1053	20.3912	20.2518	20.2337	20.3586	20.3631	20.2313	20.3552	20.3528	20.0221	20.2941	20.32	20.2279	20.2451	19.8521	20.4742	20.0336	20.0355	20.0766	20.3481	20.4448	20.1295	20.1883	20.2055	20.3101	20.3562	20.2365
238	P09880	20.1605	20.2966	20.0879	20.2499	20.4056	20.0063	20.5259	20.4521	20.4362	20.4697	20.0795	20.3485	19.8525	20.1393	20.4448	20.5091	19.7643	20.0126	21.1691	20.7941	21.0827	20.873	20.8988	20.9738	21.3637	21.3322	21.1698	21.3661	21.3617	21.4481	21.302	21.443	21.353	21.2239	21.2225	21.5405	21.4338	21.5361	21.2813	21.2144	21.1694	21.2661	20.9684	20.6683	20.7241	20.8157	20.598	20.9934
239	P09938	23.7448	23.672	23.8713	23.6215	23.5187	23.5862	23.5738	23.7065	23.7214	23.709	23.472	23.6725	23.6279	23.483	23.7941	23.3653	23.549	23.276	24.2438	24.062	24.2801	24.1798	24.0025	24.0528	24.1936	24.1303	24.0994	24.1483	24.0044	24.2838	24.3011	24.2797	24.1144	24.2372	24.1877	24.1951	24.312	24.1962	24.1433	24.1293	24.1951	24.1651	24.3893	24.1274	24.0383	24.1517	24.0989	24.2321
240	P09950	22.9591	23.0524	22.9709	22.8527	22.5629	22.8578	22.8498	22.9773	22.7943	22.8072	22.7619	23.0513	22.8896	22.9157	22.8519	22.6643	22.5258	22.711	23.0453	23.0219	23.1047	23.1498	22.9728	23.1715	23.0811	23.0667	23.0699	23.1698	23.0999	23.0408	23.0874	23.0193	23.0612	23.1647	23.0279	23.2523	22.9312	23.1237	23.0143	23.1818	22.9321	23.1614	23.091	23.2854	23.1417	23.2204	23.266	23.1148
241	P09959	21.9272	22.1753	21.9966	22.2463	22.2199	22.2383	22.267	22.1496	22.1318	21.8778	22.1529	21.9275	22.2547	22.3158	22.0277	22.4959	22.6945	22.5662	21.2971	21.5605	21.3282	21.5251	21.4655	21.4363	21.4684	21.251	21.6007	21.4388	21.3661	21.4849	21.3208	21.5261	21.5228	21.6229	21.7824	21.2099	21.3938	21.455	21.4439	21.4389	21.5032	21.3816	21.314	21.1795	21.5083	21.3756	21.2826	21.5119
242	P0C074	18.8658	18.9972	18.9879	19.546	19.2261	20.0406	19.4885	19.3358	19.4579	19.3805	19.4188	19.0072	19.5897	19.6405	19.4652	19.8759	19.8001	19.8197	18.901	19.0621	19.1069	19.2467	19.5875	18.8001	19.1354	18.3268	19.2818	19.132	19.1603	18.7028	18.889	20.0779	19.2571	18.0128	18.5482	18.8585	19.6216	18.9428	19.1216	18.0076	18.8082	19.317	18.8767	19.8538	19.452	18.8545	21.5502	18.8618
243	P0C0V8	24.264	24.2461	24.4668	24.4484	24.4647	24.3568	24.1697	24.273	24.2151	24.2276	24.2672	24.1718	24.0863	24.2163	24.2762	24.8123	24.9891	24.7864	23.7376	23.9467	23.4256	23.578	23.7879	24.0037	23.462	23.3758	23.9206	23.7194	23.3769	23.6761	23.5935	23.7184	23.4482	23.3878	23.5078	23.2142	23.045	23.5117	23.6916	23.451	23.6697	23.5013	23.6034	23.8526	23.8333	23.9227	23.3808	23.8693
244	P0C5N3	22.1759	22.081	22.2501	22.0123	22.3862	22.2447	22.1076	21.896	22.3919	22.1979	22.1493	21.855	22.1817	22.0992	22.1842	22.5377	22.8968	22.6508	21.6664	21.9061	22.2241	21.9852	22.1221	22.0949	21.9455	21.8093	22.1122	22.1619	21.9407	22.1505	22.1273	21.8131	22.0604	21.9997	22.057	21.9806	21.8066	21.5807	21.8358	21.7439	21.8942	21.8681	21.7139	21.6897	22.2656	22.1071	21.8116	21.8822
245	P0CS90	25.3233	25.2072	25.2607	25.3745	25.381	25.1475	25.1809	25.0965	25.3351	25.4261	25.3879	25.3806	25.1959	25.3499	25.5299	24.7526	24.8947	24.775	25.2923	25.2205	25.1638	25.159	25.408	25.2849	25.4072	25.337	25.4624	25.418	25.33	25.2465	25.2538	25.2588	25.3015	25.3134	25.3893	25.1465	25.4021	25.3661	25.4416	25.3692	25.4488	25.4153	25.3108	25.2502	25.3277	25.337	25.3537	25.2622
246	P0CT04	23.0618	23.449	23.3969	23.91	23.5305	23.4517	23.4414	23.4376	23.6436	23.6454	23.3314	23.7808	23.3872	23.4667	23.3025	24.3953	24.3179	23.8606	23.4732	23.2963	23.4766	23.7916	23.2042	23.2847	23.1353	23.4572	23.7942	23.5011	23.4667	23.1171	23.0834	23.5002	23.4482	23.2407	23.4365	23.2201	23.053	23.1009	23.328	23.5261	23.1989	23.3766	23.432	23.6386	23.7002	23.4718	23.7642	23.5357
247	P10080	24.5454	24.5281	24.6165	24.702	24.6902	24.6864	24.4658	24.5654	24.7463	24.6112	24.6217	24.6282	24.5389	24.5649	24.6714	24.6214	24.5981	24.6655	24.2811	24.2296	24.1217	24.1279	24.1803	24.3693	24.1544	23.9903	24.2158	24.2856	23.9763	24.0614	24.0453	23.9995	23.9836	24.0238	24.097	24.2181	24.1203	24.03	24.2671	24.0965	24.106	24.2008	24.1259	24.1045	24.3649	24.3605	24.1354	24.2739
248	P10081	27.0036	26.877	26.8835	26.821	26.9591	26.8201	26.9776	26.7186	27.0112	27.1562	27.0032	27.0193	26.902	26.8701	27.1753	26.4617	26.0173	26.3817	27.2564	27.1173	27.1391	27.0294	27.1287	27.1284	27.0291	26.9956	27.0197	27.0467	27.1064	26.9776	27.0656	27.0558	26.9696	27.0851	27.0384	27.1655	27.2029	27.0041	27.1175	27.056	27.0746	27.0203	27.1753	27.0201	27.1396	27.0964	26.9184	27.1564
249	P10127	25.0706	25.0336	25.059	24.8391	24.8745	24.8502	24.7914	24.6574	24.8711	24.7668	24.7954	24.7442	24.6334	24.5499	25.0393	24.7526	24.5757	24.5573	25.0155	24.8783	24.7369	24.5094	25.1335	24.975	24.8234	24.7926	25.1293	25.0679	24.9767	24.9934	24.9118	24.8027	25.0854	24.9767	24.8706	24.7387	24.8222	24.8641	25.1557	25.109	25.0509	25.0046	25.3241	25.3237	25.7004	25.5649	25.3628	25.456
250	P10174	17.8861	18.1551	17.6024	18.1787	18.6291	17.7301	16.9239	16.6049	18.7124	18.2546	17.2796	19.2673	17.4151	19.0475	17.7987	18.9086	16.385	18.7155	19.7082	18.9083	16.9688	19.1411	16.9234	18.6999	18.7342	18.8416	17.847	17.4883	18.2845	18.2463	17.2197	17.7145	18.3575	17.8344	17.6013	17.5495	16.3841	18.651	17.7495	18.5337	17.6981	18.121	17.6805	18.9238	17.3651	16.8536	17.5666	18.3765
251	P10356	21.0191	20.868	20.9491	20.7421	20.921	20.9072	20.8924	20.8109	20.6915	21.0272	20.8122	20.9406	20.9727	20.9038	21.0116	20.5729	20.5702	20.4455	21.1917	21.2762	21.2354	21.1989	21.2073	21.185	21.2487	21.2575	21.4613	21.1882	21.1382	21.2709	21.2458	21.2224	21.2248	21.2239	21.2396	21.2526	21.3043	21.1136	20.986	21.21	21.0007	21.1407	21.0194	21.1899	21.286	21.1251	20.9732	21.1592
252	P10363	21.4323	21.4288	21.5949	21.7883	21.5269	21.4913	21.5628	21.5201	21.3565	21.4992	21.64	21.6007	21.6492	21.5221	21.5831	21.651	21.6676	21.6223	21.5132	21.585	21.6169	21.3766	21.3914	21.63	21.2914	21.3875	21.1039	21.2811	21.3253	21.4395	21.3816	21.3649	21.4004	21.3637	21.3445	21.4098	21.5019	21.3363	21.2474	21.4201	21.3484	21.3343	21.5845	21.7325	21.6552	21.6281	21.384	21.7555
253	P10507	23.0103	23.0859	23.1939	23.1991	23.3924	23.1871	23.0408	23.0303	23.2454	23.1154	23.2571	22.9848	23.2045	23.0596	23.2117	23.3231	23.3456	23.2435	22.8305	22.8774	23.0708	22.9157	23.1934	22.789	22.8443	22.6986	22.8596	22.8355	22.8975	22.7575	22.8742	22.8498	22.8315	22.6929	22.8229	22.6709	22.9085	22.6445	22.9225	22.7392	22.8945	22.877	22.8789	22.8533	23.1564	22.8464	23.0267	22.9096
254	P10591	24.9403	24.9214	24.9049	25.0888	25.0164	25.4609	25.4875	25.6079	25.3522	25.4492	25.2067	25.1482	25.1632	25.0232	25.2849	25.7403	25.5778	25.6551	25.588	25.6996	25.5595	25.5384	25.7004	25.6011	25.7443	25.5834	25.6184	25.6677	25.4784	25.4184	25.396	25.3591	25.4639	25.4334	25.6689	25.7537	25.9726	25.8371	25.6905	25.6099	25.4372	25.6196	25.6438	25.389	25.1502	25.5051	25.093	25.3012
255	P10592	26.0099	25.9589	25.8119	26.0832	26.1665	26.2909	26.0672	26.326	26.2057	26.1114	26.2164	26.1714	26.0778	26.1	26.2929	26.8516	26.6291	26.4049	26.5283	26.569	26.3398	26.2292	26.4963	26.5032	26.6167	26.4811	26.4638	26.5269	26.2709	26.3515	26.4084	26.4641	26.364	26.3771	26.4959	26.4801	26.7029	26.5692	26.4084	26.437	26.2505	26.556	26.3032	26.1623	26.2983	26.3404	26.2714	26.3579
256	P10614	22.8546	22.9375	22.808	22.9666	22.7553	22.9014	23.0024	22.9051	22.8668	22.8689	22.8497	23.0119	22.8385	22.8487	22.903	22.8991	22.3915	22.847	23.2952	23.1396	22.9492	23.0825	22.9081	23.0407	23.4872	23.6254	23.4136	23.2977	23.3324	23.2662	23.3121	23.527	23.2438	23.3137	23.3416	23.4017	23.3935	23.602	23.3444	23.4301	23.4667	23.3968	23.1941	23.3304	23.082	23.2356	22.9452	23.1423
257	P10622	21.9524	22.1055	22.0189	22.3527	22.2666	22.5082	21.3748	21.0473	21.38	22.2801	21.3753	22.0215	21.6958	22.0557	22.1573	23.0958	22.6074	22.4032	20.5122	21.9578	21.2212	21.7932	21.3067	21.9908	20.6021	21.7386	21.4303	22.303	20.8842	21.7127	21.6091	21.9084	21.9515	21.7634	21.6267	21.1521	20.5758	21.6794	21.275	21.7824	21.0956	21.9199	20.5629	21.6492	21.09	22.1164	21.1543	21.9874
258	P10659	24.7077	24.7661	24.5681	24.6169	24.4647	24.5717	24.7796	24.8481	24.4141	24.5868	24.4484	24.7546	24.6221	24.6431	24.6714	24.0552	23.9444	23.8959	24.8385	25.079	24.5225	24.8238	24.5729	25.0418	24.563	24.3809	24.5137	24.6657	24.4317	24.5561	24.5549	24.7167	24.6394	24.5935	24.3418	24.5694	24.453	24.6624	24.4824	24.7284	24.4031	24.4693	24.7037	24.801	24.7498	24.9204	24.6389	25.0181
259	P10662	22.0148	21.8839	21.9508	22.0195	22.1857	22.0345	21.8934	21.9045	21.97	22.073	21.8154	22.0105	22.0528	21.9518	22.0089	22.2741	22.3791	22.2319	21.7531	21.8336	21.8034	21.7633	21.4984	21.9819	21.7395	21.4999	21.7476	21.8368	21.4626	21.8533	21.6994	21.5261	21.7132	21.5681	21.5746	21.7775	21.5643	21.5312	21.6477	21.6477	21.7108	21.8583	21.671	21.8636	21.8828	21.9211	21.6637	21.824
260	P10664	24.6569	24.7707	24.6259	24.5998	24.7316	24.9385	24.9479	24.7631	24.858	24.3778	24.6495	24.4065	24.8394	24.8204	24.5508	25.2948	25.6587	25.3861	24.15	23.895	23.8898	23.8477	24.3727	23.9472	23.7898	23.7973	23.7803	23.7423	23.7894	23.766	23.6757	23.7553	23.6488	23.9193	24.074	23.8148	24.0432	23.8156	23.9847	23.5039	23.5243	23.5922	24.1084	23.9911	23.8493	23.7754	23.9692	23.6782
261	P10823	21.1361	20.868	21.2227	21.1923	20.8872	20.9727	20.8875	20.5904	20.8918	21.0884	20.9646	21.2377	21.1158	21.0945	21.2327	20.9458	21.3561	20.8148	20.8036	20.9047	21.2292	21.072	20.7933	21.0016	20.8668	20.8392	20.783	20.8746	20.877	20.9276	20.9537	20.815	20.7449	20.9849	21.0156	20.812	20.8367	20.8463	20.9167	20.791	20.861	21.0274	20.942	20.8175	21.0112	21.2355	20.8177	20.9603
262	P10834	19.7869	19.7882	19.8664	19.8087	20.0314	19.9294	19.8391	19.7697	19.8736	20.0595	19.86	19.9609	19.9808	19.7114	19.9067	19.0717	19.1355	19.8429	20.15	19.9668	20.2236	19.9718	20.1197	20.1187	19.836	19.7598	19.8141	19.9808	19.734	20.0762	19.8885	19.699	20.0661	19.8693	20.1277	20.0178	20.014	19.8168	19.993	19.6115	19.8982	19.6953	20.1541	19.8001	20.2353	20.0759	19.8104	19.8094
263	P10849	21.3273	21.3118	21.3539	21.5949	21.6651	21.4165	21.2635	21.3488	21.6031	21.4474	21.1902	21.4362	21.2803	21.4452	21.4867	21.3556	21.4456	21.5069	21.3569	21.1122	21.4526	21.0791	21.2202	21.3132	21.3234	21.3114	21.4452	21.3547	21.1869	21.4281	21.0937	21.1021	21.3121	21.1232	21.3275	21.0863	20.9054	21.1731	21.1961	21.1414	21.1694	21.1461	21.4194	21.3929	21.4153	21.1251	21.1291	21.1982
264	P10869	23.3268	23.2883	23.1006	22.9971	22.9927	22.9879	23.0366	22.9561	23.0008	23.3103	23.0945	23.1881	23.1542	23.0574	23.1476	22.4786	22.3878	22.5164	23.4402	23.3698	23.4486	23.4248	23.2738	23.3875	23.39	23.4778	23.4363	23.5011	23.6081	23.5423	23.5544	23.5705	23.5083	23.601	23.3907	23.5108	23.2921	23.4839	23.4934	23.451	23.6354	23.455	23.3173	23.3438	23.4112	23.2797	23.4652	23.2958
265	P10961	21.3193	21.4826	21.4661	21.4192	21.6249	21.4554	21.3506	21.5074	21.4789	21.2514	21.4408	21.1316	21.4122	21.544	21.3827	21.7925	21.7459	21.9728	20.6052	20.7251	20.3818	20.7608	21.2637	20.9437	20.9717	20.8821	20.9942	20.9354	20.7843	20.8202	20.8077	20.743	20.8503	20.7662	20.9953	20.9802	20.9836	20.9906	21.0481	21.1603	20.5982	21.1057	20.831	20.8259	20.7883	20.691	21.0022	20.6836
266	P10962	21.1699	21.2148	21.1917	21.0948	21.1418	21.0415	21.2199	21.2072	21.2594	21.0684	21.0346	21.0129	21.2989	21.4452	21.0821	20.824	20.7665	21.058	21.2854	21.3581	21.052	21.0382	21.5299	21.3033	21.1297	21.0509	21.0772	21.1112	20.8585	20.9562	21.1264	21.1369	21.0131	20.9465	21.0606	21.1146	21.0207	21.0606	21.077	21.1115	21.104	20.9766	21.3	21.0898	21.5656	21.1251	21.8815	21.3114
267	P10964	24.9138	24.8608	24.7832	24.7836	24.7092	24.7456	25.0088	24.8788	24.8243	24.8333	24.8955	24.8118	24.9188	24.8612	24.8113	24.7767	24.6154	24.6288	25.1335	24.8897	24.9382	24.975	25.0715	25.0046	25.3364	25.3438	25.2035	25.2072	25.3817	25.2588	25.268	25.4029	25.2714	25.2944	25.215	25.3006	25.342	25.3241	25.2567	25.1814	25.2777	25.2117	25.0418	24.9665	24.8856	24.9467	25.0322	24.8619
268	P11075	24.6795	24.677	24.6989	24.6606	24.702	24.739	24.7665	24.6114	24.6848	24.6363	24.7069	24.7546	24.7599	24.7323	24.7107	24.536	24.7919	24.7163	24.8534	24.7848	24.7058	24.731	24.8217	24.8382	24.7081	24.8291	24.791	24.7203	24.6456	24.7077	24.6576	24.7366	24.7655	24.6816	24.7062	24.7146	24.6561	24.8262	24.6488	24.6841	24.6272	24.6958	24.7803	24.8159	24.7498	24.6785	24.6894	24.7631
269	P11076	21.4751	22.0356	21.3586	21.4525	21.3063	21.0415	21.1506	21.3212	21.2208	21.7453	21.0959	21.6789	21.2803	22.0244	21.644	21.3877	20.8666	20.8404	21.7781	22.025	21.923	21.9908	21.6023	22.4541	21.939	21.4369	21.6268	22.3153	22.0133	22.1469	22.1835	22.4251	22.0659	22.2373	22.0813	22.2438	21.7705	22.3709	21.7912	22.6016	22.155	22.2786	22.0692	22.2947	21.9966	22.2763	21.6393	22.4563
270	P11154	21.3349	21.3649	21.3807	21.0738	21.0508	21.1262	20.9424	21.1321	21.0619	21.4992	20.8462	21.0578	21.2634	21.1492	21.1989	21.133	21.1239	20.5414	21.8357	21.7867	21.5106	21.8485	21.4123	22.0043	22.1732	22.0189	21.8644	22.0102	21.8744	21.9382	21.7774	21.9131	21.8328	21.972	21.6622	21.9671	21.7986	22.3336	21.8648	22.2393	21.934	21.9981	21.9528	22.0318	21.6978	21.7107	21.792	21.8742
271	P11353	23.1931	23.2313	23.5704	23.7368	23.0899	23.0383	23.1885	23.2573	23.4223	23.368	23.0291	23.1289	23.2281	23.2803	23.2062	22.9214	22.9395	23.031	23.2078	23.1995	23.8786	23.7916	23.1471	23.169	22.8533	22.8765	22.9308	22.8126	22.8528	22.9893	22.7595	22.9666	22.907	22.9763	22.9052	22.9285	22.9	22.9704	23.0023	22.912	22.9205	22.9581	23.4222	23.3019	23.2806	23.2815	23.582	23.3715
272	P11412	24.8824	24.9214	24.7176	24.7788	24.9236	24.8084	24.9295	24.9279	24.7807	24.8084	24.8862	24.9339	24.8936	24.9295	24.9486	24.3801	24.3466	24.358	25.0348	25.0512	24.9722	24.9669	24.9306	25.0322	24.8805	24.9254	24.9134	24.9631	25.0143	25.0922	24.9669	25.0064	24.888	25.0869	24.8575	25.0232	25.226	25.1936	25.2473	25.0389	25.0895	25.1305	25.024	24.9747	25.052	24.9646	25.0735	25.0071
273	P11433	22.288	22.3525	22.2232	22.2309	22.2054	22.3366	22.3687	22.2733	22.24	22.1807	22.1317	22.2529	22.354	22.3158	22.404	22.0479	22.228	22.0604	22.2329	22.0859	22.1616	22.1951	22.1825	22.1608	22.2714	22.1825	22.2805	22.0476	22.1519	22.2816	22.1494	22.1243	22.1288	22.1802	22.1615	22.132	22.2706	22.2743	22.1473	22.1102	22.1353	22.252	22.2665	22.2338	22.2045	22.0863	22.1694	22.1481
274	P11484	22.6793	22.7794	22.4961	22.3345	22.6978	22.5185	22.4675	22.9561	21.7448	22.6704	22.6017	22.4197	22.7193	22.638	22.886	22.1225	21.7599	21.6395	21.8627	22.3847	22.0684	21.966	21.3656	22.1642	21.6267	21.8953	21.4944	21.7168	22.1361	21.7326	22.204	22.0013	21.8914	22.3014	21.4619	22.1875	21.7361	21.8606	21.813	22.0139	21.9479	21.9516	22.1893	21.8123	22.1433	22.2368	21.8742	22.2096
275	P11491	23.5403	23.5192	23.4653	23.5929	23.6333	23.4718	23.3811	23.3375	23.3767	23.4672	23.453	23.4743	23.6033	23.5951	23.5078	23.1651	23.291	23.3622	22.8434	22.912	22.8005	22.9634	22.8524	22.883	22.924	22.8514	22.9788	23.0859	22.9419	23.0551	22.944	22.9733	22.8855	23.0344	23.0874	22.8871	22.9167	22.944	22.9475	23.0229	23.0486	23.0477	22.9704	23.0007	22.7785	22.9249	22.8519	22.9052
276	P11632	23.1456	23.0464	23.1974	22.8829	22.8218	22.719	22.4926	22.3554	22.7315	22.7855	22.6604	22.7682	22.7864	23.1214	22.8201	23.273	23.2214	23.2861	22.1969	21.967	21.9578	22.124	22.1221	22.3464	21.7453	21.9582	21.8715	22.0377	22.1156	22.31	22.204	22.1996	22.0546	22.0535	22.0457	22.0405	21.5146	22.0728	21.9492	21.9255	22.172	22.119	22.1615	22.3295	22.3986	22.3077	22.4056	22.2665
277	P11633	21.492	21.3505	21.2707	21.3814	21.4281	21.1635	21.0997	21.2476	21.1538	21.3006	21.4166	21.3238	21.3793	21.5814	21.3229	21.5739	21.8266	21.4637	20.3137	20.6985	20.1328	20.8569	20.4432	20.9934	20.3576	20.3738	20.262	20.7094	20.7345	20.8435	20.6364	20.7516	20.6618	20.8103	20.7957	20.9985	20.418	20.4944	20.6745	20.4761	20.5119	20.7481	20.7204	20.8468	20.9329	20.8398	21.0266	21.015
278	P11655	19.2365	20.548	19.9889	19.8699	19.3106	19.8539	19.8702	19.5553	19.6341	20.281	20.2141	20.5704	20.2816	19.7189	19.8738	19.9716	20.0543	20.5851	20.101	20.0034	19.8907	19.8825	19.9623	20.5682	20.6277	20.5206	19.795	19.88	20.6427	20.4349	20.4792	20.637	20.4255	20.658	20.2088	20.4253	20.4807	20.4944	20.7706	20.4021	20.7172	20.5791	20.3957	19.9564	20.0028	19.6716	20.6786	20.3454
279	P11709	20.1605	20.2302	20.3639	20.1314	20.2109	19.7923	20.3344	20.0245	20.2612	20.3936	20.2583	20.18	20.2667	20.1088	20.6007	20.2914	19.8249	19.9166	20.6545	20.4558	20.8182	20.4748	20.743	20.3973	20.6277	20.6098	20.5942	20.788	20.6957	20.6665	20.6853	20.6057	20.808	20.5786	20.6772	20.6163	20.7664	20.4666	20.8285	20.302	20.8466	20.5598	20.8124	20.6912	20.7684	20.6444	20.873	20.7312
280	P11745	24.4749	24.4378	24.525	24.4308	24.6561	24.3838	24.5759	24.3929	24.5074	24.7008	24.6561	24.7857	24.3471	24.3817	24.6211	24.0959	23.7983	24.3762	24.8622	24.866	24.8308	24.6488	25.0797	24.7759	24.8356	24.6806	25.0839	24.8372	24.6272	24.6132	24.7131	24.6861	24.5254	24.578	24.7588	24.7891	24.6852	24.6845	24.7215	24.7327	24.728	24.7352	24.848	24.7777	25.0904	24.9093	24.8113	24.8619
281	P11792	20.7351	20.5719	20.5877	20.3329	20.9414	20.5292	20.706	20.5277	20.6481	20.9225	20.5559	20.8306	20.5583	20.5982	20.5398	20.8384	20.5207	20.4111	21.14	21.1996	21.2292	21.1495	20.9116	21.1	21.2163	21.5099	21.1339	21.0268	21.4626	21.2709	21.3208	21.1794	21.4073	21.4311	21.4495	21.4303	21.5312	21.6228	21.464	21.3288	21.4269	21.4116	21.1828	21.1899	20.8835	21.1942	21.1142	21.3472
282	P11914	23.7448	23.7764	23.7796	23.8952	24.0085	24.0477	23.9164	23.7657	23.9964	23.81	23.7608	23.7922	23.7942	23.8767	24.0103	24.1678	24.2716	24.1562	23.5097	23.4987	23.7856	23.4652	23.8618	23.5485	23.4359	23.4416	23.6129	23.6733	23.5002	23.4516	23.5013	23.5705	23.3622	23.4266	23.6391	23.5436	23.6333	23.4365	23.7052	23.3937	23.5888	23.6248	23.5657	23.4684	23.8147	23.5362	23.5459	23.4195
283	P11938	23.3487	23.3565	23.29	23.3478	23.4388	23.4239	23.2997	23.3979	23.4397	23.5007	23.416	23.3639	23.4304	23.4035	23.3846	23.4124	23.4689	23.3935	22.8335	22.93	22.9807	22.9842	23.0472	23.0134	22.8224	22.912	22.9661	22.9434	22.9832	22.8984	22.9561	22.9146	22.9434	22.8399	22.9528	22.7799	22.7265	22.786	22.8984	22.8698	22.8892	22.8871	22.8703	22.9424	23.0655	23.0197	22.9572	22.9196
284	P11972	22.0497	21.9408	21.5738	21.8849	21.6825	22.0428	21.7585	21.7308	21.5591	21.8547	21.8036	21.9612	21.9335	21.6553	22.0216	22.2124	22.0259	21.9062	21.9245	21.792	21.8034	21.8288	21.7324	21.7723	21.9953	22.0508	22.1432	21.8212	21.9814	22.0259	22.027	22.1293	21.8807	21.8934	22.1799	22.011	22.1002	22.0749	21.9166	21.86	21.7654	22.0373	22.038	21.9446	21.6978	21.764	21.9371	21.7119
285	P11986	20.9038	20.999	21.1917	21.2545	20.9854	21.2096	21.1232	21.0813	21.3104	21.271	21.0346	21.1109	20.741	20.822	21.0266	20.8477	21.257	20.9974	20.8134	20.9869	21.1173	21.0791	21.064	21.0016	21.0506	20.79	20.9311	20.7599	20.841	20.8435	20.7816	21.094	20.9753	21.0479	21.0431	21.0718	20.3759	20.6109	20.5654	20.8453	20.6933	20.7004	21.0302	21.2225	21.2745	21.381	21.0791	21.046
286	P12081	21.2211	21.1861	20.818	20.3974	21.1687	21.1262	21.8987	20.8297	20.853	21.1161	21.5964	21.0033	20.8527	21.1683	21.5057	21.7866	21.5305	23.1062	21.7591	21.1856	21.7676	21.0382	21.9851	20.9079	22.2464	20.9448	21.2204	21.2997	21.698	22.0703	22.0883	21.6441	21.6156	21.1404	21.7502	21.4543	21.7101	21.416	21.7811	20.9497	21.5125	21.5466	21.5985	20.8668	21.4537	21.0873	21.0116	21.0087
287	P12383	18.8894	18.6381	18.6886	18.5262	18.6291	18.8781	18.886	18.6636	19.1336	18.3312	19.3118	18.3142	19.0362	18.2463	18.871	18.9657	18.2258	19.347	19.3411	18.4606	18.8733	19.0953	18.3906	18.9995	19.6158	18.0831	18.619	18.2097	18.9048	19.2856	18.6333	18.8824	18.3792	18.9561	18.6183	19.0234	19.5749	19.1514	19.0011	18.9083	18.9172	18.7686	18.5914	18.7629	18.7923	18.8888	18.7763	18.7221
288	P12385	25.4628	25.3813	25.4056	25.4402	25.5282	25.3735	25.4522	25.286	25.4993	25.5736	25.5952	25.5534	25.4025	25.3331	25.4973	25.0036	24.9279	24.9744	25.7229	25.7654	25.7654	25.6592	25.7782	25.8245	25.8137	25.75	25.8128	25.7105	25.6188	25.6383	25.7778	25.5822	25.6442	25.5637	25.6953	25.6286	25.8	25.6196	25.8371	25.6434	25.6844	25.7119	25.8542	25.6534	25.8488	25.8738	25.8784	25.728
289	P12611	21.085	20.8424	21.1538	21.2967	21.3648	21.1822	21.0636	21.063	21.2517	21.4684	21.3456	21.5613	21.0496	21.0409	21.3289	21.495	21.0722	21.0847	21.3493	21.5354	21.3039	21.7062	21.5822	21.5605	21.927	21.7386	21.8602	21.6274	21.698	21.9439	21.6607	21.692	21.6926	21.6268	21.7549	21.5318	21.5718	21.6	21.4564	21.8095	21.7188	21.5985	21.3046	21.6897	21.5347	21.3875	21.6499	21.4746
290	P12612	25.5077	25.4916	25.5278	25.5814	25.5675	25.5663	25.5198	25.3836	25.5902	25.5508	25.704	25.6083	25.6989	25.5376	25.6486	25.2436	25.3779	25.4002	25.7902	25.7443	25.8241	25.7336	25.8312	25.7544	25.7713	25.8738	25.8822	25.8997	25.9329	25.8419	25.8733	25.8238	25.8249	25.8475	25.8601	25.8475	26.1226	25.9603	26.1118	25.9401	26.1234	25.9858	25.8142	25.7114	25.8147	25.8312	25.8784	25.8019
291	P12683	20.9248	21.3649	21.2536	21.1657	21.2	21.3083	21.3506	21.0343	21.3522	21.3962	21.388	21.4931	21.1727	21.1302	21.3969	21.2737	21.0062	21.2895	21.6869	21.5554	21.4862	21.5854	21.4512	21.5154	21.8837	21.9338	21.9265	22.1092	21.8182	21.9537	21.8907	21.9248	22.0349	21.9789	21.8881	21.6584	22.0159	22.0783	22.0667	22.0859	21.934	21.9324	21.6151	21.5636	21.7415	21.6433	21.7348	21.4746
292	P12684	20.2583	20.5342	20.1893	20.5992	20.4143	20.331	20.3925	20.2962	20.4964	20.6899	20.3801	20.5297	20.3496	20.2194	20.2616	20.1084	20.0379	19.9492	21.093	21.0142	21.2354	21.0382	20.6421	20.8716	21.075	21.2631	21.2283	21.3266	21.0796	21.3356	21.2458	21.3471	21.2397	21.2907	21.4867	21.1848	21.4269	21.0467	21.171	21.2144	21.1965	21.3052	21.0302	20.9564	21.0835	20.8661	20.7322	20.9259
293	P12686	21.3273	21.3786	21.3586	21.1386	21.4938	21.3503	21.4078	21.5754	21.0425	21.0798	21.2392	21.5056	21.4488	21.492	21.4519	21.5934	21.8872	21.6223	20.8754	21.3302	20.9564	21.3066	21.1137	21.4109	20.9564	20.8312	20.7041	20.6931	21.1602	21.0629	21.0937	21.1021	21.0392	21.2716	20.7505	20.8822	20.6202	21.2019	21.0105	21.2983	20.8398	21.2488	21.2769	21.4093	21.09	21.408	21.2474	21.361
294	P12687	21.2579	20.9847	20.9896	20.9898	20.768	20.7834	21.1232	21.0263	20.7953	21.0135	20.9492	20.9696	21.0615	21.0636	20.8589	20.0993	20.2061	20.1146	20.9955	20.9047	20.9012	20.7222	21.1137	20.7112	20.6719	20.8095	20.6368	20.7094	20.6774	20.626	20.4252	20.6694	20.8392	20.5786	20.7032	20.6694	20.7942	20.6273	20.6344	20.6598	20.5499	20.7481	21.0613	21.1219	20.7241	20.7691	21.0878	20.8833
295	P12688	22.575	22.4677	22.609	22.5166	22.2987	22.4656	22.6462	22.4885	22.3737	22.5611	22.4777	22.6244	22.5144	22.4689	22.4335	22.5877	22.3501	22.31	22.7148	22.6819	22.5825	22.8132	22.6518	22.6072	22.6759	22.7355	22.5832	22.6723	22.7688	22.8575	22.7094	22.7688	22.7707	22.8789	22.6806	22.8019	22.7602	22.765	22.789	22.7765	22.6242	22.639	22.5078	22.4511	22.4397	22.4627	22.7164	22.5112
296	P12695	25.2268	25.3618	25.2131	25.3192	25.0501	25.26	25.1964	25.1854	25.2551	24.9356	25.3554	25.1797	25.2773	25.3621	25.0735	25.184	25.1679	25.2594	24.9946	24.9247	24.8308	24.746	24.8065	24.7631	25.0017	25.0099	24.8866	24.8275	24.8105	24.7603	24.8946	24.823	24.9364	24.8079	24.9174	24.6549	24.9002	24.9147	24.853	24.8897	24.8472	24.848	24.9588	24.991	24.7399	24.7042	25.0735	24.9463
297	P12709	27.1389	27.1168	27.2026	27.1472	27.216	27.2787	26.9422	26.917	27.3088	27.1282	27.1166	27.095	27.0377	27.0036	27.2562	27.0019	26.9569	26.9325	27.0296	27.1751	27.0959	27.0562	27.0564	27.0294	26.9262	26.9108	27.0377	26.986	26.8031	26.8701	26.8936	26.8216	26.9266	26.8031	26.8355	26.8444	26.9771	26.7634	26.8289	26.9599	27.0199	26.8845	27.1175	27.0854	27.0124	27.1396	26.9345	27.0384
298	P12753	20.5133	21.0503	21.0289	20.9581	21.0879	21.3708	21.5234	21.2941	21.3995	20.9047	21.4932	21.3546	21.0939	21.049	20.9318	21.1532	21.0779	20.9357	21.9211	21.192	21.4263	21.4608	21.3656	21.5312	21.6882	21.6552	21.9879	21.6576	21.6448	21.634	21.5221	21.7538	21.5613	21.585	21.6454	21.5956	21.7572	21.6942	21.5917	21.4908	21.7001	21.6607	21.636	21.3929	21.3677	21.323	21.3229	21.4079
299	P12754	21.1862	21.2338	21.1611	21.0738	20.684	20.8176	21.3451	21.1695	21.092	21.2805	21.0346	21.0344	21.0939	21.1083	20.9252	20.9944	20.6844	20.8842	21.5132	21.6703	21.6287	21.4129	21.3555	21.3644	21.9622	22.1181	21.887	21.9799	22.0076	21.6846	21.7873	21.8257	21.9378	21.8869	21.9786	21.916	21.689	21.9324	21.909	22.0208	21.8662	21.7967	21.8777	21.7215	21.6177	21.3756	21.5584	21.5215
300	P12868	21.492	21.358	21.7355	21.3392	21.4115	21.2368	21.2635	21.4926	21.5261	21.3374	21.4115	21.2086	21.3793	21.2262	21.046	20.9642	21.0532	20.8087	21.6006	21.573	21.4201	21.3669	21.5822	21.4564	21.3458	21.4544	21.3594	21.4092	21.4174	21.4481	21.4416	21.4531	21.3041	21.4445	21.3052	21.3617	21.5754	21.5547	21.4805	21.5277	21.5284	21.5026	21.4093	21.3465	21.4103	21.3344	21.1142	21.4676
301	P12887	20.203	20.2595	20.3116	19.969	20.1461	20.2215	19.9322	20.3391	19.7309	19.7441	20.1134	20.1968	20.2388	20.1568	20.0682	20.3066	20.3208	20.2351	19.8743	19.9338	19.5924	20.0575	19.4165	19.6664	19.4441	19.7859	19.3409	19.5821	19.4571	19.783	19.7201	19.6631	19.8383	19.6715	19.3594	19.4497	19.7573	19.6813	19.2293	19.5376	19.5061	19.6813	19.7183	20.1167	19.7288	19.5929	19.5748	20.04
302	P12904	23.0796	23.0699	23.058	23.0899	23.1693	23.0851	23.4907	23.1469	23.0719	23.1482	23.1606	23.141	23.1386	22.9086	23.1073	22.5462	22.6029	22.6136	23.4145	23.4101	23.3803	23.2105	23.3397	23.4381	23.462	23.1035	23.3216	23.2488	23.2379	23.0684	23.3121	23.1615	23.1439	23.192	23.2181	23.2769	23.0826	23.1872	23.1813	23.2176	23.1585	23.1727	23.432	23.3438	23.3695	23.5926	23.259	23.3715
303	P12945	23.6786	23.5779	23.5704	23.5203	23.5305	23.4111	23.657	23.5612	23.5181	23.4672	23.6333	23.5809	23.7027	23.5436	23.4713	23.3653	23.2214	23.2603	23.8698	23.7162	23.7235	23.7777	23.8892	23.774	24.0715	24.0863	24.0514	24.0344	24.2533	24.1574	24.074	24.1627	24.134	24.2087	24.2137	24.0848	24.0931	24.1962	24.1708	24.1726	24.2372	24.2172	23.7627	23.6289	23.5998	23.7754	23.6565	23.7398
304	P12962	23.2934	23.2126	22.929	23.1099	23.149	23.4856	22.9612	23.2573	23.0831	23.162	23.2985	23.3172	23.37	23.116	23.1201	23.5348	23.3737	23.3773	22.7519	22.8774	22.868	22.7556	22.8234	22.8279	22.5193	22.5874	22.6884	22.9182	22.8	22.7368	22.8742	22.7909	22.8396	22.941	22.7349	22.6397	22.8518	22.6679	22.9743	22.8618	22.8037	22.8799	22.7182	22.7995	22.9405	22.9748	22.7849	23.1096
305	P13134	19.7038	19.639	19.9889	19.4257	19.7603	19.4336	19.666	19.6344	19.5721	19.737	19.7159	19.5335	19.2775	19.6088	19.7651	19.0283	19.5786	19.3056	19.3153	19.4041	19.3294	19.8224	19.4326	19.5856	19.5968	19.0455	19.3728	19.484	18.9547	19.4263	19.0751	19.1664	19.539	19.3513	19.2573	19.4559	19.2956	19.3847	19.4258	18.8386	19.4999	19.5221	19.2387	19.0621	19.2807	19.5251	19.5404	19.3316
306	P13185	21.4991	21.3227	21.4172	21.5874	21.5169	21.4825	21.4237	21.3622	21.4525	21.4065	21.3586	21.311	21.31	21.3574	21.3726	21.2983	21.0267	21.745	21.6399	21.3733	21.0085	21.317	21.3165	21.3519	21.8584	21.7206	21.4812	21.479	21.7167	21.6293	21.4194	21.6	21.47	21.5591	21.5814	21.4908	21.7434	21.723	21.6614	21.6964	21.7069	21.5822	21.4968	21.2436	21.3589	21.3453	21.751	21.4746
307	P13186	20.2178	20.3123	20.3208	20.6667	20.47	20.5292	20.3925	20.3989	20.4964	20.4697	20.6371	20.5297	20.2242	20.3833	20.5935	20.7007	20.5702	20.5068	20.2766	19.9039	20.0191	20.3232	20.1093	20.0657	20.404	20.4775	20.5942	20.5832	20.6247	20.6489	20.705	20.8683	20.5355	20.7848	20.5935	20.499	20.5983	20.733	20.6836	20.4985	20.5683	20.7608	20.3536	20.3929	20.2684	20.2586	20.4533	20.3787
308	P13188	25.801	25.6892	25.6037	25.6228	25.5996	25.4315	25.6003	25.4904	25.581	25.629	25.6673	25.6934	25.5727	25.5462	25.6801	25.0868	24.8236	24.8252	26.2405	26.1238	26.1238	26.0679	26.1009	26.1006	26.1871	26.1785	26.0947	26.0778	26.2227	26.1671	26.1677	26.1111	26.1578	26.1671	26.2292	26.0781	26.2499	26.202	26.1575	26.0784	26.1111	26.0221	26.1006	26.0902	25.9975	25.9477	26.0906	26.0568
309	P13259	20.6464	21.034	20.8411	21.09	20.8688	20.8833	20.764	21.1756	20.7717	20.8098	20.7664	20.9602	20.7983	20.8404	20.5863	20.4783	20.4808	20.7329	20.2561	20.0963	19.7553	20.3765	19.9285	20.5785	20.1816	20.349	19.9489	20.2447	20.3016	20.2123	20.0111	20.2239	19.8925	20.1295	20.1956	20.2287	20.5664	20.2349	19.8817	20.3355	20.1764	20.2287	20.2394	20.457	20.3776	20.4214	20.1942	20.6161
310	P13298	23.2182	23.2695	23.0361	23.2737	23.134	23.218	23.4554	23.2175	22.8531	23.5159	23.416	23.4743	23.2576	23.2997	23.6094	23.3809	22.9307	22.8667	24.3143	24.1045	24.2167	24.0644	23.8307	24.0761	23.9436	23.8507	23.8304	23.7803	24.1288	24.2407	24.3011	24.1504	24.15	24.2907	23.853	24.1269	24.0643	23.8432	24.072	23.975	24.1345	23.9472	24.2137	24.2357	24.0075	23.9852	24.3601	24.3097
311	P13382	21.9407	21.9233	21.8378	22.0032	21.8884	21.8215	22.117	21.8519	21.8717	22.0951	22.1957	22.1413	21.9567	21.6994	21.9724	21.651	21.6842	21.8902	22.3865	22.2915	22.3141	22.1886	22.3539	22.4148	22.7333	22.6078	22.5078	22.5832	22.697	22.6138	22.4171	22.5168	22.5109	22.5187	22.5742	22.6355	22.5238	22.4774	22.4929	22.4734	22.6119	22.4303	22.3478	22.319	22.2539	22.184	22.2498	22.3131
312	P13393	21.7543	21.698	21.4585	21.4302	21.4639	21.3904	21.4812	21.5605	21.2594	21.2292	21.4932	21.735	21.7349	21.5703	21.4921	21.5098	21.4384	21.5131	22.0009	21.9494	21.8507	21.9324	21.6844	21.9509	21.7075	21.7675	21.1498	21.2674	21.5636	21.6146	21.7297	21.6644	21.8401	21.91	21.4968	21.678	21.5312	21.8666	21.5476	21.6584	21.6369	21.4318	21.7549	21.9263	21.7091	21.4692	21.971	21.9332
313	P13483	20.1186	19.9808	19.8453	20.0662	19.988	19.6328	20.0788	20.101	20.0103	20.0388	20.0247	19.9142	20.2388	20.2348	19.6719	19.8508	20.2221	20.3109	19.6005	19.868	19.6689	19.7129	19.6355	19.3292	19.3073	19.0242	19.2887	18.7673	19.327	19.4906	19.7397	19.5576	19.6089	19.3686	19.2905	19.6396	19.6299	19.4245	19.5856	19.3838	19.6456	19.4024	19.7458	19.8583	19.695	19.5641	19.8053	19.4589
314	P13517	22.7544	22.7654	22.609	22.8218	22.9145	22.5913	22.7486	22.7234	22.5496	22.755	22.8663	22.808	22.6525	22.7612	22.6493	22.0852	22.1587	22.1017	23.0928	22.9691	23.1274	22.9001	23.0556	22.9106	22.486	22.5729	22.6495	22.7832	22.7513	22.6299	22.801	22.633	22.8315	22.7721	22.9321	22.8566	22.6051	22.6311	22.7199	22.6344	22.6597	22.6756	22.791	22.8804	22.9628	22.8728	22.6669	22.877
315	P13574	20.4098	20.4703	20.3208	20.2202	20.47	20.4068	20.4674	20.7209	20.0103	20.5589	20.1436	20.6746	20.2816	20.4509	20.3793	20.2244	19.8796	20.0247	20.6739	20.7426	20.457	20.7065	20.0162	20.5369	20.9233	20.7436	20.6467	20.4956	20.4171	20.4779	20.5965	20.5004	20.7449	20.4555	20.4764	20.6909	20.8284	20.8589	20.0862	20.8837	20.5267	20.7481	20.5965	20.9077	20.6458	20.7691	20.407	20.8061
316	P13586	21.6461	21.9586	21.9235	21.6413	21.6825	21.9607	22.0076	21.8199	21.97	21.8403	21.6631	21.8717	21.8104	21.7298	21.9543	22.4836	22.1457	22.1072	22.385	21.9061	21.901	21.9238	21.9307	21.9819	22.3148	22.3224	22.1817	22.1683	22.3014	22.4427	22.3774	22.279	22.3562	22.5123	22.3226	22.2976	22.3734	22.5268	22.3188	22.2589	22.2402	22.2114	21.9332	22.0815	21.7632	21.9921	21.8116	21.9701
317	P13587	17.7292	17.5306	16.715	19.5676	19.2655	16.6468	18.9938	19.895	16.9244	19.4451	19.8942	16.9695	19.9677	20.0334	19.5986	18.2069	18.7097	18.1751	18.1543	19.0063	18.9572	20.3336	20.0759	15.7274	18.6534	19.0242	19.0084	19.4539	20.1529	14.439	19.6923	20.482	19.7233	19.6333	18.732	14.439	18.4011	19.4123	20.0203	20.3422	15.7276	19.285	18.784	20.334	16.8252	19.3389	20.6183	18.9767
318	P13645	20.633	23.9558	21.2113	22.9205	20.2393	22.9014	21.5746	22.281	21.3238	21.6837	20.5938	21.0437	20.4817	20.968	21.3669	23.2387	21.5409	21.4344	21.7781	21.7306	20.3501	20.9961	20.3769	19.9316	21.6882	22.5577	22.1499	20.5409	20.037	21.2155	19.6894	19.8138	20.9229	20.9593	20.2451	23.0428	20.9759	21.2474	21.6477	21.7889	20.4325	20.6031	21.813	20.8051	22.5432	21.2678	22.1546	21.9262
319	P13663	24.558	24.5389	24.3955	24.3981	24.3981	24.413	24.5454	24.482	24.5658	24.715	24.6039	24.6165	24.5082	24.4339	24.3601	24.1039	23.9545	23.9404	25.0244	25.0873	25.0732	25.1331	25.2212	25.093	25.2114	25.0692	25.2494	25.1684	25.0843	25.2234	25.1818	25.1744	25.1216	25.2142	25.2473	25.1744	25.2582	25.027	25.2011	24.9797	25.0289	25.1211	25.1305	25.0176	24.9946	24.9753	25.3727	24.9331
320	P13712	20.1052	20.2026	20.256	20.2599	20.4056	20.3702	20.3105	20.2536	20.1737	20.5163	20.0048	20.3883	20.3381	20.2194	20.279	20.5209	20.6253	20.5975	19.6726	20.262	20.1478	19.9382	19.6163	20.2828	20.5207	20.0954	20.5026	20.0677	19.8883	20.278	20.288	19.9875	20.2315	20.0689	20.2213	20.1585	19.7613	19.9569	20.2635	19.9385	20.1764	20.3793	19.9454	20.0889	20.1647	20.2482	19.8356	19.9959
321	P13856	21.0335	20.9916	20.9392	21.3553	21.1418	20.9963	20.9424	20.9269	21.0759	21.2292	21.1452	21.4302	20.9253	20.8096	21.1871	21.1697	20.8279	20.6466	21.998	21.9213	21.7968	21.8887	21.9411	21.7723	22.3068	22.2741	22.0946	21.9955	22.2803	22.0505	22.2127	22.2367	22.1348	22.1981	22.1799	21.9616	21.9965	22.2384	22.0235	22.1248	22.1193	22.1305	21.9143	22.1154	22.0283	21.6281	21.8635	22.0225
322	P13902	19.6333	18.6833	19.3733	18.8274	19.6731	19.3001	18.8771	19.6407	18.8276	19.357	19.3617	19.6086	19.6801	19.7859	19.1988	18.6752	19.9241	19.3907	19.3457	18.9998	19.191	18.4803	18.8473	19.037	18.9804	19.0455	18.3438	19.3192	18.8585	19.0432	19.2688	19.1176	19.2821	18.7909	19.1977	19.3547	19.1509	19.3594	19.1112	18.6877	18.8788	18.7024	19.4601	19.269	19.2234	19.1479	18.9866	19.0908
323	P14020	24.5454	24.6267	24.5187	24.6698	24.6287	24.5561	24.4361	24.6412	24.704	24.6756	24.6039	24.858	24.4652	24.4539	24.5944	23.7693	23.7558	23.8197	24.8065	24.801	24.7058	24.5896	24.6285	24.733	24.5144	24.6963	24.3729	24.7406	24.5086	24.4897	24.5442	24.5759	24.4786	24.5045	24.6647	24.52	24.5405	24.6091	24.5634	24.4985	24.5001	24.4843	24.7803	24.9327	24.8579	24.8834	24.6556	24.8946
324	P14063	20.0118	20.4628	19.6818	19.7801	19.4672	19.6441	20.0656	20.0653	19.4579	19.3909	20.1134	20.18	19.9602	20.0511	19.5591	19.1075	19.3789	19.791	19.8202	20.0963	20.4692	20.4533	20.5512	20.5211	20.3576	20.2532	19.9135	19.4597	20.7559	20.278	20.4792	20.4098	20.7744	20.6171	20.6161	20.6338	20.1208	20.3751	20.5654	20.3684	20.3765	20.2287	20.2845	20.5672	20.3546	20.0759	20.8484	20.5067
325	P14065	21.1034	20.8292	21.1156	21.1007	21.2863	21.0043	20.7523	20.6114	21.8221	21.4746	20.9883	20.7634	20.9161	20.6747	20.8026	20.9501	21.1661	21.1919	20.8036	20.7834	21.9286	21.4961	20.7026	20.7736	20.7495	20.5316	20.7322	20.788	20.917	20.7475	20.4077	20.3894	20.5014	20.6365	20.8576	20.9397	20.6846	20.5808	20.7246	20.4021	20.7662	20.9252	20.9513	20.6912	20.9816	21.0238	21.1195	20.986
326	P14120	24.3633	24.4956	24.0558	24.0895	23.7748	23.9509	24.5863	24.482	23.8635	23.9947	24.3376	24.5074	24.3901	24.2661	23.9573	24.3262	23.7983	24.0046	25.279	25.1301	24.7756	24.983	24.7376	25.268	25.1271	25.099	24.3273	24.3019	25.2531	24.985	25.2408	25.3427	25.2346	25.33	25.1244	25.2268	25.1655	25.4416	25.1015	25.1271	25.1744	24.9463	25.0901	25.4833	24.5639	24.8242	25.1874	25.3628
327	P14126	25.6897	25.9049	25.3321	25.5628	25.2904	25.26	25.8298	25.7199	25.4862	25.4925	25.5582	25.7754	25.7645	25.5868	25.3012	25.7291	25.2028	25.2374	26.5932	26.2926	26.1058	26.4215	26.3524	26.1575	26.8287	26.7637	26.0947	26.0895	26.7035	26.6093	26.7042	26.7198	26.6699	26.7035	26.5105	26.7373	26.6682	26.978	26.5832	26.7718	26.5185	26.528	26.5105	26.8033	26.1009	26.1477	26.6517	26.528
328	P14164	22.1453	22.3439	22.1306	22.2766	22.1457	22.1236	22.2487	22.3974	22.2159	21.9632	22.1252	22.2565	22.2292	22.4489	21.9454	22.1766	22.2474	22.3291	21.8484	21.7676	21.6076	21.786	21.7695	21.886	22.1248	22.0931	22.0739	22.2133	22.0869	22.1136	21.9462	21.9838	22.1975	22.0928	22.0106	21.8668	21.8562	22.1108	21.966	22.0907	21.9055	22.1509	21.9413	21.9742	21.9866	21.8529	21.8681	21.7626
329	P14180	20.3672	20.3309	20.1353	20.3197	20.588	19.7573	18.9514	19.2196	19.9549	20.1575	20.5347	20.0557	20.0386	20.4045	20.1201	20.0896	19.8442	19.8465	19.5983	19.9818	19.6041	19.447	19.7163	19.7842	19.7285	20.2092	19.7978	19.9666	19.7937	19.6571	19.8224	20.0496	19.7486	19.9412	19.971	20.1493	20.103	19.8938	20.2179	19.8583	20.1447	19.9792	19.6318	20.3496	19.4208	19.852	20.3057	19.4542
330	P14306	22.0252	22.2052	22.5425	22.38	22.1508	22.2848	21.7941	22.1954	22.2982	22.4663	21.8936	22.1198	21.9697	22.2101	22.1694	22.1291	22.7709	22.5709	21.6399	21.9757	22.2421	22.4005	22.0898	21.9908	21.2668	21.1691	21.4028	21.4452	21.3253	21.573	21.3255	21.3691	21.462	21.2962	21.3519	21.3676	20.816	21.2534	21.1802	21.192	21.3112	21.5083	21.7549	21.9293	21.9468	22.3572	21.6724	22.105
331	P14359	17.4389	17.7366	17.9851	19.0493	18.0614	18.3408	17.6319	18.9215	18.2927	17.321	17.3958	18.9111	18.3317	18.3641	17.7428	17.9695	17.7938	17.793	19.3275	18.9722	17.9426	19.7147	17.5299	18.3908	19.5335	19.5532	18.8862	18.2193	16.9239	17.3657	18.7727	17.9116	18.5507	18.5169	18.2013	18.5027	18.103	19.5175	17.7066	18.6828	18.1408	18.2187	17.8131	19.6667	18.2011	17.3334	18.3059	18.9185
332	P14540	25.5546	25.5542	25.4731	25.4997	25.3584	25.5802	25.3953	25.5851	25.1482	25.4033	25.261	25.3742	25.4739	25.6681	25.4496	25.7183	25.6433	25.5608	25.1529	25.327	25.1011	25.4228	25.1124	25.2048	24.8451	25.1417	25.0976	25.1772	25.1008	25.1172	25.0095	25.2039	25.0715	25.1687	24.8901	25.0454	24.921	25.0368	24.9642	25.3105	25.0411	25.0368	25.024	25.4261	25.3015	25.3665	25.2649	25.3893
333	P14680	18.9464	19.1461	19.0256	18.9578	18.0732	19.0796	18.4039	18.7149	18.5946	18.7906	18.5706	18.9539	19.0283	19.2017	18.9444	19.1974	19.2556	18.0942	18.9338	18.6976	19.1354	19.3567	19.5468	19.2561	19.5538	19.3788	19.2301	19.4071	19.5895	19.4443	19.6225	19.4837	19.3833	19.517	19.3542	19.7995	19.5706	19.2983	19.2399	19.5105	19.7537	19.7833	18.7763	18.6712	19.0304	18.6437	19.1411	19.1067
334	P14681	20.0014	19.5391	19.7515	19.7664	19.7563	19.8057	19.7465	19.6188	19.5816	19.865	19.8047	19.6579	19.6536	19.5226	19.7265	19.1422	19.238	19.339	20.0847	20.2399	20.3274	19.8885	20.3484	20.2061	20.1816	20.014	20.262	20.1319	20.0526	19.8284	20.1494	20.3351	20.1133	20.0399	20.1126	20.0517	19.8432	19.8306	20.2179	20.0932	20.1276	20.2578	20.2565	20.1661	20.3002	20.2106	20.5248	20.0842
335	P14682	21.5584	21.7093	21.6015	21.6151	21.7777	21.8627	21.2925	21.6952	21.7678	21.8895	21.585	21.7964	21.6958	21.9838	21.8801	22.3306	21.5875	21.7065	21.2469	21.6061	21.544	21.6169	21.7324	21.6393	21.3741	21.5858	21.7076	21.8104	21.3079	21.4683	21.4194	21.5738	21.5318	21.5889	21.3445	21.2246	21.4115	21.5221	21.4746	21.5495	21.4402	21.749	21.4396	21.6192	21.8434	21.8039	21.4601	21.8019
336	P14693	19.5121	19.7156	19.9453	19.0379	19.6194	19.2566	20.0465	19.6152	19.3133	20.0198	19.2807	19.806	18.7868	19.5895	19.3045	19.909	19.5939	19.621	20.302	20.34	20.4081	20.0298	20.171	20.1909	20.2084	19.982	20.1938	20.3415	20.2477	20.0102	20.1494	20.0496	20.5096	20.0109	19.9792	20.1696	20.5851	20.2925	20.474	20.3422	20.5119	20.3384	20.5305	20.3053	20.3638	20.236	20.0566	20.0671
337	P14724	17.7292	17.6238	18.3708	17.8742	18.3173	18.1874	17.7916	18.3555	17.8994	18.37	18.0131	17.821	18.073	17.8066	18.1022	18.7553	18.7694	18.4818	16.6038	17.6234	17.4615	17.8464	17.8129	17.5492	17.729	16.6457	17.943	17.847	17.8739	17.5304	17.2548	18.1073	17.5395	17.1847	17.4049	17.6319	16.8825	17.1453	17.52	17.4615	17.0994	17.4613	17.4988	17.6979	17.8794	17.9484	17.5492	16.9028
338	P14736	18.7028	19.5432	19.1935	19.6846	19.6349	19.2324	19.4057	18.99	19.6918	19.5406	19.3752	19.7475	19.4735	19.3726	19.7108	19.4699	19.4674	19.0389	19.3677	19.2183	19.1131	19.6729	19.5307	19.3732	19.801	19.5468	19.8403	19.5567	19.5012	19.6523	19.1081	19.6514	19.7341	19.7189	19.6027	19.6314	19.3377	18.998	19.5277	19.6667	19.5733	19.8834	19.2194	19.3462	19.4208	19.4373	19.8188	19.2025
339	P14741	21.7585	21.5762	21.676	21.6099	21.7307	21.5718	21.5681	21.7784	21.4907	21.8145	21.7024	21.6386	21.6346	21.7818	21.7888	21.3188	21.0932	21.2624	21.738	21.8421	21.9517	21.824	22.0972	21.9047	21.729	21.5858	21.656	21.8662	21.931	21.7231	21.7416	21.7054	21.7781	21.6369	21.5889	21.7867	21.8398	21.6836	21.6811	21.7348	21.7739	21.8116	21.8697	21.7913	22.0224	22.2024	22.0309	21.7831
340	P14742	23.3717	23.5383	23.3444	23.3947	23.3397	23.3256	23.5738	23.3468	23.4065	23.7556	23.526	23.6725	23.2576	23.2803	23.3669	23.6399	23.014	23.0252	24.575	24.5525	24.5504	24.5746	24.5212	24.4616	24.953	24.8534	24.83	24.7792	24.9608	24.9322	24.836	24.8939	24.8385	24.9479	24.9534	24.9878	24.8584	24.8993	24.8455	24.9222	24.8375	24.8287	24.7037	24.646	24.656	24.5489	24.7566	24.6845
341	P14743	22.7486	22.7231	22.921	22.819	22.7939	22.5785	22.9452	22.7292	22.5606	22.895	22.6106	22.8452	22.8774	22.5776	22.7182	22.5777	22.5869	22.3895	22.9778	23.036	22.8377	23.0753	22.8305	23.0182	23.096	22.9797	22.896	22.8876	22.902	23.1446	22.8575	23.1716	23.0829	23.1238	22.9572	22.9429	23.0144	23.0898	22.9312	23.0982	23.0153	23.0102	23.0124	23.2311	22.8524	23.1014	22.8557	23.128
342	P14747	22.6763	22.7924	22.7064	22.7668	22.7216	22.8261	22.7328	22.8017	22.8845	22.6857	22.6907	22.6765	22.5364	22.6205	22.7621	22.5239	22.6996	22.7312	22.4795	22.6256	22.6694	22.6607	23.1121	22.8182	22.5557	22.6829	22.727	22.2978	22.5231	22.4689	22.4093	22.5168	22.5469	22.5213	22.526	22.394	22.4735	22.3017	22.5796	22.4323	22.573	22.1247	22.5753	22.5717	22.5636	22.4083	22.6534	22.6064
343	P14772	20.1898	20.361	20.4516	20.478	20.738	20.5392	20.4478	20.3845	20.7582	20.5685	20.3066	20.3762	20.4686	20.203	20.5779	20.2244	19.7971	20.5975	20.4537	20.2399	20.3053	20.2384	20.7326	20.3384	20.4312	20.1953	20.5459	20.6699	20.1393	20.1995	20.279	20.1333	20.1754	20.2279	20.7322	20.3066	20.5347	20.4045	20.327	20.2075	20.2393	20.1409	20.1541	19.9266	20.2804	20.3309	19.8799	20.3091
344	P14832	26.7035	26.7032	26.6933	26.6238	26.7946	26.7528	26.7458	26.6676	26.6156	26.569	26.5265	26.6156	26.6849	26.893	26.6517	27.1639	27.5355	27.4077	26.364	26.1967	26.1967	26.2714	26.4218	26.3279	26.0676	26.2295	26.2502	26.281	26.1776	26.3395	26.2614	26.1354	26.1877	26.2285	26.1874	26.1776	26.3568	26.2714	26.4808	26.1674	26.3515	26.2818	26.2614	26.3634	26.4515	26.5108	26.6098	26.1828
345	P14843	23.5858	23.5908	23.7554	23.7048	23.5754	23.6729	23.4993	23.7316	23.6987	23.6765	23.6333	23.808	23.7778	23.7002	23.4815	23.2045	23.3228	23.4589	23.6238	23.743	23.5905	23.7336	23.4957	23.578	23.5219	23.7002	23.5131	23.6279	23.5002	23.5773	23.5544	23.5081	23.5292	23.566	23.5078	23.5963	23.3744	23.6693	23.4934	23.4928	23.4667	23.3639	23.817	23.9328	23.9012	23.8682	23.6916	23.7968
346	P14904	23.4993	23.6337	23.7554	23.9236	23.6753	23.5753	23.4296	23.4562	23.8537	23.7799	23.7265	23.6839	23.3378	23.5436	23.4514	23.6546	23.715	23.475	23.565	23.3376	23.9019	23.7597	23.385	23.5063	23.2399	23.2228	23.3844	23.3156	23.3208	23.3692	23.3609	23.3233	23.2937	23.2286	23.5266	23.3783	23.0724	23.169	23.1138	23.2427	23.4198	23.319	23.4581	23.451	23.4869	23.3828	23.4014	23.4688
347	P14906	24.3024	24.2769	24.2689	24.1317	24.1279	24.1605	24.4107	24.3776	24.1115	24.0173	24.3938	24.0558	24.4652	24.3817	24.068	23.8464	23.8118	23.9715	23.9957	23.9965	23.7381	23.6458	23.9137	23.774	23.9436	23.9681	24.009	23.8343	23.8922	23.7402	23.9333	23.9059	23.7794	23.7974	23.7816	23.8148	23.7407	24.03	23.7875	23.8009	23.7933	23.6886	23.9788	23.9408	23.871	23.9123	24.0858	23.8383
348	P14907	23.5938	24.0073	23.5518	23.5663	23.3924	23.7927	23.9809	24.2863	23.2957	23.122	23.6778	23.3639	23.9776	23.9446	23.3846	24.1191	23.8764	24.2378	23.2543	22.9858	23.0535	23.1498	23.0623	22.876	23.4359	23.388	22.9997	23.0219	23.6409	23.4776	23.6248	23.6616	23.5764	23.62	23.3619	23.2769	23.6605	23.6405	23.672	23.451	23.3194	23.47	23.1533	23.088	22.7785	22.8813	23.3121	22.8935
349	P14908	19.8101	19.9931	19.482	20.0786	19.8583	20.0406	19.856	19.9212	19.9241	19.831	19.9395	20.0671	19.8159	20.203	20.0336	20.1236	20.3318	20.2831	19.7207	19.8609	19.7818	19.8712	20.0381	19.7978	19.6434	19.7017	19.7236	19.8438	19.5259	19.9206	19.5728	19.6909	19.7557	19.6447	19.7792	19.7995	19.5242	19.721	19.6155	19.8126	19.6651	19.6781	19.8957	19.8961	19.9121	19.5842	19.792	19.6834
350	P14922	23.3932	23.4304	23.4774	23.4085	23.3397	23.5966	23.5618	23.4963	23.392	23.3304	23.526	23.3639	23.5163	23.4667	23.4064	23.6155	23.3737	23.6293	23.385	23.2854	23.3803	23.1872	23.4386	23.3652	23.462	23.388	23.5628	23.4233	23.4516	23.4282	23.4756	23.4126	23.4298	23.3878	23.4772	23.35	23.5566	23.3429	23.5747	23.3289	23.3769	23.3766	23.3173	23.3019	23.2806	23.2907	23.2792	23.3835
351	P15019	27.4475	27.3423	27.4782	27.309	27.3921	27.4621	27.3926	27.2284	27.2791	27.0748	27.447	27.2026	27.4787	27.3592	27.5598	27.357	27.3395	27.2928	27.0753	27.0748	27.1657	27.1175	27.3434	27.1564	27.0038	26.9347	26.9177	27.0197	27.1475	27.0957	27.0203	27.0957	27.0753	27.0036	27.0122	27.0558	27.1384	26.9106	27.1564	27.0748	27.117	27.2299	27.2299	27.1751	27.2804	27.1661	27.6673	27.2562
352	P15108	26.2065	26.4503	26.32	26.0021	26.3141	26.0195	26.1	26.1453	25.9649	26.408	26.0206	26.5017	26.2656	26.1671	26.1118	25.982	25.4485	25.5519	26.4963	26.8542	26.3913	26.7721	26.7801	26.695	26.8623	26.652	26.4797	26.3988	26.6325	26.7542	26.556	26.6325	26.6253	26.6771	26.4727	26.6165	26.8117	27.0656	26.6606	26.7953	26.6689	26.7291	26.6606	26.5557	26.4963	26.7126	26.695	26.8222
353	P15180	26.0781	26.2606	26.1611	26.2499	26.206	26.1503	26.1467	26.2493	26.1861	26.0346	26.0333	26.1401	26.123	26.2813	26.1575	25.9558	26.3113	26.2263	25.9274	25.883	25.8596	25.9603	25.6442	26.0165	25.9669	26.0791	25.9459	26.0393	25.8946	25.9189	25.9472	25.9795	25.9751	25.9189	25.906	25.8946	25.8467	25.9858	25.9858	25.9967	25.9396	25.9603	25.8733	25.9854	25.8738	25.9806	25.7544	25.9858
354	P15274	22.9695	23.0831	23.0413	23.0398	23.0428	22.9827	23.1435	22.9085	23.1135	23.1287	22.9822	22.8845	22.991	22.9704	23.1835	23.0788	23.0331	22.9661	23.3126	23.21	23.2679	23.2328	23.2738	23.1487	23.51	23.3695	23.3966	23.3887	23.3324	23.2889	23.4093	23.3825	23.4298	23.3717	23.4093	23.4017	23.2921	23.3609	23.3158	23.2385	23.2341	23.2612	23.2129	23.1641	23.1471	23.0903	22.9572	23.0774
355	P15303	25.2465	25.2908	25.3451	25.2904	25.3681	25.3443	25.1635	25.428	25.094	25.4557	25.1486	25.3289	25.2773	25.2465	25.4191	24.9054	24.9646	24.7361	25.3277	25.5919	25.4492	25.471	25.521	25.4884	25.3071	25.4232	25.4699	25.4586	25.3886	25.4784	25.471	25.4258	25.4532	25.4258	25.3075	25.4184	25.2769	25.3507	25.268	25.4072	25.4372	25.3758	25.3628	25.4669	25.3699	25.5431	25.396	25.5047
356	P15367	19.7694	19.7265	19.6138	19.334	19.3985	19.1011	19.7288	19.3428	19.404	19.6975	19.6411	20.0087	19.5506	19.2087	19.2766	19.48	19.3446	19.2048	20.7	20.7334	20.6083	20.5848	20.2532	20.9079	20.7974	20.9291	20.2265	20.3811	21.016	20.9384	21.1057	20.815	20.8392	20.9313	20.8944	20.9163	20.9589	20.8233	20.8716	20.7227	20.7537	20.8291	20.8432	20.9077	20.4012	20.5113	21.1078	20.8509
357	P15424	22.5204	22.5898	22.5293	22.6116	22.477	22.556	22.6299	22.5428	22.4169	22.3196	22.4315	22.4098	22.7087	22.6443	22.4366	22.4862	22.4771	22.6979	22.1848	22.1946	21.9179	22.0844	21.8665	22.1812	22.3614	22.3804	22.4216	22.3066	22.5645	22.3926	22.3073	22.329	22.3186	22.4481	22.42	22.4864	22.415	22.5705	22.4407	22.4378	22.3865	22.4533	22.2705	22.3686	22.1296	22.2275	22.3533	22.2833
358	P15436	21.3601	21.6529	21.4033	21.278	21.4861	21.1961	21.3064	21.2072	21.1956	21.6236	21.4445	21.3635	21.4556	21.5113	21.361	21.5621	21.4703	21.058	21.738	21.5092	21.7139	21.7767	21.7394	21.6739	22.0556	21.9717	22.0313	21.9664	22.2487	22.1255	22.2215	21.9712	22.1288	22.021	22.0457	21.972	21.9722	22.1516	22.1536	22.0286	22.039	22.3175	21.7798	21.7054	21.7737	21.5858	21.5933	21.723
359	P15442	21.2579	21.2338	21.3325	21.3674	21.3648	21.4165	21.4339	21.2235	21.3238	21.3644	21.2836	21.1316	21.1786	21.2486	21.3827	21.2216	21.6302	21.2769	21.2562	21.269	21.2436	21.2947	21.4004	21.3088	21.4783	21.4258	21.4613	21.3747	21.1994	21.378	21.2636	21.265	21.3402	21.3393	21.335	21.4028	21.3511	21.3052	21.1181	21.4453	21.4926	21.2488	21.1467	21.1219	21.2301	21.143	21.2963	21.1495
360	P15454	25.2842	25.3495	25.5142	25.5628	25.4867	25.5096	25.3134	25.4575	25.4692	25.4706	25.2968	25.4436	25.3618	25.3784	25.6196	25.5745	25.5546	25.5434	25.1417	25.1553	25.0898	25.024	25.0715	25.0689	24.9722	25.099	25.0311	25.2169	25.0315	24.985	24.9774	24.8353	24.888	24.9083	24.9534	24.9479	24.7907	24.8641	24.9994	24.9356	24.8546	24.9942	25.1358	25.0512	25.3761	25.2183	25.1211	25.0638
361	P15496	23.9809	24.0162	24.0314	24.0563	24.1139	24.1483	24.0061	24.094	24.1331	24.0487	24.0661	23.8701	24.0863	23.9261	24.194	23.7548	23.9191	23.8959	24.0251	23.8868	24.041	24.0213	24.3649	23.9738	23.9182	23.8134	24.0162	24.1823	23.8522	23.8815	24.074	24.011	23.9836	23.9388	23.9773	23.9446	23.9488	23.7816	23.9847	23.8009	23.8295	24.0213	23.9254	23.7441	23.9903	24.1303	24.2097	23.9301
362	P15565	23.2624	23.227	23.1869	23.3197	23.0366	23.1834	23.3137	23.3114	22.9639	23.0708	23.1129	23.0759	23.4011	23.3642	23.1964	23.1078	23.3228	23.1533	23.2784	23.23	22.9768	23.1666	23.3113	23.1117	23.51	23.4005	23.3022	23.2045	23.3863	23.2889	23.328	23.448	23.2725	23.5033	23.4365	23.3268	23.4071	23.3609	23.3652	23.3803	23.2781	23.319	23.0743	23.0601	23.0421	23.1362	23.1248	23.128
363	P15624	25.9594	25.9324	25.9314	26.0441	25.8937	25.6768	25.7888	25.8762	25.8579	25.9334	25.952	25.9721	25.9731	25.8946	25.9339	25.2707	25.1315	25.271	26.2821	26.3029	26.4212	26.1473	26.0406	26.1782	26.2816	26.4515	26.3269	26.3767	26.3147	26.2609	26.2402	26.162	26.2932	26.2659	26.3401	26.3026	26.2279	26.3279	26.2614	26.2926	26.3147	26.251	26.2818	26.223	26.3282	26.2074	26.1118	26.2071
364	P15625	25.0172	25.223	25.2256	25.2769	25.3324	25.3116	25.2616	25.3219	25.3057	25.2176	25.1	25.1396	25.1004	25.2588	25.2506	25.5256	25.5039	25.7618	24.795	24.977	24.7965	24.9276	25.0854	24.7478	24.7538	24.7856	25.0567	24.8982	24.6661	24.6337	24.7922	24.7534	24.7723	24.6946	24.7992	24.7819	24.5772	24.7478	24.7651	24.8476	24.7053	24.7875	24.8877	24.8378	24.8973	24.9511	24.9174	24.9017
365	P15646	24.6359	24.4914	24.5769	24.532	24.4507	24.4295	24.5649	24.5049	24.2605	24.5204	24.7222	24.6602	24.4652	24.6132	24.335	23.6155	23.5914	23.4589	25.1788	24.9584	24.9273	24.909	24.9046	24.848	25.4631	25.2346	25.1138	24.9188	25.0682	25.0315	25.3141	25.1297	25.1502	25.1203	25.0735	25.1087	25.1345	25.0987	25.1936	24.9882	25.161	24.9616	25.2506	25.2676	24.8767	24.9254	25.4973	24.9858
366	P15700	23.8972	23.8734	23.8713	23.7926	23.7477	23.7519	23.8018	23.8027	23.7352	23.9312	23.9488	23.9783	23.7942	23.7907	23.8873	24.0808	23.8118	23.9581	23.7498	23.8313	23.9249	23.9023	23.9513	23.8272	23.9312	23.7686	23.8158	23.9493	23.7199	23.8162	23.8448	23.7553	23.8161	23.733	23.7269	23.7319	23.6863	23.6458	23.7166	23.6912	23.8175	23.7861	23.8256	23.8976	24.0882	23.8547	24.051	23.9301
367	P15703	26.2609	26.3144	26.2496	26.4068	26.4359	26.2646	25.711	26.0824	26.479	26.4212	26.177	26.2967	26.281	26.2709	26.4215	26.2372	26.268	26.0647	26.4088	26.408	26.437	26.4512	26.0791	26.2818	26.2399	26.2513	26.3512	26.3988	26.1467	26.1964	26.1006	26.1776	26.3034	26.1776	26.1782	26.1671	26.2704	26.1473	26.1677	26.3213	26.1671	26.2175	26.2714	26.2816	26.5695	26.2295	26.0221	26.4512
368	P15705	26.6852	26.7195	26.7276	26.7192	26.7029	26.9676	27.1279	27.1379	26.7863	26.569	26.9175	26.7863	27.0034	27.0199	26.8845	27.2145	27.2398	27.254	26.465	26.3634	26.315	26.3153	26.5108	26.3777	26.4509	26.4963	26.495	26.6014	26.4641	26.5099	26.5105	26.5687	26.4963	26.4953	26.528	26.4366	26.8117	26.6331	26.617	26.6692	26.6018	26.7042	26.2929	26.2926	26.3156	26.3156	26.528	26.2929
369	P15731	22.935	22.947	22.6972	22.571	22.5478	22.481	22.6019	22.8447	22.7569	23.0075	22.4315	22.6633	22.8774	22.8172	22.7084	22.6244	22.9268	22.3707	22.2038	22.7644	22.4369	22.8723	22.8836	22.7084	21.8584	22.1238	22.502	22.7123	22.1597	22.5904	22.2	22.6658	22.0546	22.4069	22.0277	22.5605	21.8632	22.4595	22.0487	22.929	22.4205	22.2993	22.0996	22.4597	22.6395	23.2204	22.6426	22.538
370	P15732	19.0532	19.149	19.3045	19.2968	19.1422	19.6761	19.2443	19.4101	19.5573	19.5082	19.5232	19.1878	19.3689	19.1799	19.3507	19.5389	19.9058	19.7807	18.8652	19.0188	19.4741	18.8185	19.1393	19.2025	18.2882	18.574	18.5679	19.0701	19.0879	18.714	19.1879	18.7671	18.7761	18.8369	19.0291	19.1813	19.212	18.8058	18.9413	19.0109	18.9206	19.1572	19.0765	18.7342	19.534	19.2734	19.1024	19.0953
371	P15790	21.5201	21.5131	21.1762	21.541	21.2498	21.27	21.4902	21.2476	21.1611	21.5695	21.305	21.3354	21.3938	21.3119	21.4382	21.5875	20.9372	21.0494	22.378	22.1248	22.2049	21.9598	22.0588	22.1247	22.3481	22.5643	21.9728	22.1847	22.4299	22.4935	22.5417	22.3362	22.403	22.3599	22.4938	22.3311	22.3889	22.6991	22.3668	22.2224	22.2161	22.2959	22.4571	22.5351	22.0088	22.1164	22.5563	22.2247
372	P15807	19.4454	19.2818	19.6692	19.2093	19.3776	19.394	19.7796	19.8114	19.8902	19.1952	19.4612	19.3185	19.6487	19.4382	19.3655	18.9533	19.4416	19.507	19.2598	18.8499	19.3899	18.9373	19.5518	19.2688	19.4014	19.2164	19.58	19.0656	19.0727	18.8824	19.2425	19.0669	19.0661	19.336	19.2387	19.4311	19.3069	18.8581	19.5374	19.3805	19.1577	18.7069	19.557	19.3267	19.548	18.9764	19.1202	18.6776
373	P15873	24.9322	24.9764	25.0426	24.9842	25.07	24.8922	25.0361	24.8481	24.9024	25.1586	25.1054	25.1705	24.9498	24.8678	25.2117	24.4592	24.0521	24.7469	25.2986	25.2404	25.343	25.0516	25.2542	25.1874	25.2646	25.0613	25.4871	25.3651	25.0602	25.0922	25.1015	25.0509	25.0962	25.0289	25.1874	25.2039	25.1993	24.9669	25.1557	25.0457	25.1351	25.0876	25.3695	25.0067	25.4714	25.412	25.1211	25.1472
374	P15891	24.8079	24.8176	24.7763	24.7337	24.7138	24.7606	24.6706	24.9702	24.649	24.4566	24.6373	24.5658	24.8101	24.8678	24.5806	24.6445	24.5558	24.8127	24.2176	24.1832	24.1562	24.3935	24.3039	24.3998	24.4061	24.4148	24.1927	24.2792	24.6381	24.5759	24.5442	24.6132	24.5996	24.6946	24.644	24.4339	24.4171	24.561	24.5806	24.5108	24.5001	24.568	24.238	24.3392	24.1376	24.2058	24.6234	24.3285
375	P15992	25.9736	25.996	26.1343	26.1347	26.1563	26.1153	25.9736	25.9835	26.4355	26.315	25.8993	25.7095	26.021	26.056	26.0109	26.2481	26.2418	26.2149	25.8605	25.7541	26.2611	26.0788	25.7663	25.7336	25.6434	25.6015	25.6473	25.7944	25.801	25.6992	25.5785	25.4965	25.6299	25.4703	25.547	25.5732	25.4997	25.2011	25.3141	25.2272	25.3784	25.3507	25.9339	25.8951	25.9975	25.8898	25.9971	25.8955
376	P16120	27.0199	27.0556	26.9498	27.0375	26.9857	27.0369	27.0289	27.1161	27.0844	26.9425	27.0195	27.0373	27.0744	27.0746	27.0562	26.8192	26.9837	26.9672	26.6427	26.7953	26.8542	26.7123	26.903	26.8129	26.6603	26.8547	26.8028	26.7869	26.7285	26.8216	26.7464	26.7458	26.6953	26.7542	26.738	26.6689	26.7192	26.6777	26.8545	26.6247	26.7715	26.7721	26.8222	26.712	26.8225	26.7959	26.6331	26.7634
377	P16140	27.0379	26.9686	27.1744	27.0648	27.0465	27.0735	27.0746	26.8343	27.1744	27.2296	27.0742	27.0552	27.0744	26.9505	27.2041	26.7349	26.4762	26.5602	27.2172	27.2038	27.268	27.2802	27.3103	27.1896	27.2038	27.1481	27.2032	27.3423	27.2035	27.1749	27.1753	27.1389	27.1481	27.1279	27.1659	27.1655	27.1746	27.1479	27.1896	27.1751	27.2035	27.1753	27.2041	27.1173	27.4103	27.2954	27.1564	27.1753
378	P16370	22.5204	22.5679	22.6028	22.3751	22.55	22.6088	22.5033	22.7319	22.5232	22.7252	22.5683	22.6633	22.4621	22.5131	22.6197	22.2488	22.2346	22.395	22.6821	22.9025	22.6376	22.7313	22.6017	22.8362	22.5081	22.3746	22.6083	22.4056	22.2452	22.4737	22.5778	22.4795	22.3874	22.5377	22.366	22.6889	22.3104	22.3936	22.41	22.5773	22.5222	22.6711	22.602	22.7665	22.7845	22.9816	22.5821	22.8105
379	P16387	24.9987	25.0679	24.9492	25.1289	25.0164	25.1308	25.1519	25.0128	24.8952	24.9086	25.0082	25.0885	25.1403	25.098	25.0548	25.1297	25.2392	25.0897	25.1044	25.109	25.1468	25.1414	25.1417	25.215	25.0512	25.1671	25.1925	25.1894	25.0756	25.1297	25.1275	25.0843	24.9998	25.0682	25.0822	25.1867	25.0472	25.1472	25.0712	25.0544	25.0682	25.1414	25.0764	25.0605	25.1502	25.2346	25.2441	25.3012
380	P16451	24.2226	24.0531	24.2517	24.2261	24.3227	24.494	24.2425	24.1952	24.4459	24.2822	24.3141	24.2003	24.134	24.1591	24.3034	24.6214	24.7606	24.6811	23.5797	23.7995	23.6992	23.6851	23.6908	23.7398	23.8672	23.4778	23.7656	23.8558	23.4667	23.4776	23.6757	23.4642	23.6329	23.6329	23.6678	23.528	23.5294	23.602	23.6377	23.6001	23.7286	23.6458	23.7348	23.6507	23.8847	23.7933	23.582	23.8209
381	P16467	20.9708	20.5933	21.1611	20.3197	20.6355	20.5045	20.6289	20.491	20.611	20.739	20.4381	20.5817	20.5667	20.1704	20.8432	20.2721	20.1307	20.0787	20.6324	20.687	20.9385	21.2414	20.9056	20.8928	20.9452	20.6586	21.2345	21.0949	20.9849	20.6665	20.7722	20.96	21.3041	20.7206	20.7505	20.8459	20.5664	20.6043	20.8851	20.7657	20.6933	20.8833	20.9738	20.646	20.9107	20.9922	20.4188	20.6397
382	P16474	25.985	25.8773	25.9449	25.9585	26.0441	25.7865	25.8475	25.6977	25.9041	26.1003	26.009	26.1401	25.8773	25.6897	25.9199	25.1662	25.0327	25.0435	26.3034	26.1572	26.0676	25.9971	26.1578	26.1473	26.2288	26.3034	26.5096	26.5096	26.3272	26.3026	26.4215	26.3026	26.3781	26.3026	26.3637	26.2709	26.2009	26.2929	26.4512	26.3398	26.4209	26.4215	26.1575	26.1358	26.392	26.1578	26.1922	26.1828
383	P16521	27.5942	27.7456	27.4467	27.5587	27.5174	27.5931	27.3926	27.7054	27.5171	27.5944	27.3752	27.4087	27.7652	27.5179	27.4481	27.1152	26.8002	26.8337	27.1481	27.1477	26.8843	27.2041	27.0386	27.243	27.376	27.3103	27.5176	27.4092	27.4285	27.3758	27.3763	27.4633	27.3434	27.4789	27.2562	27.3758	27.309	27.3763	27.41	27.4986	27.3426	27.4794	27.0294	27.1391	26.9782	27.1661	26.9694	27.1393
384	P16547	23.1908	23.2452	23.5094	23.6056	23.467	23.463	23.1202	23.3114	23.6987	23.5979	23.2985	23.2979	23.0821	23.334	23.4248	23.5199	23.644	23.5817	22.7936	22.9534	23.2546	23.2073	22.9026	22.84	22.5937	22.742	22.7362	22.7508	22.7688	22.8161	22.7732	22.5904	22.6647	22.7679	22.7871	22.798	22.5966	22.4238	22.6217	22.5947	22.5932	22.713	22.84	22.7056	22.9316	22.9481	23.0023	22.8592
385	P16550	25.356	25.3557	25.3026	25.1372	25.2904	25.3936	25.3654	25.4394	25.2693	25.3624	25.2166	25.2607	25.3685	25.4628	25.5119	25.4529	25.3526	25.5886	25.2313	25.3787	25.3039	25.3893	25.2714	25.3367	25.2114	25.194	25.323	25.395	25.1379	25.3233	25.3434	25.3166	25.279	25.2076	25.2342	25.2401	25.1801	25.2276	25.1121	25.3534	25.161	25.3628	25.1874	25.3039	25.3897	25.3964	25.2242	25.4635
386	P16603	25.4743	25.4699	25.5142	25.5146	25.4402	25.5527	25.3953	25.4904	25.4056	25.3957	25.4548	25.4284	25.4624	25.4875	25.6103	25.9149	25.867	25.9294	24.989	25.1354	25.0512	25.1015	24.9702	25.1472	25.0293	24.962	25.0679	25.1461	24.9109	24.9987	24.9774	25.0289	24.9834	25.0454	25.093	24.9243	24.7316	24.936	24.8597	24.9991	24.9526	25.0735	24.975	25.0318	25.1097	25.0325	25.0151	24.9968
387	P16622	24.4107	24.3769	24.4459	24.4973	24.517	24.6505	24.4658	24.7173	24.4824	24.3662	24.4197	24.3619	24.3985	24.5086	24.4167	24.6516	24.6684	24.8588	23.9627	24.278	24.0891	24.3246	23.9792	24.2172	23.7898	23.9681	23.9025	23.9055	23.8522	23.8247	23.8026	23.8535	23.8907	24.0012	23.8432	23.7499	23.8598	23.8775	23.7571	23.7489	23.7485	23.7968	24.0896	24.0715	24.0251	24.1517	24.0004	24.0625
388	P16639	19.7134	19.4586	19.7515	19.6647	19.5656	19.5148	19.0943	19.3828	19.4847	19.8609	19.5232	19.9864	19.3455	19.9822	19.447	18.9048	20.0051	19.1073	20.2561	20.5226	20.372	20.4364	20.5872	20.6433	20.3491	20.3252	20.8286	20.4956	20.3552	20.5518	20.4252	20.7662	20.5724	20.502	20.4826	20.2451	20.2688	20.4416	20.474	20.4761	20.5578	20.5791	20.2039	20.507	20.5684	20.4214	20.1147	20.3336
389	P16649	22.8528	23.1926	22.8126	22.8778	22.7161	22.8627	22.9253	23.2077	22.8462	22.9345	22.5334	22.7703	22.6732	22.8556	22.615	23.3653	23.066	23.0681	23.6473	23.4008	23.5455	23.5	23.4957	23.5225	23.8179	23.9513	23.6647	23.7316	23.7744	23.8606	23.8226	23.7754	23.8907	23.8335	23.8355	23.8667	23.7677	23.9158	23.7445	23.7664	23.7116	23.6248	23.7494	23.5379	23.4498	23.4601	23.8954	23.6445
390	P16661	20.2583	20.4783	20.0203	20.6098	20.4056	20.2809	20.3627	20.0397	20.3587	20.6291	20.0956	20.7067	20.1189	20.203	20.4135	20.3212	20.3805	20.2351	20.4899	20.594	20.5546	20.7349	20.6421	20.5504	20.9111	20.9291	20.8783	20.9929	21.0299	20.6747	20.6199	20.5231	20.7185	21.0205	20.7505	20.7325	20.2879	20.7599	20.8396	21.0288	20.7217	20.6487	20.2845	20.3053	20.3776	20.3101	20.6183	20.667
391	P16664	18.9806	19.209	18.2554	18.9974	19.0552	18.4587	19.0913	19.3877	18.7168	19.056	19.1509	18.7812	18.7693	19.6505	19.3607	19.0851	18.551	19.1506	19.783	19.3281	19.4654	19.5383	19.6119	19.0634	19.629	19.8981	19.7438	19.7499	19.4837	19.3636	19.8255	19.6118	19.2317	19.8185	19.2724	19.9034	19.6974	19.6855	19.5211	19.5771	19.6173	19.5889	19.8572	20.0428	19.4792	19.3505	19.285	19.483
392	P16861	26.6165	26.6685	26.5414	26.5751	26.4068	26.5083	26.6165	26.6232	26.4632	26.569	26.5821	26.5261	26.5618	26.651	26.5832	26.2791	26.2997	26.1755	26.6427	26.6022	26.6328	26.7123	26.6699	26.6695	26.9025	26.7637	26.7195	26.8349	26.9179	26.8841	26.8036	26.8841	26.7801	26.8701	26.8129	26.8701	26.8117	26.8289	26.9028	26.8219	26.8539	26.8845	26.5928	26.6247	26.6029	26.6699	26.7721	26.7042
393	P16862	26.4506	26.495	26.4065	26.3764	26.3764	26.3894	26.4877	26.3383	26.3623	26.5352	26.4203	26.5017	26.4638	26.3086	26.4374	26.5324	26.3601	26.2484	26.9696	26.7461	26.9342	26.9264	26.9696	26.8129	27.1391	27.0475	27.0556	27.0034	27.1064	27.0379	27.0203	27.0379	27.0964	27.1279	27.1393	27.0746	27.0952	27.1479	27.0856	27.1066	27.0469	27.0041	26.8936	26.8219	26.7879	26.7637	26.9954	26.8706
394	P16892	20.7456	20.5568	20.7419	20.6039	20.3801	20.5392	20.7199	20.8109	20.4763	20.5589	20.6202	20.7915	20.8117	20.8473	20.698	19.9716	20.0379	20.4856	20.8371	20.9675	21.0624	21.3535	21.1031	21.0486	20.8421	21.0208	20.9856	20.8263	21.0643	21.0763	20.9797	21.2507	20.9969	21.1737	20.9461	21.1083	21.1125	21.0606	20.9684	21.0977	21.1092	20.961	21.1467	21.1842	21.1064	21.1664	20.8811	21.2279
395	P16965	21.0335	21.1626	21.1852	21.2357	20.8499	21.4606	20.1984	21.4185	21.2208	21.3644	21.1293	21.0578	20.7983	20.891	20.8851	21.3188	21.1067	20.6925	20.0381	21.3302	20.9181	21.399	20.7933	21.1	20.2725	20.7154	20.6685	20.5115	20.3426	20.7067	20.6102	20.9397	20.3748	20.6672	20.4407	20.4098	19.8097	20.2925	19.9785	20.907	20.7106	20.6663	20.1156	20.5502	20.6807	21.0347	20.5028	20.9505
396	P17065	21.7768	21.9188	21.8563	21.9636	21.8884	21.859	22.0421	21.826	22.0456	21.9333	21.8884	21.7741	22.0253	21.8876	21.8815	21.8656	22.0369	21.9366	21.7669	21.7738	21.7496	21.5251	21.835	21.7348	21.8901	21.7524	21.8028	21.7934	21.8218	21.7054	21.6507	21.8049	21.6023	21.7825	22.0366	21.7231	21.7175	21.6559	21.7053	21.7348	21.6222	21.6889	21.5845	21.6047	21.7091	21.7061	21.6759	21.5613
397	P17076	23.7648	23.8859	23.7131	23.7464	23.7106	23.3027	23.6269	23.8275	23.464	23.452	23.8704	24.1045	23.8777	23.7002	23.4595	23.2549	23.291	23.3935	23.9259	23.8204	23.679	23.7255	23.5952	23.8072	23.7691	24.2698	23.4964	23.4663	24.154	23.7733	23.8942	23.8684	23.7388	23.8633	23.9439	24.0028	23.614	24.0213	23.7305	23.8672	24.3709	23.8288	24.0158	24.0448	23.5998	23.7484	24.2341	24.0761
398	P17106	22.8881	22.8004	22.6642	22.7768	22.7593	22.8854	22.8693	23.0487	22.805	22.6394	22.8546	22.6921	22.9481	22.8965	22.8935	22.7561	23.2214	23.0963	22.2886	22.4457	22.333	22.3936	22.3318	22.3024	22.3097	22.3964	22.347	22.5035	22.337	22.3857	22.4782	22.2897	22.4496	22.3179	22.2301	22.3584	22.1434	22.2164	22.3214	22.178	22.2266	22.237	22.5011	22.3622	22.5604	22.6033	22.6864	22.5489
399	P17123	20.4876	20.9107	20.005	20.5758	20.5749	20.0406	19.9368	19.2552	18.854	19.4159	19.9781	19.9477	20.3151	20.1704	20.1343	19.4535	20.736	20.0247	19.6524	19.3451	20.2502	19.6575	20.2726	19.3643	20.5207	19.5907	20.1787	19.9838	20.185	20.0324	20.1658	20.6323	20.0924	20.4136	20.0707	20.5614	20.609	20.3528	19.9634	19.9502	20.1447	20.0232	20.2467	19.5179	20.1747	20.6591	19.8455	19.8419
400	P17157	21.4388	21.3436	21.3325	21.2357	21.4016	21.094	21.3327	21.1816	21.1859	21.5312	21.3808	21.1866	21.4003	21.1628	21.5057	21.0251	20.5602	20.5331	22.0096	22.2345	22.2021	22.3255	22.2112	22.0996	22.0318	22.1145	22.0602	22.1647	22.0535	22.0574	22.1412	21.9207	22.2329	21.9962	22.0106	22.0512	22.2294	21.9936	22.0851	22.1052	22.0127	22.0293	22.1827	22.1807	22.0255	22.2671	22.3652	22.3079
401	P17255	26.9776	26.986	27.074	26.9175	26.9097	26.6151	26.7871	27.0371	26.9416	27.2559	26.95	27.1555	26.7869	26.7715	26.9184	26.7851	26.225	26.5247	27.4103	27.376	27.376	27.4794	27.3766	27.3763	27.4287	27.4103	27.594	27.5765	27.4789	27.4285	27.41	27.3426	27.4796	27.4285	27.41	27.4475	27.3752	27.4794	27.3763	27.4986	27.4475	27.5598	27.4794	27.4478	27.5394	27.4103	27.4637	27.4989
402	P17423	24.9553	24.8696	24.9976	24.9028	25.0379	24.9089	24.985	24.8061	24.9072	24.8758	24.9926	25.072	25.0198	24.9608	25.0638	25.2204	25.2697	25.1037	25.1909	25.343	25.1586	25.1818	25.4601	25.2048	25.2272	25.1822	25.264	25.1894	25.0143	25.2076	25.1874	25.106	25.2015	25.1087	25.058	24.9878	25.108	25.2209	24.9642	25.2006	25.0088	25.0488	25.215	25.2845	25.3511	25.3045	25.1751	25.2048
403	P17442	23.3137	23.3391	23.2282	23.314	23.3397	23.3027	23.334	23.1682	23.2454	23.2473	23.3151	23.1939	23.3872	23.2142	23.2822	22.8564	22.8782	22.8706	23.146	23.1058	23.162	23.0152	23.3113	23.0438	23.2692	23.2321	23.3413	23.2598	23.1978	23.1249	23.1293	23.0334	23.0308	23.0977	23.1096	23.1605	23.251	23.0477	23.1636	23.0601	23.1435	22.9539	23.2673	23.2008	23.345	23.2425	23.2305	23.1848
404	P17505	25.801	25.6045	25.9783	25.8769	25.9843	26.032	25.5376	25.7991	26.0661	25.7654	25.8123	25.6322	25.633	25.6286	25.906	26.3005	26.5878	26.462	25.3176	25.327	25.538	25.3307	25.5649	25.4973	25.2371	25.1502	25.4142	25.0976	25.2433	25.1582	25.1472	25.1635	25.1502	25.2202	25.1386	25.0729	25.0888	24.9042	25.2567	24.9797	25.1236	25.1874	25.2951	25.1871	25.5388	25.4639	25.1641	25.4191
405	P17536	25.705	25.8293	25.7095	25.8769	25.8352	26.0542	25.7438	25.8928	26.0086	25.8951	25.7819	25.7204	25.7105	25.8361	25.8955	26.5665	26.6653	26.493	25.5257	25.5736	25.5116	25.456	25.6596	25.6245	25.1843	25.446	25.4405	25.55	25.3621	25.3817	25.3823	25.3233	25.4269	25.4875	25.4379	25.3499	25.3354	25.3141	25.3241	25.389	25.3331	25.3507	25.4341	25.3503	25.4307	25.6015	25.6438	25.5876
406	P17555	24.723	24.5955	24.7481	24.7445	24.7883	24.6686	24.5241	24.4455	24.6929	24.8283	24.8271	24.8267	24.6127	24.4539	24.848	24.7767	24.0205	24.8778	24.6579	24.7606	24.917	24.8238	24.9178	24.733	24.9039	24.8483	24.8866	24.9549	24.9502	24.9059	24.9276	24.7645	24.8767	24.9351	24.8831	24.8329	24.921	24.7037	24.909	24.8615	24.8962	24.7781	24.8762	24.7668	24.8363	24.7856	24.7946	24.8138
407	P17558	21.5201	21.5208	21.3938	21.5284	21.6616	21.5481	21.4237	21.4114	21.5994	21.3644	21.6965	21.5392	21.6576	21.6098	21.3081	21.0546	21.1941	21.5392	21.4423	21.4526	21.4608	21.3535	21.7324	20.7944	21.2023	21.279	21.5161	21.2608	21.479	21.4243	21.5399	21.3609	21.3363	21.5284	21.3596	21.2387	21.3361	21.3802	21.3662	21.2983	21.39	21.4194	21.5075	21.3362	21.5242	21.3053	21.8224	21.4409
408	P17629	21.5284	21.5361	21.4229	21.4706	21.479	21.4509	21.4395	21.5074	21.7269	21.4684	21.4861	21.4698	21.4186	21.4798	21.4519	21.2616	21.3341	21.1157	21.3603	21.4423	21.4153	21.5154	21.5584	21.427	21.3523	21.4453	21.283	21.5006	21.2962	21.3186	21.4834	21.5083	21.5784	21.3704	21.3699	21.3321	21.4625	21.5092	21.4984	21.6236	21.5284	21.4194	21.474	21.3662	21.2464	21.2726	21.2264	21.292
409	P17649	23.1149	23.0831	23.1746	23.2319	23.1183	23.1497	22.9561	23.1261	23.1893	23.2597	22.9214	23.1124	23.0433	23.1238	23.2822	22.9783	23.1294	23.1328	23.3126	23.4217	23.6258	23.8342	23.4186	23.578	23.0939	23.2498	23.1409	23.4663	23.1885	23.3863	23.1907	23.2635	23.1231	23.2969	23.3416	23.3783	23.1668	23.3984	23.2931	23.4928	23.3769	23.5399	23.1559	23.3937	23.2806	23.3622	23.2273	23.3652
410	P17695	24.2951	24.2635	24.3371	24.5133	24.3376	24.5022	24.1697	24.1363	24.5148	24.4237	24.2435	24.2735	24.1673	24.3169	24.3246	25.1777	25.0524	25.0659	23.6238	23.7825	23.9551	23.7336	24.0268	23.9738	23.593	23.5003	23.7523	23.8955	23.7438	23.788	23.8448	23.545	23.8493	23.733	23.7571	23.5963	23.7074	23.531	23.6175	23.6778	23.8738	23.8415	23.6552	23.599	24.0532	23.9627	24.2238	23.8903
411	P17709	25.1582	25.264	25.6176	25.5368	25.1574	25.3443	25.0202	25.1073	25.3522	25.3169	25.0501	25.2131	25.0866	25.1436	25.0393	25.2563	25.1887	25.3568	25.0348	25.0605	25.4187	25.5119	25.0463	25.1386	24.8989	24.9946	25.0452	24.9818	25.1582	25.1809	24.9276	24.9767	24.8509	25.0202	25.093	25.1465	24.6698	24.8382	24.9042	25.0293	25.0039	25.0123	25.1015	25.2006	25.1308	25.2052	24.9534	25.1526
412	P17883	22.8408	22.8366	22.8717	23.0478	22.9992	22.7702	22.7172	22.8913	22.8648	22.9661	22.4529	23.0831	22.6567	22.8741	22.7931	22.8406	22.4279	22.6086	22.9987	22.9758	22.8618	23.1636	23.037	23.117	23.2146	23.3695	23.2022	23.1868	23.2201	23.1149	23.0988	23.1456	23.1362	23.2002	23.2235	23.0785	23.0013	23.2931	23.0943	23.2008	23.2686	23.2405	23.0152	23.0579	23.0402	22.9661	22.8409	23.0834
413	P17890	20.9818	21.0139	21.0451	20.9368	21.0432	21.1034	20.8364	20.9593	20.9682	21.1406	20.8857	20.8096	20.9673	20.7725	21.1592	21.5799	21.3991	21.3515	20.5436	20.586	20.693	20.6853	20.6255	20.7417	20.6021	20.7332	20.9409	20.9463	20.7081	20.6896	20.6745	20.743	20.808	20.6469	20.5369	20.3973	20.431	20.5191	20.8108	20.6263	20.7106	20.7689	20.5452	20.446	20.8346	20.5699	20.6487	20.7535
414	P17891	22.672	22.9434	22.8354	23.1183	23.2239	23.2612	23.0302	22.8652	23.3767	23.1254	22.9063	23.033	22.8727	23.0796	23.139	23.8071	23.715	23.718	22.8254	22.7915	22.7945	22.8029	22.7473	22.6522	22.5137	22.5767	22.8242	22.8214	22.7236	22.5387	22.6534	22.5369	22.7572	22.3545	22.902	22.596	22.5966	22.5435	22.6028	22.7056	22.7838	22.78	22.745	22.6655	22.7519	22.7675	22.8105	22.7505
415	P17967	27.7063	27.5589	27.9271	27.9273	27.8836	28.0262	27.785	27.8831	27.9271	27.7852	27.7058	27.5377	27.7652	27.8278	27.8282	28.2401	28.317	28.2404	27.2804	27.3098	27.268	27.1564	27.4293	27.243	27.2296	27.1481	27.4472	27.2292	27.1749	27.117	27.1284	27.0746	27.1755	27.0558	27.1068	27.1064	27.2793	27.1753	27.2802	27.268	27.2798	27.2562	27.2951	27.0854	27.2564	27.2954	27.0473	27.217
416	P18238	19.85	19.678	19.8342	20.3197	19.6168	19.9986	19.925	20.0653	20.2756	19.8775	19.4857	20.5704	19.7236	19.8752	19.7192	19.8029	20.4219	20.0572	19.7616	20.0206	19.7462	20.1409	19.9803	20.0919	20.2337	20.4146	19.8687	19.9299	19.8435	20.0324	20.1494	20.0022	20.2315	20.2279	20.1005	19.9452	20.3613	20.1705	20.4448	20.0766	20.7293	20.2287	20.5629	20.1282	19.905	20.1796	20.5869	20.1651
417	P18239	24.8894	24.8866	24.7546	24.702	24.8043	24.7606	24.8105	24.8643	24.4459	24.7327	24.7484	24.965	24.7683	24.6838	24.7803	24.5009	24.2629	24.0693	25.0933	25.4112	25.0318	25.4228	24.7743	25.2375	25.382	25.408	24.9188	24.8151	25.4665	25.5112	25.456	25.4784	25.5087	25.5462	25.2538	25.3886	24.8415	25.4496	25.3141	25.4925	25.392	25.3507	24.9486	25.382	25.0797	25.0962	25.159	25.4751
418	P18480	19.8342	19.758	20.1893	20.0504	20.0314	20.0574	20.2934	20.3494	19.7014	19.7553	20.183	19.9477	20.0684	20.0689	19.676	20.6315	20.0702	20.3325	19.6757	19.4955	19.6208	19.5812	20.0162	19.5265	19.9213	19.915	19.5821	19.8438	19.732	19.7526	19.7726	19.8013	19.8239	19.5629	19.8554	19.7685	19.5666	19.8912	19.8596	19.7023	19.7812	19.6548	19.7407	20.0068	19.4866	20.2106	19.7129	19.8345
419	P18496	19.0265	18.9225	19.4366	19.0254	19.1554	19.5654	19.2634	19.214	19.3988	19.7221	18.8571	18.9913	19.0177	19.0311	19.0276	19.2687	19.1173	19.0945	19.4489	19.617	19.2055	19.5288	19.4373	19.3945	18.9342	19.4412	19.2818	19.6006	19.291	19.5157	19.3354	19.2458	19.2262	19.2256	19.3495	19.2815	19.1152	19.3631	19.1879	19.3294	19.1459	19.3581	19.2918	19.3734	19.2065	19.1805	19.1229	19.4415
420	P18544	21.4109	21.5502	21.3807	21.2244	21.3286	21.1262	21.2925	21.3552	21.637	21.6514	21.3456	21.4577	21.2634	21.3839	20.9666	20.7878	20.7147	20.7084	21.5956	21.5013	21.6837	21.8288	21.4587	21.5561	21.4556	21.4953	21.4368	21.5874	21.5026	21.4952	21.5502	21.4152	21.3209	21.5119	21.4495	21.6461	21.3093	21.3465	21.077	21.2825	21.3039	21.3638	21.8985	21.8823	21.9966	21.9291	21.8522	22.036
421	P18562	25.1964	25.2527	25.1651	25.0107	25.2327	25.1215	25.2268	25.0694	25.0619	25.0926	25.1603	25.3155	25.2199	25.2368	25.1846	24.6016	24.6775	24.5975	25.2183	25.1468	24.9665	24.9463	25.1529	25.1526	25.0415	25.0613	25.2035	25.0976	25.1142	25.1687	25.1936	25.0386	25.1877	25.0289	25.024	25.0039	25.0472	24.9886	25.0123	24.9356	25.1407	25.1784	25.0689	25.0732	25.2752	25.1909	25.0735	24.9858
422	P18759	23.7553	23.7523	23.7687	23.7774	23.8327	23.6427	23.8724	23.6376	23.7352	23.8485	23.9331	23.7734	23.7027	23.5839	23.7941	23.5578	23.3858	23.8016	24.1208	24.0448	24.0639	24.03	24.0383	23.9573	24.2584	24.2503	24.0863	24.1483	24.1659	24.0886	24.1732	24.2202	24.1245	24.1828	24.2238	24.1487	24.4647	24.3011	24.2521	24.0965	24.1828	24.1512	24.1618	24.1134	24.1823	24.1144	24.0004	24.1102
423	P18851	21.1971	21.1165	21.2159	21.202	21.349	20.9963	21.1172	20.9972	21.2074	21.2132	21.2259	21.2227	21.2634	21.1953	21.2327	20.6609	20.9995	20.9608	21.2971	21.1576	21.2132	21.1357	20.9605	21.4564	21.2299	21.3241	21.541	21.3697	21.1994	21.3273	21.4047	21.094	21.1797	21.3314	21.2313	21.4908	20.8751	21.2474	20.9766	21.3139	21.2811	21.2023	21.2769	21.3169	21.5688	21.2854	21.163	21.3114
424	P18852	20.1764	20.2026	20.4516	20.3197	20.2688	20.1727	19.3297	20.3278	20.2895	20.5424	19.975	20.9696	20.3381	20.2348	20.2088	20.3212	20.1539	20.1757	20.2895	20.8668	20.2098	21.0201	20.0264	20.2061	19.9544	20.4696	20.2725	20.6931	19.9632	20.2287	20.2233	20.3512	20.3515	20.1975	19.9978	20.3642	19.654	20.7841	19.641	20.791	20.1146	20.5791	20.2679	20.9277	20.3776	20.3872	19.939	20.8108
425	P18888	20.7025	20.7565	20.7691	20.9218	20.8872	21.0415	20.9424	20.8494	20.8229	20.9994	20.709	21.0193	20.9072	20.9879	21.0168	21.3936	21.3266	21.3248	20.4899	20.4558	20.5546	20.6715	20.8317	20.7112	20.3921	20.7332	20.8162	20.8263	20.4424	20.5614	20.5028	20.4205	20.5476	20.4555	20.4091	20.3488	20.3455	20.5916	20.5337	20.6454	20.2971	20.3384	20.5385	20.5207	20.7883	20.8598	20.721	20.7816
426	P18899	22.6097	22.7832	22.7417	22.6595	22.4852	23.1235	23.0153	22.9186	22.7811	22.5727	22.9623	22.5859	22.991	23.0844	22.5389	23.2387	23.533	23.5468	21.6753	21.6261	21.9446	22.0161	21.6787	21.4564	21.5422	21.644	21.3975	21.762	21.8796	21.7267	21.636	21.5083	21.7548	21.6615	21.8012	21.9758	21.2688	21.5724	21.7961	21.4263	21.4402	21.7824	21.7702	21.7367	21.5186	21.7452	22.1516	21.8539
427	P18900	21.4109	21.2589	21.4091	21.3873	21.345	21.5056	21.5169	21.4407	21.1142	21.1349	21.6535	21.3427	21.4654	21.3032	21.2396	21.3707	21.3655	21.6288	21.241	21.0499	21.1334	20.9289	21.1962	21.1284	21.0693	21.1292	21.0649	20.8859	21.2616	21.2305	21.0444	21.2507	21.1866	21.2597	21.2468	21.1914	20.8751	21.2625	21.1443	21.0713	20.9862	20.9133	21.1181	21.1466	20.7766	21.0446	21.2604	20.9934
428	P18962	21.4269	21.1565	21.2707	21.2856	21.388	21.051	21.0423	21.2072	21.0994	21.4243	21.2836	21.1733	20.8654	21.0705	21.2789	21.2825	21.1178	20.9933	21.6109	21.6412	21.6412	21.671	21.4984	21.6514	21.4896	21.8025	21.4698	21.5466	21.479	21.5354	21.6934	21.5169	21.6844	21.6943	21.6622	21.5113	21.358	21.4777	21.6109	21.3939	21.6068	21.6353	21.3726	21.418	21.2231	21.1556	21.35	21.4619
429	P18963	20.8486	20.6606	20.8727	20.6762	20.9854	20.7346	21.0314	20.5789	20.9053	20.8629	20.9782	20.8973	20.8233	20.8096	20.9603	20.6923	20.3432	20.6113	20.8983	20.7596	20.738	20.9468	20.5512	20.85	20.8832	20.9238	20.9409	20.8597	20.7758	20.9384	20.7556	20.6694	21.0709	20.9917	20.9089	21.0788	20.8659	20.9671	20.9766	21.1194	21.0497	20.8914	20.7417	20.8801	20.6039	20.6444	20.6183	20.6397
430	P19001	21.7354	22.2012	22.0982	22.3227	22.2054	22.1789	22.4053	22.13	22.4489	21.9828	22.4181	22.168	22.2156	22.2023	22.0125	22.2396	22.7503	22.2645	21.9717	22.0951	22.1901	21.8887	22.2763	22.0154	21.7525	21.7759	21.887	21.9857	21.9654	21.7906	22.3732	21.8548	22.4176	21.6718	22.0059	21.9439	22.261	21.6368	21.8808	21.5718	22.2074	21.7866	21.9598	21.8752	22.1528	22.4689	21.5251	22.1907
431	P19013	21.8139	22.66	22.2166	21.7718	21.9482	21.5799	21.6696	21.7615	22.3005	21.9286	21.7076	21.7649	21.7433	22.4153	22.0858	21.4279	21.7647	21.2769	21.4692	21.9591	22.2573	21.886	22.063	21.2164	21.6023	22.0898	21.9056	22.0007	21.7167	22.2251	21.6507	21.3534	22.456	21.4193	22.1396	21.9439	22.2	22.0168	22.1938	21.7974	21.8744	22.0883	22.0301	21.2138	22.1139	22.1662	22.3138	22.1025
432	P19073	21.9123	21.7934	21.9793	21.5306	21.6055	21.6541	21.6897	21.7095	21.4401	21.9068	21.8474	21.8929	21.8943	21.474	21.5831	20.7007	20.5049	20.7016	22.4546	22.459	22.6326	22.4725	22.7936	22.6445	22.3976	22.4736	22.5349	22.6334	22.6088	22.563	22.5753	22.5951	22.7344	22.496	22.5804	22.5785	22.6095	22.3602	22.8418	22.4896	22.627	22.4669	22.5607	22.528	22.5074	22.6155	22.8289	22.7111
433	P19097	27.5385	27.7848	27.6303	27.6665	27.6665	27.4621	27.5179	27.4464	27.6303	27.7065	27.5587	27.7452	27.4472	27.4789	27.7067	27.137	27.1363	27.0543	27.7069	27.5944	27.5595	27.6314	27.6133	27.6314	28.1502	27.9282	27.951	27.9275	28.0271	28.0271	27.928	28.0271	28.0277	27.9747	28.0013	27.8278	28.0883	27.8846	28.0275	27.8844	27.8841	27.8282	27.5772	27.5595	27.5948	27.5187	27.6314	27.5598
434	P19146	22.2776	22.2569	21.885	21.9021	21.9417	21.62	21.5292	22.2023	21.1611	22.2961	19.1034	22.4289	21.6825	22.1967	21.9158	22.0332	21.4162	21.4982	22.3342	23.0811	22.2288	22.94	21.8793	23.1213	22.5246	22.9708	22.2299	22.8718	22.1861	23.0013	22.6408	22.8094	22.7572	22.7817	22.9196	22.9873	21.2565	22.9011	22.1938	23.1047	22.596	22.8903	22.4867	23.1363	22.6561	23.2627	22.041	23.1379
435	P19158	20.4463	20.3985	20.6753	20.3329	20.3918	20.6223	20.3212	20.5513	20.8973	20.8905	20.4897	20.6746	20.8424	20.4722	20.4448	20.1667	20.0847	20.3721	20.9871	20.8668	20.8129	20.873	20.6255	20.7011	20.768	21.1817	20.9134	21.0681	20.4288	20.658	20.6199	21.094	21.0988	21.0556	20.7689	20.962	20.7187	20.6765	20.7011	20.8837	20.8836	20.9475	20.7011	20.6367	20.7241	20.8661	20.5523	20.7222
436	P19211	18.5963	18.8045	20.1518	19.7177	18.7188	19.0201	18.537	19.0841	19.3582	19.8182	18.1943	18.6742	18.712	18.6442	18.685	19.302	18.8919	19.5773	18.4933	18.2053	19.8907	19.9382	18.2838	18.1403	17.3655	18.5697	18.1169	18.6404	17.9225	18.2373	18.223	18.2054	17.3334	18.3702	17.7495	18.683	18.1596	18.4905	18.5335	18.6261	18.112	18.0723	18.579	19.1055	19.0823	18.9555	18.3198	18.8095
437	P19262	23.225	22.9577	23.1463	23.125	23.0714	23.0502	22.9157	22.9263	23.1962	23.2399	23.1825	23.1653	23.0167	22.9157	23.1096	22.1867	22.0209	22.4384	22.7757	23.0198	23.1578	23.0723	22.9523	22.9263	22.8514	22.9081	23.0148	22.9728	22.9205	22.94	22.8319	22.7859	22.9414	22.8537	22.7732	22.8329	22.5792	22.8077	22.9064	22.8866	22.7337	22.8182	22.9601	22.9639	22.9888	22.9628	23.0607	22.9304
438	P19263	19.9404	20.082	19.7937	20.1134	20.0041	20.0574	20.482	20.1176	19.9065	20.0281	20.0474	20.2541	20.0986	20.3147	20.0044	20.0299	19.9877	19.694	20.5301	20.0766	20.1001	20.2384	20.1452	20.1187	20.5831	20.6702	20.4505	19.9602	20.2477	20.3528	20.3965	20.3787	20.4551	20.1764	20.1812	20.2722	20.609	20.4314	20.359	20.3245	20.1995	20.3066	20.4077	20.457	20.2218	20.0283	20.3843	19.8178
439	P19358	25.2975	25.1658	25.0132	25.0194	25.1	24.9462	24.9718	25.1506	24.9367	25.124	25.0355	25.1857	25.1138	25.098	25.1179	24.5464	24.7148	24.3999	25.1335	25.5044	25.0318	25.3567	24.9998	25.5299	24.9299	25.1502	25.1546	25.3002	25.1964	25.2142	25.0638	25.2704	25.107	25.2368	24.9534	25.2912	24.7617	25.0488	25.1331	25.1468	24.9138	24.9276	25.2209	25.4452	25.3964	25.4795	25.2085	25.5206
440	P19414	25.098	25.1168	25.2607	25.2637	25.3492	25.3868	25.0013	25.0694	25.1917	25.1496	25.1486	25.0832	25.0408	25.0756	25.1386	25.155	25.3159	25.376	24.4198	24.5803	24.7514	24.843	24.5512	24.561	24.4476	24.4148	24.6426	24.6355	24.741	24.7844	24.6187	24.5716	24.7267	24.6202	24.7439	24.7077	24.2398	24.3201	24.4326	24.4589	24.6045	24.6304	24.4348	24.4344	24.5572	24.5925	24.5568	24.5294
441	P19454	23.9164	23.8144	23.6134	23.6273	23.6881	23.5753	23.8096	23.8533	23.6712	23.6575	23.7407	23.939	23.8478	23.7717	23.5544	23.1333	23.1773	23.2131	24.0766	24.0448	23.9392	23.9412	24.0515	24.034	23.8837	23.9681	23.7398	23.8434	23.8522	23.8815	23.9426	23.7946	23.8293	23.8985	23.8627	23.8667	23.9156	23.9103	23.8916	23.8139	23.8046	23.8502	23.9916	24.1045	23.9903	23.8682	23.9692	24.0625
442	P19516	19.6427	19.534	19.891	19.9831	19.7865	19.7238	19.1941	19.5316	19.3197	19.5034	19.6887	19.8101	19.7156	19.343	19.3567	18.8675	18.8849	18.5474	19.478	20.1932	19.71	20.1164	19.7898	19.8159	19.6521	19.7917	19.6822	20.1532	19.5618	19.8138	19.9949	19.6033	19.8925	19.8313	19.6155	20.1696	19.5425	19.9745	19.6709	20.2404	19.6044	19.7334	19.7745	19.5947	20.0581	20.2684	19.8016	20.1516
443	P19524	24.0349	24.1639	24.0638	24.1709	24.1139	23.9509	24.0979	24.0573	24.0598	24.1134	23.9771	24.1045	24.0745	23.8972	23.9605	24.0688	24.0028	23.8606	24.2438	24.1917	24.1832	24.1411	24.2698	24.212	24.4476	24.3271	24.4151	24.2421	24.4451	24.3817	24.2827	24.3657	24.2876	24.3733	24.4118	24.357	24.4762	24.4969	24.2521	24.4187	24.3926	24.2434	24.1755	24.2357	24.1672	24.1823	24.2609	24.1336
444	P19657	19.1431	19.209	19.2864	19.3812	19.5176	19.3488	18.7073	18.8649	18.5656	19.2947	19.4783	19.1297	19.3079	19.1416	19.6469	18.94	19.094	19.3169	18.815	19.0109	19.2015	19.0528	19.2968	19.026	18.4459	18.7359	18.7098	18.7969	19.0489	18.893	18.7686	18.4691	18.2185	18.5795	18.6458	19.0624	18.6427	18.0015	18.3021	17.8859	18.3202	18.7408	19.0634	18.6487	19.4278	18.9666	18.7647	19.2279
445	P19658	21.1281	20.7103	21.2439	20.7981	21.0981	20.8589	20.8364	21.1968	20.8064	20.9919	20.8653	21.0638	21.0268	21.0294	20.9071	20.9501	20.8464	20.7556	20.7523	20.8498	20.7091	20.8254	20.4735	20.7786	20.6356	20.8557	20.9633	20.8263	20.7191	20.8305	20.931	20.8903	20.8784	21.1121	20.831	21.0636	20.8751	20.9022	20.8492	20.8349	20.933	20.7853	20.5167	21.0128	20.8479	20.9204	20.5126	20.4928
446	P19659	21.1971	21.0204	21.2536	21.2471	21.0375	21.0583	21.0314	20.8853	21.2417	21.0492	21.015	21.2905	21.0696	21.0756	21.1809	21.0485	21.0997	21.2253	20.9583	20.8326	20.7585	20.8839	21.2127	20.9522	21.2724	21.1851	20.8416	21.1301	21.2513	21.0423	21.069	21.172	20.8503	21.0718	21.2072	20.8312	21.2747	21.0979	21.1871	21.0092	21.2062	21.35	21.0345	20.8905	21.0746	20.9463	21.3711	20.9259
447	P19735	19.5541	19.3515	18.3918	18.6718	19.3731	18.9543	19.4421	19.7968	19.0166	18.5199	19.0224	19.1767	18.6339	19.0417	18.5103	18.9842	20.1539	18.637	18.8854	19.4982	19.1287	18.7963	18.6997	18.6646	19.351	19.2277	19.2707	18.7286	18.6005	19.0699	19.0107	19.1431	18.9458	18.7516	19.2971	18.7516	19.2304	19.0679	18.3765	18.9904	19.1677	19.0993	18.7727	19.2401	18.8399	18.8166	18.6776	19.1977
448	P19812	21.999	21.8789	22.0002	22.0455	22.004	21.8947	22.0382	21.7726	21.9563	21.9137	21.9489	22.0441	22.0753	21.9608	22.0653	21.9957	21.8799	21.7406	21.9717	21.9757	21.6837	21.9454	22.0017	21.9345	22.2851	21.9851	22.2368	21.9752	22.3083	22.2956	22.2595	22.1243	22.179	22.349	22.2215	22.286	22.3294	22.3073	22.3095	22.2536	22.3763	22.338	21.8388	21.8698	21.7473	21.9291	21.8471	21.8414
449	P19880	22.2685	22.3213	22.2311	22.3119	22.2344	22.4625	22.2509	22.3716	22.2072	22.0419	22.2344	22.2715	22.2992	22.3857	22.3272	22.6063	22.9481	22.8291	21.5178	21.6862	21.591	21.6754	21.8719	21.5711	21.7354	21.5791	21.7677	21.5598	21.7564	21.5533	21.5399	21.6055	21.7466	21.6553	21.5668	21.6129	21.976	21.9262	21.9748	21.7717	21.8508	21.8313	21.5985	21.5139	21.5784	21.6185	21.4017	21.505
450	P19881	22.3522	22.2383	22.2636	22.2698	22.2344	21.9529	22.2845	22.1603	22.3069	22.4256	22.2827	22.3745	22.3364	22.2234	22.3201	21.8441	21.4924	21.6827	22.9586	22.9385	22.8443	22.7818	22.9567	22.8945	22.8324	22.7805	22.748	22.6682	22.6698	22.5561	22.6981	22.6588	22.6222	22.4723	22.7576	22.7669	22.7265	22.6364	22.7329	22.7232	22.7669	22.7182	22.9064	22.7935	23.0634	22.8543	22.7349	22.8742
451	P19882	27.5385	27.6308	27.8834	27.8836	27.9273	27.9738	27.9276	27.745	28.0266	27.746	27.9744	27.7844	27.9058	28.0271	28.0275	28.0257	28.1481	28.1488	27.6317	27.4791	27.4986	27.3101	27.7069	27.4481	27.5595	27.4796	27.8276	27.7848	27.5942	27.4789	27.5185	27.4095	27.5948	27.4285	27.7067	27.4789	27.9744	27.6314	27.7462	27.7065	27.7654	27.7462	27.5185	27.4097	27.7464	27.56	27.5391	27.4481
452	P19955	21.6584	21.7168	21.8739	22.0151	21.9313	21.7959	21.7388	21.8783	21.9973	21.8895	21.9417	21.855	21.6825	21.9456	21.6987	21.7866	22.0719	22.4193	21.4692	21.4819	21.6169	21.6514	21.781	21.5643	21.5422	21.4896	21.7447	21.5977	21.3717	21.6988	21.6169	21.4889	21.6987	21.4311	21.416	21.5032	21.2688	21.1592	21.2047	21.4389	21.5643	21.5306	21.314	21.4311	21.7516	21.6521	21.6818	21.4225
453	P19956	19.9586	19.8438	20.1767	20.3329	20.3918	20.331	20.2109	20.2962	20.1737	20.0502	20.0641	19.9241	20.3797	20.1493	20.2254	21.0979	20.9496	20.6801	19.659	19.602	20.0537	19.2053	19.2344	19.9736	19.603	19.6831	20.0338	19.8196	20.2308	19.122	19.7519	19.1371	19.7957	19.8964	19.5768	19.7957	19.6422	20.0707	19.7438	19.6301	19.0971	19.4939	20.1886	19.4592	20.2804	20.1206	19.3567	19.9959
454	P20049	19.9217	20.1213	19.9633	19.7056	20.0041	19.7963	20.1756	20.034	20.0103	20.4445	20.2406	20.1202	19.8503	19.7027	20.0336	20.1788	19.5873	19.7437	21.3569	21.236	20.8942	21.1109	20.8988	20.9646	21.5201	21.4608	21.6765	21.5091	21.3253	21.4395	21.5075	21.3861	21.3863	21.5119	21.5277	21.5075	21.2296	21.4684	21.2611	21.3711	21.4619	21.2409	21.0736	21.2225	20.9546	21.2915	21.2139	21.1343
455	P20051	23.411	23.4104	23.601	23.4085	23.2143	23.1278	23.3137	23.4562	23.3266	23.368	23.0162	23.3639	23.3872	23.3642	23.2419	23.0587	22.9798	23.1106	23.565	23.5609	23.3578	23.5357	23.2738	23.4934	23.462	23.6683	23.8304	23.5921	23.3099	23.4399	23.1636	23.3825	23.2512	23.4266	23.2931	23.4614	23.3286	23.531	23.386	23.6623	23.4296	23.4864	23.5342	23.7441	23.7617	23.681	23.5149	23.6325
456	P20053	20.5893	20.5568	20.6457	20.5436	20.6597	20.8176	20.482	20.1772	20.4362	20.4697	20.4381	20.4738	20.577	20.3941	20.6102	20.5856	20.7956	20.55	20.1747	20.2236	20.446	20.2254	20.6517	20.1909	20.313	20.2092	20.2265	20.4147	20.0526	20.1408	20.3232	20.0619	19.9994	20.4136	20.3793	20.0178	20.4675	20.1956	20.3493	20.0373	20.1886	20.2813	20.1651	20.0889	20.4305	20.2586	20.407	20.1023
457	P20081	26.9179	27.0744	27.1057	27.342	27.4628	27.6659	27.0957	27.1647	27.3418	27.0959	27.1557	26.9095	27.0197	27.2035	27.3431	27.8822	28.2394	27.7047	26.8039	26.8542	26.9691	26.9264	26.8039	26.9427	26.7288	26.7294	26.986	26.9338	26.8772	26.7117	26.6695	26.7035	26.7206	26.7794	26.9028	26.8444	26.7709	26.6777	26.8706	26.6692	26.8841	26.8355	26.7721	26.7376	26.9429	26.903	26.556	26.7634
458	P20084	20.7819	20.6135	20.7939	20.6898	20.8067	20.8992	20.8642	20.7964	21.0425	20.5685	20.9883	20.6746	20.8654	20.9038	20.7937	21.2825	21.3761	21.4637	20.381	20.2035	20.4317	20.5019	21.255	20.6183	20.1952	20.0515	20.1345	19.9095	20.2583	20.2892	20.4914	20.0779	20.3944	20.0109	20.2871	20.5101	20.2688	20.1428	20.474	20.1183	20.2971	20.1241	20.5629	20.3496	20.8119	20.4073	21.1078	20.4772
459	P20095	21.1628	21.5675	21.3995	21.5738	21.4938	21.5268	21.4078	21.6508	21.6275	21.6192	21.3093	21.2227	21.363	21.3954	21.1336	21.3229	20.5602	21.1674	21.4012	21.3407	21.4707	21.1298	21.3816	21.2013	21.4834	21.5605	21.0649	21.0818	21.4488	21.2366	21.4875	21.5964	21.0131	21.3012	21.3889	21.6461	21.5312	21.3656	21.5476	21.4812	21.5083	21.1649	21.827	21.2969	21.346	21.3108	21.3711	21.1495
460	P20107	20.2583	20.3693	19.7804	19.829	19.7691	19.9986	20.1657	20.2037	19.9102	20.1214	20.0795	19.9142	20.0827	19.9296	20.3672	20.7636	20.0379	20.0126	20.4992	20.2399	20.2903	20.2117	20.0162	20.2948	20.3576	20.1953	19.9135	19.8367	20.5068	20.5287	20.5785	20.5614	20.6517	20.4136	20.0232	20.2451	20.5758	20.866	20.5011	20.1183	20.5982	20.2578	20.3856	20.1544	19.7927	20.0404	20.2781	20.1023
461	P20133	20.6844	20.6237	20.372	20.4842	20.8952	20.5132	20.6111	20.3076	20.3985	20.5064	20.6604	20.3485	20.3081	20.516	20.7535	19.9441	20.3569	19.8819	20.6886	20.4851	20.8793	20.4245	20.4241	20.6758	20.0922	20.4637	20.3215	20.5719	20.1681	20.3758	20.3779	20.4534	20.4716	20.3249	20.5369	20.6694	20.8284	20.4416	20.474	20.6034	20.2741	20.327	20.5764	20.3929	20.7097	20.6249	20.4705	20.5184
462	P20134	19.4486	20.1532	19.352	19.5343	19.2261	19.8742	20.0656	19.9667	19.685	19.181	19.7603	19.5882	19.7508	19.4657	19.3754	20.0131	19.9461	20.0642	18.7902	18.6648	19.2335	19.2824	18.99	18.7861	19.3011	18.5889	19.2991	19.1775	20.7465	18.9741	18.9784	19.0532	19.355	18.8567	19.2053	19.2116	17.8865	18.7686	18.8819	19.2603	19.1343	19.0044	19.3209	19.0357	18.7838	19.1596	19.4783	18.8856
463	P20424	23.2748	23.3263	23.3568	23.2526	23.3015	23.1725	23.2569	23.1296	23.4223	23.3842	23.3644	23.4307	23.3546	23.1573	23.4396	23.4265	23.0605	23.0088	23.7274	23.6215	23.6688	23.635	23.641	23.5342	23.8837	23.7833	23.872	23.7508	23.8187	23.7512	23.7052	23.8347	23.8618	23.7717	23.7889	23.7499	23.8744	23.927	23.7445	23.8009	23.8406	23.7326	23.7494	23.6507	23.6488	23.4601	23.5947	23.521
464	P20433	22.7741	22.8658	22.806	22.7858	22.9106	22.8411	22.7769	22.6674	22.6844	22.7746	22.7038	22.7811	22.6692	22.9215	22.8114	22.9656	23.0494	22.9817	22.2236	22.4188	22.5981	22.1724	22.4069	22.5399	22.0318	22.1181	21.9358	22.1777	22.2716	22.1136	21.9718	22.3834	22.05	22.1339	21.9694	22.1775	21.8657	22.1663	22.1473	22.27	22.1815	22.2032	22.3684	22.3528	22.3755	22.5032	22.1473	22.4048
465	P20434	20.9548	20.9279	21.0033	20.7334	20.6674	20.64	20.8281	20.7342	20.7892	21.2381	20.8744	20.9491	21.0182	20.6947	21.0593	20.5284	20.2848	20.5615	21.8407	21.7775	21.7906	21.5251	21.8025	21.6514	21.9884	21.9387	21.9554	21.7747	21.7968	21.9593	21.8852	21.8257	21.7702	21.6665	21.671	21.8226	21.9402	21.9129	21.6754	21.8743	21.7933	21.7145	22.1458	22.0723	21.9419	21.8712	21.8681	21.9199
466	P20435	24.4631	24.5776	24.387	24.3376	24.5385	24.4295	24.1828	24.3342	24.5442	24.5564	24.4197	24.424	24.3209	24.4107	24.5806	25.2112	24.6916	25.0144	23.8307	23.9467	23.8127	23.8614	24.0268	23.7844	23.9843	23.8998	24.3382	24.2677	23.8046	23.9462	24.0086	23.7438	23.8765	23.8233	23.9023	23.7946	23.614	23.6806	24.03	24.0391	23.8738	24.1372	23.7916	23.7579	24.2194	23.897	23.9556	24.0053
467	P20436	22.4145	22.5455	22.4682	22.3119	22.1857	22.2554	22.6851	22.8065	22.3384	22.5129	22.265	22.746	22.3299	22.4205	22.3709	21.9078	21.7013	21.8018	22.53	22.7976	22.4915	22.6721	22.2559	22.4962	22.2774	22.4992	22.3238	22.727	22.4062	22.6205	22.533	22.6434	22.3738	22.7189	22.801	22.6889	22.3793	22.7545	22.1247	22.6067	22.6737	22.3676	22.4462	22.7765	22.6734	22.9888	22.3272	22.5426
468	P20447	23.9324	23.9866	23.8713	23.818	23.941	23.7927	23.9479	23.9682	23.9358	23.8221	23.9331	23.8974	24.0531	23.996	23.8143	23.6925	23.8764	23.6955	23.5797	23.5955	23.6057	23.6233	23.4038	23.578	23.729	23.7686	23.8449	23.6418	23.734	23.6683	23.7695	23.7754	23.6824	23.6824	23.6678	23.8972	23.8115	23.8104	23.6819	23.7135	23.7116	23.6062	23.7224	23.7799	23.4269	23.4601	23.5252	23.6782
469	P20448	21.9026	21.8235	21.9065	21.5091	21.5911	21.701	21.953	21.8412	21.7876	22.0419	21.6478	21.6733	21.7739	21.7533	21.8078	21.7011	21.6302	21.5524	22.2103	22.0951	21.9828	22.0683	21.9452	22.0225	22.5246	22.2964	22.3493	22.332	22.4062	22.3355	22.3396	22.3706	22.2777	22.402	22.3226	22.5033	22.5468	22.5019	22.4216	22.4785	22.3198	22.4342	22.1678	22.1154	22.2012	21.9515	21.7007	22.124
470	P20449	25.1114	25.0679	25.0672	25.1708	25.1428	25.2512	25.1687	25.0554	25.2965	25.0847	25.0914	24.9809	25.2072	25.161	25.2209	25.0112	25.1368	25.271	24.9254	24.9382	25.0119	24.7588	25.0933	24.8946	24.7648	24.7635	24.83	24.9265	24.8447	24.7603	24.8088	24.8546	24.7481	24.8523	24.7588	24.7303	24.7703	24.731	24.9174	24.7033	24.7665	24.853	24.8382	24.8527	25.005	24.8579	24.843	24.7631
471	P20457	20.8112	20.8292	20.8973	20.6366	20.8575	20.7553	20.9214	20.7881	20.5972	21.041	21.015	20.915	21.0496	20.6568	20.8026	20.7353	20.5883	20.3864	21.397	21.207	21.312	20.9368	21.1866	21.1893	21.5547	21.3322	21.4217	21.4217	21.654	21.4186	21.4614	21.4764	21.3041	21.4055	21.365	21.4543	21.6055	21.4482	21.6567	21.4122	21.4983	21.5569	21.4915	21.2278	21.346	21.2355	21.2139	21.4116
472	P20459	23.7274	23.5779	23.5888	23.4228	23.4973	23.1432	23.7002	23.4562	23.5633	23.5979	23.7737	23.696	23.5656	23.528	23.635	23.6155	23.3858	22.9469	24.6492	24.6159	24.6253	24.3487	24.6628	24.4503	24.7081	24.6167	24.6103	24.4935	24.5911	24.4472	24.644	24.3905	24.7399	24.4817	24.4989	24.4749	24.7179	24.6488	24.6211	24.5845	24.5759	24.446	24.7478	24.6341	24.4621	24.3251	24.7439	24.5587
473	P20484	19.3686	19.8326	18.8394	19.3469	19.2049	19.2856	19.5916	19.3498	18.9897	19.5526	19.2093	19.3508	19.1236	19.3347	19.3234	20.6206	19.6591	19.791	20.2431	19.458	19.2253	19.3459	19.2065	19.4926	20.0388	19.3017	19.7901	19.7815	19.9846	20.0102	19.8864	20.0219	19.8283	19.8373	19.5845	19.9905	19.8248	20.2102	20.0699	19.725	19.5905	19.7228	19.5127	19.9137	19.5875	19.3971	19.7274	19.4513
474	P20485	23.4614	23.3904	23.3835	23.6622	23.6001	23.6992	23.6367	23.3979	23.529	23.439	23.6333	23.4627	23.5656	23.5436	23.5278	23.8071	23.9648	23.9825	23.4005	23.3698	23.3803	23.3025	23.1057	23.3739	23.3453	23.4572	23.3022	23.3684	23.417	23.2152	23.2083	23.1861	23.3503	23.2318	23.3071	23.2085	23.3151	23.2284	23.3071	23.288	23.2997	23.1964	23.3353	23.3019	23.2595	23.2175	23.2684	23.4195
475	P20486	21.7084	21.6576	21.7134	21.6222	21.851	22.0053	21.5399	21.8807	21.4789	21.636	21.8535	21.6944	21.8258	21.9248	21.8033	22.3726	22.3219	22.1357	21.3493	21.3012	21.4707	21.6222	21.3914	21.544	21.2163	21.3706	21.2565	21.6151	21.3163	21.4281	21.5334	21.4531	21.4232	21.4311	21.3761	21.4862	21.076	21.324	21.4012	21.4122	21.3801	21.4862	21.5178	21.4751	21.6293	21.6869	21.4783	21.5306
476	P20604	21.061	21.0072	20.8651	20.6039	20.921	20.8723	20.5405	20.8666	20.7396	21.0053	20.6105	20.9773	20.7085	21.0409	21.0987	20.8583	20.8217	20.6801	21.235	21.3947	21.1884	21.4225	21.0771	21.3895	21.2668	21.3935	20.8867	21.3808	21.1009	21.4243	21.5448	21.4086	21.4969	21.4908	21.3947	21.3458	20.816	21.3854	21.21	21.4263	21.1794	21.573	21.1685	21.3302	21.2464	21.3685	21.3309	21.4023
477	P20606	26.3026	26.3767	26.6933	26.5093	26.5751	26.4348	26.4877	26.3897	26.4943	26.437	26.45	26.3831	26.1773	26.4366	26.3401	26.6916	27.0177	26.7352	26.3282	26.3398	26.2068	26.1118	26.1785	26.3917	26.3634	26.2178	26.4206	26.3392	26.1354	26.0672	25.9603	26.0672	25.9477	26.0396	26.0788	26.1354	26.009	26.0454	26.0568	26.1572	26.1467	26.0623	26.2347	26.223	26.364	26.392	25.8483	26.2175
478	P20676	20.9038	21.1008	20.8973	20.9461	20.8406	21.087	21.11	21.2134	20.7953	20.7546	20.9551	20.872	21.1914	21.3368	20.9071	21.2387	21.0648	21.4113	20.976	20.7251	20.4692	20.5461	20.7691	20.6294	20.9511	20.8049	20.7481	20.7023	21.0505	20.9562	21.1885	20.9074	21.1424	21.0857	21.1858	21.273	21.2836	21.2908	20.9089	20.9959	20.834	20.8477	20.6836	20.7562	20.5624	20.6444	20.8484	20.8833
479	P20795	19.0311	19.6081	19.6386	19.3401	19.4639	19.4254	19.1535	19.4945	19.4753	19.3022	20.5102	20.2541	19.4989	19.3177	19.9913	20.1506	20.0379	19.9097	19.806	19.8507	19.8135	19.906	19.5663	19.6584	20.0388	19.7435	20.0017	20.0677	20.3155	20.1021	20.1658	20.0947	20.2315	20.0109	19.8853	20.0178	19.8741	20.1556	20.1547	20.0373	19.8673	19.9569	19.9675	19.882	19.9366	19.5361	19.5404	19.8141
480	P20840	20.0306	20.0529	20.4516	19.9831	20.4794	20.6483	20.0248	20.8027	20.0277	20.1667	20.0956	20.0232	19.9808	20.3688	20.0519	21.0707	21.2079	21.1847	20.8036	19.7594	19.5968	19.5383	19.5555	19.5175	20.0388	19.4093	19.6902	19.9325	19.7288	18.9789	19.3045	19.4079	19.3301	19.5369	19.5933	19.7171	19.2584	19.347	19.3329	19.4556	19.1148	19.2265	19.7147	19.9137	19.6407	20.2684	19.4024	19.3032
481	P20967	24.6639	24.6998	24.7973	24.7907	24.624	24.7032	24.6132	24.7565	24.5993	24.671	24.6743	24.7218	24.5837	24.7167	24.7107	24.4524	24.4376	24.5573	24.5662	24.6206	24.5333	24.6894	24.5363	24.6415	24.7284	24.7135	24.7469	24.7406	24.7645	24.7914	24.6624	24.6751	24.7267	24.8398	24.6985	24.8079	24.4396	24.7759	24.7155	24.8031	24.7146	24.7012	24.3118	24.4985	24.394	24.6121	24.4326	24.6068
482	P21147	21.3996	21.7396	21.4487	21.5576	21.3593	21.6774	21.6129	21.5815	21.448	21.6759	21.4932	21.7462	21.4295	21.6023	21.5201	22.1291	21.7867	21.7879	21.9344	21.5354	21.3518	21.5154	21.5754	21.3969	21.6177	21.4504	21.6169	21.8608	21.8057	21.6897	21.7354	21.7914	21.5318	21.6104	21.5668	21.7696	21.4938	21.9067	21.5662	21.7612	21.5032	21.7083	21.4446	21.4968	21.4915	21.5977	21.5026	21.361
483	P21182	22.1045	22.1585	22.1939	21.8579	21.8022	21.8114	22.0731	22.463	21.946	22.352	22.0713	22.5886	22.0483	22.0512	21.875	21.7011	21.2997	21.442	22.3608	22.7203	22.2801	22.6833	22.0463	22.6853	22.2536	22.4467	22.1328	22.5474	22.4553	22.6108	22.4962	22.6119	22.3706	22.5258	22.386	22.6889	22.2032	22.6824	22.4815	22.9151	22.4714	22.5821	22.5831	22.8413	22.6268	22.8137	22.3852	22.763
484	P21242	23.3137	23.3022	23.1556	23.2213	23.2651	23.1497	23.2648	23.1876	23.2632	23.256	23.3314	23.3942	23.2009	23.5436	23.4248	23.0479	22.9033	23.1029	23.5797	23.4486	23.466	23.432	23.5591	23.4756	23.6507	23.6473	23.6418	23.5011	23.417	23.4157	23.5544	23.488	23.5437	23.4126	23.5885	23.5108	23.7236	23.7065	23.4934	23.6001	23.7286	23.5645	23.6197	23.5295	23.6212	23.5672	23.5459	23.521
485	P21243	24.251	24.15	24.1472	24.0989	24.1566	23.9605	24.1363	23.9123	24.1682	24.3262	24.1878	24.3416	24.1859	24.0204	24.2544	23.3809	23.4689	23.4404	24.442	24.4322	24.5742	24.4263	24.5901	24.5294	24.0965	24.2081	24.2104	24.3812	24.4561	24.3592	24.385	24.4156	24.4674	24.4275	24.4118	24.4516	24.5902	24.4781	24.5806	24.5417	24.6178	24.6556	24.4927	24.4498	24.5342	24.4742	24.4737	24.5294
486	P21264	23.8576	23.7643	23.7796	23.8952	23.798	23.7665	23.7946	23.597	23.9231	23.9142	23.8445	23.9465	23.7398	23.6211	23.8143	23.5199	23.612	23.6482	24.2346	24.1682	24.4544	24.1651	24.2401	24.1009	24.207	24.0787	24.0745	24.0786	24.1744	24.104	23.9952	24.011	23.9609	23.987	24.1159	24.0028	24.0583	24.0877	24.1512	23.9142	24.0593	24.0584	24.3693	24.2866	24.3563	24.1639	24.1354	24.203
487	P21269	22.1981	22.0862	22.0394	21.9568	22.1709	21.8505	21.9593	21.9045	22.1081	22.1331	21.9643	22.2436	21.9465	22.0084	22.0395	21.6308	21.6402	21.5994	22.3562	22.5854	22.3769	22.3255	22.3277	22.435	22.1616	22.2607	22.3432	22.2951	22.1308	22.3192	22.3017	22.2494	22.2569	22.2313	22.1615	22.1143	22.314	22.2477	22.2937	22.2968	22.2845	22.3455	22.2317	22.3019	22.4714	22.536	22.3086	22.1842
488	P21304	23.5763	23.6457	23.601	23.6622	23.7623	23.6912	23.4993	23.6511	23.6556	23.81	23.6925	23.7648	23.6033	23.5951	23.8143	23.273	23.2041	23.1782	23.7866	24.0294	24.0032	23.9738	24.1035	23.9472	23.8326	23.9513	24.0304	24.09	23.862	23.9261	23.9426	23.8005	23.8765	23.8633	23.8857	23.803	23.9252	23.9008	23.9203	23.9142	23.8494	23.8627	23.857	23.8526	24.0251	24.0125	23.853	23.8516
489	P21306	20.6185	20.5145	20.5336	20.3455	20.3397	20.7904	20.5405	20.0802	20.4964	20.3936	20.5347	20.5092	20.3586	20.5074	20.5248	21.2216	21.4456	21.2253	19.8901	20.3567	20.4317	20.4364	20.457	20.3066	19.4797	19.6545	19.9336	19.678	19.7667	19.6881	19.8534	19.8211	19.8147	19.8831	19.7489	18.9361	19.3029	19.5265	19.8188	19.5058	19.621	19.578	20.1541	20.035	20.116	20.0759	20.3454	20.1394
490	P21339	19.9042	20.0979	19.7556	19.969	19.9438	20.1834	19.666	19.9817	19.8736	19.7801	19.9194	19.778	19.9383	19.6788	20.1201	19.9805	19.9653	20.1757	19.7435	19.6321	19.6373	19.8503	19.9439	19.7085	19.9933	19.809	20.1016	20.3226	20.0143	20.0762	20.0557	19.9715	20.1238	20.2771	20.1586	20.1192	19.6825	20.06	19.7661	19.9409	20.0724	19.8966	19.5127	20.035	19.8735	19.905	20.2537	19.6719
491	P21372	21.2253	21.2513	21.0958	21.4445	21.0027	21.3404	20.9142	21.0813	21.9628	21.2514	21.1985	21.2227	21.2538	20.962	20.9318	20.7936	21.3266	20.766	20.7788	20.7941	21.1334	20.9565	21.591	21.2396	21.21	20.6844	20.6842	21.2216	21.2962	21.0917	21.0821	21.2224	21.0771	21.4626	21.2813	21.0166	21.069	20.89	21.4363	21.2914	21.201	21.0958	21.0041	21.0251	20.974	20.9082	21.1775	20.9097
492	P21373	21.0976	21.0955	21.0671	21.2714	21.3179	21.402	21.2597	21.235	21.3469	21.2635	20.8969	21.2377	21.2401	20.9762	21.5284	21.6099	21.5875	21.3776	21.3268	21.4857	21.544	21.6023	21.7053	21.3644	21.4116	21.4953	21.5113	21.4388	21.2962	21.3683	21.3692	21.4676	21.5318	21.4445	21.5814	21.5208	21.4751	21.4777	21.3026	21.4992	21.5284	21.4862	21.5533	21.5221	21.4512	21.4244	21.7682	21.4921
493	P21374	18.8999	18.7185	18.4079	18.4249	18.654	19.3163	19.0879	18.9164	19.0366	18.8021	19.0436	18.8989	18.7558	19.0897	18.9134	18.3718	18.7559	19.2434	17.9954	18.9722	19.0739	19.037	18.4155	18.745	18.5398	18.6331	18.1689	18.6243	18.9279	18.4187	18.745	18.0928	18.8596	18.5601	18.605	18.9298	19.0148	18.5699	18.4211	18.2584	18.7304	18.4688	18.2619	18.4244	18.2617	18.8416	18.4803	18.6532
494	P21375	22.2259	22.1039	22.2115	22.1146	22.0578	22.0609	22.3377	22.0154	22.2458	22.1807	22.1871	22.259	22.164	22.1201	21.9915	21.753	21.851	21.8948	22.3972	22.352	22.1829	22.3194	22.2425	22.0891	22.2974	22.2578	22.1463	22.2361	22.2452	22.2138	22.1635	22.1392	22.2777	22.2837	22.1985	22.0656	22.3294	22.2888	22.3038	22.1696	22.2334	22.1025	22.3017	22.312	22.3129	22.0417	21.9929	22.2772
495	P21524	23.9324	23.8859	23.9583	23.9879	23.7886	23.8301	23.8935	23.7657	23.6712	23.8364	23.9846	23.9112	23.9835	23.8335	24.028	23.794	23.4992	23.4404	24.0345	24.1832	24.2276	23.9738	23.9792	24.0877	24.1544	24.1376	24.0024	24.0843	24.0442	24.1974	24.16	24.3068	24.134	24.251	24.03	24.3363	24.0931	24.2588	24.1009	24.2843	24.1487	24.1372	24.1962	24.1613	24.0479	24.1088	24.0858	24.1222
496	P21538	22.3042	22.4208	22.3027	22.2889	22.2787	22.4117	22.3333	22.4972	22.2339	22.0867	22.2286	22.0805	22.404	22.524	22.233	22.6197	22.3998	22.7477	21.8047	21.678	21.5106	21.8954	21.5754	21.9047	22.1248	22.0372	22.0078	22.1578	22.1243	22.1775	22.108	22.1659	22.1817	22.0584	22.1893	22.0405	22.0493	22.1663	22.1018	22.1873	22.0296	22.1886	21.8887	22.1765	22.0409	21.9291	21.909	22.0547
497	P21560	21.8882	21.8283	21.6847	22.0195	21.9562	21.7924	21.663	21.5138	21.8756	21.9536	22.0416	21.8392	21.8338	21.5814	21.7311	21.3423	21.2735	21.164	22.1221	22.0599	22.2172	22.1042	22.0863	22.1108	21.8837	22.034	22.0007	21.9424	22.1243	22.0219	21.9786	22.1178	21.9184	22.0847	22.1116	22.0021	22.2435	21.9701	21.9528	21.8868	22.1333	21.8681	22.0933	21.9221	22.2012	22.0248	21.9867	21.9332
498	P21576	26.2396	26.3512	26.32	26.3626	26.2499	26.3013	26.2227	26.3503	26.1343	25.9967	26.2603	26.2276	26.3024	26.3272	26.0906	26.3247	26.4608	26.4776	25.9679	25.8596	25.883	25.8955	25.8787	25.8833	25.9669	25.9607	25.9659	25.9589	26.0448	25.9529	25.9971	25.9594	25.9862	25.9963	25.9603	26.1111	26.0268	26.0679	25.9603	26.0346	25.9963	26.1242	25.7778	26.0162	25.8024	25.9344	25.9199	25.9199
499	P21734	23.6024	23.5908	23.5345	23.5776	23.5653	23.6729	23.3811	23.8402	23.3688	23.7344	23.487	23.6023	23.4826	23.7448	23.541	24.1953	23.549	23.9825	23.1343	23.6123	23.2186	23.5357	23.3113	23.3485	23.1036	22.8988	23.2313	23.2977	22.9832	23.248	23.1702	23.2446	23.0273	23.2064	23.0898	22.9063	23.0172	23.1895	23.1293	23.3289	23.2781	23.1792	23.1358	23.3734	23.5739	23.6342	23.2171	23.5501
500	P21771	21.4388	21.3355	21.8051	21.4856	21.8043	21.5481	21.3861	21.701	21.6441	21.5584	21.6825	21.4302	21.689	21.7585	21.5284	21.0885	21.2439	21.4719	21.0131	21.5429	21.6477	21.5429	21.5881	21.3088	21.1219	21.2065	21.0348	21.1986	21.1675	21.2053	21.3816	21.2017	21.2777	21.2761	21.2744	21.0114	21.3043	21.1663	21.031	21.3471	21.0697	21.3922	21.5178	21.361	21.5554	21.3344	21.9929	21.5119
501	P21801	21.3072	21.305	21.1917	21.1657	21.349	21.4294	21.3154	20.9972	21.135	21.0577	21.3221	21.2086	21.3245	21.1567	21.0765	20.9873	21.1661	21.0959	21.654	21.4174	21.7038	21.6754	21.6844	21.4777	21.338	21.5099	21.2098	21.0949	21.6688	21.2887	21.4691	21.5261	21.4867	21.3954	21.4805	21.6255	21.3866	21.297	21.2562	21.3356	21.0286	21.2171	21.4194	21.5415	21.2397	21.3536	21.4482	21.5306
502	P21825	21.6109	21.6393	21.7269	21.5874	21.4338	21.5649	21.5466	21.544	21.3104	21.6236	21.305	21.6307	21.585	21.3894	21.4023	21.7632	22.0005	21.745	22.1492	21.7015	21.3039	22.0285	21.6926	21.6772	21.9599	22.1009	21.5675	21.7985	22.0601	21.9939	21.8794	21.9633	21.9128	22.1519	21.7738	21.8817	21.7307	22.3168	22.0449	22.0975	22.1333	21.8681	22.3509	22.0942	21.5881	21.5977	21.909	21.9024
503	P21827	22.3348	22.3299	22.3873	22.3638	22.2427	22.3009	22.2161	22.3271	22.2852	22.208	22.4256	22.3211	22.4407	22.1477	22.2765	21.891	21.7159	21.7309	22.9888	22.8813	22.7945	22.7415	22.5559	22.792	22.9513	22.892	22.7615	22.9523	22.9157	22.8114	22.9177	22.9086	22.8178	22.9518	22.885	22.8131	22.9634	22.9235	22.8602	22.8996	22.7285	22.9391	22.9304	22.8718	22.8128	22.7718	22.6764	22.8592
504	P21951	22.4569	22.2383	22.4289	22.5006	22.5902	22.4017	22.4266	22.3213	22.5877	22.4949	22.4932	22.6244	22.2876	22.2942	22.4208	22.0079	22.3696	22.1297	22.5585	22.5193	22.4687	22.479	22.4959	22.6281	22.7383	22.6916	22.7803	22.6525	22.787	22.6053	22.5563	22.6362	22.6078	22.5923	22.692	22.5985	22.5413	22.7761	22.5519	22.7325	22.6832	22.6689	22.6464	22.4663	22.5494	22.5309	22.4867	22.5134
505	P21954	25.5334	25.223	25.4476	25.3354	25.3946	25.3019	25.3751	25.2962	25.3806	25.5295	25.3745	25.4096	25.395	25.2975	25.3307	24.7884	24.8161	24.8632	25.3112	25.1664	25.2404	25.2649	25.3699	25.3507	25.2205	25.1822	25.2838	25.2169	25.2643	25.2368	25.2342	25.3101	25.228	25.1867	25.3367	25.2673	25.2426	25.1526	25.215	25.1613	25.2498	25.1784	25.3537	25.2781	25.3631	25.257	25.2711	25.1641
506	P21957	21.8882	21.7655	21.6638	21.7492	21.7403	21.88	21.8153	21.9522	21.899	21.5547	21.7672	21.6099	22.0238	21.918	21.8559	22.3846	22.6246	22.4596	21.2469	21.3802	21.4098	21.3734	21.7222	21.2521	21.378	21.2188	21.1806	21.1793	21.3717	21.2788	21.3984	21.2804	21.4168	21.1981	21.2977	21.1914	21.4938	21.0228	21.3711	21.2408	21.1128	21.1911	21.5598	21.446	21.14	21.5269	21.6818	21.3322
507	P21965	22.4977	22.4491	22.3616	22.4871	22.3685	22.4785	22.6071	22.432	22.5535	22.4188	22.464	22.5535	22.3928	22.4091	22.3328	22.5032	22.1872	22.4572	23.385	23.3698	23.305	23.2633	23.2411	23.2718	23.4148	23.5797	23.2755	23.2022	23.3769	23.4282	23.4093	23.3233	23.3373	23.3878	23.3071	23.2085	23.1586	23.5	23.386	23.5261	23.3194	23.319	23.4581	23.5553	23.1142	23.1753	23.6094	23.5029
508	P22007	20.6399	20.345	20.6288	20.4568	20.6186	20.5937	20.3925	20.3076	20.4698	20.5357	20.5446	20.4608	20.4285	20.3833	20.5654	20.4201	20.673	20.192	20.6452	20.6149	20.7805	20.7944	21.0303	20.5682	20.5742	20.4432	20.6579	20.5832	20.4945	20.3256	20.4792	20.482	20.4003	20.4008	20.3552	20.3164	20.5983	20.2477	20.5011	20.4878	20.4008	20.3504	20.4541	20.5341	20.8655	20.6347	20.407	20.607
509	P22023	22.7808	22.9617	23.0791	22.9234	22.8612	23.0625	22.941	23.0797	22.9556	22.8423	22.9666	23.0709	22.9355	22.9275	22.8575	22.8188	22.9661	22.9661	22.624	22.5333	22.2931	22.5277	22.5067	22.5043	22.6704	22.6518	22.6818	22.66	22.7612	22.6832	22.6493	22.5904	22.5353	22.7082	22.6882	22.6309	22.5792	22.8029	22.5473	22.5691	22.7093	22.7313	22.4056	22.4256	22.4531	22.5903	22.5705	22.3587
510	P22082	21.3518	21.3786	21.5949	21.3118	21.4494	21.4697	21.4445	21.3488	21.4062	21.4116	21.4445	21.5613	21.4849	21.5754	21.427	21.8166	21.5409	21.5392	21.3626	21.1576	21.1173	21.5754	21.3303	21.2725	21.6665	21.3788	21.6268	21.5509	21.4243	21.5019	21.3315	21.4961	21.3209	21.6369	21.5956	21.64	21.5799	21.3802	21.5662	21.5949	21.6146	21.5613	21.2349	21.271	21.181	21.3963	21.267	21.2585
511	P22108	20.5982	20.3838	20.6177	20.5954	20.4909	20.2994	20.4561	20.3989	20.5972	20.5589	20.6929	20.2951	20.4467	20.3536	20.2616	20.336	20.3964	20.4713	19.8901	20.4066	20.3818	20.2384	20.743	20.1909	20.0198	19.7115	20.082	20.0979	20.0947	19.9485	20.0557	19.9586	20.0126	19.9412	20.0232	20.1493	19.9465	19.8616	19.906	20.0638	19.9091	19.8473	19.993	20.2275	20.0342	20.4214	20.2071	20.1023
512	P22133	22.4977	22.5852	22.4618	22.4827	22.481	22.5614	22.547	22.4393	22.5722	22.5129	22.4735	22.3811	22.6132	22.496	22.4806	22.4487	22.681	22.5467	22.6585	22.6527	22.8813	22.8557	22.6896	22.6072	22.59	22.7291	22.5626	22.4555	22.6929	22.6492	22.8057	22.7449	22.6017	22.6079	22.5171	22.2942	22.8318	22.612	22.6774	22.6847	22.6687	22.5563	22.6573	22.7343	22.5604	22.5856	22.9655	22.6864
513	P22134	20.3543	20.2173	20.4971	20.3582	20.4326	20.3144	20.4674	20.4419	19.9442	20.1512	20.365	20.2419	20.5933	20.5786	20.433	20.4702	20.4715	20.5177	20.0695	20.2514	19.9829	20.0016	20.1452	20.2828	20.2725	20.0013	19.8876	19.8255	20.0947	20.0324	19.9949	19.8735	20.4551	20.0526	20.1126	20.3642	20.5758	20.4944	20.5118	20.5431	20.5864	20.5298	20.1156	20.1037	20.2604	20.2106	19.8738	20.2799
514	P22135	21.2968	21.2944	21.3497	21.3608	21.354	21.5214	21.3934	21.2432	21.4062	21.3095	21.7195	21.2564	21.371	21.4368	21.4728	21.8615	21.8945	21.7961	21.2101	21.0226	21.3039	20.9368	21.235	21.3247	21.0644	21.151	21.3392	21.1952	21.1675	21.0518	21.0937	20.9873	21.0601	21.0074	21.0725	20.9985	21.1845	21.029	21.171	21.0288	21.1898	21.0885	21.153	21.0742	21.2653	21.3536	21.2875	21.1343
515	P22137	25.5914	25.7212	25.7874	25.7699	25.6087	25.6875	25.7216	25.8114	25.5719	25.7954	25.6422	25.8347	25.5864	25.643	25.7225	25.5882	25.3882	25.2982	26.3524	26.2816	26.2764	26.3279	26.2617	26.4215	26.437	26.392	26.4363	26.4503	26.5099	26.4953	26.3917	26.4209	26.4088	26.4209	26.4374	26.4641	26.3389	26.4374	26.3637	26.5102	26.3272	26.4374	26.1969	26.1871	26.1972	26.168	26.2292	26.3032
516	P22138	23.9446	23.9493	23.8471	23.8285	23.7344	23.7266	23.9942	23.9529	23.7687	23.858	23.91	23.9112	23.9527	23.9714	23.7728	23.853	23.549	23.6733	24.02	23.858	23.6534	23.9333	23.8147	23.8272	24.2584	24.2876	24.1124	24.0496	24.0442	24.0886	24.2053	24.2487	24.1968	24.1231	24.1411	24.2181	24.2651	24.3827	24.1818	24.1427	24.1345	24.2341	23.8942	24.0579	23.77	23.897	24.023	23.7889
517	P22139	21.3601	21.698	21.522	21.4625	21.2943	21.0478	21.4339	22.0769	20.5972	21.3247	20.8653	21.855	21.4895	21.9647	21.4655	21.743	21.4507	22.072	20.8134	21.4137	20.7478	21.1921	20.6517	21.4041	21.0693	21.3114	21.1158	21.1301	20.8683	21.4186	21.1364	21.1492	21.2165	20.8965	21.007	21.0863	20.3344	21.3007	20.8492	21.6109	21.2462	21.2368	20.8788	21.6287	21.068	21.5092	21.1543	21.2661
518	P22140	16.0456	16.9691	16.6465	16.7986	16.0458	16.3844	16.5623	16.9696	15.7278	16.6803	16.0458	16.6465	16.771	16.3839	16.562	17.815	16.9256	16.7719	17.8595	16.7707	16.903	16.9236	15.7273	16.7144	16.8822	17.3651	16.9691	16.8259	16.7708	17.2201	17.1453	17.4881	17.2546	17.0338	17.202	17.3341	17.6323	17.6316	17.2548	17.1846	17.0551	17.0547	16.798	16.9688	16.7704	17.0988	16.7144	16.9028
519	P22141	21.7768	21.76	21.7545	21.6877	21.9225	21.7552	21.7768	21.6413	21.797	22.1589	22.0781	21.8198	22.0528	22.0369	22.2641	21.5934	21.5785	21.6953	22.0659	22.1319	22.1972	22.0089	22.5729	22.2972	22.1142	22.0096	22.3895	22.0528	22.0421	21.9439	22.0387	22.1243	22.008	22.0656	22.0106	22.011	22.5115	22.0683	22.2743	22.1657	22.2266	22.171	22.2743	22.0791	22.3348	22.1761	22.6064	22.2391
520	P22146	22.5361	22.8784	22.4651	22.6707	22.495	22.7743	23.0047	23.0047	22.4561	22.312	22.6432	22.3276	22.9788	23.0024	22.4517	23.497	23.8273	23.4996	23.0903	22.2915	22.4655	22.4995	22.5966	22.4123	22.3414	22.3688	22.4988	22.7087	22.6019	22.3693	22.5224	22.5001	22.6726	22.6128	22.577	22.5159	22.6897	22.7286	22.6217	22.6664	22.4918	22.602	21.9413	21.9845	21.5839	22.1279	22.1608	21.654
521	P22147	25.0434	24.9714	24.9392	24.9236	24.9314	24.9774	25.0013	24.9228	24.965	25.0206	24.987	25.022	24.9604	24.9689	24.8969	24.8718	24.8763	24.6906	25.1044	25.0293	24.9557	25.0439	25.1909	25.1179	25.3503	25.2752	25.4254	25.2908	25.3499	25.3688	25.3012	25.3427	25.331	25.3499	25.3241	25.3166	25.4402	25.5011	25.4341	25.3755	25.4029	25.4037	25.0046	25.0176	24.9093	25.0099	25.058	24.9017
522	P22202	23.1149	22.9577	23.2023	23.3235	23.1773	22.9396	22.9125	22.7677	23.3459	23.5846	23.3151	23.4031	22.9607	22.7217	23.1988	22.4537	22.3174	22.3237	23.4402	23.5455	23.8786	23.714	23.6654	23.578	23.7419	23.7973	23.8943	23.7696	23.862	23.9261	23.7315	23.7867	23.7794	23.6921	23.7999	23.8549	23.818	23.6942	23.8707	23.7912	23.7782	23.9133	23.3822	23.3734	23.5244	23.5535	23.4306	23.4381
523	P22203	25.4221	25.5458	25.6418	25.71	25.618	25.8571	25.765	25.4688	25.7754	25.5508	25.4997	25.4172	25.5864	25.6791	25.7659	26.2146	26.3733	26.2903	25.0797	25.0732	25.2114	25.0439	25.1822	25.0151	24.9882	24.7675	25.0452	25.0035	24.9322	24.9322	24.848	24.7472	24.8645	24.8279	25.1557	24.9878	25.0723	24.9436	24.9463	24.8234	25.2076	24.8877	25.085	24.8702	25.2212	25.2852	25.1472	24.9463
524	P22204	20.0599	19.9711	19.8753	20.0504	19.988	20.1542	20.0465	20.0502	20.095	20.1932	20.2406	20.2419	19.9455	19.9229	20.1715	19.6634	19.3665	19.3835	20.363	20.3259	20.3623	20.3994	19.9285	20.4252	20.5643	20.6331	20.8345	20.9237	20.8043	20.8055	20.648	20.4417	20.8784	20.818	20.6473	20.7172	20.8284	20.733	20.7608	20.6454	20.9509	20.6589	20.5892	20.5609	20.6304	20.3524	20.2781	20.3336
525	P22209	20.658	20.5933	20.7044	20.8395	20.6127	20.7451	20.818	20.4795	20.975	20.6291	20.4695	20.727	20.6988	20.6747	20.6631	20.5091	20.7791	20.6242	20.6609	20.6372	21.0186	20.5591	20.6421	20.5504	20.7002	20.5507	20.6579	20.788	20.7345	20.6747	20.705	20.8281	20.7449	20.8256	20.7841	20.9917	20.9836	20.6191	20.8596	20.6841	20.8256	20.7085	20.7417	20.5341	20.7345	20.6591	20.4826	20.6397
526	P22211	20.8798	20.8812	20.8727	20.9461	20.9671	21.1034	21.0997	21.0263	21.0425	20.898	21.2558	20.9366	21.1914	20.9569	21.039	21.4328	21.2735	21.362	20.6886	20.687	20.7091	20.9961	20.7326	20.6663	21.1297	20.8988	20.7322	20.9929	20.7559	21.2053	20.931	21.116	20.9753	21.0976	20.7957	21.1965	20.8981	20.9544	20.7931	20.7776	21.0583	20.9042	20.7861	20.8801	20.8235	20.7074	20.9401	20.717
527	P22213	23.8798	23.8257	23.8593	23.8839	23.8952	23.8902	23.9356	23.8983	23.7687	23.9142	23.9331	23.7144	23.8478	23.8606	23.8644	23.8241	23.9729	23.8121	23.6025	23.6802	23.5455	23.5	23.6908	23.7013	23.7035	23.5463	23.7523	23.7126	23.7744	23.7144	23.5013	23.6616	23.6488	23.601	23.5471	23.5763	23.6333	23.5852	23.7052	23.6623	23.7618	23.6248	23.6311	23.617	23.6488	23.726	23.57	23.6445
528	P22214	20.9548	21.1693	20.8876	20.7769	20.4794	21.1822	21.2099	21.1443	20.9053	20.8905	21.1606	21.0437	21.0939	21.1876	21.0266	20.9341	20.7728	21.0104	21.4896	21.3407	21.4707	21.1429	21.4984	21.4175	21.7782	21.5525	21.5845	21.2109	21.4518	21.2709	21.4526	21.5139	21.5977	21.5994	21.3889	21.4776	21.79	21.6267	21.5384	21.4028	21.5083	21.3882	21.5985	21.4549	21.3984	21.4409	21.1487	21.4619
529	P22217	26.1776	26.0095	26.2914	26.0832	25.9726	26.3257	26.0898	26.2598	26.0329	26.0217	25.9319	25.958	25.9589	26.0448	26.251	26.8682	27.0356	26.9004	25.4269	25.6685	25.488	25.6196	25.7548	25.8733	25.538	25.4714	25.7105	25.7434	25.2975	25.6188	25.3823	25.4184	25.321	25.399	25.6538	25.4488	25.4997	25.5785	25.3893	25.6996	25.6095	25.5645	25.583	25.5736	25.6596	25.9806	25.4265	25.6801
530	P22219	19.847	20.3123	20.7255	20.7769	20.105	20.3804	19.8935	20.2037	20.9608	20.3508	20.5013	20.0756	20.1371	20.5338	19.9414	20.2244	20.8069	21.1707	20.3332	20.1404	20.2378	20.6425	19.8683	20.4756	20.1519	20.3586	20.4653	20.4293	19.9632	19.925	20.1248	20.0022	20.5724	19.7153	20.6161	20.4253	20.1868	20.3147	20.3493	20.3532	20.1764	20.2722	20.6758	20.4167	20.0794	20.4809	20.2426	20.2948
531	P22224	22.6563	22.6732	22.5868	22.7858	22.732	22.9219	22.797	22.6305	22.7489	22.5807	22.7038	22.6417	22.7427	22.798	22.7322	22.7316	22.5907	22.7872	22.4289	22.4843	22.4835	22.5134	22.5684	22.6651	22.4906	22.4714	22.4685	22.4815	22.532	22.5442	22.4962	22.4105	22.5664	22.4523	22.5063	22.446	22.4974	22.3168	22.4611	22.4248	22.4682	22.4064	22.4902	22.4472	22.4444	22.4083	22.2293	22.5454
532	P22276	21.5649	21.6897	21.7434	21.278	21.573	21.5481	21.698	21.3952	21.4907	21.8778	21.5911	21.8929	21.5012	21.4798	21.776	21.7838	22.0076	21.3046	22.3022	22.3338	22.3832	22.3486	22.3539	22.3086	22.8146	22.7178	22.6575	22.6228	22.7172	22.6588	22.5987	22.6658	22.6585	22.5857	22.719	22.6614	22.7357	22.7247	22.609	22.6576	22.7337	22.5943	22.4384	22.3338	22.3461	22.26	22.3852	22.3886
533	P22336	23.7782	23.5192	23.6798	23.7278	23.7886	23.431	23.527	23.4117	23.82	23.9034	23.7407	23.8391	23.5779	23.4667	23.8873	23.0451	23.0099	22.7872	23.8307	23.9671	23.7517	23.9333	23.5773	23.9381	23.8672	23.8796	23.8943	24.004	23.8046	23.799	23.8117	23.7184	23.7388	23.8096	23.7999	23.8454	23.818	23.9556	23.86	23.858	23.8576	23.9254	23.7052	23.9168	23.9903	23.883	23.6745	23.9863
534	P22353	21.0083	21.2674	21.4487	21.0841	20.9854	21.1822	21.2697	21.2758	21.1236	21.0336	21.069	21.4421	21.2886	21.3032	20.9967	21.3101	21.257	21.6449	21.1917	21.3147	21.312	21.2947	21.2469	21.2725	21.0946	21.2631	21.0549	20.976	21.2346	21.1471	21.2349	21.3193	21.0131	21.3444	21.0679	21.2804	21.0861	21.297	20.9766	21.0827	21.1965	21.1911	21.314	21.2769	21.1751	21.2006	21.3126	21.4225
535	P22354	21.6854	21.5361	21.5845	21.7527	21.7725	21.9909	21.4862	21.7135	21.6275	21.5131	21.7195	21.7128	21.7195	21.689	21.7367	22.0783	22.2935	22.4869	21.0283	21.3854	21.654	21.5495	21.6844	21.5831	21.075	21.284	21.3933	21.1191	21.2253	21.4481	21.3255	21.382	21.346	21.3894	21.2019	21.2319	21.3259	21.2334	21.1961	21.4389	21.3112	21.292	21.4707	21.3169	21.5784	21.5435	21.7838	21.6664
536	P22434	19.176	18.8808	19.1557	18.9519	19.0987	18.8165	19.0624	18.904	18.8664	19.1456	19.0379	18.9991	19.0701	19.0831	18.8418	18.3595	18.6671	18.6706	18.8512	19.5234	19.177	19.3008	19.3081	19.3643	19.2226	18.7156	18.8139	18.8773	19.0097	19.0265	18.8995	18.9399	18.6352	19.1813	18.6128	18.773	18.9211	18.9651	18.9029	19.1574	19.3475	18.8856	19.0107	19.2099	18.8399	19.5099	18.908	19.3156
537	P22470	20.7114	20.7103	20.8876	20.6898	20.6453	20.8992	20.8984	20.9849	20.4874	20.3407	20.709	20.6474	20.8654	21.0409	20.6873	20.868	21.185	21.1224	20.0695	20.1795	20.1001	20.0575	20.201	20.216	20.2482	20.0954	20.2074	20.2831	20.2715	20.1315	20.2518	20.2941	20.2472	20.3957	20.0871	20.0901	20.2443	20.2655	20.474	20.2507	20.4713	20.1784	20.1156	20.1167	19.9859	19.7039	20.1014	20.2799
538	P22515	26.0214	26.0444	26.0887	26.0994	26.0553	26.1153	26.0781	26.0199	26.0887	26.0564	26.1048	26.0828	26.0895	26.0342	26.2175	25.8911	25.8836	25.7407	26.0406	26.0784	26.0451	26.1782	26.0909	26.1242	26.1727	26.0458	26.1107	26.1866	26.1869	26.1869	26.1969	26.1964	26.1477	26.1055	26.1575	26.217	26.4068	26.3153	26.3401	26.2764	26.4076	26.3777	26.0568	25.9598	26.1245	26.1365	26.0221	26.0788
539	P22517	22.7486	22.6303	22.6534	22.7081	22.7475	22.632	22.7838	22.6945	22.8144	22.6673	22.8228	22.6633	22.6732	22.5552	22.5667	22.3566	22.4158	22.7368	22.754	22.7281	23.0108	23.0058	22.8423	22.6747	22.7945	22.7263	22.8061	22.7087	22.7294	22.5904	22.6756	22.4755	22.6258	22.7189	22.7487	22.6948	22.7807	22.609	22.6167	22.6934	22.6832	22.7961	22.7102	22.6394	22.893	22.7675	22.9723	22.7415
540	P22579	22.3042	22.2978	22.3482	22.4286	22.5175	22.5291	22.4755	22.318	22.309	22.352	22.3359	22.3648	22.4093	22.3657	22.5215	22.7616	22.3791	22.7312	22.3674	22.3638	22.5297	22.3517	22.1825	22.4439	22.6031	22.709	22.727	22.7372	22.8477	22.7741	22.6055	22.6728	22.6017	22.6195	22.7424	22.4658	22.6791	22.6408	22.7732	22.6995	22.8329	22.691	22.2665	22.376	22.3304	22.4812	22.2007	22.2736
541	P22696	23.1849	23.2207	23.18	23.2805	23.1054	23.2888	23.1238	23.3114	23.0984	22.9758	23.349	23.3172	23.2401	23.4496	23.2684	23.2045	23.6845	23.5655	23.0208	23.088	23.0041	23.0639	23.0779	23.0922	22.9691	23.0472	22.8205	22.6827	23.0673	22.9733	22.9947	23.0268	23.0655	23.0114	23.0825	23.0092	22.9695	22.9581	23.0279	22.896	23.0092	22.8841	23.0834	23.036	23.08	23.0534	23.193	23.1052
542	P22768	23.4399	23.3857	23.4093	23.2971	23.2651	23.1157	23.334	23.2321	23.8937	24.0984	23.402	23.5241	23.3872	23.2803	23.2822	23.1164	23.0264	22.9728	23.9778	23.9965	24.4859	24.4219	23.9513	23.8661	24.0354	24.1945	23.8304	23.8228	24.0554	24.073	24.095	24.2331	24.0401	23.987	24.03	24.0999	23.9587	23.8303	23.6969	23.6333	23.8175	23.8156	24.3325	24.2357	23.9417	24.0285	24.3225	24.1755
543	P22803	26.3147	26.281	26.479	26.45	26.4946	26.7103	26.7035	26.4864	26.6499	26.4805	26.5549	26.1861	26.4206	26.4641	26.8355	27.557	27.7039	27.516	26.0406	26.1674	26.4644	26.3401	26.6029	26.3401	25.8951	25.8147	26.0444	26.0997	25.9189	25.9963	25.8542	25.8071	25.9204	25.8946	25.9858	26.0396	26.0268	25.9199	26.035	25.8728	25.9	25.9746	26.1118	25.9967	26.1578	26.2617	26.0511	26.1626
544	P22804	21.863	21.7963	21.7863	21.6819	21.9417	22.2045	21.8987	21.896	21.5098	21.5376	21.9163	21.3546	21.76	21.6718	21.909	22.6408	22.8884	22.562	20.9871	21.3478	21.3187	21.1298	21.1906	21.297	21.176	20.6702	20.7481	21.0043	20.9971	21.2547	20.8811	21.2149	20.9416	21.0643	20.9719	20.962	20.9139	20.9758	21.2859	21.1115	21.2709	21.036	21.3619	21.2769	20.9107	20.8008	21.2555	21.1948
545	P22855	21.2137	21.2001	21.3497	21.2545	21.3179	21.1414	21.2199	21.0067	21.0033	21.5201	21.0959	21.2747	21.4932	21.1302	21.0331	20.9873	21.2384	21.0959	21.2469	21.3581	21.9286	21.7126	21.4446	21.4041	21.4633	21.5858	21.4452	21.5194	21.6882	21.6249	21.5584	21.4086	21.5466	21.3393	21.5889	21.5591	21.4033	21.5026	21.5476	21.505	21.4152	21.5985	21.5227	21.5977	21.462	21.6228	21.3422	21.5495
546	P22936	23.1954	23.0995	23.2247	23.1043	23.0826	23.1497	23.1478	23.3273	23.2801	23.0157	23.2805	23.0413	23.3378	23.2581	23.1559	23.183	23.5168	23.3622	23.0075	22.9249	23.0412	23.0397	22.8988	22.8945	22.8659	22.9016	22.8824	22.9035	22.8339	22.704	22.9623	22.9263	22.924	22.9177	22.885	22.8984	23.0291	23.0002	22.8955	23.0041	22.9812	22.9873	22.9135	22.9006	22.8225	22.8387	22.9947	22.7971
547	P22943	24.8939	24.9214	25.309	25.3879	25.226	25.1823	24.5001	24.3929	25.4056	25.1969	24.8561	24.7635	24.7887	24.901	24.853	25.5345	25.4919	25.1554	23.9836	24.108	25.0206	24.9276	24.5901	24.3285	24.0523	24.0589	24.2059	24.329	24.2907	24.4132	24.1921	24.1627	24.2243	24.1327	24.3872	24.2372	24.0035	23.8627	24.1854	24.0965	24.1828	24.2716	24.226	24.3617	24.4889	24.4575	24.7566	24.4092
548	P23059	18.1783	18.5726	19.0481	18.7144	18.6137	18.311	18.3798	18.6766	18.2101	18.292	18.4973	18.2592	18.3945	18.9656	18.9736	18.5504	18.5622	18.6479	18.1401	18.6712	18.1354	19.0011	18.567	19.411	18.2276	18.8304	18.1689	19.1074	18.6286	18.7967	18.6102	18.4548	18.7089	18.9871	18.3638	18.5984	18.6696	18.5645	19.1326	19.2099	18.7887	18.8856	18.2274	18.7688	18.8782	18.7838	18.2619	18.8436
549	P23180	22.3408	22.2052	22.6244	22.6337	22.459	22.5828	22.1639	22.2181	22.9046	22.924	22.3195	22.0858	22.0962	22.1227	22.1893	22.2488	22.3725	22.5737	22.2886	22.3338	23.0892	22.8975	22.4221	22.4093	22.0126	22.11	22.2299	22.2623	22.4153	22.4737	22.0547	22.1333	22.1528	22.1868	22.3255	22.4002	22.1204	22.0899	22.1389	22.3105	22.2997	22.3344	22.2462	22.025	22.3304	22.2984	22.0309	22.1755
550	P23201	24.4472	24.4271	24.4969	24.4308	24.5276	24.6007	24.6639	24.5504	24.5829	24.4061	24.6373	24.4165	24.5596	24.6026	24.4948	24.5612	24.7005	24.6768	24.0345	23.9671	23.9312	23.9933	24.1359	24.0196	24.2232	24.1783	24.0955	23.9791	24.1912	24.1659	24.1298	24.1504	24.1841	24.1828	24.2008	24.011	24.2261	24.112	24.1512	24.0391	24.1951	24.0528	24.1084	24.0335	23.929	23.9742	24.2716	23.9472
551	P23202	21.678	21.4102	21.4661	21.4445	21.5584	21.3791	21.3386	21.3899	21.1784	21.6061	21.2988	21.4033	21.4054	21.3772	21.5057	21.213	21.1397	21.1058	21.5209	21.573	21.7341	21.636	21.3656	21.6703	21.3106	21.6499	21.4763	21.4914	21.4109	21.6199	21.6091	21.7854	21.5269	21.6759	21.6222	21.5777	21.689	21.6507	21.3929	21.7683	21.5643	21.5083	21.4791	21.7367	21.1906	21.5858	21.3309	21.6061
552	P23248	25.5462	25.8293	25.2256	25.5628	25.1318	25.1727	25.6383	25.4472	25.2454	25.0635	25.6087	25.503	25.7323	25.765	25.093	24.9764	25.1255	24.9402	25.9477	25.9056	25.9124	25.8371	25.9542	25.8142	25.7713	25.9204	25.2773	24.8798	25.8133	25.6681	25.8371	25.8071	25.7663	25.8723	25.6801	25.8238	25.9843	25.8019	25.7898	25.5508	25.5376	25.6592	26.0906	25.9741	25.5834	25.5557	26.3401	25.8784
553	P23254	27.0746	26.9502	26.9172	26.95	26.9097	26.8761	26.9101	27.0643	26.9095	27.0201	26.8281	26.9334	26.9686	26.8216	27.0041	26.144	26.2418	26.0813	26.5932	26.9025	26.9104	26.8845	26.9869	26.9028	26.8287	26.8778	26.8441	26.9177	26.9862	27.0652	27.0962	27.0199	27.0564	26.9022	26.9694	26.934	26.9336	27.0656	27.0122	27.0291	26.9949	27.0751	26.695	26.7874	26.7637	26.7637	26.8706	26.7956
554	P23255	20.3672	20.138	20.256	20.2087	19.6549	20.1402	20.0788	20.2741	20.2064	20.3407	20.4787	20.4874	20.4467	20.743	20.1715	20.1987	19.5071	20.3109	20.7287	20.3011	20.7974	20.3925	20.5082	20.4469	21.169	20.8988	20.9633	21.0158	20.841	20.8897	20.9014	20.9276	20.8392	20.8256	20.873	21.0435	20.8067	20.9906	20.866	20.7657	21.1694	20.7608	20.7528	20.8051	20.5902	20.6815	20.5764	20.667
555	P23285	20.0599	20.2747	20.2747	20.4915	20.1539	20.473	20.3765	20.3391	20.4468	20.3508	20.5102	20.4203	20.5152	20.5267	20.7246	20.9275	20.8732	20.8312	19.9751	19.8389	20.1001	19.6802	20.2532	20.1675	20.0052	20.0654	20.2265	20.1666	19.8175	19.964	20.1965	19.8425	20.0553	20.0526	20.2213	20.1927	20.103	19.9067	20.2635	19.8914	20.1146	20.1784	20.0111	19.829	20.2497	20.1206	19.7988	20.1879
556	P23287	22.446	22.3272	22.2982	22.3916	22.4256	22.3703	22.2816	22.3364	22.3754	22.4835	22.5431	22.5503	22.3174	22.1967	22.3439	22.3888	22.3677	22.3199	22.6695	22.617	22.7428	22.6573	22.8681	22.7415	22.8196	22.7224	22.5199	22.6334	22.944	22.7889	22.8498	22.8592	22.7411	22.7585	22.7712	22.776	22.7637	22.4912	22.7415	22.6847	22.6035	22.8391	22.7359	22.6965	22.6172	22.555	22.9811	22.629
557	P23291	22.1823	22.078	21.7807	21.8043	21.7202	22.1661	22.149	22.2117	21.9403	21.6448	21.9489	21.9612	22.1394	22.1037	21.7532	22.1719	22.1536	22.5013	21.5429	21.4751	21.2731	21.4764	21.3767	21.3644	21.3676	21.3562	21.1573	21.2109	21.71	21.5153	21.3315	21.4961	21.6758	21.4968	21.3889	21.5032	21.4115	21.7092	21.507	21.63	21.3668	21.5262	21.3431	21.3169	21.2745	21.323	21.4416	21.5495
558	P23292	22.4176	22.4413	22.1565	22.1746	22.1805	22.2383	22.3211	22.8065	22.0097	21.8629	22.1893	22.163	22.404	22.5857	22.0161	22.399	22.2762	22.7523	21.573	21.5261	21.2212	21.5429	21.0567	21.5154	21.2402	21.5525	21.3355	21.6047	21.5261	21.5896	21.6779	21.7593	21.6075	21.5415	21.5495	21.6461	21.2505	21.7401	21.4902	21.7439	21.3741	21.7145	21.3875	21.6406	21.098	21.5476	21.5026	21.5429
559	P23293	20.5893	20.7023	20.8792	20.6039	20.6538	20.7451	20.6044	20.9269	20.7516	20.5163	20.7002	20.5704	21.0268	20.7179	20.8936	20.9593	20.73	20.8035	20.8134	20.594	20.768	20.6273	20.8008	20.4077	20.7162	20.9134	20.6205	20.9354	20.5586	20.7827	21.0821	20.9701	21.1496	20.9635	20.9522	20.7013	20.6732	20.8463	20.9684	20.6034	20.933	20.8047	20.7417	20.5502	20.2218	20.4809	20.9732	20.4162
560	P23301	24.1997	24.1186	24.1896	23.9969	23.7477	24.1303	23.9356	24.5917	23.7499	24.1562	23.7022	24.2891	24.0024	24.2907	23.9286	24.3133	24.0291	24.0445	23.2321	23.6215	22.8042	23.6997	22.7591	23.5994	23.0219	23.2595	23.0749	23.4233	22.7009	23.4017	22.9904	23.2919	23.1406	23.2803	22.6991	23.3642	22.571	23.4235	22.7496	23.4708	23.0366	23.1213	23.2161	23.51	23.4005	24.1014	23.2037	23.7507
561	P23337	21.1166	21.3307	21.4739	21.3553	21.3118	21.315	21.3064	21.6244	21.4401	21.3535	21.0346	21.2377	21.1681	21.1914	21.0885	21.2659	21.4299	21.3157	21.8047	21.7839	21.9068	22.1205	21.5822	21.8583	21.8005	21.9644	21.6469	21.769	21.8909	21.9327	21.7416	21.839	21.8209	21.9765	21.7781	21.991	21.4751	21.7446	21.6185	21.9213	21.6711	21.6779	21.7459	21.8486	21.7152	21.9801	21.5186	21.9143
562	P23369	21.085	21.0895	21.0783	21.0948	21.1687	21.0781	21.1295	21.1916	21.135	20.8714	21.388	21.1271	21.2602	21.049	20.9408	20.1667	20.5207	20.3864	20.8598	20.84	21.1568	20.7841	21.0414	20.8344	20.6394	20.6268	20.7322	20.7481	20.8984	20.626	20.6745	20.7	20.728	20.9687	20.6772	20.753	20.7942	20.7599	20.8774	20.6134	20.8733	20.6589	21.2521	20.6912	20.8747	20.9396	20.8811	20.8833
563	P23394	19.805	19.9045	19.7648	19.67	19.7563	19.4826	20.1984	20.1521	20.1598	19.6926	20.3066	20.0872	19.7764	19.6088	19.4553	19.4381	20.0379	19.7734	20.4049	20.4453	20.4941	20.2906	20.5276	20.4162	20.4662	20.4504	20.3094	20.4293	20.3426	20.3957	20.3418	20.5004	20.3849	20.6365	20.5369	20.4713	20.1208	20.5498	20.4846	20.4021	20.1995	20.2578	20.2213	20.3623	19.9859	20.0641	20.536	20.3336
564	P23500	19.1431	19.318	19.0554	19.2261	19.5139	19.2898	19.4216	19.2084	18.9945	19.3022	19.7306	19.4775	18.9972	19.0831	19.1988	19.5517	19.3517	19.1888	19.0807	19.5302	19.725	19.1144	19.6581	19.3986	19.5154	19.1094	19.3477	19.4659	19.4194	18.893	19.017	19.4526	19.3182	18.924	19.1498	18.9138	19.4552	19.236	19.4178	18.7927	19.4409	19.2452	19.1624	19.0767	19.7093	19.252	19.6101	19.2573
565	P23503	20.0306	20.0098	19.7262	20.0975	19.8199	19.376	20.5259	20.0907	20.3394	20.3245	20.1134	20.143	20.3797	20.327	20.1715	20.1236	20.6136	20.2453	20.381	20.6284	20.5437	20.3127	20.4333	20.508	20.3245	20.4262	20.4942	20.3604	20.5518	20.4349	20.648	20.7	20.4255	20.3856	20.4902	20.6427	20.431	20.6433	20.5337	20.6134	20.8398	20.6487	20.2213	20.3226	20.4522	20.3309	20.2925	20.3181
566	P23542	25.1492	25.1516	25.0304	25.0006	24.9184	25.0903	25.1236	25.0828	24.9757	25.0364	25.0194	25.1131	25.0476	25.1687	25.1121	25.2436	25.0719	25.3402	25.1475	25.1871	25.2272	25.1331	25.0613	25.1305	25.0605	25.1594	25.0891	25.2585	25.0039	25.2368	25.1616	25.1635	25.1502	25.1203	25.0418	25.1465	25.0472	25.1275	25.0516	25.0119	24.9526	25.0488	25.1722	25.208	25.1977	25.1183	25.1472	25.2309
567	P23561	19.2936	19.5777	19.443	19.6299	18.9349	19.2364	18.9889	19.517	19.1779	19.6701	19.3678	19.665	19.2287	19.0653	19.5623	19.0535	18.1922	18.6528	19.7028	19.7855	19.9933	19.8503	19.5735	19.8572	19.7875	20.014	19.6296	19.9144	20.1393	20.1804	20.136	20.0779	19.607	20.0796	19.8853	20.1493	20.103	20.2655	20.1023	20.3116	20.1447	20.0968	19.6953	20.0428	19.8012	20.1469	19.7448	19.7183
568	P23585	21.2968	21.4288	21.6282	21.3319	20.9034	21.3791	21.4862	21.525	21.4907	21.1508	20.9782	21.1556	21.3838	21.2796	21.2789	21.8271	20.9934	21.5605	22.2639	21.6927	21.2598	21.2105	21.8612	21.7068	21.5261	21.2451	21.2098	21.0681	21.5146	21.242	21.4416	21.382	21.1949	21.3362	21.3052	21.2246	21.345	21.5724	20.9988	21.3413	21.2573	21.292	21.6949	21.554	21.4073	21.3344	21.5119	21.2279
569	P23594	21.46	21.3867	21.301	21.2714	21.1532	21.3083	21.0903	21.5867	20.2756	21.5083	21.0614	21.4991	21.354	21.2873	21.5636	21.213	20.7451	20.852	20.5836	21.8079	21.266	22.0161	20.8398	21.749	20.998	21.1079	21.2492	21.6515	21.3163	21.5941	21.5718	21.4381	21.5881	21.7245	21.007	21.8464	20.3133	21.2574	21.1598	21.5495	21.1092	21.6942	21.0672	21.3929	21.3102	21.7759	21.2403	21.9874
570	P23595	22.067	21.9328	22.0115	21.7382	21.9005	21.8844	21.6665	21.9937	21.7448	21.9221	21.9776	22.0386	21.9799	21.7818	22.1087	21.6395	21.5681	21.6542	21.654	22.1582	21.975	22.0925	21.671	22.2697	21.3187	21.4806	21.9554	22.181	21.8494	21.6407	22.2571	22.0512	22.1123	21.9822	21.5221	22.1069	21.1286	21.6696	21.7811	22.2589	21.9026	22.158	21.7275	21.9099	21.9914	22.148	21.577	22.1842
571	P23615	24.2292	24.2461	24.0926	24.1455	24.0989	23.9724	24.154	24.077	24.1235	24.247	24.0414	24.2298	24.0588	24.0255	24.0528	23.8628	23.7983	23.6482	24.4742	24.3219	24.1917	24.3742	24.5363	24.4805	24.662	24.656	24.5979	24.4851	24.7711	24.6615	24.628	24.7366	24.6516	24.6661	24.7288	24.6795	24.8584	24.7566	24.7037	24.662	24.6569	24.6624	24.4263	24.4112	24.2058	24.1991	24.4737	24.2213
572	P23638	24.1444	24.1908	24.3484	24.3304	24.4552	24.4054	24.3592	24.3736	24.4757	24.4688	24.3538	24.4303	24.379	24.2751	24.5508	24.4843	24.4601	24.1614	24.2013	24.2604	24.3092	24.2137	24.4172	24.2739	24.1097	24.0787	24.2994	24.3145	24.1288	24.0129	24.1102	24.0536	24.0766	24.0868	24.1582	24.0886	24.1819	24.2213	24.1921	24.2411	24.3709	24.3285	24.1755	24.0335	24.2676	24.3605	24.1139	24.2321
573	P23639	23.4614	23.4637	23.5704	23.3644	23.6964	23.6139	23.6367	23.4562	23.7499	23.4872	23.7121	23.575	23.6033	23.6211	23.7941	24.1191	24.1197	24.0618	23.3286	23.3842	23.4256	23.2537	23.5591	23.3219	23.0075	23.2543	23.3413	23.2292	23.1294	22.9938	23.1813	23.1585	23.1708	23.0724	23.2151	23.0584	23.3151	23.1941	23.3652	23.1788	23.2904	23.3766	23.4581	23.1798	23.5998	23.4601	23.6745	23.3242
574	P23641	25.5684	25.6184	25.7314	25.448	25.6375	25.5357	25.6477	25.5851	25.5534	25.5202	25.6888	25.6934	25.5372	25.6583	25.574	25.5972	25.6587	25.645	25.7004	25.8728	25.9741	25.8833	25.9274	25.9746	25.8241	25.8488	25.8357	25.7944	25.8592	25.8826	25.8019	25.8946	25.8488	25.9463	25.7898	25.8361	25.7879	25.7898	25.7225	25.8014	25.765	25.7778	25.7	25.7332	25.7341	25.6805	25.6294	25.9472
575	P23642	21.8345	21.6434	22.0241	21.9776	21.976	22.084	21.8416	21.9564	21.9403	21.7503	21.8417	21.6515	21.9911	21.9689	21.9129	22.4279	22.4674	22.31	21.093	21.3065	20.9926	21.17	21.3014	21.3132	21.2839	21.2188	21.4217	21.2546	21.2089	21.4593	21.1548	21.1855	21.2459	21.3754	21.2744	21.318	21.177	21.2474	21.1495	21.252	21.1608	21.2711	21.153	21.1398	21.1578	21.218	20.8811	21.2327
576	P23643	20.0193	20.361	20.2875	19.8518	20.4909	20.4812	20.1756	20.2741	20.6759	19.8029	20.4078	20.5092	20.5409	20.1886	20.0825	20.1236	20.8732	20.3604	20.0062	19.9409	20.1709	20.1164	20.4241	19.9569	20.4662	20.1827	20.4306	20.2902	20.185	20.339	20.1248	20.0619	20.0794	20.1295	20.5563	20.2722	20.5224	20.3147	20.208	20.3803	19.9586	19.9289	20.1156	20.212	20.0907	20.4923	20.153	20.2213
577	P23644	25.0289	24.9425	25.2256	24.971	25.0623	25.1123	25.1142	25.2631	24.7996	25.0926	24.8147	25.0078	25.0476	25.1142	25.1641	25.6203	25.695	25.4677	24.6394	24.8989	24.6363	24.9385	24.9511	24.9174	24.5545	24.5662	24.8518	24.9056	24.6155	24.7431	24.7037	24.6684	24.6516	24.6295	24.4989	24.5799	24.383	24.6163	24.4824	24.7737	24.6976	24.7107	24.5657	24.6756	25.0274	25.1754	25.1818	24.8406
578	P23724	23.0387	23.059	23.1485	23.2183	23.0428	22.8531	23.0673	22.9419	23.1453	23.1344	23.2542	23.3172	23.1622	23.2182	23.1358	22.4537	22.6868	22.6461	23.2383	23.481	23.4008	23.2633	23.4518	23.4381	23.2692	23.2228	23.4964	23.2809	23.1595	23.248	23.1941	23.0887	23.2155	23.2635	23.3071	23.35	23.2921	23.4235	23.4934	23.481	23.6354	23.5399	23.3598	23.3304	23.4498	23.5926	23.7079	23.3444
579	P23776	25.0064	25.0336	25.019	25.0778	25.1681	25.2892	24.8375	25.1157	24.846	24.9247	24.971	25.022	24.9902	25.1142	25.1526	25.4931	25.2697	25.2982	24.1056	24.5376	24.3993	24.4969	24.1803	24.6624	24.38	24.3961	24.3835	24.6998	24.4182	24.6202	24.5148	24.3989	24.532	24.5329	24.457	24.6155	24.1496	24.2871	24.4927	24.3072	24.4876	24.5031	24.226	24.4187	24.4443	24.6931	24.335	24.5294
580	P23833	21.0083	21.0824	21.2066	21.0157	21.0879	20.9168	21.0423	20.8403	21.1784	20.9225	20.8395	20.8651	21.0421	20.9478	21.0116	21.419	21.3822	21.3248	20.5624	20.8837	20.5985	20.6351	20.8503	20.5951	20.7076	20.2184	20.5824	20.4293	20.4171	20.3957	20.4792	20.4722	20.2575	20.3368	20.5682	20.3867	20.1657	20.3843	20.5337	20.4439	20.4442	20.5791	20.831	20.507	20.7992	20.671	20.8279	20.7312
581	P23900	18.3063	17.7795	18.1363	17.792	18.0503	18.1516	18.4365	18.371	18.4312	17.9677	17.9907	18.1646	17.5497	18.0882	17.6399	18.2639	17.8759	18.1372	17.7065	17.3954	17.9114	18.1022	18.3792	17.1844	18.4363	18.1729	17.2203	17.8137	18.565	18.6263	18.3391	18.4639	18.7318	18.7162	18.2187	18.3872	18.428	18.2582	18.5537	18.0324	18.3702	18.2051	17.8464	17.743	17.6721	17.6975	18.1635	18.2582
582	P24000	21.0727	20.9062	20.9659	20.8568	20.6453	21.0659	20.818	20.2962	20.313	19.357	21.015	20.8771	20.7983	20.2853	21.1663	20.3553	19.7785	19.7569	21.2101	21.1486	21.252	21.1775	21.2257	21.0116	21.1219	20.8312	19.98	19.644	21.1602	20.7603	20.7722	20.8836	20.728	20.502	20.4699	20.6057	20.9988	20.7841	20.3147	20.791	20.418	20.873	21.4446	21.3755	20.54	19.9955	21.8874	20.8745
583	P24004	20.8486	20.9382	21.2707	21.2967	21.4115	20.9963	21.1703	21.0172	21.0619	21.0884	21.117	21.0578	21.0018	20.9125	21.069	21.0546	21.2735	21.2099	21.183	21.2402	21.0713	21.17	21.1424	21.3519	21.3458	21.3632	21.6146	21.1719	21.4109	21.1909	21.1911	21.1925	21.2777	21.2069	21.2144	21.3246	21.2505	21.2574	21.1598	21.1789	21.2462	21.21	20.85	21.082	21.098	21.0446	20.8383	20.839
584	P24031	19.3464	19.6961	20.1893	19.771	19.4738	19.6072	19.6033	19.284	19.5451	19.5526	19.4541	19.707	19.7688	20.2715	19.7651	20.4333	19.6231	20.2711	19.5918	19.9283	19.3294	19.7219	19.4255	19.7489	19.4065	19.7741	19.8307	19.5381	19.0547	18.984	19.5031	19.8294	19.6284	19.707	19.2025	19.3089	19.2734	20.2998	19.7355	20.5431	19.7049	19.5889	19.0664	20.1544	19.8425	19.5296	18.8401	19.4952
585	P24276	23.2162	23.236	23.2477	23.314	23.3197	23.1906	23.192	23.1707	23.2082	23.5694	23.2805	23.3809	23.107	23.0944	23.1759	23.0746	22.8567	22.8594	23.7274	23.7547	23.7121	23.8614	23.7427	23.7538	23.9436	24.1227	23.9458	23.9725	23.9667	23.9924	23.9641	23.9995	24.0631	24.0238	23.9773	23.9139	23.8914	24.0158	23.9556	24.0191	23.9074	23.9788	23.6902	23.7323	23.6212	23.6959	23.5252	23.6782
586	P24279	22.9561	23.0339	23.0906	22.9894	22.9561	22.9628	22.9695	23.063	23.0513	22.9997	22.8798	23.0759	22.8242	23.0193	22.8685	22.6643	22.6029	22.7227	23.0075	22.9758	22.9111	22.8945	23.0928	23.0618	23.2486	23.1417	23.1301	23.1221	23.2982	23.2119	23.221	23.2051	23.1775	23.0764	23.128	23.2434	23.1119	23.3609	23.1455	23.2346	23.1615	23.1293	23.1009	22.897	22.9758	22.9728	22.9927	22.9096
587	P24280	24.8423	24.7118	24.6165	24.6098	24.6422	24.6156	24.6569	24.5965	24.5658	24.8031	24.6039	24.6694	24.7383	24.7472	24.7012	24.1191	24.2152	24.1217	24.9306	24.8208	24.7456	24.9042	24.6516	24.8553	24.671	24.7376	24.8468	24.9476	24.7819	24.813	24.7651	24.7819	24.8017	24.8079	24.6367	24.823	24.4171	24.7192	24.8337	24.7668	24.6431	24.746	24.9303	25.0873	24.8767	24.9565	24.7827	24.9968
588	P24384	21.0423	20.8922	21.1852	21.042	20.8872	20.7636	20.7965	20.8666	21.1291	21.2212	21.1697	21.0033	20.7085	20.4622	21.1162	20.2615	21.0267	20.4959	21.0656	21.2963	21.3748	21.2207	21.2202	21.1637	21.8241	21.5234	21.5778	21.4295	21.356	21.3637	21.4579	21.2094	21.4453	21.544	21.7153	21.3867	21.6104	21.6368	21.2047	21.3208	21.544	21.5026	21.3726	21.2395	21.389	21.3756	21.3542	21.069
589	P24482	21.2968	21.5675	21.5547	21.4127	21.1918	21.4294	21.299	21.3022	21.3522	21.2132	21.2836	21.4387	21.3327	21.4862	21.2085	21.3423	21.5605	21.3776	21.0554	21.2881	21.1982	21.4264	21.2469	21.2875	21.1472	21.2322	21.3643	21.3112	21.1382	21.1034	21.302	21.1794	21.1686	21.0294	21.1585	21.1427	20.9759	21.324	21.0964	21.0092	21.3631	21.1649	21.2636	21.1129	21.3102	21.2231	20.8093	21.103
590	P24521	21.3815	21.2393	21.2829	21.1545	20.9468	21.087	21.0819	21.7048	21.0759	21.2212	21.3161	21.4531	21.3483	21.3451	21.039	20.8033	20.8598	20.8451	21.4692	21.6584	21.5013	21.554	21.3114	21.6552	21.7153	21.9096	21.7031	21.8772	21.7306	21.8049	21.9	21.8831	21.8328	21.7533	21.7824	21.7447	21.6569	21.9469	21.6521	21.8698	21.6461	21.7022	21.5718	21.8079	21.544	21.6636	21.6393	21.9199
591	P24583	21.5481	21.3989	21.7355	21.5533	21.457	21.3836	21.8282	21.4346	21.6493	21.6623	21.6007	21.6007	21.4375	21.66	21.6192	21.5276	21.4643	21.4901	22.1064	21.7968	21.939	21.7306	21.8665	22.0829	22.1829	22.1962	21.9879	22.1722	21.9814	21.9894	22.0449	21.9062	21.9435	21.91	22.0494	22.0219	22.1173	21.99	22.094	21.9346	21.9662	21.9874	21.9363	21.8752	21.9128	21.781	21.7555	21.8194
592	P24783	25.211	25.3097	25.0426	25.2523	25.07	25.1979	25.2704	25.3519	25.0997	25.076	25.07	25.2063	25.2773	25.4029	25.2506	25.3138	25.2937	25.2982	24.895	24.9584	24.9612	25.085	25.0396	25.046	24.9882	25.0371	24.9957	25.0752	24.9718	25.0315	24.8786	25.0202	25.0348	24.958	25.0664	25.0631	25.0675	25.0488	25.0046	25.0389	25.0202	25.0488	24.9994	25.0457	24.9254	25.0396	24.9726	25.027
593	P24784	19.9042	19.7519	19.85	19.8486	19.8441	19.8107	19.7985	19.7083	19.8815	19.9884	19.8135	19.8471	19.6653	19.8663	19.8825	19.7335	20.0964	19.9781	19.6476	19.7691	19.7277	19.9478	19.6694	19.6214	19.4797	19.6929	19.6165	19.8465	19.689	19.6704	19.8646	19.6949	19.3389	19.6968	19.5535	19.6777	19.7268	19.7688	19.6593	19.742	19.8752	19.8306	19.4979	19.4125	19.6852	19.5725	19.4531	19.7799
594	P25037	22.3284	22.3439	22.3873	22.3495	22.2787	22.3103	22.1013	22.2117	22.402	22.3582	22.2399	22.1901	22.2511	22.2354	22.3124	22.4279	22.3306	22.3035	22.1106	22.1225	22.1398	22.2317	22.1745	22.2127	22.3033	22.5344	22.432	22.5979	22.4985	22.5075	22.4261	22.496	22.4496	22.4658	22.4621	22.2259	22.4494	22.5019	22.4499	22.5691	22.5578	22.5207	22.1494	22.2908	22.3827	22.2468	22.0464	22.335
595	P25039	21.5435	21.6137	21.8148	21.6773	21.6733	21.5012	21.7683	21.5138	21.6104	21.6919	21.884	21.6237	21.4556	21.544	21.6803	21.4392	21.6147	21.1919	22.2547	22.2193	22.4017	22.235	22.4176	22.3131	22.336	22.2881	22.5626	22.4476	22.4523	22.4846	22.4171	22.2174	22.6117	22.4846	22.5916	22.4243	22.3793	22.2793	22.4447	22.4035	22.6737	22.4533	22.2462	22.3938	22.3461	22.1562	22.5705	22.3684
596	P25040	22.6677	22.6383	22.6399	22.5255	22.6077	22.4703	22.7285	22.5172	22.6036	22.6305	22.6907	22.4804	22.6787	22.4838	22.5762	22.5032	22.5944	22.7982	22.7027	22.6742	22.93	22.6158	22.7282	22.7238	22.5499	22.5131	22.7076	22.5788	22.4098	22.4803	22.5696	22.6606	22.4968	22.4846	22.6633	22.5159	22.624	22.6738	22.558	22.5272	22.4812	22.613	22.6616	22.7015	22.6231	22.5116	22.3981	22.6484
597	P25043	22.6019	22.635	22.4053	22.3916	22.4203	22.3397	22.7688	22.527	22.2015	22.2311	22.7081	22.6854	22.5879	22.4821	22.5859	22.4591	22.1851	22.4776	23.0108	23.0667	23.0138	23.0092	23.3614	23.0182	23.162	23.1164	22.9817	22.8109	23.1064	23.0291	23.3473	23.3233	23.318	23.1192	23.1666	23.0584	23.3744	23.1625	23.2931	23.1641	23.2781	23.3404	23.0324	22.9504	22.9058	23.0432	23.4476	23.2073
598	P25044	19.6819	19.8044	19.6281	19.5634	19.5988	19.1398	19.7383	19.6717	19.7789	20.0175	19.5055	19.8832	19.6285	19.35	19.5812	19.4297	19.2116	19.3315	20.5624	20.5553	20.4317	20.5591	19.5896	20.216	20.2482	20.3738	20.1938	19.958	20.5287	20.5094	20.4077	20.4642	20.5282	20.8256	20.5167	20.5101	20.5347	20.6589	20.4448	20.4657	20.6844	20.7004	20.4424	20.4948	20.0679	20.2975	20.5523	20.5791
599	P25045	21.8956	22.0047	22.2015	21.8764	21.8097	21.7764	21.9431	21.9112	21.8596	22.0177	21.8651	22.1051	21.8848	21.7654	21.9246	21.6158	21.7676	21.6146	21.9644	22.0951	22.1234	22.2191	22.3738	22.145	22.0876	22.3036	22.2672	22.4107	22.2769	22.291	22.1951	22.2956	22.1876	22.2754	22.1799	22.0779	22.0932	22.338	22.2262	22.2644	22.1967	22.3426	22.2269	22.245	22.1571	22.3129	21.9413	22.1101
600	P25046	20.7634	20.5652	20.636	20.9218	20.6127	20.8723	20.4561	20.6919	20.9358	20.7628	20.7187	20.6062	20.7983	20.6855	20.8432	21.0979	21.214	21.4241	20.2561	20.2035	20.1709	20.2254	20.8088	20.327	20.1952	20.4262	20.3215	20.721	20.1529	20.251	20.5785	20.0947	19.9484	20.0399	20.1005	20.3278	20.3887	20.279	20.3147	20.2257	20.327	20.4205	20.3856	20.2399	20.8346	20.4684	20.6078	20.1394
601	P25087	23.8018	23.9428	23.7403	24.0603	23.6753	23.5966	23.8438	23.5286	23.8537	23.7344	23.814	24.0853	23.672	23.657	23.6733	23.4265	23.2214	23.1782	24.354	24.2025	24.1647	24.1181	24.3306	24.2649	24.1349	24.1639	24.2635	24.2037	24.225	24.1192	24.1836	24.1788	24.0705	24.1422	24.2475	24.2556	24.3013	24.3201	24.2918	24.1726	24.2372	24.2609	24.3998	24.2645	24.2923	24.1823	24.1921	24.3225
602	P25270	20.1342	20.2302	20.1893	20.1134	20.0965	20.331	20.3925	20.1639	20.372	20.4545	20.5186	20.1691	20.2126	20.327	20.2254	20.1667	20.185	20.3216	20.0524	20.0034	19.9933	20.2254	20.3281	20.1909	20.4899	20.4877	20.5687	20.3415	20.2715	20.4212	20.3877	20.2239	20.5282	20.2892	20.4252	20.2571	20.3344	20.1556	20.5011	20.281	20.3765	20.6589	20.0584	20.3053	20.4208	20.3668	20.492	20.5067
603	P25293	24.5159	24.545	24.6326	24.5553	24.6561	24.7942	24.7453	24.6892	24.6739	24.5676	24.5553	24.4479	24.6042	24.7003	24.6894	25.0287	25.0025	24.8544	24.2698	24.4237	24.3778	24.3178	24.3961	24.2739	24.2232	24.1106	24.0863	24.1483	23.9531	24.0221	24.0453	24.0501	24.0009	23.9699	24.0138	23.9516	24.1279	24.03	23.9773	24.1197	23.9855	24.068	24.3325	24.1367	24.3468	24.3672	24.0662	24.2154
604	P25294	26.5554	26.6014	26.5818	26.7946	26.821	26.9851	26.8031	26.9679	26.853	26.6513	26.8768	26.7534	26.7195	26.7871	26.9509	27.3075	27.6646	27.5573	26.392	26.4724	26.3703	26.4374	26.1972	26.528	26.1003	26.1877	26.1463	26.1168	26.0277	26.1111	26.0454	26.2117	26.1245	26.2065	26.0568	26.0099	26.3764	26.251	26.2071	26.2172	26.0781	26.1575	26.4808	26.408	26.5834	26.5497	26.2818	26.4808
605	P25296	22.4977	22.4179	22.9172	22.6213	22.7448	22.9129	22.9695	22.68	22.9191	22.8504	22.7768	22.4804	22.7113	22.7019	22.8141	23.1651	23.1574	23.2307	22.3674	22.5717	22.591	22.2026	22.7591	22.3967	22.3097	22.0448	22.3343	22.244	22.0944	22.2138	22.2	21.9954	22.1288	21.9504	22.1342	22.1532	22.3924	22.2966	22.3724	22.1421	22.3552	22.1819	22.2743	22.1821	22.5008	22.3129	21.8381	22.2625
606	P25297	21.5649	21.8692	21.3442	21.5481	21.4016	21.5214	21.7062	21.6508	21.2633	21.5376	21.3093	21.3635	21.6186	21.6236	21.3868	22.0195	21.7647	21.5957	21.9016	21.5261	20.9564	21.17	21.4512	21.3315	21.8955	21.6552	21.4991	21.3808	21.71	21.4902	21.5448	21.7283	21.5347	21.6314	21.5075	21.4098	21.6244	21.8137	21.4363	21.5845	21.1434	21.3596	21.9528	21.8567	21.6703	21.7401	21.9981	21.6177
607	P25298	21.8662	21.6725	21.819	21.7762	21.8609	21.8552	21.698	21.7784	21.8275	21.7787	21.8996	21.7292	21.8715	21.66	21.9583	21.6555	21.7906	21.6625	22.0774	21.8554	21.8344	21.8726	22.0144	21.8705	21.9455	21.8564	21.7855	21.6665	21.8182	21.8744	21.9379	21.839	21.7781	21.9256	21.8932	21.808	22.0393	21.7173	21.957	21.8978	21.8847	21.8351	22.0051	21.9193	21.8552	21.8529	21.9598	21.9874
608	P25299	21.0013	20.8053	20.6457	20.8524	20.8575	20.7108	20.7412	21.0067	20.5791	20.6769	20.7318	20.6624	20.6828	21.021	20.8679	21.2887	21.5739	21.4075	20.2322	20.6284	20.5188	20.5591	20.6421	20.7786	20.2337	20.3137	19.98	20.3325	20.0143	20.2287	20.279	20.4303	20.2693	20.1071	20.1126	20.2664	20.2583	20.0842	20.279	20.1801	20.1146	20.3172	20.4179	20.3496	20.291	20.543	20.1401	20.5943
609	P25302	19.1117	18.7496	19.4483	19.4144	19.6411	19.4573	19.856	19.7365	19.2208	19.5626	19.4857	19.4418	19.5855	19.176	19.1411	19.5283	19.0634	19.9781	19.4412	19.1561	18.9982	18.9884	19.1363	19.1112	19.5438	19.3206	19.484	19.2476	19.0403	19.1705	19.0339	19.6387	19.0382	19.2087	19.5878	19.6809	19.267	19.3885	19.2878	19.6249	19.3648	19.166	19.0939	19.0124	18.8635	19.4303	18.8926	18.9668
610	P25303	22.8319	22.7735	22.7537	22.7336	22.7628	22.5674	22.6804	22.6905	22.7155	22.7655	22.8476	22.8117	22.7362	22.7533	22.7218	22.0735	22.18	22.2451	22.6025	22.7481	22.6593	22.7338	22.7685	22.719	22.4743	22.4863	22.6456	22.6749	22.5914	22.6737	22.7164	22.6832	22.5239	22.7432	22.5804	22.7441	22.4256	22.691	22.584	22.7599	22.6003	22.673	22.5733	22.7252	22.5836	22.6231	22.4824	22.8382
611	P25332	21.7468	21.8168	22.1058	21.8944	21.7994	21.9105	21.7818	21.8371	21.9044	21.9725	21.7908	22.0333	21.9295	21.8264	21.8961	21.7088	21.7599	21.7837	21.7702	21.8916	21.913	21.7633	21.7452	21.8033	21.6454	21.8062	21.9728	21.8964	21.8909	21.8847	21.8499	21.7799	21.8545	21.7882	21.8539	21.7054	21.8701	21.7446	21.8492	21.7641	21.8322	22.0776	22.0418	21.8916	21.9834	21.7401	21.9509	21.8288
612	P25334	20.6104	20.7023	20.4516	20.5657	20.7133	20.5858	20.4945	20.8218	20.4588	20.2496	20.4381	20.6575	20.5409	20.4722	20.6007	20.2812	20.5602	20.9281	20.0847	20.1252	19.864	19.5043	19.5088	20.2297	19.8689	20.0794	20.0338	19.9729	19.7454	20.1021	20.0371	20.0619	19.9353	20.0926	20.1277	20.2287	20.0743	20.06	20.2179	19.9502	20.2616	20.2287	20.0584	20.1753	20.0907	20.2106	19.9498	20.3562
613	P25336	20.1052	19.8377	19.812	19.8218	20.1217	19.5506	20.0656	19.9212	20.2064	19.9657	20.1134	20.0232	19.6223	20.0334	19.9199	19.3816	19.6875	19.6293	20.4438	19.9513	20.338	20.1918	20.3281	20.1295	20.5442	20.2816	20.4505	20.3088	20.3328	20.1534	20.1658	20.1995	20.1754	20.3249	20.4826	20.5953	20.4568	20.3751	20.3007	20.3245	20.4541	20.3066	20.1474	20.1037	20.1398	20.2795	19.7499	20.2493
614	P25337	18.5542	18.2193	18.1871	18.2811	18.6607	18.5267	18.7454	18.9582	18.5465	18.4967	18.2239	18.1871	18.7868	18.9172	18.0376	17.9244	18.176	18.2784	18.3968	18.7472	18.761	18.3432	18.8222	18.4242	18.2014	18.4485	18.2809	18.38	18.4395	18.543	18.5103	18.6671	18.5935	18.5746	18.1731	18.3354	18.5111	18.5425	18.584	18.7472	18.4909	18.4635	18.651	18.2768	18.7318	18.3937	18.6999	18.4517
615	P25339	22.2347	22.1171	22.276	22.38	22.1957	22.0512	22.3933	22.5064	22.0805	22.1566	22.1388	22.09	22.3701	22.1889	21.9509	22.3201	22.1649	22.3988	21.7531	21.7532	21.8908	21.966	21.8025	22.0683	22.0191	21.866	22.2805	22.3395	22.1269	22.0574	22.0317	22.0961	22.2292	22.1178	22.124	22.2101	22.0087	22.1166	22.027	22.1829	22.1262	22.1649	21.8539	21.9346	22.0681	22.0025	21.8063	21.8381
616	P25340	20.2279	20.4293	19.8603	20.2087	20.083	19.9946	20.8072	20.215	20.095	20.2496	20.1436	20.3387	20.2937	20.4722	20.0825	20.9944	20.2944	20.2951	21.2273	20.4692	20.038	20.3765	20.7933	20.508	20.7289	20.5023	20.7143	20.5115	20.8043	20.8305	20.528	20.848	20.5865	20.6365	20.8872	20.5706	21.0253	20.9544	20.5654	20.9264	20.6309	20.5258	20.607	20.1883	20.1647	20.3407	20.3147	20.3091
617	P25342	23.0693	22.8596	22.9534	22.887	22.94	22.8049	22.7629	22.7292	22.808	23.3978	23.0714	23.1687	23.032	22.6543	23.2151	21.9674	21.7159	22.1041	23.4253	23.5955	23.5766	23.5357	23.5292	23.4381	23.4359	23.2627	23.3737	23.5791	23.2662	23.3692	23.5149	23.4296	23.4616	23.2803	23.3907	23.1793	23.5099	23.3609	23.5117	23.2451	23.3419	23.5117	23.5	23.4315	23.5244	23.5362	23.4014	23.4688
618	P25343	24.4961	24.3943	24.4283	24.6055	24.633	24.717	24.6359	24.482	24.649	24.4566	24.7179	24.3996	24.4512	24.5329	24.5508	24.8888	25.0373	25.1207	24.2176	24.2913	24.4162	24.1411	24.4598	24.1798	24.1197	24.1639	24.3124	24.2925	24.154	24.1269	24.074	23.9809	24.0401	23.9699	24.238	24.2181	24.2261	24.0662	24.0053	24.1726	24.2163	24.1901	24.2588	24.185	24.4225	24.3251	24.3601	24.203
619	P25344	20.203	20.0098	20.2994	20.4568	20.423	20.2884	20.1756	20.431	20.1326	20.3407	20.2853	20.0872	20.2242	20.0511	20.2169	20.0131	19.8057	20.0247	20.0524	20.5129	20.338	20.1277	20.3081	20.2435	20.1952	20.0294	20.6751	20.3226	20.2048	20.1674	19.918	20.1995	20.1513	20.1568	20.0707	20.0383	20.2443	19.8912	20.0355	20.0932	20.2187	19.9414	20.1886	20.1981	20.2497	20.289	20.0211	20.1879
620	P25349	24.0554	24.0325	23.9998	23.8952	23.9184	23.9286	23.9809	24.1522	23.6908	23.709	24.0583	24.0467	23.971	24.0147	23.7445	23.7548	24.0205	23.878	23.8468	23.9671	23.7381	24.03	23.8017	23.7954	23.8837	23.7833	23.5445	23.4813	23.8922	23.8247	23.8693	23.8438	23.7647	23.8985	23.7411	23.8667	23.7407	23.8432	23.7445	23.8283	23.7782	23.8627	23.6197	23.882	23.3286	23.681	23.7642	23.7763
621	P25353	20.1764	20.1532	19.9559	20.2688	20.0674	20.1951	20.0049	20.215	19.625	19.9795	19.8776	19.6149	19.9244	20.3445	19.6635	20.6206	20.8536	20.55	18.9272	19.3863	19.371	19.4601	19.3652	19.2511	19.4604	19.4467	19.4467	19.6081	19.4667	19.6186	19.4662	19.7207	19.5505	19.4275	19.5115	19.2503	19.2304	19.3667	19.2	18.8997	19.3125	19.6027	19.0574	18.9446	18.9963	19.1141	19.0891	18.9557
622	P25355	21.741	21.6137	21.8378	21.8243	21.7403	21.585	21.6328	21.6508	21.8067	21.7926	21.7024	21.6585	21.714	21.6385	21.6399	21.1645	21.1661	20.9215	21.896	21.8382	21.8202	21.8202	21.8793	21.7866	21.9812	21.7759	21.8398	21.7826	21.7252	21.66	21.6006	21.6528	21.6567	21.7882	21.7408	21.7696	21.7389	21.7738	21.7599	21.6935	21.7564	21.6942	21.786	21.8123	21.8373	21.7695	21.718	21.7905
623	P25356	19.6715	20.0379	19.6138	20.4409	19.5988	19.9881	20.0656	20.0653	19.3355	20.1667	19.9158	18.7618	19.1762	20.6855	19.676	19.7408	19.4233	18.4706	19.8594	19.6577	19.2739	19.5966	19.8683	19.5581	19.6249	19.4976	19.7118	19.9704	18.8005	19.6252	19.1879	19.666	19.8425	19.549	19.8386	19.4721	18.907	20.0842	18.9509	19.8172	19.7092	19.753	19.8799	19.5438	19.6672	19.8041	19.7274	19.7717
624	P25358	18.7494	19.1815	18.0388	18.0503	18.5111	18.824	18.7887	18.8396	19.0212	18.4519	18.0732	18.4251	18.9774	18.6758	18.934	19.4666	19.0994	19.0049	19.4255	18.6239	18.4574	17.9363	19.0025	18.8436	18.3393	18.7606	18.9018	18.994	19.3113	18.7537	18.5721	19.0971	18.8976	18.6263	18.7242	18.6312	19.0522	19.1672	19.0499	19.2141	18.7671	18.9651	18.9933	18.3579	18.2917	18.3822	18.6128	18.3132
625	P25359	22.0928	21.9744	21.9283	22.1317	22.1635	21.8887	22.0398	21.803	22.3184	22.3234	22.2344	22.1266	21.8561	21.7754	22.3201	21.9568	21.845	21.761	22.6666	22.3568	22.4117	22.3439	22.9191	22.2222	22.5351	22.4213	22.5564	22.3651	22.4635	22.2599	22.4621	22.3461	22.5167	22.3179	22.414	22.3641	22.4361	22.3494	22.3509	22.1102	22.4812	22.526	22.5473	22.5114	22.6086	22.3755	22.8685	22.3079
626	P25361	21.1699	20.876	21.1979	20.8981	20.8406	20.6681	20.8572	21.2235	20.9144	20.8188	21.069	20.7732	21.1307	20.8539	21.1228	20.8477	20.5883	21.0104	21.3726	20.9406	20.907	20.9961	21.0771	21.1	21.2533	20.9134	20.9311	21.0609	20.6361	20.6967	20.7556	20.6469	20.821	20.7315	20.5682	20.7325	20.6202	20.7599	20.8976	20.7585	20.5267	20.6663	21.1782	21.2084	21.3519	21.2503	20.6786	21.1416
627	P25362	17.0551	16.9241	17.6477	17.6405	16.4696	16.8549	17.5836	17.7371	17.4275	17.321	17.2553	17.5309	17.9171	17.1847	17.6232	16.7995	17.2812	17.1241	18.0922	18.8227	18.4004	18.4571	18.2949	18.2544	17.5668	17.5395	18.0612	18.5029	18.0554	18.0078	18.5537	18.3275	18.1777	18.4939	18.1301	18.002	17.1851	17.9732	17.9899	18.37	18.4521	17.9424	17.8597	18.159	18.3467	18.548	17.8921	18.4068
628	P25365	19.7587	19.7174	20.2747	19.2093	20.083	19.827	19.7424	20.2962	20.0401	20.0837	20.8214	19.1987	19.2146	20.1088	19.3813	20.1506	19.6315	19.0097	20.381	19.772	20.1001	19.5591	19.7557	19.2796	19.9657	20.0794	19.8007	19.8747	20.4288	20.1021	20.2998	20.0376	20.2849	19.9558	20.2871	20.279	20.6202	20.5696	20.6344	20.1047	20.1447	20.3504	20.2309	19.8898	19.7189	19.4035	19.5602	19.8114
629	P25366	19.6056	19.7774	19.7329	19.7583	19.8153	19.7623	19.689	19.7619	19.5772	19.903	19.8097	19.4707	19.761	19.4547	19.5332	19.5735	19.8088	19.7154	20.2766	19.837	19.9513	19.961	20.0004	20.1295	20.768	20.1299	20.1477	20.0122	20.3155	20.2287	19.8168	20.4303	20.2315	19.9715	20.2451	20.1696	20.5224	20.4944	20.3814	20.2156	20.3112	20.3665	20.1394	20.2895	20.2353	20.3407	20.0566	20.0065
630	P25367	22.3251	22.5126	22.3121	22.3274	22.3221	22.4361	22.5712	22.6569	22.3681	22.0503	22.5175	22.2844	22.5581	22.6097	22.0829	22.8006	22.9209	23.193	21.6109	21.5312	21.0769	21.5154	21.3656	21.3315	20.9033	20.79	20.7041	20.5515	21.1295	20.9093	21.0493	20.7516	20.9915	20.9541	20.8803	20.7928	21.2228	21.21	21.0228	21.1035	20.7172	20.9394	21.5422	21.9536	21.0554	21.2971	21.828	21.3773
631	P25368	21.6461	21.6039	21.7134	21.7762	21.7928	21.5561	21.5466	21.7362	21.5994	21.6306	21.7672	21.5291	21.9195	21.5334	21.4382	21.0329	21.185	21.2099	21.3493	21.3147	21.2825	21.1429	21.671	21.4453	21.2839	21.2188	21.2098	21.2216	21.3913	21.2547	21.3761	21.3534	21.2459	21.166	21.6156	21.3528	21.0311	21.3749	21.3662	21.236	21.5032	21.314	21.4526	21.5277	21.4944	21.4153	21.6393	21.3322
632	P25369	22.5857	22.6876	22.6756	22.6432	22.8027	22.671	22.6233	22.8189	22.5722	22.6162	22.6146	22.6364	22.6876	22.6929	22.7397	22.9051	23.0475	22.9788	21.9676	22.3908	22.3288	22.3067	22.271	22.2658	22.0975	22.2791	22.3044	22.1847	22.3506	22.2203	22.094	22.2212	22.1395	22.155	22.094	22.1143	21.8437	21.9522	22.0874	21.9679	22.1639	22.0996	22.0146	22.2041	22.219	22.2112	22.1153	22.322
633	P25371	22.0405	22.1187	22.1331	22.2674	22.3397	21.9909	21.9431	22.0217	22.2802	22.3056	22.1072	22.2982	21.9799	22.0304	22.1147	22.0096	22.0475	21.768	22.0431	21.9646	22.1616	21.9731	22.1825	21.9598	22.2668	22.0058	22.2525	22.1055	22.2897	22.2599	22.0749	22.0593	22.1203	21.9256	22.1615	22.0219	22.0159	21.9067	22.1018	22.2224	21.9704	22.1763	21.8232	21.5933	22.0568	22.1797	22.223	21.942
634	P25372	20.4876	20.2747	20.256	20.2401	20.4909	20.5858	20.5511	20.5033	20.7993	20.4697	20.4562	20.2951	20.6532	20.4857	20.8139	20.9148	21.0687	20.9434	20.2895	20.1404	20.3969	20.1799	20.7933	20.1675	20.1225	20.3355	20.1787	20.2053	20.024	19.9404	20.2095	20.2123	20.1238	20.1295	20.2871	20.3642	20.2443	20.0842	20.1547	20.0766	19.9905	20.0548	20.3189	20.3226	20.4871	20.1339	20.3843	20.1651
635	P25373	24.7146	24.7506	24.8364	24.9545	24.976	25.0021	24.9378	24.6255	25.1705	24.9557	24.9421	24.7724	24.7073	24.8329	24.8853	25.7851	25.5039	25.1613	24.575	24.3845	24.9014	24.6304	24.6071	24.4326	24.4237	24.3122	24.4935	24.4626	24.4836	24.4132	24.335	24.3257	24.4993	24.3108	24.568	24.3452	24.4952	24.2097	24.3225	24.2133	24.3129	24.4242	24.5074	24.3482	24.5925	24.6419	24.3827	24.4716
636	P25374	22.5637	22.6836	22.7902	22.5006	22.8693	22.8717	22.8009	22.5402	23.033	22.7194	22.6753	22.6546	22.5754	22.5605	22.8319	22.613	22.362	22.0007	23.385	23.3698	23.4859	23.3835	23.641	23.3121	23.593	23.2762	23.2868	23.2619	23.5002	23.5302	23.5544	23.527	23.4718	23.4691	23.4365	23.5436	23.5294	23.3984	23.541	23.3289	23.2904	23.4222	23.5132	23.1472	23.0187	23.1708	23.4181	23.2151
637	P25375	24.1997	24.2196	24.374	24.4197	24.3697	24.3407	24.3657	24.3843	24.2277	24.3369	24.2435	24.2358	24.4076	24.343	24.4948	24.1326	24.2258	24.2027	23.8847	24.0448	23.8656	23.9172	23.9369	24.1203	23.9798	23.9227	24.1535	24.004	23.996	23.963	23.7929	24.033	23.9513	24.0238	24.0604	24.0405	24.0432	24.2397	24.1985	24.1115	24.2163	24.1777	23.7916	23.9249	23.9191	24.0419	23.748	23.9524
638	P25376	20.891	20.999	21.011	20.8075	20.5406	20.8176	20.8495	20.8155	21.0619	20.9994	20.8395	20.7344	21.0421	20.6275	20.7312	21.0178	21.2079	21.1806	21.3388	20.9126	20.8129	20.7065	20.6421	20.6663	20.9033	20.9134	21.0348	20.7336	20.7758	20.6032	21.1264	21.061	20.4716	21.3193	20.9183	20.9802	21.0207	21.0828	20.8976	20.9851	20.9433	20.7608	20.9961	20.7562	21.0384	20.7345	20.5668	20.7058
639	P25378	18.9621	19.0084	18.7736	18.9711	18.976	18.8835	18.7516	19.1314	18.5876	19.2055	19.0522	19.3045	18.9482	18.8965	18.8095	18.4202	18.5722	18.3525	19.1622	19.801	19.4515	19.4389	19.3326	19.3459	19.4099	19.2981	19.3881	19.276	19.0578	19.3726	19.1498	19.3334	19.1282	19.543	19.3209	19.5466	19.0393	19.447	19.3896	19.4718	19.1981	19.2724	19.211	19.5324	19.354	19.4303	19.1053	19.6479
640	P25379	23.645	23.7876	23.6635	23.4499	23.5892	23.4856	23.6946	23.7495	23.464	23.3842	23.6123	23.696	23.8158	23.733	23.5983	23.3986	23.3104	23.3014	24.4531	24.247	24.2733	24.1798	24.1359	24.1566	24.4612	24.4047	24.1535	24.2528	24.3795	24.2292	24.2416	24.2331	24.3143	24.2797	24.2806	24.4919	24.453	24.2588	24.3225	24.2255	24.1129	24.124	24.6117	24.6276	24.394	24.2634	24.4989	24.5462
641	P25382	21.1034	20.9605	20.8306	21.1545	21.1532	21.094	20.9779	20.7764	21.2809	21.1234	21.1985	21.311	21.1565	21.0294	21.0116	20.8477	21.5063	21.2948	21.6109	21.4593	21.6747	21.5941	21.7324	21.6614	21.811	21.573	21.6007	21.5242	21.7038	21.6407	21.6419	21.6	21.6425	21.6837	21.5481	21.6732	21.9125	21.7905	21.6567	21.5099	21.7069	21.6353	21.636	21.3929	21.6084	21.3536	21.6552	21.4746
642	P25385	22.5452	22.578	22.537	22.5515	22.6657	22.7983	22.7466	22.6008	22.583	22.5611	22.6249	22.2955	22.519	22.5605	22.7849	23.3809	23.3998	23.2861	22.013	22.0784	22.3141	22.0606	22.434	22.2191	21.9812	21.9253	22.2425	22.2253	22.1156	22.0847	22.1951	21.9822	22.1245	22.2502	21.9121	22.169	22.2062	21.8514	22.1747	22.0075	22.071	22.0066	22.2356	22.0374	22.5221	22.46	22.2007	22.2681
643	P25386	24.7003	24.5837	24.6369	24.7445	24.7484	24.8084	24.7665	24.6255	24.7903	24.5764	24.7138	24.5359	24.7203	24.7844	24.6958	24.8774	24.9646	24.8938	24.3288	24.1349	24.2562	24.2137	24.4375	24.2567	24.3952	24.4847	24.4378	24.4176	24.494	24.3733	24.4758	24.35	24.4674	24.3294	24.4989	24.3989	24.5446	24.3693	24.4092	24.3173	24.4031	24.3463	24.2588	24.2866	24.2401	24.2944	24.4989	24.16
644	P25441	22.3217	22.4342	22.2723	22.4871	22.3567	22.3073	22.5354	22.6734	22.2852	22.0647	22.4558	22.2529	22.3822	22.4577	22.1944	22.0516	22.3007	22.2949	21.7438	21.6215	21.7139	21.7126	21.6926	21.5154	21.8795	21.8758	21.9505	21.7447	21.8847	21.9983	21.7932	21.8436	21.9484	21.9373	21.9748	21.8576	21.9209	22.0479	21.9316	21.8809	21.829	21.7967	21.776	21.8366	21.6507	21.7524	21.9262	21.4482
645	P25443	26.0342	26.135	25.8872	25.6673	25.5906	25.6265	26.1569	26.1858	25.2222	25.3009	25.8352	26.1101	26.4363	26.2505	25.5967	25.6547	25.76	25.8915	26.4377	26.6167	26.3029	26.3521	26.3156	26.2071	26.4212	26.465	25.6892	25.5727	26.4506	26.4801	26.3579	26.3632	26.392	26.3632	26.0956	26.3395	26.2808	26.5832	26.1473	26.4881	26.0898	26.0623	26.6606	26.5829	25.8605	26.3582	26.5692	26.5626
646	P25451	23.3268	23.2656	23.3835	23.2805	23.2213	23.0931	23.3629	23.3869	23.3767	23.3183	23.191	23.4878	23.6033	23.2075	23.3295	22.7784	22.7079	23.193	23.8174	23.7323	23.7856	23.7255	24.0863	23.6794	23.6507	23.7308	23.7803	23.9367	23.5519	23.6683	23.7695	23.8781	23.6824	23.601	23.7494	23.6892	23.7236	23.9788	23.7968	23.9142	23.8922	23.9365	23.5446	23.8204	23.956	23.8547	23.582	23.8903
647	P25454	21.5584	21.7208	21.6638	21.6666	21.8097	21.8114	21.6268	21.4727	21.7225	21.6919	21.726	21.7869	21.726	21.7696	21.8901	21.3811	21.5823	21.5605	21.5429	21.4304	21.6287	21.3669	21.9066	21.6979	21.5026	21.5435	21.9168	21.7447	21.65	21.5384	21.5963	21.4571	21.6023	21.4311	21.6156	21.3617	21.7935	21.5429	21.63	21.5429	21.7999	21.6643	21.6896	21.4875	21.9612	21.7866	21.7838	21.5306
648	P25491	25.106	25.0782	24.858	24.8886	24.8539	24.9642	25.1351	25.0398	24.9181	24.866	25.0404	25.2422	25.1836	25.1776	24.9858	24.9764	25.0157	25.0573	25.0692	25.0293	24.917	24.9385	24.8767	24.9616	25.0818	25.0797	24.8866	24.9374	25.1297	25.0682	25.0876	25.1519	24.9834	25.1964	25.024	24.9479	25.1574	25.2408	25.1472	25.1691	25.1465	25.1641	25.1616	25.1691	25.0325	25.0667	25.0418	25.1067
649	P25515	20.1052	20.2875	19.8779	20.0295	19.6146	19.558	20.1869	19.8783	19.7215	19.8182	19.7914	20.0557	20.0513	20.1256	19.5424	18.732	19.0604	18.9046	20.9936	20.651	20.2903	20.6351	20.5276	20.3181	21.1122	21.01	20.4844	20.1666	21.1675	20.7166	20.9537	20.9156	20.7744	21.1567	20.7589	21.0788	20.6732	21.0606	20.6468	20.8453	20.834	19.1096	20.6344	19.8496	18.9799	20.1946	20.8576	20.5943
650	P25554	20.0599	19.5642	19.9663	19.9248	20.0674	19.8925	19.7537	19.8114	19.8736	19.7132	20.2141	19.6364	19.9522	20.0832	19.8534	19.7818	20.1539	20.1394	19.6325	19.8574	19.8247	19.4531	19.7898	19.6603	19.8758	19.9285	19.7183	19.7783	19.623	19.4103	19.4281	19.2592	19.5663	19.8416	19.5265	19.6396	19.5792	19.5791	19.6179	19.5892	19.7403	19.6509	19.4449	20.0253	19.8101	19.9505	19.5684	19.7745
651	P25555	23.8347	23.809	23.7131	23.7926	23.9051	23.8613	23.8724	23.6886	23.7499	23.7556	23.9771	23.7298	23.9399	23.9446	23.9412	23.7036	23.8401	23.7349	23.6238	23.6534	23.7638	23.5909	23.7427	23.5897	23.7175	23.6908	23.8401	23.7194	23.7438	23.6973	23.748	23.4126	23.5889	23.6461	23.7494	23.7199	23.7812	23.6552	23.6377	23.6333	23.6502	23.7026	23.779	23.7048	23.77	23.6488	23.7079	23.5657
652	P25558	21.4269	21.3786	21.4536	21.3056	21.457	21.3652	21.4186	21.4114	21.3919	21.2449	21.1902	21.4114	21.6047	21.6236	21.4382	21.6308	21.3655	21.85	21.279	20.9939	21.3637	21.0859	21.2469	21.2264	21.4834	21.4896	21.7519	21.5312	21.6281	21.5422	21.5075	21.5318	21.4073	21.3637	21.4619	21.4593	21.4938	21.1941	21.5139	21.5215	21.5032	21.4376	21.1467	20.9165	21.2814	21.2423	21.384	21.0878
653	P25559	20.6844	20.644	20.5336	20.5013	20.5268	20.4812	20.4478	20.7964	20.1083	20.3936	20.4695	20.7732	20.5043	20.5586	20.5248	20.6315	20.1539	20.0495	20.9618	20.9587	20.7002	20.9671	20.9457	20.7846	20.8832	21.0384	21.0292	21.0043	20.6774	21.0705	20.8336	20.8281	20.5961	20.9465	20.7689	20.8392	20.7295	20.9758	20.8774	21.1676	20.9562	20.8788	20.8233	21.0128	21.09	21.1611	20.6693	20.7816
654	P25560	21.0423	21.0681	20.3516	20.3974	20.2109	20.6904	20.8495	20.8964	20.4468	20.1932	20.5559	20.8212	21.147	21.0562	20.5248	20.8583	20.3071	20.5331	20.7523	20.9587	20.5263	21.0971	20.3176	21.0116	20.8349	21.076	19.98	20.0122	20.9886	20.917	20.9174	21.1675	20.7081	21.3193	20.7957	20.8392	21.2008	21.5146	20.7011	20.8091	20.5392	20.4025	20.8851	21.3755	20.2684	20.2243	20.598	20.824
655	P25566	21.1514	21.034	20.9491	20.5872	21.0709	21.1034	20.8822	20.5904	20.927	20.8453	20.9551	20.6199	20.8915	20.8634	21.069	21.7234	21.6676	21.2624	20.5624	20.3137	20.4809	20.4748	21.0414	20.4357	20.291	20.5206	20.6467	20.8536	20.3016	20.7475	20.628	20.6844	20.6045	20.3112	20.8803	20.6427	21.0163	20.4666	20.5221	20.4322	20.5119	20.6301	20.3957	20.2895	20.5512	20.9713	20.7428	20.4493
656	P25567	24.6272	24.7599	24.3264	24.367	24.1922	24.3474	24.5179	24.9538	24.1936	23.8221	24.532	24.2472	24.8749	24.8279	24.068	24.6348	24.5175	24.8677	23.5521	23.4375	23.1528	23.5668	23.4285	23.4181	23.6802	23.5003	23.4964	23.7027	23.5183	23.4516	23.5717	23.7438	23.6039	23.5796	23.5759	23.5763	23.7236	23.8013	23.6538	23.6912	23.5413	23.5013	23.6034	23.7162	23.3602	23.5216	23.56	23.5994
657	P25569	19.3297	19.2314	19.2306	19.2778	19.1608	19.2128	19.7383	19.3498	19.1658	19.1287	19.1334	19.0495	19.6132	19.2606	19.4403	19.0902	19.2745	18.9463	19.4702	19.2414	19.3977	19.4625	19.5361	19.0513	19.3462	19.5631	19.2707	19.1373	19.6929	19.4287	19.3778	19.2842	19.3942	19.4396	19.6855	19.3309	19.4363	19.1756	19.4134	19.4675	19.5271	19.5812	19.0826	19.1925	19.3479	19.0807	19.4459	19.2796
658	P25572	18.2463	18.7435	17.5107	18.7695	18.4642	18.1036	18.2698	17.9177	19.0439	18.0607	18.5174	18.5683	18.1868	18.6627	17.7216	18.8675	18.8629	18.3413	17.3952	18.0725	18.2696	17.8735	18.6126	17.7428	18.7282	18.2617	19.0405	18.8862	18.3202	17.867	18.4994	18.3202	17.5831	18.194	18.8455	17.7793	17.9965	18.2013	18.2918	18.5199	18.2373	18.5914	18.1545	17.8859	17.9218	17.3801	18.1116	17.4386
659	P25573	21.3815	21.4669	21.5882	21.4856	21.2498	21.4825	21.4289	21.4841	21.6076	21.1508	21.5131	21.3238	21.4422	21.4798	21.4023	21.5718	21.6917	21.6288	21.3217	21.4041	21.2775	21.2272	21.4883	21.2813	21.3881	21.2719	21.1158	21.2864	21.2435	21.3273	21.2914	21.2697	21.1265	21.4445	21.2313	21.1965	21.4269	21.324	21.4363	21.2292	21.3839	21.3699	21.2691	21.2818	21.0297	21.228	20.9732	21.3524
660	P25574	22.6397	22.6273	22.7489	22.5431	22.5728	22.5367	22.3423	22.7463	22.6207	23.0403	22.5855	22.7744	22.4971	22.3986	22.6426	22.4345	22.0369	21.9912	23.1924	23.3842	23.2679	23.2768	23.0903	23.259	23.462	23.5244	23.1915	23.4513	23.2838	23.2434	23.2967	23.2296	23.4298	23.3137	23.3907	23.4017	23.4449	23.5586	23.328	23.3937	23.1716	23.2612	23.2049	23.2618	23.1384	23.0948	22.8799	23.2316
661	P25576	21.061	20.7682	20.6288	20.7877	21.13	21.1635	20.9057	21.1011	20.9208	21.0577	21.042	21.1481	20.7556	20.8726	21.053	21.1881	21.394	21.0494	20.7739	20.8574	20.9659	20.7164	21.1571	21.031	20.9452	20.9448	21.164	20.7937	21.2775	20.5723	20.8811	20.848	20.4375	20.6814	20.9022	20.578	21.1612	20.6685	20.9252	20.4439	20.8836	20.8992	20.8851	21.1219	21.389	20.691	20.6375	20.7312
662	P25580	20.8572	20.8922	20.7939	20.7981	20.7791	20.6051	20.7592	20.9687	20.7993	20.8844	20.906	20.7803	21.0842	20.8404	21.1731	20.824	20.7728	20.3721	21.2469	21.1029	21.2212	21.0994	21.017	21.1555	21.1583	21.2719	20.8286	21.4063	21.1925	21.1965	21.0613	20.9873	21.1611	21.1185	21.1305	21.1582	21.216	21.2072	20.9318	21.1676	20.8029	20.9941	21.127	20.998	21.1265	21.2134	20.9128	20.9603
663	P25582	22.5502	22.6091	22.5117	22.4966	22.3338	22.4656	22.4714	22.743	22.3771	22.455	22.348	22.3482	22.5617	22.5904	22.29	22.4786	22.3007	22.5892	22.138	22.1035	21.8344	22.2877	21.7187	21.9551	22.3301	22.4037	22.1078	22.1777	22.2416	22.4347	22.2391	22.329	22.2868	22.2754	22.1951	22.286	22.2105	22.4548	22.2966	22.3582	22.2904	22.5356	22.0301	22.111	21.7859	22.1433	21.7258	22.0125
664	P25586	22.1934	22.0611	21.8518	21.8944	21.911	21.7184	21.9593	22.0723	21.7102	21.7926	21.9342	21.8284	22.1479	22.2409	21.7244	21.4906	21.1521	21.254	22.3136	22.2303	22.1482	22.2665	22.2012	22.1985	22.0126	22.0508	21.76	21.6393	21.9504	22.0574	22.133	22.1178	22.2361	22.0497	22.0692	21.9855	22.3338	22.1166	21.909	21.9309	21.9407	22.0146	22.5224	22.4017	21.9993	22.0596	22.4208	22.3306
665	P25588	21.0727	21.1861	21.1213	21.278	21.2426	21.4083	21.2539	21.4682	21.341	20.9225	21.1902	21.0765	21.3367	21.5153	21.1663	21.2983	21.61	21.7372	20.8371	20.8031	20.6466	20.8101	20.8693	20.6183	20.7162	20.9291	21.1945	20.7481	20.8202	20.658	20.7722	20.7305	20.9567	21.0141	20.9352	20.7412	20.843	20.89	20.9454	20.8031	21.0083	21.0201	20.5516	20.627	20.5308	20.7626	20.8383	20.6397
666	P25604	20.9944	21.0589	20.8651	21.1923	21.0981	21.4165	21.1559	20.9484	20.9608	20.9047	21.2614	20.9696	21.0561	21.0409	21.039	21.675	21.6147	21.5487	20.5767	20.5776	20.5831	20.5461	20.8852	20.4937	20.4175	20.2283	20.4762	20.5987	20.3552	20.6353	20.4338	20.4205	20.4139	20.4827	20.3793	20.5953	20.7002	20.6273	20.2635	20.4657	20.5864	20.45	20.7528	20.457	20.8988	20.6164	20.5869	20.5439
667	P25605	23.411	23.2776	23.3071	23.2287	23.2265	23.0802	23.2307	23.3869	23.1556	23.6183	23.349	23.4878	23.1134	23.2581	23.319	22.5354	22.2394	22.4733	23.6238	23.6802	23.7517	23.4802	23.6725	23.7013	23.5219	23.6773	23.6129	23.8955	23.62	23.5773	23.5805	23.5604	23.5437	23.601	23.4951	23.5763	23.5814	23.4839	23.6175	23.481	23.5243	23.5288	23.6432	23.6386	23.7906	23.6698	23.6175	23.6161
668	P25608	21.3112	21.0824	21.3442	21.2098	21.3179	21.1034	20.8495	21.1321	21.4789	21.1406	21.3945	21.2613	21.2461	21.3294	21.4812	22.0332	22.0871	21.7096	20.7856	20.7664	20.948	20.6623	21.2014	20.0288	20.8506	20.8049	21.2565	20.7417	20.0744	19.9887	21.069	20.5231	20.2849	19.0727	21.2396	19.4044	20.8067	20.6514	20.5923	20.4322	20.0096	21.0034	20.6758	21.2668	20.7436	19.9955	20.5764	20.5439
669	P25616	19.6013	19.1373	19.3483	19.2463	19.6309	19.376	19.5786	19.4507	19.8004	19.6462	19.8237	19.5224	19.4033	19.291	19.037	19.2561	19.2313	19.4523	20.2099	19.8574	20.0191	19.6038	19.9803	19.7735	19.9795	19.8071	19.9399	19.4277	19.8435	19.7233	19.9745	19.7947	19.7039	19.7537	19.7438	20.0036	19.8191	19.6205	19.6557	20.0236	19.8391	19.6179	19.993	19.8538	20.0473	19.9239	19.7499	19.8243
670	P25617	21.6109	21.4021	21.4033	21.4706	21.3179	21.2542	21.6818	21.9276	21.3709	21.3374	21.4861	21.3238	21.6413	21.6759	21.2789	20.876	21.2936	21.4523	21.1691	21.1699	20.9233	21.0201	21.0414	20.9844	20.5341	20.753	20.6101	20.5611	20.5454	20.6353	20.5877	20.8379	20.5961	20.7315	20.4654	20.5953	21.069	20.7742	20.9387	20.8259	20.6383	20.7364	21.0481	21.3051	20.5902	20.9396	21.2019	20.8509
671	P25618	20.438	20.5218	19.9162	19.9386	19.869	20.0574	20.3925	20.2037	20.1173	20.1214	19.8135	20.0557	19.6696	19.8541	20.1715	20.7353	20.2848	19.9637	21.0554	20.3936	20.6367	20.2518	20.9657	20.6294	20.3739	20.1953	20.1787	20.3226	20.3867	20.4349	20.6199	20.4642	20.6618	20.4827	20.6631	20.624	20.1657	20.5696	19.993	20.6598	20.0947	20.4303	20.6758	20.1282	20.1283	20.4214	20.2537	20.4567
672	P25623	23.7364	23.6834	23.8217	23.7464	23.864	23.7665	23.7807	23.7399	23.8537	23.6183	23.7477	23.5648	23.6551	23.6473	23.779	23.794	23.8118	23.9229	23.2784	23.1641	23.2427	23.3025	23.4704	23.2377	23.5766	23.5926	23.5982	23.5921	23.5796	23.5604	23.4903	23.488	23.5889	23.5198	23.5266	23.476	23.4449	23.47	23.4535	23.3289	23.3988	23.5117	23.3822	23.3578	23.4269	23.3397	23.7305	23.3242
673	P25626	20.7709	20.6042	20.7255	20.6762	20.8167	20.3907	20.482	20.515	20.5791	20.6291	20.8004	20.9491	20.8527	20.4349	20.744	20.0131	20.0543	20.2118	20.8666	20.5317	20.8276	20.6623	21.0502	20.6433	20.7002	20.5507	20.8536	20.8977	20.7921	20.5287	20.8423	20.815	20.5476	20.4929	20.6901	20.8822	20.9139	20.6109	20.9988	20.9912	21.0191	20.9133	20.9339	20.7562	20.9816	20.7436	20.6375	20.8509
674	P25627	21.7677	21.7276	21.7196	22.0071	21.6541	21.7184	21.7818	21.6186	21.5859	21.6031	21.6535	21.3489	21.8153	21.8375	21.7311	21.4485	21.6757	21.7547	21.573	21.4363	21.5636	21.5209	21.4883	21.6047	21.5131	21.4806	21.5778	21.4144	21.3518	21.2709	21.3492	21.4676	21.2459	21.2831	21.3445	21.4633	21.5399	21.3507	21.3929	21.4734	21.2811	21.4571	21.6779	21.663	21.4835	21.6636	21.4482	21.5791
675	P25631	23.2211	23.2207	23.29	23.1922	23.3197	23.4111	23.2211	23.1022	23.2957	23.3019	23.1991	23.1245	23.3118	23.3811	23.4918	23.9494	23.9648	23.6834	22.9807	22.8473	22.9837	22.7991	23.1231	22.8644	22.7995	22.7626	22.9899	23.1276	22.9086	22.8789	23.0245	22.8925	22.912	22.9146	22.7752	22.8268	22.7521	22.612	23.0584	22.7325	22.7523	22.8279	22.8509	22.8177	23.0757	22.8284	23.0713	22.8238
676	P25632	22.7909	22.727	22.8432	22.7564	23.134	23.0109	22.8644	22.9419	23.0361	22.9556	22.9645	22.7623	22.9858	22.9634	23.0506	22.7076	22.9639	22.8164	22.6078	22.6877	22.7223	22.4677	22.7987	22.6891	22.2271	22.3688	22.3852	22.3943	22.3506	22.2138	22.3095	22.2897	22.2868	22.1143	22.3478	22.3803	22.5264	22.2427	22.5242	22.3203	22.573	22.4876	22.6301	22.4256	22.7178	22.7757	22.5489	22.6764
677	P25635	21.2456	21.1626	21.1385	20.9581	21.0879	20.9816	21.3748	21.1234	21.1291	21.1802	20.9883	21.1912	21.1565	21.3215	21.3	21.3486	21.0932	21.0444	22.0401	21.7992	21.9916	21.7459	22.0478	21.7563	22.1924	22.056	22.0602	21.9181	22.0259	22.1029	22.0883	22.0512	22.0181	21.991	22.0735	22.0809	22.3294	22.2595	22.1087	22.0591	22.0127	22.1381	22.1159	22.017	21.8552	21.937	22.1259	21.8122
678	P25637	19.8416	19.6508	19.5475	19.546	19.7835	19.8077	19.5133	19.7209	19.805	19.6541	19.865	19.6001	19.6971	19.6376	19.8904	19.2451	18.5792	19.049	18.9216	19.2784	19.2099	19.3667	19.484	19.5878	19.3306	19.0242	19.3927	19.5286	19.3321	19.3911	19.4531	19.0608	19.5692	19.4161	19.13	19.4194	19.4084	19.0751	18.9557	19.1614	19.3992	19.5151	19.1157	19.1532	19.3996	19.387	19.7601	19.3974
679	P25638	20.1186	19.929	20.522	19.9955	19.969	20.331	20.2109	19.6717	20.0566	20.2322	20.2715	19.9549	20.3937	20.3688	20.4694	21.0411	20.9652	20.8777	19.7181	19.9283	19.9829	19.8064	20.0628	19.8276	19.5366	19.7797	19.9233	19.9415	19.7515	19.9887	19.5878	19.622	19.8692	19.856	19.5471	19.5109	19.828	19.7499	19.8524	19.725	19.8022	19.7661	19.6913	19.6238	19.9227	19.8991	19.8544	19.8366
680	P25642	21.1217	20.9007	21.011	21.0476	21.3063	21.2904	21.1653	21.0935	21.2923	21.0637	21.1293	21.2564	20.9583	21.2616	21.1592	21.534	21.9529	21.7547	20.7788	20.7741	20.7974	20.6623	21.1962	20.9646	20.5207	20.79	20.8666	20.8977	20.7345	20.9663	20.705	20.6193	20.7351	20.6527	20.7957	20.7928	20.7468	20.6765	20.8976	20.8349	20.6097	20.7771	20.831	20.8051	20.9922	20.8537	21.1142	20.7816
681	P25644	23.3932	23.5027	23.206	23.3814	23.4388	23.3554	23.7246	23.6886	23.3688	22.9091	23.4313	23.2375	23.4663	23.6908	23.1269	23.5464	23.644	23.8481	22.8464	22.4296	22.5981	22.5409	22.8073	22.4621	22.8089	22.4812	22.4491	22.5805	22.7741	22.8019	22.6244	22.6728	22.7766	22.6709	22.78	22.7523	22.9733	22.8694	22.8664	22.7925	22.7236	22.6372	22.666	22.7401	22.4229	22.4908	22.9893	22.5647
682	P25649	18.8771	19.0252	18.6564	18.8374	19.3776	18.9819	19.1086	19.2295	18.9566	19.0309	19.2655	19.1125	19.3244	19.4475	19.6308	19.9805	19.7228	19.759	18.5021	18.1118	18.0496	18.3349	17.9839	18.5959	18.3579	18.5224	18.5679	18.8025	18.3275	18.2845	19.3581	18.5795	18.3467	18.3611	18.505	18.9172	19.2064	18.8001	19.0291	18.4489	18.9432	19.0428	18.1779	18.4244	18.7133	18.6873	17.8062	18.5815
683	P25651	20.0811	20.0529	19.8211	19.8397	20.0177	20.1402	20.1437	20.0011	20.3985	20.0595	20.0048	19.8797	19.8976	20.0193	20.279	20.3066	20.2848	20.2567	19.6407	19.9473	19.9731	19.5188	19.8479	19.7219	19.7213	19.582	19.98	20.0025	19.8489	19.8221	19.7489	19.8101	19.6397	19.926	19.557	19.6651	19.9275	19.6972	19.6268	19.4847	19.7403	19.7265	19.8957	19.4505	20.0185	19.6438	20.2781	19.5581
684	P25654	21.6818	21.8125	21.4907	21.698	21.6288	21.5214	21.7146	21.6864	21.5434	21.7563	21.8535	21.9708	21.5435	21.6055	21.7689	21.3229	20.6055	21.442	22.4347	22.2002	22.499	21.8336	22.053	22.1066	22.2464	22.2439	22.2454	22.2927	22.3687	22.2956	22.2913	22.159	22.2984	22.1293	22.366	22.2313	22.3734	22.2215	22.3095	22.0997	22.2997	22.3175	22.379	22.2295	22.2539	22.1322	22.6493	22.533
685	P25655	23.7085	23.7282	23.7131	23.6385	23.6333	23.6427	23.903	23.6955	23.6051	23.6765	23.6641	23.7298	23.7167	23.733	23.6595	23.589	23.4866	23.5883	24.0107	23.9467	23.7747	23.9508	23.8998	23.8544	24.1349	24.0918	24.0514	23.9679	24.0614	24.0221	23.9788	24.033	23.9417	24.0536	24.0453	23.9745	24.139	24.1317	24.0838	24.1045	24.033	23.9847	23.857	23.8526	23.7512	23.7933	23.7305	23.7889
686	P25659	19.2634	18.7889	19.072	18.9227	18.4219	18.7294	19.2229	18.8218	18.7657	19.1925	19.1334	18.7894	18.8826	18.4105	18.685	19.045	19.2966	17.9749	19.3029	19.432	19.6743	19.4389	19.7598	19.4317	19.3123	19.3821	19.3477	19.1915	19.2772	19.35	19.2279	19.2503	19.5148	19.4103	19.302	19.2742	19.6559	19.2523	19.3631	19.2309	19.2073	19.4306	19.5018	19.2661	19.4208	19.3833	19.6441	19.5581
687	P25694	26.0672	26.0668	26.0438	26.2164	26.177	26.2155	25.985	26.0434	26.1457	26.2508	26.1864	26.0661	26.0338	26.0898	26.3637	26.2042	26.184	26.2589	26.1009	26.1003	25.9468	26.0454	25.9064	26.1118	26.147	25.9862	26.1668	26.172	26.0898	26.1	26.0734	26.0781	26.0683	26.1354	26.0679	26.1234	26.1665	26.2614	26.3153	26.3213	26.391	26.3032	25.9971	26.0162	26.1477	26.0572	25.8371	26.035
688	P25719	22.9873	22.9316	23.058	23.1617	23.0574	22.9933	23.0713	22.8149	23.2632	22.9639	23.0114	22.9375	22.914	23.0398	22.9971	23.5785	23.6332	23.6594	22.6441	22.5717	22.7876	22.4725	23.1865	22.712	22.8561	22.5533	22.7673	22.8013	22.626	22.5561	22.5224	22.3892	22.7195	22.531	22.4725	22.4281	22.685	22.4629	22.5742	22.5014	22.8799	22.383	22.8742	22.759	22.9458	22.7309	22.9655	22.6226
689	P25808	21.46	21.5613	21.5495	21.525	21.7024	21.3211	21.5576	21.4008	21.4143	21.7062	21.5911	21.585	21.5227	21.4323	21.4921	21.419	21.214	21.3958	21.9171	21.9179	21.811	21.8336	21.8835	21.8071	21.9982	22.0666	21.9839	21.9003	21.987	21.9894	21.8742	22.0272	21.9007	21.8615	22.0457	21.9758	22.2435	22.0598	21.9929	21.86	21.9256	21.9405	22.0301	22.0028	21.8434	21.6817	21.8874	21.9778
690	P25847	21.6818	21.6237	21.5298	21.5533	21.4721	21.682	21.5347	21.3673	21.3852	21.9186	21.726	21.9451	21.5312	21.5628	21.5831	21.8721	21.4604	21.4241	22.0349	22.0374	21.8861	22.0989	22.2824	22.027	22.4743	22.2679	22.2183	22.2176	22.4985	22.5123	22.3247	22.2845	22.337	22.299	22.5389	22.4129	22.2666	22.5742	22.47	22.3558	22.4266	22.5063	22.0242	22.2041	21.896	22.0144	22.2262	22.124
691	P26263	19.4823	19.6961	19.4579	19.4305	19.2834	19.4976	19.9661	19.9933	19.1684	19.8077	19.647	19.4319	19.5714	19.1416	19.7799	19.4999	19.184	19.2709	19.8662	20.1404	20.2736	19.9014	20.0264	19.9998	19.7634	19.406	19.98	19.8572	19.9846	20.0324	19.1672	19.7049	19.9484	19.9412	19.721	20.0779	19.714	19.6092	19.8596	19.6511	19.6437	19.7783	19.8957	19.2784	20.1884	20.2243	19.8544	20.0842
692	P26321	26.934	26.812	26.8345	26.8616	26.7709	27.0108	27.0289	27.0191	26.9095	26.8447	26.8281	26.7706	26.8699	26.893	26.8222	26.9162	26.7683	26.7608	26.8847	26.9691	26.408	26.9028	26.4515	26.7876	26.7953	26.6029	26.6162	26.6596	26.5826	26.5687	26.5762	26.7794	26.5497	26.6771	26.4512	26.7117	26.5821	26.8036	26.7042	26.7288	26.6018	26.6695	26.8545	26.9425	26.465	26.7383	26.8845	26.9509
693	P26364	18.846	19.2217	18.9386	19.3469	19.5176	18.9339	19.0831	18.9289	19.3632	19.0941	19.082	19.0495	19.1642	17.7656	19.1366	17.9977	19.0765	18.3291	17.7359	18.613	18.2461	18.6598	18.5363	18.7361	18.6213	18.8854	19.0626	18.1509	18.7948	18.3473	18.4688	18.8481	18.2271	18.2143	18.728	18.6312	17.5308	17.5833	17.6541	18.4104	18.6286	18.8401	18.4774	18.741	18.8545	18.8452	18.0605	19.0339
694	P26570	19.5587	19.5112	19.4223	19.475	19.2106	19.7981	19.4536	19.7968	19.5959	19.2603	19.4084	19.5795	19.6336	19.5541	19.483	19.205	19.0499	19.0881	19.6831	19.7553	19.8117	19.8534	19.7272	20.0657	20.1952	19.9707	19.8844	20.115	20.3249	20.4501	20.1965	20.3988	20.1133	20.2477	20.2871	20.1021	19.9275	20.0044	20.1784	20.3245	20.2393	20.1089	19.815	19.6104	19.455	20.0404	20.0371	19.9824
695	P26637	26.5272	26.4503	26.4355	26.601	26.3626	26.4626	26.3515	26.4864	26.3506	26.3634	26.4359	26.3386	26.5096	26.5272	26.3279	26.29	26.0295	26.269	26.3156	26.1826	26.2508	26.4084	26.2876	26.3153	26.3913	26.4218	26.3907	26.3144	26.3632	26.4209	26.4374	26.3992	26.3404	26.4366	26.3917	26.3771	26.4359	26.4647	26.3917	26.408	26.37	26.3637	26.1828	26.2068	26.2513	26.2178	26.2614	26.1626
696	P26754	21.9743	22.0193	21.8913	21.9359	21.851	22.1046	21.8072	21.8646	21.5434	21.8403	21.8354	21.7002	21.9697	21.8218	21.9763	22.0479	22.1023	22.0644	21.5881	21.8882	21.6076	21.5896	21.5613	21.6979	21.3106	21.4504	21.4867	21.8442	21.3839	21.6441	21.6091	21.5422	21.3706	21.6229	21.5221	21.5032	21.7101	21.4231	21.3929	21.6584	21.5561	21.7022	21.5533	21.6119	21.8216	21.9135	21.6287	21.7948
697	P26755	21.1862	21.1595	21.105	21.3319	21.4016	21.4413	21.3154	21.2693	21.3312	21.4116	21.3586	21.311	21.1681	21.0636	21.4023	21.513	21.0445	21.2624	21.0656	21.3947	21.169	21.1775	21.1716	21.3422	21.0644	21.0384	21.5605	21.3464	21.4174	21.0314	21.148	21.2017	21.2165	21.2532	21.0507	20.8822	21.24	21.223	21.2813	21.0092	21.3314	21.2023	21.2691	21.1654	21.427	21.1901	20.8653	21.1592
698	P26783	27.7458	27.594	27.375	27.6305	27.5763	27.2282	27.631	27.5581	27.4467	27.2038	27.6485	27.7056	27.5765	27.3592	27.3763	26.9576	27.0722	27.1263	27.5394	27.5595	27.5944	27.5946	27.7464	27.5598	27.5182	27.6133	27.3755	27.1061	27.5592	27.3426	27.4794	27.5592	27.5187	27.631	27.4794	27.4095	27.7846	27.41	27.4481	27.4097	27.6489	27.3763	27.5772	27.5944	27.4796	27.4484	27.975	27.5946
699	P26784	24.6272	24.5776	24.175	24.139	23.9846	23.876	24.5759	24.4565	23.9964	23.9233	24.3269	24.4303	24.7073	24.4683	23.9286	23.9608	23.291	23.5655	25.3474	25.2781	25.1522	25.1472	25.1216	24.941	24.8729	24.7763	23.7208	23.6161	24.985	24.5759	24.9385	25.1351	24.7879	25.0454	24.5568	24.7387	25.2637	25.1846	24.6034	24.7988	24.5601	24.3285	25.5011	25.5549	24.0974	24.4353	25.6196	25.115
700	P26785	25.4965	25.5372	25.116	25.1833	24.7746	24.6917	25.4703	25.2451	24.7176	24.7284	25.4696	25.229	25.7533	25.3886	24.7495	24.8819	24.4289	24.5468	26.1629	26.147	25.8479	25.9339	25.8546	25.7	25.6192	25.7285	24.8982	24.545	25.7888	25.6003	25.6689	25.6003	25.7452	25.8298	25.3758	25.4784	25.9585	25.9339	25.3597	25.6007	25.3134	25.2649	26.1242	26.2399	24.9046	25.1644	26.3521	25.8483
701	P26786	28.15	28.2418	28.2413	28.0268	28.1497	27.784	27.9747	28.088	27.9742	28.1502	28.2416	28.3185	28.1498	28.15	28.0891	27.4261	27.6285	27.7837	28.2428	28.0581	27.746	27.6673	28.1505	27.7854	27.8844	28.1505	28.2418	27.8839	27.9276	27.9276	27.8846	27.785	27.9752	28.0887	27.928	27.9276	27.5587	28.0013	27.8846	27.9749	28.15	28.0275	28.1504	28.3192	28.3195	28.0893	27.8846	28.0275
702	P26793	22.1583	21.9744	22.0145	22.2634	22.2721	22.1277	22.149	22.13	22.1725	22.2152	22.1922	22.182	22.2024	22.1446	22.2419	21.8329	21.9405	21.8649	22.2005	22.2056	22.0368	22.1182	21.7947	22.207	22.1436	22.1145	22.2368	22.1949	22.0163	22.1645	22.027	21.968	22.2425	22.1061	22.057	22.1243	22.0159	22.1133	22.0624	22.2027	22.0328	22.1381	22.0891	22.006	22.2656	22.1211	22.1125	22.1907
703	P27344	19.8917	20.6963	19.7789	20.1891	19.4363	19.9743	20.1555	19.7697	19.8332	19.8794	20.0795	20.1548	20.0684	19.7966	20.0519	20.139	19.835	19.6554	20.2561	19.6444	19.9055	19.3743	19.9803	19.8007	19.3416	19.8251	19.9299	19.9391	19.666	19.851	19.5758	19.7985	19.2221	19.8273	19.7085	19.5024	20.1208	19.6347	19.8656	19.6648	19.7577	19.7053	19.6155	19.6481	19.9227	19.7135	20.1316	20.04
704	P27351	20.6975	20.6135	20.6253	20.5872	20.6127	20.5937	20.7523	20.6835	20.5563	20.7546	20.4897	20.7732	20.6677	20.5631	20.2915	20.139	20.1674	20.2118	21.0554	20.9939	21.0443	21.0481	20.9657	21.209	21.0323	21.2322	21.1698	21.0362	21.1521	21.0241	21.0338	21.061	20.8916	21.0205	21.007	20.9735	21.0476	21.1392	21.0105	21.0827	20.8836	21.0467	21.0481	21.082	21.0189	21.0347	20.7841	21.0777
705	P27466	22.4682	22.7113	22.7022	22.8298	22.7448	22.9014	22.4229	22.5756	22.6982	22.6439	22.5129	22.7191	22.5004	22.6443	22.6581	22.6475	22.8229	22.8164	22.4098	22.4035	22.4369	22.484	22.3277	22.484	22.4059	22.2639	22.2593	22.303	22.191	22.2203	22.217	22.1996	22.3933	22.1751	22.4392	22.2662	22.0706	22.1458	22.3067	22.3047	22.2997	22.3095	22.3822	22.388	22.6337	22.6936	22.4848	22.3411
706	P27472	22.6452	22.616	22.8668	22.7179	22.7869	22.6563	22.4029	22.6124	22.7489	23.0869	22.6802	22.7652	22.3928	22.2853	22.7514	22.9294	22.3007	22.5774	23.2241	23.3129	23.5126	23.4802	23.1362	23.3485	23.1472	23.4186	23.3216	23.3684	23.6668	23.5773	23.3473	23.6081	23.2299	23.528	23.4365	23.5963	23.2065	23.3254	23.3652	23.5417	23.4667	23.455	23.2478	23.3438	23.3695	23.314	23.3242	23.3598
707	P27476	26.2505	26.3907	26.2805	26.2603	26.4794	26.5607	26.3771	26.5815	26.509	26.2172	26.3389	26.3263	26.4503	26.4953	26.3153	26.4481	26.6819	26.675	26.0044	25.9468	25.7773	26.035	26.0572	26.0679	25.883	25.9477	26.0338	26.0393	25.8361	25.8592	25.7225	25.8533	25.8671	25.8133	25.8955	26.1518	25.8179	25.8601	25.7601	25.9741	25.8238	25.7898	25.9858	26.0451	26.1365	25.8312	25.7447	25.9339
708	P27514	21.8345	21.9188	21.8148	21.9079	21.8274	21.8725	21.7483	22.0693	21.7024	22.0044	21.5591	21.7601	21.7739	21.9348	21.9292	22.0579	21.9058	22.2122	21.2562	21.7424	21.7139	21.8471	21.5822	21.6979	21.6882	21.7569	21.6913	21.8021	21.6804	21.9272	21.8288	21.9327	21.8193	21.7634	21.827	21.7167	21.5146	21.7496	21.7401	21.8661	21.762	22.0554	21.5256	21.7641	21.6177	21.7452	21.7132	21.8454
709	P27515	20.0014	19.4242	20.3364	19.8191	19.3106	19.9195	20.1984	20.2434	19.7821	19.836	20.0048	19.7298	19.8123	19.5829	20.0519	19.3251	20.0205	19.6747	20.101	20.1795	20.0537	20.3033	19.9623	19.8446	20.4466	20.292	20.3762	20.2975	20.0526	20.0762	20.2233	20.2239	20.1513	20.0926	19.9889	20.1192	19.8468	20.0203	20.2925	20.4021	20.3765	19.8044	20.0746	20.0678	19.9723	20.3668	19.9209	20.0671
710	P27614	24.251	24.2769	24.2168	24.292	24.1669	24.445	24.2163	24.3594	24.1562	23.8221	24.1878	24.1367	24.2994	24.3612	24.219	24.4413	24.7209	24.588	23.5244	23.6802	23.5379	23.6233	23.482	23.6664	23.3615	23.388	23.1948	23.2809	23.417	23.3324	23.4381	23.4126	23.4298	23.4002	23.3766	23.4017	23.4558	23.5117	23.2758	23.6001	23.4855	23.4222	23.301	23.4928	23.2356	23.443	23.3598	23.4888
711	P27616	24.5329	24.4579	24.5769	24.6373	24.6193	24.297	24.4254	24.2251	24.7355	24.8989	24.5878	24.7857	24.4977	24.3169	24.6576	24.0552	23.6013	23.8698	25.0244	25.0206	25.2338	25.2276	25.2625	24.9858	24.8849	24.9122	24.9685	24.8936	24.7819	24.8304	24.8088	24.7645	24.7763	24.7186	24.9968	24.7472	24.9421	24.8762	24.9276	24.8897	24.9218	24.7542	25.058	24.9407	25.0127	24.9646	24.9669	24.9588
712	P27637	20.8486	20.876	20.8876	20.9105	20.8688	21.114	21.012	21.0935	21.0513	21.0053	21.0785	20.9491	20.9727	21.2366	21.069	21.651	21.4865	21.3884	20.3532	20.289	20.4175	20.3765	20.5649	20.5951	20.6592	20.9713	20.8061	20.7158	20.4813	20.6831	20.5714	20.4534	20.6739	20.4555	20.7152	20.4098	20.5664	20.3751	20.6468	20.7055	20.5982	20.5398	20.5067	20.507	20.7436	20.5288	20.7841	20.5943
713	P27680	20.2178	20.1532	20.3914	20.3066	20.4056	20.2097	20.3765	20.3494	20.3469	20.4088	19.8405	20.1548	20.1778	19.9322	20.6336	20.4333	20.7218	20.2951	20.0695	19.9564	19.844	20.0575	19.9803	20.0919	20.0198	20.0294	20.3317	20.0279	20.1095	20.1534	19.9298	19.9586	19.8653	19.8945	20.0707	19.914	20.0447	19.64	20.1401	20.0766	19.8926	20.0825	19.8957	20.0068	20.3912	20.0974	19.7042	20.1257
714	P27692	23.4496	23.5027	23.3969	23.4228	23.4973	23.3798	23.225	23.3114	23.3266	23.5495	23.453	23.5648	23.2576	23.2581	23.5179	23.5348	23.2041	23.3434	24.2176	23.895	23.9843	24.0896	24.1672	24.0103	24.3638	24.3122	24.1761	24.1823	24.2425	24.2705	24.4041	24.3989	24.3379	24.3548	24.2739	24.3363	24.5342	24.4693	24.2172	24.2624	24.2999	24.3644	24.1854	24.0579	24.0766	24.0285	24.3827	24.1389
715	P27697	20.891	21.0589	21.05	21.1657	20.5579	20.8084	20.9517	21.0935	21.0994	20.9664	20.9407	21.0765	21.0561	20.9478	20.9071	20.876	20.8797	20.9026	21.0554	20.9047	21.0661	21.0613	20.7026	21.0821	21.0506	21.3788	21.3765	20.9929	21.1226	21.1134	20.8811	21.0096	21.0392	21.1313	21.2019	21.1703	21.2008	21.1782	20.9684	21.0877	21.1347	21.1142	20.9339	20.8997	21.115	20.9713	20.9865	21.0087
716	P27705	20.7351	20.8053	20.6753	20.7193	20.684	20.9168	20.7412	20.807	20.611	20.3748	20.6105	20.7067	20.7222	20.7634	20.3925	21.0411	21.4058	21.1919	19.9566	20.056	19.9055	20.078	20.338	19.9358	20.1677	20.1827	20.3501	20.0677	20.4171	20.278	20.0746	20.482	20.0126	20.2477	20.005	19.9343	20.2799	19.8695	20.1241	19.8837	20.418	20.1675	19.9675	19.9266	20.2218	20.014	20.1689	20.1137
717	P27801	21.2519	21.1595	20.9256	21.2098	20.8952	21.7377	21.2597	21.1443	20.8749	20.9994	20.9492	21.2166	20.9476	21.2116	21.1336	20.8033	21.3078	20.9434	21.5799	21.261	21.3187	21.2272	21.4799	21.1284	21.695	21.2719	21.099	21.0268	21.4518	21.4109	21.5075	21.4764	21.2882	21.4055	21.3699	21.5075	21.6773	21.3363	21.4056	21.308	21.2811	21.4116	21.1878	21.2023	21.0042	21.3053	21.0022	21.2207
718	P27809	22.4011	22.4858	22.6291	22.4166	22.308	22.2554	22.3243	22.5428	22.2015	22.3847	22.3046	22.4874	22.4238	22.478	22.3709	22.0195	22.0259	21.9759	22.2103	22.3141	22.2668	22.3684	22.1464	22.3411	22.3614	22.4129	22.1797	22.1722	22.4418	22.299	22.4342	22.532	22.3835	22.3348	22.3541	22.343	22.1487	22.3822	22.4328	22.4188	22.2769	22.3232	22.3226	22.2745	22.1571	22.2275	22.2164	22.2952
719	P27810	23.9563	23.7985	23.7554	23.8514	23.8952	23.6992	23.657	23.7065	23.7808	23.7885	23.8625	24.0619	23.7539	23.6211	23.9286	23.1493	22.9577	22.8231	23.8468	23.9049	23.8728	23.9333	23.9681	24.2075	23.8009	23.8094	24.0514	23.9591	23.9293	23.8422	23.9053	23.9388	23.9417	23.911	23.9676	23.9888	23.8598	23.8013	23.7305	23.8009	23.8922	23.8775	23.949	24.1613	23.9108	23.9627	23.8873	24.2321
720	P27882	21.0796	21.0589	20.9331	21.0639	21.1734	21.1822	21.0556	20.9484	21.2517	21.1282	21.0785	21.1271	20.8329	21.0294	21.1086	21.2983	21.3137	21.3515	20.6324	20.6587	21.0085	20.8101	20.8164	20.8716	20.6825	20.7979	20.6842	20.9685	20.9371	20.7475	20.6693	20.6602	20.808	20.7088	20.6901	20.8694	20.5758	20.5971	20.8851	20.6134	20.9214	20.6745	20.7204	20.6912	20.9922	20.7927	20.9961	20.8679
721	P27929	21.0013	21.2283	21.1156	21.1183	20.5268	21.0305	20.9142	21.153	20.9864	20.898	21.0959	20.994	21.0348	21.4115	20.8679	21.0329	20.8464	21.201	20.7739	20.8942	20.4317	21.0613	20.5512	20.9522	21.0186	21.1886	20.7983	20.8746	20.9971	21.0166	21.0382	21.0511	21.1351	20.7972	20.8477	20.9485	21.0861	21.1284	20.7706	21.0782	21.1694	21.0885	20.9339	21.0898	20.7592	21.1038	21.5251	21.0087
722	P27999	20.8703	20.7267	20.636	20.4915	20.423	20.3702	20.4136	20.7667	20.1476	20.2126	20.3734	20.5928	20.6042	20.7179	20.4981	20.1875	20.3569	20.3963	21.093	21.1289	21.1884	20.9565	21.165	21.1893	20.6653	21.1079	20.7565	20.7363	21.0299	20.8972	21.1264	20.9938	21.1611	21	20.8247	20.8822	20.9684	20.866	21.077	20.8942	20.6469	20.9042	21.163	20.9165	20.9816	20.808	20.9631	21.1174
723	P28000	23.2211	23.1868	23.3219	23.3478	23.5892	23.4517	23.334	23.2278	23.489	23.4872	23.2017	23.2979	23.37	23.0662	23.3846	24.0252	24.0388	24.1115	23.0481	22.9816	23.0297	22.9157	23.2254	22.9612	22.9434	22.7916	23.3216	23.1652	22.9714	22.8575	22.9177	22.9666	22.7737	22.8076	22.8592	22.9487	22.9452	22.791	22.9645	22.9671	22.7669	22.8362	23.1358	22.8533	23.3602	23.2852	22.886	23.0713
724	P28004	20.0599	20.0529	19.9431	19.969	20.105	20.3907	19.9776	20.0653	19.9806	20.0388	20.1578	20.0557	20.0986	20.1393	20.0825	20.387	20.8345	20.5331	19.3006	19.4892	19.4213	19.1808	19.5422	19.1756	19.3621	19.6661	19.3116	19.4713	19.2856	19.569	18.9117	19.0311	19.5735	19.4004	19.756	18.9223	19.6422	19.1454	19.8123	19.3123	19.3783	19.2499	19.4652	19.1952	19.461	19.6397	19.6359	19.4134
725	P28005	20.2178	20.0379	20.0355	20.0975	20.2109	20.1951	20.2564	20.1772	20.1326	20.0198	20.2141	19.927	20.4467	20.2194	20.1343	20.0451	20.0847	20.002	20.0283	20.0034	20.3969	19.8605	19.8788	19.9189	20.0922	20.1197	19.9627	20.0979	20.0744	20.0102	20.1658	20.1333	20.0794	19.9861	20.2213	20.1192	20.2116	20.2349	20.4237	19.9473	20.0096	20.1409	20.2213	20.1404	20.3116	20.0524	20.1812	19.9498
726	P28007	23.3487	23.3565	23.142	23.0826	23.0366	22.8763	22.876	23.1563	23.0625	22.7945	22.8891	23.3639	23.3378	23.334	22.9686	23.0036	22.9869	22.991	22.5083	22.5237	22.2872	22.7218	22.6172	22.6176	22.2714	22.505	21.8797	22.1092	22.4746	22.3545	22.4621	22.5452	22.6404	22.5525	22.0813	22.4161	21.6361	22.7369	22.3695	22.643	22.4161	22.2728	22.8592	23.1254	22.4514	22.7079	23.1201	22.9893
727	P28239	21.094	20.7944	20.7618	21.0034	21.1359	21.0305	21.0819	20.9779	20.8749	21.0272	21.042	21.2086	20.9161	20.8	21.0207	20.7148	20.3713	20.7906	21.2909	21.4363	21.5777	21.125	21.4364	21.507	21.1583	21.2322	21.1945	21.3341	21.4734	21.242	21.2139	21.1492	21.2706	21	21.1961	21.2246	21.3689	21.07	21.3827	21.2292	21.4402	21.5262	21.2691	21.1899	21.4835	21.323	21.4168	21.3268
728	P28241	24.2146	24.0531	24.1833	24.139	24.2076	23.876	24.0536	23.9123	24.1682	24.2133	24.1139	24.185	24.0216	23.9446	24.0989	23.7693	23.7382	23.6293	23.9627	23.8113	24.3867	24.1901	23.7617	23.9863	23.729	23.7833	23.8026	23.6161	23.9419	23.9261	23.8026	23.766	23.7543	23.911	23.9381	23.9139	23.614	23.7065	23.4306	23.6465	23.5986	23.6458	23.9788	23.9328	23.9417	23.9957	23.8026	24.0877
729	P28263	19.7171	19.95	20.0707	20.0876	20.0177	19.9701	19.4346	20.1639	19.7898	20.0702	19.7502	19.7838	19.6653	19.7351	20.2005	20.7353	20.7001	20.2711	19.4035	19.7502	19.738	19.7031	19.733	19.8386	19.3073	19.7272	19.3983	19.72	19.4239	19.5873	19.4233	19.5133	19.4093	19.6756	19.0574	19.5905	19.2612	19.0873	19.3197	19.4847	19.4945	19.434	19.3304	19.3439	19.7859	19.7879	19.2333	19.4705
730	P28272	25.0064	25.3032	25.1797	25.0623	24.976	24.8595	24.958	25.3674	25.1705	25.1038	24.9028	25.1315	24.9902	25.3068	24.925	25.3204	25.4368	25.3929	24.8191	24.9991	24.5987	24.9942	24.6849	25.024	24.9247	24.8645	25.0085	25.0976	24.7581	24.8027	24.774	24.6431	24.9364	24.7453	24.5421	24.8329	24.0212	24.9801	24.7827	25.1271	24.9961	24.9561	24.9588	25.0732	25.1754	25.3862	24.8706	25.215
731	P28273	23.7085	23.7179	23.7554	23.758	23.941	23.8224	23.7907	23.6955	23.7214	23.6765	23.962	23.6725	23.7778	23.6081	23.853	23.5348	23.9191	23.7645	23.943	23.8672	23.9947	23.9738	24.0589	23.9221	24.1349	24.0143	24.1124	24.1208	24.264	24.073	24.0264	23.9714	24.1738	24.1327	24.1495	24.1381	24.1986	24.07	24.2172	24.0191	24.0771	24.1512	24.0158	23.8638	23.9417	23.943	24.0858	23.9692
732	P28274	24.4296	24.4202	24.175	24.2477	24.1566	24.2126	24.3525	24.1767	24.3222	24.3553	24.2963	24.3322	24.3405	24.2579	24.2762	23.7775	23.644	23.6834	24.8191	24.7369	24.8208	24.7588	24.7831	24.8641	25.109	25.0214	24.8226	24.9134	24.8678	24.8398	24.9118	24.9351	24.973	24.8824	24.9534	24.9166	24.971	24.9669	24.9174	24.9483	24.9322	24.9147	24.8993	24.6756	24.5707	24.6285	24.6692	24.7062
733	P28319	22.3042	22.3798	22.2166	22.6507	22.1957	22.5318	22.3571	22.1954	22.3873	21.8629	22.3718	22.3211	22.1598	22.1639	22.3024	23.0154	22.8478	22.7432	22.6956	21.3996	21.9346	21.8514	21.9046	21.7092	21.4556	21.474	21.0895	21.6307	21.856	21.5422	21.4129	21.5845	21.6368	21.5481	21.9558	21.8971	21.4063	21.3656	21.636	21.4324	21.39	21.6098	21.5256	21.3051	21.3235	21.4799	21.4017	21.3322
734	P28320	19.517	19.1957	19.3144	19.2821	19.3302	18.0509	19.3037	19.3965	19.5816	19.0681	19.3493	19.3471	19.2682	19.4823	19.2387	19.3756	19.7418	19.4764	18.9734	19.1027	18.8267	19.0826	18.5302	18.853	18.8154	18.798	20.0017	18.4107	18.6133	18.8005	18.7024	18.7028	18.2499	18.5984	19.3778	19.0143	18.8009	18.6898	18.8306	18.7071	18.948	19.0967	18.9584	19.0124	18.5619	18.7177	19.1599	18.7647
735	P28321	21.8095	21.7519	21.9966	21.8466	21.642	21.868	22.0421	22.0326	21.6407	21.8403	21.8805	21.9411	21.9109	22.0793	21.9988	21.4974	21.6201	22.0553	22.5335	22.6527	22.618	22.6301	22.5282	22.3749	22.6031	22.4992	22.1691	22.1303	22.337	22.2754	22.6197	22.4682	22.439	22.3385	22.1555	22.1143	22.261	22.3822	22.5687	22.2675	22.2942	22.1886	22.6824	22.592	22.1737	22.3077	22.6341	22.5215
736	P28495	23.8347	23.9428	24.0171	23.9363	24.0603	23.9038	23.7807	23.8184	23.6436	23.9281	23.7547	23.8217	23.9625	23.8549	23.8732	23.9368	23.8273	23.8863	23.6025	23.6428	23.6057	23.5572	23.4285	23.7844	23.4148	23.4312	23.4964	23.7194	23.4667	23.601	23.6511	23.545	23.6039	23.5413	23.602	23.6461	23.5099	23.3984	23.6006	23.6001	23.5705	23.6678	23.4222	23.6688	23.7183	23.826	23.4181	23.6538
737	P28625	21.3349	21.7093	21.2923	21.7527	21.5405	21.5561	21.3506	21.7673	21.4599	21.8403	21.4256	21.5746	21.31	21.3637	21.3555	21.4435	21.257	21.5392	22.0889	22.0199	22.0684	22.0891	22.0105	21.9269	22.0647	22.1238	22.1432	22.1379	22.1339	22.291	22.0749	22.353	21.9184	21.9327	22.1342	22.1775	22.1079	22.1253	22.1018	22.1807	21.9727	22.1964	21.9944	22.0859	21.8011	21.7866	21.7306	21.8565
738	P28707	21.6704	21.7349	21.7086	21.6666	21.8274	21.9254	21.1172	21.8695	21.5925	21.4867	21.5347	21.6535	21.5576	21.8601	21.8485	22.4143	22.4633	22.1174	21.4843	21.6261	21.4932	21.3669	21.7598	21.5791	21.1472	21.3114	21.3153	21.5675	21.0429	21.2887	21.3255	21.124	21.1949	21.238	21.4728	21.2858	21.4429	21.4961	21.3929	21.4526	21.4152	21.5866	21.3485	21.3222	21.462	21.4799	21.5347	21.3669
739	P28708	19.3089	18.9709	19.2687	19.2862	19.0195	19.3373	19.2338	19.3405	18.8356	18.9238	18.7521	19.2522	19.0549	19.0518	18.9995	19.4666	19.6044	19.264	18.4127	18.6779	18.7728	19.0276	18.6331	18.579	19.0725	19.0242	18.8272	19.052	18.8501	19.0913	18.9685	18.8999	19.0735	18.924	19.0044	19.2566	18.9958	19.0619	18.8671	18.9295	19.2404	19.2387	19.1202	18.8532	18.7588	19.0647	18.3607	18.6898
740	P28737	21.6704	21.9457	21.8739	22	21.9691	22.0345	21.8508	21.8148	21.8275	21.8895	21.7672	21.9451	21.7739	21.9302	21.8852	22.3306	22.3403	22.2591	21.4843	21.4098	21.5985	21.5941	21.6287	21.6979	21.6759	21.5476	21.64	21.6151	21.4317	21.4849	21.6419	21.6592	21.5941	21.4445	21.4867	21.4633	21.278	21.4357	21.5227	21.5368	21.5125	21.4258	21.4915	21.4549	21.8093	21.554	21.5977	21.416
741	P28777	24.2751	24.3543	24.1274	24.2477	24.2499	24.2483	24.3149	24.4278	24.3222	24.2935	24.2963	24.2256	24.3729	24.5086	24.2434	24.2708	24.3561	24.2378	24.0631	24.0133	23.9019	24.0158	23.9609	23.9008	24.0276	23.9836	23.9866	23.9367	23.8187	23.903	23.9788	23.8216	23.9243	23.9388	23.8432	23.8879	23.9379	23.9412	23.9349	23.8473	23.903	23.9133	24.0158	24.1274	23.929	23.897	24.0662	24.023
742	P28778	19.6589	19.7438	19.8873	20.1492	19.988	19.4948	19.5316	19.6779	19.6322	19.7089	19.7326	20.0346	19.6368	19.7465	19.8123	19.416	19.6912	19.6882	19.4175	19.629	19.7012	19.6469	19.3106	19.5483	19.4568	19.7797	19.452	19.7156	19.3686	19.6788	19.5253	19.3924	19.6506	19.4657	19.6664	19.4885	19.6805	19.4844	19.3542	19.6208	19.565	19.8704	19.3459	19.4892	19.9021	19.7751	19.3999	19.7688
743	P28789	22.3297	22.2119	22.5017	22.3916	22.2987	22.3879	22.4011	22.414	22.46	22.339	22.481	22.289	22.4163	22.4153	22.4155	22.5631	22.4494	22.4981	22.4577	22.3769	22.5928	22.3486	22.7309	22.4171	22.2008	22.1962	22.4894	22.47	22.1788	22.2438	22.4171	22.4755	22.1998	22.2313	22.252	22.2942	22.2721	22.2215	22.217	22.3275	22.4489	22.4399	22.4462	22.336	22.6395	22.6155	22.4637	22.5877
744	P28791	19.1503	19.4446	19.1268	18.9926	19.0902	19.2856	19.569	19.4149	19.2293	19.0401	19.3195	18.8105	19.4635	19.4454	19.3655	19.8301	19.6994	20.039	19.0242	19.1232	19.1011	18.6754	18.9442	18.9325	18.842	18.9115	18.9972	18.4522	19.1234	18.3641	19.0107	19.1043	19.1109	19.0593	19.3209	19.2338	19.1738	19.1202	19.1572	19.1703	19.0296	19.2587	18.9428	18.9238	18.7838	18.7961	18.784	18.7512
745	P28795	18.2845	18.6605	18.5683	18.303	18.5824	18.3922	18.8172	19.0708	18.1945	18.9704	18.4433	18.6113	18.5679	17.6892	18.1301	18.5388	18.4484	18.8803	19.215	19.1159	19.1703	19.0634	18.8017	19.1243	19.5202	19.0965	19.2301	19.0068	19.4194	19.4079	19.4123	18.9706	19.6045	19.0175	19.3542	19.4667	19.3641	19.218	19.3032	19.1952	19.1898	19.5728	19.281	19.3544	19.1862	19.0337	19.6729	18.906
746	P28817	21.5956	21.3266	21.2862	21.2067	21.3118	21.3503	21.2925	21.2638	21.38	21.4243	21.6215	21.4033	21.3938	21.2199	21.4181	21.1665	21.2079	21.0959	21.9171	21.8962	22.0091	21.7633	21.8498	21.9469	21.8152	21.8401	22.0112	21.8487	21.8971	21.7861	21.7873	21.8608	21.6987	21.6553	21.9598	21.8896	21.9442	21.7866	21.9262	21.9812	21.9822	21.8446	21.9565	21.7799	22.0378	21.9468	21.828	22.0051
747	P28834	24.8678	24.9658	24.9895	24.9926	25.0282	24.9774	24.8497	24.9045	25.0885	25.1038	24.96	24.9283	24.8003	24.8079	24.909	24.8248	24.9279	24.8469	24.1124	24.3952	24.5564	24.6714	24.1359	24.3693	23.9843	24.0438	24.0304	24.0182	24.2425	24.1345	24.1298	24.1399	23.9513	24.0238	24.1708	24.2817	23.8744	23.8627	23.9988	23.895	24.0593	24.0528	24.1477	24.2357	24.3379	24.4267	24.0004	24.3893
748	P29029	21.8257	21.8353	21.8074	21.9376	22.3983	22.3009	22.0133	21.8821	22.3803	21.8322	22.2602	21.8029	22.0102	21.8422	22.2142	22.8787	22.8725	22.2387	21.6794	21.261	21.634	21.399	21.7781	21.3188	21.3637	21.2882	21.76	21.8161	21.5941	21.3853	21.7502	21.3154	21.6567	21.4193	21.6454	21.5662	21.5643	21.324	21.8078	21.263	21.5711	21.3343	21.3046	21.0557	21.3589	21.381	21.6163	21.302
749	P29055	20.8486	20.644	20.5336	20.7083	20.7613	20.7108	20.6289	20.5277	20.9144	20.643	20.9407	20.4874	20.4942	20.6376	20.6336	20.2914	20.1935	20.7196	21.093	20.9939	20.9435	20.9468	20.9871	20.8596	21.3637	20.9861	20.9409	20.9056	20.9533	21.0423	20.9174	20.7067	20.6739	21.1807	20.8184	20.7249	20.9589	21.0467	21.077	21.0161	20.9136	20.9829	21.2225	21.0128	21.0384	20.8398	21.302	20.8199
750	P29056	19.6495	19.4635	19.6031	19.3776	19.8153	19.8397	19.6365	19.5217	19.5772	19.443	19.7992	19.1949	19.56	19.3796	19.8473	19.4894	19.6791	19.7862	18.949	19.0309	19.15	19.2751	19.4208	19.2983	19.3805	19.2206	19.3809	19.4175	19.324	19.3226	19.2983	19.305	19.4267	19.4607	19.4652	19.3818	19.5749	19.4491	19.4992	19.5538	19.2801	19.8132	19.166	18.9704	19.0586	18.99	19.347	19.0276
751	P29295	21.4474	21.2754	21.1762	21.1089	20.9265	21.1761	21.2858	21.5005	21.0301	21.1035	21.2747	21.3852	21.2325	21.3839	21.2888	21.0025	20.7791	20.9357	21.5569	21.4593	21.207	21.317	21.0715	21.3188	21.6023	21.5234	21.2981	21.4217	21.4862	21.6055	21.4526	21.7538	21.5399	21.5681	21.32	21.5591	21.5312	21.7092	21.5576	21.6	21.5083	21.6267	21.5777	21.5139	21.2301	21.3536	21.6889	21.554
752	P29311	25.1407	25.1516	25.0997	25.1028	25.2582	25.3575	24.8027	25.2319	25.0745	25.1747	25.3615	25.1224	25.1057	25.2588	25.292	25.3335	25.3456	25.3141	24.795	24.9584	25.0847	25.0794	25.1754	25.0735	24.6756	24.879	25.0198	25.1546	24.9429	25.1687	25.268	25.1635	25.0348	24.9718	24.8337	25.0729	24.8122	24.6958	24.9561	24.8084	24.9526	25.0794	25.0151	24.8234	24.9178	25.0854	25.2817	25.1874
753	P29366	20.3543	20.2595	20.256	20.3974	20.5406	20.4159	20.6575	20.2037	20.7892	20.7628	20.7002	20.5439	20.5933	20.2583	20.7853	19.992	19.6315	19.9492	20.928	20.9587	20.973	21.029	21.1351	21.1228	21.169	21.2882	21.2204	21.1552	21.2616	21.1247	21.1695	21.1794	21.2535	21.2597	21.1378	21.2526	21.062	21.1188	21.2047	21.1789	21.342	20.987	21.2349	20.973	21.1578	21.1038	21.3081	20.9387
754	P29453	26.4076	26.4503	26.3386	26.3509	26.1226	25.9094	25.9594	25.9948	26.1223	25.9741	26.3509	26.4497	26.292	26.1869	26.0221	25.9426	25.9412	26.0247	25.588	26.0346	25.9598	26.1626	25.5744	26.1874	25.8479	26.2617	25.6091	25.8234	26.3771	26.2709	26.3279	26.1	26.2821	26.2923	26.2929	26.3147	26.0553	26.1118	26.2402	26.1358	26.651	26.1473	25.7544	26.1779	25.7124	25.9204	26.1922	26.1473
755	P29465	20.9762	20.8536	20.9019	20.7015	20.6127	20.8176	20.7299	20.7284	20.7892	20.973	20.8175	20.8973	20.7983	20.6568	20.9408	20.7227	20.4715	20.2197	20.7154	20.7334	20.693	20.8254	20.743	20.7846	20.6277	20.6483	20.8416	21.0268	20.8043	21.0518	20.9537	20.8903	20.9855	21.0479	21.0507	20.7685	20.6846	20.9408	20.8396	20.5692	20.7928	20.9829	20.1757	20.5994	20.7241	20.6249	20.5248	20.4278
756	P29468	22.1006	22.0468	22.0805	22.0371	21.9691	22.1156	22.1926	21.9974	22.0606	22.1979	22.1072	22.1312	22.0643	21.9407	22.2384	21.9993	21.9901	22.0812	22.7224	22.4769	22.5881	22.5705	22.6126	22.5969	22.8224	22.8284	22.5418	22.4232	22.796	22.8219	22.6651	22.8288	22.7926	22.7368	22.8538	22.6579	22.8338	22.7981	22.7247	22.7599	22.7555	22.6512	22.5371	22.5773	22.2045	22.5167	22.4732	22.5589
757	P29469	22.2904	22.3667	22.3577	22.459	22.3662	22.1542	22.267	22.2694	22.3429	22.4066	22.4494	22.3892	22.354	22.2662	22.235	21.8063	21.8652	21.5762	22.5912	22.6742	22.618	22.5624	22.8346	22.719	22.6295	22.709	22.748	22.8155	22.6754	22.7236	22.6081	22.5776	22.5643	22.6899	22.719	22.626	22.7448	22.6262	22.6564	22.4632	22.651	22.7041	22.666	22.592	22.6136	22.46	22.3306	22.6322
758	P29478	22.6999	22.6635	22.6207	22.6507	22.5966	22.5256	22.6128	22.6569	22.364	22.459	22.7127	22.6722	22.8366	22.8438	22.5607	22.3502	22.2886	22.6908	22.3972	22.415	22.3488	22.2793	22.0323	22.3024	22.2774	22.3578	22.2012	22.1151	22.288	22.1934	22.3822	22.3746	22.2984	22.2523	22.237	22.1461	22.195	22.2301	22.247	22.2828	22.3355	22.2238	22.358	22.5412	22.1855	22.3437	22.0851	22.538
759	P29496	22.876	22.9778	22.9365	22.8447	22.9106	22.7425	22.8644	22.7016	22.9848	23.2112	22.934	23.1962	22.6132	22.8693	22.9452	22.5578	22.5032	22.1656	23.66	23.481	23.4256	23.3919	23.4616	23.5342	23.7579	23.61	23.6769	23.6819	23.7199	23.6423	23.5717	23.6761	23.6329	23.5913	23.7269	23.6381	23.83	23.7065	23.6538	23.6215	23.7543	23.6886	23.5558	23.4315	23.5109	23.424	23.3808	23.4888
760	P29509	24.8279	24.784	24.8168	24.8693	24.7977	24.8991	24.8657	24.8643	24.846	24.6952	24.7316	24.7973	24.8631	24.9689	24.8034	24.8044	25.0968	24.958	24.7743	24.7008	24.7211	24.5421	24.7655	24.6257	24.5417	24.4621	24.6657	24.5217	24.5759	24.7077	24.5094	24.4429	24.4786	24.4472	24.568	24.52	24.5078	24.5703	24.5806	24.5183	24.5263	24.6068	24.8619	24.7033	24.9753	24.654	24.6034	24.774
761	P29539	20.2466	20.2454	20.8306	20.0975	20.3918	19.9366	19.8342	20.4419	19.9123	20.1932	19.6815	20.3282	20.0827	20.3688	19.9014	19.2292	19.8371	20.2567	20.5122	19.9203	19.935	19.7697	20.1583	20.2435	20.5442	20.56	21.39	20.837	20.1256	19.5774	20.0371	20.1995	20.0126	19.4812	20.3127	19.6609	19.4109	20.664	20.4237	20.281	20.5864	20.7853	20.5167	20.4167	20.6861	21.0238	19.939	20.2039
762	P29547	24.2817	24.3209	24.2626	24.4809	24.2764	24.3838	24.2087	24.2353	24.3934	24.1562	23.9932	24.5359	24.3405	24.2661	24.3097	24.0552	24.0774	23.8863	24.7066	24.6484	24.3993	24.746	24.4375	24.6068	25.0605	24.944	24.5979	24.6001	24.7167	24.6976	24.8619	24.7733	24.7655	24.859	24.7439	24.8846	24.8795	24.9534	24.5529	24.8758	24.8255	24.6465	24.806	24.7259	24.2401	24.3788	24.8809	24.628
763	P29703	21.34	21.1066	21.1979	21.042	21.2	20.964	21.1788	21.1168	20.9358	21.3535	21.2141	21.2196	21.2115	21.1876	21.3	20.6506	20.4331	20.4287	21.2971	21.3478	21.312	21.5643	21.1475	21.7723	20.9864	21.1593	21.1039	21.4975	21.1925	21.3458	21.2956	21.2149	21.4004	21.4714	21.3485	21.2858	21.216	21.275	21.1378	21.3588	21.3314	21.3766	21.2118	21.4311	21.3235	21.6368	21.2604	21.5881
764	P29704	24.1997	24.134	23.9998	23.9771	23.8855	23.9286	24.3237	24.0652	23.8376	23.8221	24.0085	24.0171	24.2104	24.1213	23.9412	23.7453	23.6845	23.7065	24.6718	24.6341	24.5108	24.6034	24.2141	24.5094	24.5676	24.581	24.3124	24.4101	24.3905	24.5066	24.5148	24.5935	24.5729	24.5141	24.5849	24.5625	24.7179	24.806	24.5359	24.5916	24.4031	24.4758	24.628	24.7413	24.2676	24.3788	24.448	24.5208
765	P29952	25.2643	25.3162	25.2389	25.4867	25.2166	25.3215	25.3134	25.3608	25.2063	25.0364	25.2166	25.2965	25.2462	25.3166	25.093	25.4115	25.5869	25.5349	25.0552	25.3039	25.0512	25.0368	25.0185	25.1751	25.1613	25.1153	25.1403	25.1232	24.9608	24.9218	25.0046	25.0064	24.9364	25.0602	25.1818	25.0729	24.7484	25.1641	25.0822	25.1871	25.0729	24.9726	25.1526	25.3397	25.0962	25.2477	25.1121	25.2748
766	P30619	22.5328	22.5935	22.6512	22.5912	22.5809	22.5759	22.7859	22.5937	22.5657	22.3323	22.6286	22.5786	22.6787	22.6138	22.4806	22.4034	22.5535	22.4799	21.9928	22.0458	21.9688	21.9032	22.1708	22.0457	22.3257	22.1534	22.2085	22.0664	22.3083	22.2051	22.1133	22.1453	22.0263	21.9765	22.265	22.1369	22.0455	22.1324	22.1615	22.1616	22.2716	22.1305	22.066	22.0548	22.0323	22.1279	22.1066	22.036
767	P30624	24.3795	24.3769	24.3578	24.3583	24.3514	24.4206	24.4009	24.311	24.2605	24.3553	24.3466	24.5272	24.2196	24.1808	24.2281	24.0769	23.8764	24.0852	24.9673	24.9299	24.9382	25.024	24.9805	24.7875	25.1613	25.1822	25.0976	24.9714	25.2076	25.1407	25.0689	25.1142	25.2089	25.1809	25.1557	25.2777	24.8886	25.0638	25.1331	25.1011	25.0571	25.021	24.925	24.8758	24.7763	24.7699	24.843	24.9588
768	P30656	21.0335	20.8536	20.911	20.7657	20.7243	20.6993	20.8984	20.7667	20.7516	20.9379	20.8295	20.8843	21.0842	20.9038	21.1162	20.8033	20.0205	20.4573	21.8122	21.7811	21.6576	21.8606	21.9135	21.9345	21.8993	21.9411	21.7985	21.9335	21.9654	22.0304	21.9718	21.9633	22.179	22.0029	21.9067	21.9977	22.1857	22.1166	22.2363	22.1495	22.0877	22.1147	21.9598	21.9346	21.8491	21.7925	21.9598	22.0225
769	P30657	22.7808	22.5935	22.8126	22.5983	22.6561	22.4117	22.4523	22.5756	22.6844	22.8836	22.6163	22.6816	22.7024	22.4985	22.8319	22.004	22.228	22.4123	22.6346	22.4974	22.4566	22.404	22.3682	22.5678	22.4655	22.3746	22.539	22.4587	22.3014	22.4772	22.4462	22.3028	22.4266	22.2754	22.414	22.3392	22.6001	22.6036	22.666	22.6134	22.4411	22.7021	22.6616	22.5183	22.6585	22.6656	22.613	22.615
770	P30665	23.2748	23.1632	23.3715	23.2482	23.3397	23.3027	23.2307	23.2054	23.4223	23.3019	23.3935	23.2349	23.1844	23.0999	23.2419	23.2045	23.3104	23.1666	23.454	23.3129	23.2925	23.2432	23.5591	23.4181	23.4872	23.3151	23.587	23.5356	23.62	23.5183	23.5385	23.5705	23.4984	23.4463	23.5614	23.6253	23.7074	23.3984	23.5835	23.4647	23.4667	23.5399	23.3822	23.2311	23.4005	23.3016	23.5149	23.2802
771	P30771	20.9548	21.3005	20.9491	21.0325	21.1818	20.8723	21.1295	20.9911	20.9864	21.1349	21.1606	21.2086	20.9956	20.9971	20.8851	21.6256	21.0862	21.164	22.0588	21.5092	21.7746	21.7932	21.7324	21.6614	22.1199	21.9171	21.9625	21.9147	22.1639	22.046	22.0667	22.1333	21.9881	22.1698	22.0692	22.1461	22.1628	22.1827	22.1678	22.0654	21.9894	22.1147	21.8777	21.9263	21.5242	21.7187	21.6688	21.5576
772	P30822	24.5983	24.5955	24.7176	24.5133	24.7179	24.5393	24.6026	24.366	24.4642	24.7799	24.5467	24.6805	24.6334	24.5983	24.7588	24.4302	24.6154	24.4222	25.005	24.7514	24.8476	24.9174	24.8856	24.8382	24.977	24.8645	24.8587	24.8047	24.8754	24.8869	24.8786	24.8869	25.0214	24.9961	24.9174	25.0039	25.0057	24.8337	24.9508	24.8615	24.8423	24.8575	24.8877	24.7259	24.7635	24.7242	24.6845	24.7518
773	P30902	23.5403	23.6033	23.7131	23.6951	23.9117	23.9605	23.6367	23.6061	23.8635	23.7556	23.6123	23.6461	23.5223	23.5604	23.7445	24.5112	24.591	24.3668	23.2078	23.2586	23.4256	23.2768	23.6118	23.2492	23.2124	23.0728	23.3625	23.4513	23.2838	23.4017	23.1988	23.2211	23.4005	23.2635	23.4772	23.225	23.132	22.955	23.2273	23.08	23.4445	23.219	23.1073	23.0119	23.38	23.399	23.3121	23.3835
774	P31109	21.5435	21.5069	21.8997	21.516	21.7403	21.541	21.3273	21.5711	21.5098	21.3535	21.433	21.3944	21.6665	21.4502	21.2888	22.2804	22.1939	22.2591	20.8847	21.2812	21.1334	20.4928	21.5711	20.8262	20.9644	20.8591	20.5196	20.5284	20.8142	20.8055	20.648	20.511	20.821	20.5345	21.1456	20.812	20.6619	20.6589	20.6745	20.856	20.6309	20.3384	21.0481	21.1654	21.0112	20.9082	20.7513	21.1343
775	P31115	20.7709	20.741	20.6551	20.6366	20.5749	20.4265	20.637	20.6114	20.8064	20.8022	21.0614	20.4874	20.5278	20.3041	20.7937	20.4489	20.7852	20.4455	20.6739	20.9491	20.7002	20.8352	21.0247	20.9079	21.2402	20.8312	20.9	21.0158	21.2089	20.8548	20.9719	20.9397	20.886	20.9136	20.9719	20.7827	21.0111	20.9671	21.0105	20.8837	20.9862	20.8788	20.9617	20.7813	20.8655	20.8769	20.9055	20.6266
776	P31116	26.7198	26.5096	26.5414	26.4946	26.6765	26.5607	26.5687	26.6003	26.5339	26.7461	26.7367	26.5748	26.6321	26.4209	26.617	26.1027	26.1314	26.1145	26.7206	26.8542	26.8033	26.8355	26.7551	26.7721	26.6603	26.6173	26.5552	26.7282	26.5423	26.6093	26.5762	26.5826	26.5765	26.6244	26.556	26.5272	26.601	26.528	26.6606	26.6692	26.5554	26.6331	26.8222	26.7545	26.8547	26.7126	26.6098	26.738
777	P31334	18.7786	18.4135	18.2629	17.766	19.1062	19.1575	18.9172	18.4835	18.3918	19.3462	18.1077	19.4461	19.209	18.5918	19.0694	17.9508	18.5674	17.793	20.371	19.6052	19.5154	19.8064	19.3821	19.2387	19.3827	19.3904	19.4635	19.7354	19.5338	19.6598	19.6584	19.3878	19.8322	19.4906	19.8016	19.5409	19.6062	19.8864	19.2167	19.5154	19.4409	19.6245	19.5812	19.3935	19.6015	18.4633	19.9209	20.04
778	P31373	26.4641	26.6685	26.6235	26.6593	26.5484	26.4936	26.3272	26.684	26.6933	26.5102	26.5549	26.4276	26.6162	26.5099	26.6858	26.9844	26.8818	26.8102	26.1629	26.2344	26.2288	26.298	26.3282	26.3032	26.0784	26.0572	26.135	26.2282	26.056	26.1569	26.1118	26.1869	26.1972	26.0839	26.0285	26.1518	26.146	26.0906	25.9339	26.0104	26.2285	26.1782	26.2175	26.1967	26.2821	26.2932	26.3279	26.1118
779	P31374	20.7634	20.8353	21.1322	20.9898	20.6898	21.1699	21.0074	20.8964	21.0227	21.0135	20.906	21.0273	20.9328	21.0294	21.1336	21.3351	20.9652	21.4075	21.0554	20.9208	20.9308	20.9875	21.3262	21.1	21.1892	21.1769	21.3522	20.9983	21.2513	20.9802	21.0613	21.116	21.2248	21.0294	21.267	21.0556	21.1612	21.1284	21.1443	21.0877	21.0423	21.292	20.9339	20.8801	20.9816	20.9304	21.0405	20.8108
780	P31377	20.544	20.3693	20.6753	20.4409	20.7015	20.473	20.5711	20.515	20.659	20.4917	20.5347	20.6474	20.6042	20.4045	20.4981	20.9986	20.9136	21.0959	20.0524	20.0206	20.0694	19.9876	20.1002	19.9998	19.7533	19.731	20.2398	20.3088	20.0526	20.1674	20.0111	19.9586	20.1133	20.0926	20.1586	19.9112	20.0035	19.6686	20.1401	20.1346	20.2187	20.1089	20.0424	19.9008	20.3363	20.0283	20.2781	20.0065
781	P31380	22.7217	22.7924	22.6291	22.7422	22.686	22.8531	23.0172	22.8954	22.8929	22.6914	22.7858	22.5925	22.7975	22.8612	22.5934	23.0036	23.2472	23.193	22.5122	22.3473	22.2931	22.362	22.5479	22.2697	22.8024	22.606	22.4685	22.5564	22.7236	22.4251	22.4587	22.703	22.555	22.531	22.6262	22.573	22.6917	22.6774	22.5171	22.521	22.6035	22.5943	22.2134	22.2745	22.3304	22.2831	22.1739	22.1615
782	P31381	18.8518	19.0817	19.0395	18.9021	18.8047	18.9291	19.1431	18.8851	18.4834	18.6158	18.8699	18.9539	19.0596	19.1086	18.6375	18.5155	18.8103	18.9771	19.0936	18.9618	18.9769	19.0737	18.9042	19.1411	19.1601	18.9631	18.8503	18.8625	18.8788	18.855	18.8961	19.1927	18.9782	19.0943	18.5365	18.886	18.7417	19.2251	19.081	19.1055	18.8894	18.7821	18.9933	19.2322	18.8262	19.0525	18.9544	19.1624
783	P31382	22.1104	22.0862	21.885	21.8411	21.8369	22.1186	21.9108	22.1603	22.066	21.9653	21.8154	22.168	21.9617	22.0619	22.0089	22.1026	21.7288	22.0231	22.5367	22.1637	21.9975	22.145	22.2112	22.2191	22.4387	22.5204	22.3117	22.3194	22.8644	22.5196	22.4692	22.7741	22.5282	22.8	22.4995	22.6035	22.452	22.6464	22.4611	22.643	22.4846	22.4629	22.1101	22.0374	21.6084	22.0553	21.9454	22.1481
784	P31383	23.9906	24.025	24.1896	24.1068	24.0719	24.0608	24.2271	24.2353	24.1631	24.0487	24.0509	24.0372	24.0863	24.1111	24.068	24.6348	24.5757	24.5773	23.6025	23.743	23.6992	23.5357	23.6118	23.6664	23.6507	23.6329	23.714	23.5237	23.5796	23.4642	23.4504	23.4296	23.4856	23.5033	23.5471	23.6616	23.5294	23.5733	23.541	23.6623	23.6502	23.5922	23.578	23.5295	23.7308	23.7364	23.7642	23.6161
785	P31384	22.1243	22.17	22.2501	22.3195	22.0283	22.0467	21.9327	22.2373	22.3211	22.1082	22.2827	22.2753	22.1691	22.1788	22.1297	22.0372	22.1023	21.944	22.1322	22.5047	22.3228	22.3439	22.297	22.3411	22.3148	22.206	22.3547	22.3219	22.3506	22.3475	22.1878	22.3192	22.2868	22.2459	22.2096	22.2776	22.2324	22.4571	22.3426	22.5557	22.3318	22.3455	22.2238	22.5057	22.1647	22.4452	22.235	22.2952
786	P31385	20.7114	20.741	20.8411	20.7533	20.9854	21.0583	20.8072	20.7127	20.8064	20.832	20.8744	20.6746	20.7983	20.743	20.9967	21.1469	21.6457	21.3248	20.7287	20.4558	20.3969	20.3411	20.6886	20.4648	20.2337	20.3738	20.4176	20.4377	20.2583	20.314	20.3232	20.3105	20.2165	20.1764	20.2871	20.2664	20.4036	20.4314	20.394	20.1692	20.4325	20.327	20.3536	20.4292	20.54	20.3668	20.4705	20.5439
787	P31412	26.1354	25.9731	26.0329	25.9843	25.9585	25.9094	26.0214	25.9576	25.7636	26.0676	26.0441	25.9952	25.996	25.985	26.035	26.0184	25.7717	25.839	26.0683	26.1826	26.2926	26.251	26.2178	26.2664	26.3774	26.0909	26.292	26.1961	26.1569	26.3147	26.2818	26.2609	26.1785	26.2813	26.0454	26.1	26.1104	25.9971	26.1782	26.2068	26.1569	26.0906	26.1473	26.1623	26.2074	26.1877	26.1473	26.2402
788	P31539	26.5099	26.542	26.5818	26.7367	26.45	26.5812	26.6599	26.6496	26.9416	26.6513	26.7623	26.5481	26.6506	26.6018	26.4512	26.3609	26.6134	26.5602	26.5108	26.3774	26.7461	26.6695	26.6173	26.4374	26.5829	26.5562	26.6014	26.495	26.8285	26.6416	26.617	26.4953	26.5765	26.5423	26.7634	26.6852	26.6318	26.6026	26.7291	26.6022	26.7035	26.7291	26.3777	26.315	26.5562	26.4963	26.4808	26.3777
789	P31688	23.6973	23.7523	23.9702	23.9771	23.8128	23.7136	23.5618	23.4836	23.7947	23.8728	23.7265	23.7648	23.6376	23.5705	23.6233	23.355	23.4689	23.3935	23.859	23.858	24.2092	24.2321	23.8017	23.9221	23.7898	23.806	23.714	23.6929	23.9855	23.8606	23.714	23.7553	23.842	23.8096	23.8857	23.9139	23.8914	23.7559	23.7777	23.7825	23.9074	23.7861	23.9008	23.9168	23.8333	23.8682	23.8026	23.8614
790	P31755	22.1583	22.1527	21.9943	22.0123	21.935	22.0244	21.9194	22.1549	22.0692	21.6514	21.8535	21.989	21.9012	22.1652	21.8514	22.07	21.9901	22.174	21.5509	21.8241	21.1255	21.5429	21.6023	21.7897	21.6128	21.4608	21.328	21.5429	21.5598	21.6146	21.5334	21.8006	21.5718	21.5889	21.5889	21.4388	21.2952	21.6228	21.5533	21.663	21.6837	21.6151	21.6151	21.5277	21.3133	21.4153	21.6075	21.505
791	P31787	23.9995	23.9725	23.9166	24.0176	23.9691	24.2015	23.8549	23.4244	24.1562	23.9768	23.7265	23.8701	23.8629	23.9446	23.9146	24.6696	24.8575	24.7249	23.66	23.4375	23.5766	23.7336	23.8507	23.8143	23.39	23.5797	23.6647	23.8558	23.2182	23.5423	23.4756	23.4745	23.5619	23.4584	23.5471	23.0203	23.5478	23.7336	23.5747	23.6001	23.6223	23.8156	23.3703	23.4684	23.6212	23.7754	23.2886	23.3999
792	P32047	21.4109	21.1419	21.3069	21.2357	21.2498	21.3263	21.0636	21.2941	21.1991	21.0272	21.268	20.9406	21.3367	21.4975	21.4218	21.9905	21.9529	22.1132	20.2766	20.4851	20.5831	20.7291	20.7626	20.9339	20.8167	20.7045	20.9633	20.8162	21.016	20.9025	20.8811	21.116	20.9099	21.1737	20.9461	20.9276	20.9759	20.873	21.031	20.907	20.834	20.7853	20.9167	20.7478	20.6458	20.9838	20.6693	21.0318
793	P32048	19.4172	19.6477	19.4685	19.1846	27.3921	23.2	18.8388	23.4244	19.1779	27.828	19.4926	18.932	23.1495	19.1416	19.411	18.7648	23.4536	18.8498	23.1068	18.6877	18.6734	18.8185	18.3232	18.4129	19.2513	20.0794	18.7868	23.1937	19.3063	18.3912	19.1742	18.5724	19.2409	18.9756	19.1157	19.1371	19.0004	19.0542	19.1879	18.8532	19.0699	18.8581	19.2573	21.7783	27.36	18.6823	20.3696	23.1019
794	P32074	25.6583	25.6989	25.6669	25.6375	25.6985	25.7745	25.9053	25.787	25.7204	25.4338	25.6782	25.6777	25.8128	25.8657	25.583	25.9023	25.8429	25.9431	25.3277	25.4033	25.2502	25.3307	25.2444	25.3434	25.5295	25.2154	25.3495	25.3327	25.3134	25.33	25.3141	25.3688	25.3511	25.2811	25.3307	25.33	25.3094	25.3927	25.2785	25.3534	25.2334	25.2785	25.2649	25.141	25.2089	25.4307	25.1694	25.2506
795	P32178	24.0771	24.0531	23.8866	24.0176	23.9846	24.1483	24.0979	24.0166	24.0795	24.0294	24.139	24.0171	24.1035	24.2817	24.1985	24.3262	24.7456	24.6906	23.943	23.7691	23.8512	23.714	23.9137	23.9008	23.6183	23.7459	23.8158	23.8558	23.734	23.7144	23.7695	23.7069	23.8017	23.8406	23.6678	23.7499	23.9051	23.7559	23.8342	23.6623	23.8175	23.8288	23.8355	23.9168	24.0766	23.9321	23.9038	23.9301
796	P32179	23.156	23.1335	23.0219	23.136	23.0796	23.068	23.2434	23.124	23.2801	23.0678	23.1129	23.1531	23.1441	23.2107	22.9821	22.9822	22.788	22.9978	23.0545	23.1396	23.083	23.1358	22.8681	23.0047	23.3453	23.2841	23.1221	23.0413	23.0744	22.9821	23.0387	23.0496	23.2512	23.1238	23.0693	23.1605	23.0775	22.9612	22.9498	23.0157	23.0428	23.0988	23.1305	23.0971	23.0453	22.9932	23.0438	23.0922
797	P32191	22.2853	22.2156	22.3754	22.2953	22.2849	22.0663	22.2273	22.0525	22.2458	22.5129	22.411	22.4698	22.127	22.0013	22.2032	22.004	21.6968	21.7227	22.73	22.8395	22.9069	22.9452	22.6518	22.78	22.8473	22.7805	22.9015	22.7812	22.8028	22.8258	22.8057	22.718	22.7492	22.8319	22.8498	22.8094	22.6621	22.7545	22.791	22.7894	22.8528	22.745	22.5831	22.6924	22.6839	22.6518	22.4171	22.629
798	P32259	21.7181	21.7208	21.7719	21.6877	22.024	21.8053	21.9248	21.8412	21.8872	21.9018	21.6863	21.8284	21.714	21.7453	21.4921	21.3101	21.7066	21.3958	21.8627	22.0067	21.6837	21.7695	21.7652	22.0309	22.1524	21.7838	21.9682	21.762	21.7333	21.8533	21.8078	21.8683	21.773	21.8995	21.8705	21.7231	21.9888	21.7866	21.7998	21.7824	21.9256	21.8471	21.7599	21.821	21.8828	21.7524	21.7068	21.6779
799	P32263	23.8262	23.9224	23.8471	23.9236	23.9986	23.8446	23.8724	23.9123	23.9501	23.8728	24.0085	23.9857	23.8629	23.9809	23.7583	23.9821	24.0028	24.0333	24.0631	23.841	23.7381	23.7777	23.641	23.7538	23.6688	23.5463	23.5982	23.7942	23.3769	23.4969	23.3753	23.4296	23.3758	23.5796	23.6279	23.59	23.5478	23.5446	23.541	23.6623	23.7116	23.5922	23.779	23.8976	23.7906	23.8779	23.602	23.8383
800	P32264	23.4496	23.3565	23.3568	23.2239	23.3602	23.1356	23.334	23.2953	23.1893	23.3411	23.5172	23.4878	23.4826	23.3123	23.2037	22.6942	22.641	22.6172	23.6749	23.7547	23.6863	23.6733	23.8998	23.8194	23.6589	23.6908	23.7208	23.5011	23.7744	23.6839	23.7052	23.766	23.6635	23.7618	23.7571	23.6117	23.6441	23.8432	23.6006	23.5539	23.681	23.577	23.6311	23.8022	23.6617	23.7144	23.748	23.7763
801	P32266	22.434	22.4758	22.5933	22.7216	22.7532	22.6623	22.547	22.5498	22.6982	22.5834	22.6499	22.6739	22.4407	22.5502	22.639	22.2679	22.4599	22.4904	22.5508	22.5717	22.7035	22.6573	22.6752	22.6072	22.6458	22.4522	22.6692	22.5323	22.5509	22.4873	22.3822	22.3771	22.6222	22.496	22.5285	22.5442	22.6648	22.5268	22.5742	22.4066	22.5932	22.5445	22.5527	22.5351	22.4881	22.5486	22.5313	22.4824
802	P32288	23.2131	23.3263	23.1643	23.3478	23.2308	22.9768	23.2075	23.1173	23.3609	23.5306	23.0817	23.3639	23.0881	23.2581	23.2222	22.9783	22.852	22.6491	23.9476	24.0559	24.1726	24.2362	24.1035	23.9863	23.9703	24.354	24.0304	24.2528	24.1288	24.2774	24.3138	24.3257	24.1738	24.2087	24.1877	24.1627	24.08	24.2213	24.0625	24.1957	24.096	24.1084	24.2693	24.3005	23.9696	24.0589	24.3601	24.1877
803	P32316	22.7486	22.7231	22.734	22.744	22.7255	22.6623	22.6019	22.7511	22.6982	22.6645	22.6126	22.6291	22.6189	22.6606	22.6322	22.3824	22.5667	22.5992	22.5195	22.4887	22.7333	22.9086	22.8325	22.6981	22.6559	22.7384	22.5688	22.7044	22.6782	22.8056	22.7828	22.5415	22.647	22.5703	22.6711	22.6709	22.3581	22.5363	22.5112	22.6016	22.5614	22.609	22.3936	22.5307	22.5008	22.3755	22.5078	22.479
804	P32317	21.7084	21.8125	21.6847	21.5949	21.6988	21.5334	21.654	21.544	21.4645	21.5628	21.5405	21.6733	21.5576	21.5376	21.7532	21.7575	21.5934	21.8575	21.4758	21.585	21.6287	21.505	21.591	21.4714	21.6128	21.7138	21.6328	21.6819	21.5146	21.5854	21.7354	21.4889	21.5466	21.6665	21.5814	21.6988	21.7361	21.6054	21.6703	21.6047	21.6837	21.5925	21.6192	21.6119	21.6753	21.6281	21.644	21.63
805	P32319	23.488	23.37	23.4182	23.3326	23.3602	23.2049	23.156	23.246	23.1712	23.3304	23.3151	23.4168	23.2681	23.2393	23.3669	22.6942	22.9109	22.7752	23.4732	23.4375	23.4486	23.4154	23.4957	23.4652	23.4872	23.4778	23.5628	23.5148	23.533	23.4969	23.4504	23.4296	23.5083	23.5519	23.4365	23.4614	23.3397	23.455	23.6006	23.5039	23.4445	23.5225	23.3353	23.3142	23.4112	23.3828	23.4306	23.3835
806	P32324	29.1791	29.1789	29.1784	29.1787	28.9111	28.9103	29.1791	29.1782	29.1784	29.1793	29.1787	29.1784	29.1789	29.1791	29.1796	28.9094	28.9086	28.9097	29.4289	29.4287	29.4287	29.4288	29.1798	29.4288	29.4287	29.4289	29.6747	29.4284	29.4285	29.4285	29.4288	29.4285	29.4289	29.4285	29.6749	29.4285	29.4282	29.6749	29.4288	29.4287	29.4285	29.4288	29.4288	29.4287	29.4289	29.4289	29.4288	29.1796
807	P32327	22.489	22.5427	22.4243	22.6404	22.3301	22.5015	22.4838	22.4791	22.723	22.9577	22.481	22.7964	22.5497	22.3115	22.4399	22.7363	22.5084	22.4358	23.66	23.5261	23.466	23.4014	23.05	23.2994	23.7419	23.7402	23.4711	23.5791	23.6786	23.7512	23.7695	23.734	23.7158	23.7472	23.775	23.7018	23.614	23.7269	23.5117	23.7265	23.6697	23.7079	23.5252	23.5441	23.203	23.3236	23.4652	23.5501
808	P32328	19.319	19.7209	19.3595	19.0379	18.881	18.4702	18.1978	19.7155	19.5106	19.7441	19.5415	19.5291	19.2623	18.543	19.1186	19.2235	18.6374	18.782	19.4989	20.0428	19.935	19.5188	19.6652	19.6995	20.2725	20.014	20.0338	20.2313	20.3016	20.3033	20.4681	19.4863	19.4962	20.4642	19.4965	19.5992	19.421	20.1033	19.9634	19.6627	19.7927	19.7407	19.2629	19.1574	19.7598	19.6089	19.2983	19.3071
809	P32329	18.7986	18.5726	18.5683	17.7797	18.7913	19.3051	19.2101	18.8319	18.733	18.7223	18.3359	18.4811	18.5083	18.4691	18.7608	18.8842	19.4641	19.0548	17.5198	18.2621	18.2696	18.7963	17.3206	18.0267	17.8986	17.5097	18.1028	18.0328	18.4215	18.3238	18.0435	17.9845	18.41	18.4073	17.5666	18.0381	18.7269	17.8984	17.8735	18.2843	17.7578	18.2459	18.6259	17.5398	17.601	17.8664	17.2197	17.7289
810	P32331	22.1889	22.1008	22.1443	21.9691	22.0283	22.2383	22.196	21.9763	22.0606	21.9876	22.0666	22.066	22.2236	22.2662	22.0957	22.2341	22.2474	22.4155	22.4452	22.1489	22.503	22.108	22.4069	22.1857	22.1436	22.2214	22.2742	22.043	22.2138	22.1218	22.492	22.2123	22.2656	22.2552	22.3118	22.2724	22.3359	22.1886	22.2238	21.9893	22.1526	22.215	22.3124	22.2098	22.2886	22.2797	22.5118	22.2491
811	P32332	22.2509	22.4342	22.0776	22.1886	22.1587	22.2913	22.7603	22.2395	22.5009	22.6076	22.4598	22.4259	22.3701	22.2662	22.3365	22.659	22.3043	22.2904	23.1564	22.7363	22.9375	22.8779	22.6078	22.7971	23.294	23.3408	22.898	22.893	23.2508	23.1679	23.2117	23.3044	23.0948	23.2969	23.1412	23.2769	23.4558	23.1848	22.9528	22.9316	22.8583	22.8498	23.2262	23.1287	22.6612	22.6612	22.886	22.9475
812	P32333	22.1674	22.1891	22.2193	22.1849	22.2542	22.2743	22.1734	22.3386	22.0805	22.2311	22.1621	22.2257	22.303	22.2174	22.1389	22.2553	22.1703	22.2288	21.9419	21.792	21.9578	21.8063	22.0812	21.8947	22.4694	22.1401	22.2012	22.1303	22.2845	22.2816	22.119	22.2724	22.047	22.2629	22.1494	22.2313	22.2032	22.2215	22.2826	22.1148	22.0029	22.1555	21.9413	21.8428	21.7804	22.0924	21.8606	21.6904
813	P32335	22.0793	22.1387	22.2232	22.3604	22.2135	22.1855	21.9495	22.1192	21.9973	22.1712	22.1685	22.1475	22.0134	22.0369	22.1087	21.5481	21.7746	21.6288	22.1322	22.2589	22.2332	22.2595	22.1486	22.2324	22.0876	22.2607	22.2742	22.3895	22.3819	22.3737	22.3732	22.4145	22.3562	22.4427	22.4254	22.3021	22.2773	22.2337	22.3814	22.4188	22.3819	22.5313	22.2317	22.4203	22.2926	22.3972	22.0749	22.4469
814	P32337	24.4472	24.5155	24.5922	24.5133	24.5115	24.5179	24.6248	24.5565	24.4989	24.509	24.4484	24.5442	24.4813	24.6225	24.4948	24.7358	24.6684	24.7361	24.3017	24.3952	24.2666	24.3138	24.2141	24.358	24.3482	24.1945	24.4378	24.329	23.9667	24.1828	24.1102	24.073	24.0863	24.1327	24.1222	24.2728	23.9914	24.1317	24.1203	24.2624	24.2705	24.2008	24.2588	24.185	24.3182	24.4397	24.2238	24.3935
815	P32340	22.3687	22.2882	22.6004	22.5166	22.4465	22.3233	22.3933	22.3675	22.2458	22.3999	22.4735	22.3971	22.2335	22.3304	22.2448	22.1954	22.5804	22.5662	21.986	22.1859	22.092	22.29	22.1928	22.1944	21.9339	22.0292	21.8449	21.8561	21.9983	22.0634	21.9047	22.011	21.9943	22.0724	21.9238	22.0163	21.7307	21.8202	21.9032	22.0075	21.9153	21.9551	21.9652	21.9584	21.8434	22.1928	21.7838	21.9652
816	P32341	20.7819	20.6237	20.6062	20.7083	20.6935	20.7904	20.7965	20.8494	20.5461	20.7903	20.8857	20.915	20.7847	20.9206	20.5557	20.2442	20.2735	20.3721	20.4716	20.68	20.693	20.7065	20.4049	20.7944	20.5104	20.4696	20.3094	20.6931	20.4945	20.5909	20.3779	20.6057	20.5014	20.5524	20.3016	20.5886	20.2688	20.4533	20.492	20.8942	20.5683	20.5108	20.7682	20.7478	20.6458	20.7691	20.4533	20.6161
817	P32342	21.9431	22.0313	21.8639	21.6294	21.6288	21.4509	21.7231	21.9974	21.4242	21.3006	21.9715	22.0025	21.9911	21.8314	21.3229	21.0485	21.4384	21.6542	21.3663	21.6328	21.4494	21.3766	21.2739	21.6098	21.4556	21.3997	20.7983	20.621	21.5261	21.3186	21.4691	21.5524	21.4746	21.4375	21.1705	21.987	21.0948	21.4231	21.4237	21.5099	21.4072	21.3052	21.4791	21.821	21.1344	21.4409	22.0089	21.8666
818	P32345	20.8572	20.868	20.8056	21.0157	21.0123	20.9885	21.0692	20.8494	21.2074	21.1508	21.1293	21.1392	21.0348	20.9762	21.2212	20.8929	20.6625	20.4856	20.9051	21.0389	21.0148	20.9368	20.8503	20.7944	21.0264	21.1189	21.1868	21.1626	21.0505	21.0108	21.069	20.7172	20.9016	20.7972	20.9719	20.962	20.7942	20.873	20.9988	20.7432	20.9136	21.0694	20.9865	20.8668	21.09	21.064	21.3619	20.9603
819	P32347	23.0977	23.0148	23.0455	23.0585	23.1215	23.1125	22.8818	23.1752	22.805	23.1004	22.9214	23.2233	23.0613	23.0459	23.054	22.8721	23.0179	22.8969	23.0697	23.2629	23.3438	23.4888	22.8988	23.5342	23.1566	23.1352	23.2158	23.4408	23.1942	23.2096	23.2673	23.0574	23.2937	23.2201	23.1445	23.1573	23.045	23.1771	23.1073	23.2323	23.1535	23.2872	23.0954	23.3438	23.2971	23.349	23.1063	23.3598
820	P32349	22.3251	22.1479	22.2775	22.2588	22.308	22.268	22.4411	22.379	22.2193	22.1939	22.2689	22.3354	22.332	22.3042	22.3239	22.2656	22.0672	22.072	22.4714	22.2988	22.1398	22.2555	22.297	22.2826	22.5351	22.5432	22.3659	22.5261	22.6288	22.4985	22.3555	22.5712	22.3986	22.5345	22.6349	22.4909	22.7008	22.7142	22.5925	22.5448	22.496	22.3175	22.4269	22.4017	22.1855	22.4176	22.3951	22.2441
821	P32351	19.9846	19.9067	19.7829	19.7728	20.1144	20.2884	19.6465	19.8267	19.9578	19.5105	20.365	20.0232	20.0009	19.9051	20.1343	19.9598	20.5049	20.3721	19.7723	19.7691	19.864	19.9736	19.6581	20.2828	19.4379	19.9285	19.6276	19.7174	19.8541	20.0476	20.1822	19.8175	19.905	20.0399	19.9134	19.9586	20.0447	19.9422	20.4084	20.016	20.0724	20.0825	19.8316	19.6104	19.6457	19.8709	19.7988	19.8772
822	P32352	23.411	23.2022	23.0689	23.1119	23.2381	23.14	23.334	23.2498	23.0558	23.5306	23.349	23.4627	23.2681	23.1728	23.3846	22.9051	22.2868	22.7477	23.7587	23.8498	23.7856	23.9333	23.8147	23.9221	23.8837	23.9513	23.4547	23.6565	23.8522	23.8724	24.0196	23.9995	24.0401	23.8767	23.8857	23.8309	24.0432	23.7269	23.9008	23.7368	23.8046	23.9788	23.8693	23.6815	23.5797	23.8147	24.1139	23.704
823	P32353	20.891	21.0447	20.7774	21.0034	20.8872	21.2978	21.2768	20.9269	21.1408	20.8793	20.8295	20.8771	20.8527	20.9306	20.8517	21.2519	21.2384	21.3046	21.183	20.7941	20.6083	20.873	21.0247	20.8184	20.7076	20.8902	20.9311	21.0362	20.8312	20.8683	20.7722	21.0511	20.7081	20.7848	21.0791	20.5213	20.9475	20.873	20.6745	20.7967	20.8256	20.8914	20.5965	20.8175	20.5974	20.5865	21.1	20.6514
824	P32356	23.2318	23.3156	23.3969	23.4228	23.3197	23.3798	22.886	23.2005	23.2632	23.288	23.1851	23.2659	23.1134	23.1793	23.0933	23.3008	23.291	23.3773	23.2438	23.2043	23.3698	23.4652	23.372	23.2633	23.3453	23.2952	23.4363	23.2743	23.5183	23.3028	23.4093	23.3432	23.318	23.3555	23.5759	23.3642	23.2368	23.3429	23.386	23.3698	23.4993	23.4864	23.1201	23.2195	23.1417	23.1046	23.3121	23.2612
825	P32364	21.34	21.1066	21.6347	21.4776	21.5516	21.8164	21.1898	21.4062	21.7719	21.3139	21.3586	21.3238	21.0696	21.2441	21.4594	21.3992	21.7353	21.3776	21.4201	21.3302	21.1334	21.3387	21.2073	21.3705	21.3106	21.4504	21.1868	21.3547	21.5405	21.3534	21.3175	21.2507	21.4969	21.326	21.4495	21.5502	21.8897	21.3175	21.5139	21.4028	21.3039	21.4752	21.3096	21.6665	21.2231	21.277	21.4921	21.0878
826	P32366	24.2372	24.3543	24.5359	24.3981	24.5616	24.6571	24.5045	24.5438	24.4347	24.441	24.1733	24.3175	24.3985	24.4683	24.5294	25.0432	24.7919	24.9165	24.15	24.1544	24.1217	24.2137	24.1672	24.1102	23.9312	23.8453	24.2158	24.1322	23.9178	23.963	23.8226	23.9059	23.8161	23.8864	23.9221	24.1627	23.8429	23.9508	23.9658	24.0639	23.9596	24.0473	23.9573	24.2357	24.3061	24.4267	23.8761	24.2827
827	P32367	21.2137	21.0589	21.3325	21.0573	21.1777	21.1699	20.9857	21.1443	21.2323	21.1977	21.117	21.183	21.0268	21.2116	21.1228	21.213	21.1941	21.0219	20.944	21.0858	20.8793	20.9671	20.9546	21.1228	21.2402	21.279	21.2204	21.1388	21.0796	21.0423	21.1264	21.2507	21.2575	20.9378	21.1378	20.962	21.3546	21.1502	21.2403	21.1414	21.3547	21.1203	20.8953	20.9564	21.0189	20.8157	20.8576	21.046
828	P32368	23.8262	23.8968	23.8348	23.7926	23.7477	23.7266	23.8549	23.8184	23.7499	23.8728	23.8704	23.8974	23.8331	23.7851	23.7941	23.8719	23.656	23.6075	24.3288	24.0735	24.0735	24.2806	24.1035	24.1372	24.6009	24.5425	24.2994	24.2528	24.4683	24.5241	24.448	24.4817	24.354	24.4817	24.4716	24.4429	24.4952	24.5944	24.3721	24.4985	24.3277	24.3914	24.2961	24.4589	24.0882	24.1208	24.1495	24.2434
829	P32377	23.9324	23.7764	23.7895	23.7368	23.8327	23.6533	23.8309	23.9291	23.489	24.0391	23.9184	23.9112	23.7778	23.8767	24.028	23.4805	22.9238	23.2603	24.4198	24.3414	24.3435	24.3998	23.9792	24.2321	24.1097	24.3444	24.2574	24.2287	24.1288	24.2407	24.2918	24.2087	24.2401	24.2372	24.1708	24.117	24.2121	24.2671	24.012	24.3072	24.1345	24.2434	24.3225	24.3262	24.3182	24.1926	24.2521	24.2827
830	P32379	24.1249	24.1284	24.1217	24.1139	24.2569	24.0362	24.2817	24.0573	24.2782	24.1472	24.1635	24.1367	24.2104	24.2445	24.5187	24.2536	24.2211	24.1562	24.15	24.1197	24.2276	24.0053	24.4721	24.1566	24.1647	23.9321	24.2723	24.1927	24.2042	24.1574	24.3267	23.9388	24.2081	24.067	24.1317	24.1345	24.3959	24.2321	24.4989	24.2492	24.3277	24.385	24.2454	23.9911	24.4225	24.3122	24.448	24.1455
831	P32380	21.8041	21.6529	21.7492	21.7762	21.8716	21.8215	21.9593	21.5815	21.9973	21.6759	21.7505	21.6733	21.8273	21.8422	21.7266	21.8547	22.0955	22.0143	21.2213	21.1289	21.1789	21.0791	21.165	21.179	21.378	21.3114	21.4092	21.5194	21.6091	21.5106	21.302	21.4676	21.5466	21.3064	21.5415	21.418	21.4531	21.455	21.5041	21.3413	21.4537	21.5306	21.2264	21.0403	21.4376	21.2464	21.2264	21.2207
832	P32381	23.9563	23.8734	23.9998	23.9236	24.0156	23.8613	23.9164	23.8983	24.0446	23.952	24.0246	23.9263	23.8777	23.8438	24.0528	23.5988	23.8401	23.5883	23.6824	23.8498	23.8898	23.6997	23.8751	23.8661	23.8179	23.61	23.9272	23.8955	23.7894	23.7286	23.8226	23.6892	23.6166	23.6738	23.6794	23.7018	23.7344	23.7179	23.7968	23.7135	23.7116	23.8156	23.8355	23.7162	23.9903	23.7933	23.779	23.704
833	P32386	22.8818	22.7693	23.0286	23.0745	22.9853	22.7102	22.9612	22.6394	23.086	23.036	23.0487	22.8154	22.7994	22.7457	22.9508	22.8749	22.9433	23.0581	23.454	23.2334	23.3438	23.1604	23.3614	23.1645	23.3747	23.4005	23.2502	23.3156	23.4516	23.2554	23.2305	23.2635	23.4005	23.2353	23.3619	23.2307	23.6533	23.3753	23.3999	23.4928	23.1931	23.3568	23.2478	23.1176	23.1599	23.0857	23.221	23.1823
834	P32387	20.2178	20.2454	20.3116	20.3197	20.4909	20.4423	20.3765	20.3147	20.3587	20.2126	20.4787	20.1202	20.4184	20.2583	20.3793	19.801	19.8926	19.8234	20.15	20.0206	20.1709	20.1535	20.3557	20.1295	20.0198	20.1391	20.3762	20.0279	20.0947	20.2892	20.2518	20.2239	20.2055	20.0257	20.2451	20.2102	19.9275	20.1705	20.1984	20.0373	20.2393	20.0676	20.2039	19.9266	20.2604	20.1796	20.7065	19.6903
835	P32388	19.614	19.534	19.5688	19.701	19.8405	19.7203	20.0465	19.9712	19.8435	19.6848	19.5634	19.2892	19.6574	19.6693	19.6488	20.2914	20.3713	20.3864	19.608	19.574	19.2513	19.1326	19.032	19.3531	19.2576	19.1725	19.1829	19.4597	19.1519	19.0913	18.9255	19.2285	18.7923	19.164	18.8995	19.2458	18.8194	19.2983	19.3278	19.0591	19.164	19.232	19.281	19.4213	19.402	19.3006	19.0027	19.2614
836	P32389	19.8313	19.5208	19.6436	19.5404	19.7738	19.9911	19.8521	19.8215	19.7048	19.1041	19.6925	19.5721	19.7282	19.7288	19.9541	20.1236	19.7521	20.2197	18.949	19.1302	19.4462	19.6134	19.5003	19.8763	19.1939	19.3093	19.1872	19.3762	19.3442	19.3818	19.372	19.3407	19.5015	19.262	19.185	19.1691	19.4062	19.218	19.7031	19.3621	19.2936	18.8926	19.4913	19.0278	19.3231	19.1725	19.211	19.0794
837	P32419	24.823	24.9056	25.0028	24.8391	24.865	24.7691	24.9243	24.9806	24.858	24.6299	24.7424	24.8646	24.9006	24.8523	24.772	25.0384	25.21	25.2307	24.699	24.7171	24.6048	24.5359	24.5363	24.6415	24.3952	24.3809	24.3729	24.4025	24.3476	24.3088	24.4284	24.3905	24.2634	24.4275	24.3285	24.3129	24.2121	24.5208	24.3325	24.4589	24.384	24.446	24.8163	24.9014	24.8266	24.8142	24.5703	24.7395
838	P32432	18.829	18.5847	18.6293	18.3173	18.4642	18.5147	18.6602	18.7421	18.6609	18.4335	18.3916	18.4111	18.8007	18.683	18.749	18.9842	18.9306	19.0448	17.8462	18.1024	18.4213	18.3638	18.4455	18.209	18.2461	17.8855	17.847	17.0996	18.5201	18.4969	18.4272	18.1783	17.9839	18.2698	17.922	18.1357	18.787	18.295	18.055	17.9488	18.1507	18.1588	18.0124	17.962	18.1161	18.0492	18.3825	18.3271
839	P32445	21.5777	21.7963	21.8438	21.5949	21.8884	21.9702	21.7231	21.8083	21.4907	21.6964	21.7957	21.6307	21.479	21.7368	21.7811	22.1444	22.0566	22.2122	21.1468	21.5429	21.4339	21.275	21.5146	21.297	21.1892	21.076	21.2441	21.5598	21.11	21.3458	21.2279	21.1925	21.3121	21.2831	21.1378	21.2526	21.2688	21.0765	21.4282	21.0713	21.2211	21.2711	21.284	21.082	21.4431	21.4318	21.5119	21.4482
840	P32447	22.6658	22.7004	22.8031	22.838	22.8612	22.6882	22.6698	22.5601	23.0894	22.8746	22.8891	22.9709	22.6787	22.9893	22.941	22.5812	22.3272	22.8331	22.7728	22.7481	22.8493	22.6641	22.9868	22.8141	22.6584	22.8795	23.1015	22.9807	22.6698	22.8191	22.7406	22.762	22.7796	22.6572	22.8713	22.7441	22.593	22.5207	22.7613	22.7097	22.876	22.6426	22.7951	22.6335	23.1599	22.8504	23.0607	22.8871
841	P32449	24.096	24.0162	23.9166	23.8952	23.873	23.8902	24.1697	23.9887	23.9501	24.0294	24.0661	23.9687	24.0478	24.0635	23.8732	23.7291	23.7888	23.8959	24.1655	24.3029	24.2562	24.2671	24.1264	24.385	24.1726	23.9976	24.1535	24.3471	24.3046	24.073	24.2172	24.4429	24.2401	24.2797	24.2544	24.319	24.1635	24.112	24.1921	24.1427	24.0886	24.1818	24.3693	24.3262	24.2058	24.2744	24.2609	24.3762
842	P32451	21.7468	21.6015	21.3117	21.4192	21.5911	21.5762	21.4289	21.6099	21.3312	21.3868	21.637	21.4451	21.6186	21.7075	21.5718	21.675	21.5554	21.7547	21.1025	21.3407	21.3637	21.2375	21.0867	21.179	21.1173	21.3388	21.164	21.1719	21.2616	21.0837	21.4086	21.4961	21.2882	21.4812	21.2534	21.265	21.3179	21.4862	21.4805	21.6177	21.2284	21.5347	21.474	21.6897	21.2065	21.1742	21.35	21.4619
843	P32452	21.4862	21.4961	21.4033	21.216	21.4236	21.4606	21.5347	21.4316	21.3049	21.1722	21.4727	21.3489	21.5718	21.6098	21.5831	21.2519	21.3406	21.2211	21.429	21.4663	21.3996	21.3066	21.671	21.4503	21.2585	21.3788	21.4763	21.5312	21.4243	21.242	21.2691	21.4331	21.3289	21.2675	21.4557	21.4028	21.3124	21.2389	21.4123	21.2457	21.2642	21.3107	21.5326	21.5065	21.6433	21.4875	21.302	21.361
844	P32453	21.8487	21.698	21.6084	21.7168	21.8398	21.7808	21.7062	21.752	21.817	21.7634	21.8602	21.7801	21.7031	21.7754	21.844	21.7399	21.9338	21.8428	21.554	21.7606	21.9486	21.5854	21.9597	21.7297	21.5261	21.5985	21.7915	21.7533	21.5941	21.6897	21.5584	21.6772	21.7317	21.6137	21.5956	21.6831	21.7986	21.5269	21.7467	21.6353	21.6658	21.8187	21.7626	21.6406	21.832	21.9211	21.7306	21.8019
845	P32454	25.2912	25.2585	25.3742	25.4021	25.448	25.1123	25.1867	25.0828	25.3188	25.5919	25.3492	25.4952	25.1516	25.0361	25.3367	24.7884	24.4765	24.6124	25.6749	25.6588	25.7332	25.7225	25.6299	25.6689	25.7893	25.6957	25.8588	25.8588	25.8238	25.765	25.6801	25.7888	25.7782	25.7537	25.8142	25.7438	25.618	25.6689	25.8142	25.7332	25.801	25.8833	25.6103	25.5158	25.6693	25.62	25.574	25.6294
846	P32457	24.741	24.732	24.7313	24.631	24.6902	24.8991	24.8939	24.8879	24.6783	24.509	24.786	24.5747	24.8631	24.8204	24.7107	24.5899	24.831	24.8127	24.2923	24.3219	24.4387	24.3302	24.6371	24.3783	24.3195	24.279	24.2245	24.2037	24.4383	24.3169	24.3644	24.4081	24.2944	24.3294	24.238	24.3452	24.517	24.3302	24.3827	24.2956	24.2292	24.3178	24.3511	24.2133	24.3288	24.2811	24.5054	24.2671
847	P32458	22.711	22.6456	22.6004	22.5948	22.6657	22.5212	22.2638	22.4393	22.5102	22.8423	22.5366	22.6197	22.4587	22.4411	22.6197	21.8329	21.8617	22.0864	22.5149	22.7056	22.6144	22.7257	22.6404	22.792	22.5651	22.5974	22.7409	22.7409	22.9125	22.8684	22.7338	22.7659	22.8524	22.8508	22.7514	22.7294	22.6337	22.6158	22.7063	22.7894	22.9634	22.8732	22.7639	22.7035	22.7728	22.7814	22.8955	22.7931
848	P32460	19.2705	18.7673	19.1767	19.0583	18.9519	19.1745	18.7671	18.5948	18.9521	18.7026	19.1568	18.9645	18.9606	18.9906	19.0528	18.2345	18.779	18.2435	18.9978	19.5058	19.3357	19.4818	19.7061	19.3896	19.6208	19.7233	19.478	19.413	19.5419	19.3759	20.1248	19.5711	19.533	19.568	19.7688	19.324	19.5559	19.3594	19.2629	19.2486	19.5478	19.3707	19.7519	19.6916	19.8653	19.2981	19.9745	19.6903
849	P32461	21.9194	21.7718	22.0653	21.9079	21.8169	21.7435	21.9712	21.7944	22.0728	22.0867	21.8884	22.0105	21.898	21.8995	21.8697	21.7675	21.6348	21.5456	22.1024	22.2436	22.1102	22.057	22.3933	22.1985	22.3442	22.2024	22.2696	22.0664	22.274	22.132	22.3188	22.2259	22.2396	22.2885	22.1494	22.172	22.034	22.3676	22.1174	22.073	22.3498	22.2238	22.1893	22.1548	22.0681	22.0431	22.3732	22.0125
850	P32462	18.6671	18.8967	18.4916	18.5922	18.2957	18.6568	18.8422	18.6295	18.8317	18.8247	18.6584	18.6656	18.5772	18.688	18.6688	19.2766	19.0354	18.7665	19.2763	18.6556	18.5025	18.5981	19.0075	18.9736	18.5512	18.5643	18.6339	18.7326	18.714	18.7494	18.4424	18.7474	18.4455	18.3611	18.9527	18.2094	18.6584	18.7963	18.7242	18.4937	18.5746	18.8019	18.4487	18.2461	18.3196	18.673	18.5815	18.3908
851	P32463	22.2058	22.3052	22.2551	22.3176	22.0918	22.367	21.8608	20.6114	22.3467	22.4424	22.4066	22.1859	22.1328	22.1512	22.5503	22.7176	22.5001	22.5113	21.852	21.9263	21.975	22.1058	21.9307	22.0776	21.6098	21.474	22.0602	22.4375	21.7564	22.0847	21.8794	21.877	22.0136	21.9553	21.9786	21.0556	21.8169	21.6836	22.0131	21.9421	22.1227	22.1247	21.734	21.4614	22.0889	21.9644	22.1649	22.036
852	P32466	21.3193	21.3961	20.8001	20.9752	20.7942	20.956	21.4395	21.5317	20.7582	21.3444	20.7664	21.0344	21.2989	21.3294	21.3156	21.9993	21.2482	21.5268	21.7132	21.1486	20.68	21.1036	21.017	21.3132	21.4633	21.2188	21.345	21.4217	21.6031	21.378	21.427	21.5845	21.0392	21.2597	21.2396	21.2945	21.7009	21.8402	21.5227	21.7767	21.3186	21.4065	21.1782	21.2604	20.7592	21.4023	21.2264	21.2207
853	P32468	23.0563	23.1601	23.0871	22.9475	22.7869	23.023	23.0584	22.901	22.8512	22.895	23.125	23.2188	23.003	22.9915	22.9075	23.0269	22.833	22.8115	23.5926	23.6659	23.5766	23.6579	23.5889	23.578	23.6688	23.7068	23.4547	23.5628	23.8738	23.7733	23.7241	23.8535	23.7794	23.8233	23.6525	23.7319	23.9587	23.7929	23.813	23.7489	23.6117	23.7208	23.6432	23.6897	23.38	23.424	23.7305	23.704
854	P32469	22.8067	22.8205	22.7022	22.5629	22.5532	22.4785	22.82	22.5208	22.6748	23.0678	22.6718	22.9375	22.8195	22.6649	22.7761	22.4203	21.7999	22.2591	23.9191	24.0049	23.7381	23.9508	23.8892	23.8544	24.0715	24.1227	24.0304	24.0418	23.8046	23.8482	24.0086	24.0221	24.0631	24.011	23.9146	23.8309	24.3286	23.9008	24.0838	23.9328	23.9261	23.8994	24.0158	23.96	23.8493	23.9321	24.2416	23.8903
855	P32471	25.9963	26.0778	26.099	26.177	26.2603	26.5254	26.3632	26.3016	26.2387	26.2926	26.1048	26.1956	26.1668	26.2923	26.1242	26.6916	26.3874	26.6145	25.8312	25.9598	25.8137	25.7778	25.691	25.906	25.9967	25.7902	25.9659	25.9459	25.7768	25.7768	25.8833	25.8723	25.8147	25.8298	25.8371	25.9736	25.4548	25.7447	25.8245	25.8137	25.7888	25.8542	26.0221	25.7773	26.1121	26.2459	25.728	26.0454
856	P32472	22.9125	22.8698	23.075	23.1183	23.1648	23.22	22.6631	22.9114	23.1399	23.0138	22.8731	22.8845	23.0433	23.1391	23.2171	23.4516	23.3228	23.413	22.5912	22.6673	22.7616	22.6005	22.4069	22.5896	22.2821	22.5344	22.7527	22.8648	22.651	22.6989	22.7063	22.5249	22.6821	22.6079	22.7063	22.8288	22.6744	22.5742	22.712	22.6628	22.8468	22.7712	22.3017	22.3801	22.6612	22.555	22.2207	22.5019
857	P32473	24.648	24.6267	24.7065	24.7138	24.5854	24.5889	24.5759	24.7036	24.7463	24.7391	24.7746	24.6897	24.694	24.343	24.7192	24.0688	23.7666	24.0274	25.2183	25.0983	25.0685	24.9534	24.7242	25.1386	25.0457	25.0099	25.0358	25.3097	24.8447	24.9635	24.7495	24.8546	24.8509	24.8279	24.975	24.9635	24.9314	24.8901	24.9774	25.0661	24.9718	25.0123	24.975	25.1271	25.1417	25.1909	24.8706	25.0516
858	P32474	23.4496	23.5383	23.6436	23.6951	23.6156	23.5377	23.4053	23.4709	23.5809	23.6863	23.487	23.6354	23.4304	23.6211	23.6733	23.9148	23.9729	23.9715	23.197	23.3129	23.2817	23.1848	23.2738	23.2847	23.1743	23.0402	23.2619	23.2695	22.9263	23.1349	23.2249	23.0944	23.0678	23.0477	22.9601	23.1547	22.839	22.8975	23.0753	23.1154	23.0999	23.0965	23.3173	23.451	23.5506	23.5926	23.1988	23.2958
859	P32476	23.3837	23.1601	23.1746	23.0641	22.9312	22.9129	23.0796	23.1469	23.0918	23.2146	23.2805	23.249	23.2576	22.9086	23.1138	22.725	22.3541	22.1656	23.6238	23.6428	23.8512	23.9508	23.8404	23.6469	23.7898	23.7833	23.5628	23.6929	24.0221	23.963	23.8226	23.8935	23.7893	23.8494	23.853	23.9139	23.7677	23.8303	23.9203	23.858	23.9356	23.9605	23.6197	23.7007	23.4869	23.4908	23.8464	23.7179
860	P32477	22.2123	22.2664	22.1108	22.1146	22.0104	21.9325	22.0731	21.9237	22.0949	22.0556	22.1805	22.0501	22.0611	22.1314	22.1842	22.0623	21.7193	21.7765	22.3933	22.1489	22.2352	22.3168	22.2329	22.2921	22.4096	22.5501	22.3996	22.4621	22.5025	22.4935	22.611	22.4411	22.5469	22.5123	22.4621	22.5517	22.5166	22.4548	22.5426	22.5467	22.5517	22.4023	22.0813	22.2745	22.2886	22.3933	22.0562	22.233
861	P32478	21.0423	21.2223	21.0033	20.7264	20.9617	21.1355	21.1295	20.9155	21.084	20.7133	20.8295	20.5928	20.9253	20.9971	21.1921	21.7575	21.8983	21.8137	20.101	20.0856	20.4317	20.3512	20.6421	20.2297	20.0922	20.3738	20.4004	20.0677	20.3249	20.1995	20.4171	20.4417	20.32	20.3112	20.3263	20.0901	20.2286	20.2925	20.4548	19.9246	20.2187	20.6487	20.7608	20.3739	20.7436	20.5355	20.5764	20.4833
862	P32480	19.0958	19.1694	19.0646	19.1091	18.8009	18.645	18.6286	18.8851	18.9213	19.4406	19.3565	19.3008	18.9347	19.2115	19.3108	19.0987	19.2637	18.6944	19.7879	19.5475	19.6453	19.8094	19.4735	19.5018	20.2575	20.1739	20.3094	20.2736	20.1681	20.0324	20.0371	20.0619	20.0661	20.0399	20.2871	20.2102	20.2212	20.2102	20.0699	20.0522	20.0457	20.0548	19.8957	19.8868	19.8273	19.7413	19.6359	19.676
863	P32481	23.8162	24.0382	23.4653	23.6622	23.6333	23.8154	23.9809	23.7194	23.6908	23.743	23.7608	23.7298	23.8478	23.7101	23.8303	24.3953	23.9042	23.7878	24.9093	24.4387	24.4859	24.3487	24.4973	24.4415	24.9639	24.9753	24.5537	24.5346	25.1715	24.8497	24.9508	25.0289	24.888	25.1008	24.8969	24.8678	25.1228	25.1694	25.046	24.9557	24.7914	24.8187	24.5896	24.5564	24.1303	24.2384	24.4642	24.4167
864	P32485	21.46	21.4021	21.5298	21.4381	21.3233	21.1761	21.3794	21.6698	21.1611	21.5628	21.433	21.6138	21.363	21.4537	21.5201	21.3707	21.2301	21.0709	22.4522	22.3288	22.3241	22.2937	22.0417	22.3201	22.4433	22.5559	22.2052	22.2476	22.3416	22.3649	22.3868	22.2545	22.1848	22.3956	22.237	22.2942	22.0956	22.3981	22.3766	22.319	22.0944	22.1763	22.3168	22.376	22.1647	22.2703	22.2877	22.2833
865	P32486	23.2468	23.1973	23.1222	23.2626	23.0967	23.4239	23.0302	23.3624	23.1675	22.9758	23.1414	23.0689	23.2218	23.3642	23.1727	23.4124	23.4293	23.5468	22.1708	22.3801	22.3946	22.5242	22.5385	22.7487	22.4256	22.505	22.3852	22.484	22.596	22.6019	22.5019	22.7368	22.8063	22.7629	22.6072	22.5876	22.3862	22.6244	22.5996	22.5928	22.4161	22.5527	22.3724	22.5834	22.179	22.4812	22.6226	22.4525
866	P32487	18.6286	19.2419	18.6429	19.1225	18.9421	19.2704	19.3113	18.8745	19.0056	18.7906	18.9318	18.8467	18.9826	18.5984	18.3506	19.8592	19.2666	19.5224	18.7067	19.3035	18.5842	19.255	18.8262	18.4994	18.884	18.8669	18.255	18.7614	18.5601	18.7366	19.4428	19	19.2449	18.8023	18.889	18.6312	18.9694	19.0619	19.1053	18.7843	18.2661	18.4965	19.0216	18.9572	18.6551	18.6774	19.3437	18.4457
867	P32490	19.8221	19.56	19.528	19.4375	19.7451	19.6328	19.5564	19.4546	20.0103	19.6095	19.9031	19.4674	19.6884	19.4128	19.892	18.9	19.184	19.5464	19.9751	19.8766	20.0537	20.1053	20.2726	20.1675	19.8828	20.2712	20.0338	20.082	20.3426	19.9887	20.528	19.8982	20.0924	20.3112	20.0707	20.1493	19.7077	20.1956	20.5654	20.1932	20.327	20.3384	20.1651	20.2895	20.3116	20.1469	20.2781	19.9262
868	P32491	18.7183	18.7326	18.3647	18.6786	19.0054	18.7423	18.4939	18.1791	18.7894	18.5792	18.6383	18.9053	18.4247	18.5027	18.4571	19.0283	18.7849	18.8638	18.168	18.5842	18.8479	18.2544	18.7859	17.9618	17.9958	18.2838	18.6808	18.4397	18.3702	18.112	17.9363	18.2234	18.3636	18.4639	18.4803	18.112	18.4495	18.295	18.4034	18.0607	18.194	17.82	18.5482	18.4879	18.6708	18.6257	18.9255	18.5279
869	P32492	21.42	21.5613	21.7032	21.5791	21.4938	21.6269	21.299	21.5815	21.516	21.5807	21.6288	21.7916	21.6274	21.6718	21.5675	21.436	21.1568	21.3884	21.7591	21.7084	21.6412	21.824	21.7752	21.7244	21.9152	21.9307	21.9625	21.9473	21.7252	21.8416	21.8151	21.877	21.9253	21.8345	21.9694	21.7933	21.7705	21.7401	21.824	21.8167	21.6711	21.8224	21.7275	21.6897	21.7415	21.8247	21.8434	21.6779
870	P32494	21.5584	21.4481	21.5049	21.3716	21.4639	21.4913	21.6361	21.5533	21.3049	21.2932	21.3411	21.2973	21.7538	21.5376	21.4023	21.8493	21.8765	21.8902	20.6324	20.9939	20.8942	20.6273	20.6774	20.6183	20.7974	20.9633	20.8783	20.6565	21.0216	20.7725	20.8928	20.8903	21.0988	20.4642	20.9289	20.6289	21.0476	20.9853	20.8976	20.8259	21.0083	20.9537	21.011	20.8997	20.8479	20.6591	20.5523	20.7976
871	P32495	24.1997	24.2014	23.7131	23.9571	23.7204	23.5966	24.0791	24.1092	23.5094	23.2807	23.9488	23.9566	24.1517	24.2312	23.4248	23.4516	23.4195	24.1115	23.859	24.1544	23.9551	23.9738	23.8751	24.0761	24.1544	23.9681	23.2788	23.0657	24.0554	23.7512	24.0264	24.1627	24.0217	23.9293	23.8627	24.2556	23.9051	24.0021	23.813	23.8743	24.0771	23.8288	24.2053	23.9328	23.7512	23.6698	24.0858	24.16
872	P32496	24.6132	24.6452	24.6014	24.5708	24.755	24.6754	24.3733	24.6031	24.5529	24.662	24.4045	24.5549	24.694	24.6639	24.8262	24.7658	24.8706	24.8396	24.4072	24.6112	24.4322	24.3644	24.6071	24.5787	24.2411	24.2613	24.479	24.5217	24.3592	24.4539	24.4041	24.3363	24.4148	24.3947	24.2806	24.3817	24.4001	24.437	24.6091	24.6385	24.6045	24.7238	24.226	24.4498	24.6764	24.5662	24.3827	24.5462
873	P32497	26.217	26.2167	26.1861	26.2279	26.1959	26.1656	26.2065	26.1659	26.2805	26.3275	26.1665	26.26	26.3629	26.3395	26.2292	26.1325	26.1934	26.0067	26.2295	26.3275	26.0104	26.2402	26.1305	26.2292	26.3029	26.1629	26.2706	26.2167	26.1111	26.2813	26.1575	26.0898	26.168	26.217	26.1969	26.1916	26.1563	26.1626	26.1922	26.1871	26.217	26.1969	26.2347	26.1238	26.168	26.0791	25.9603	26.1361
874	P32499	24.0147	24.2635	23.9166	24.08	23.8327	24.0436	24.2817	24.411	23.8376	23.423	24.0895	23.7922	24.1761	24.3046	23.7445	24.0904	24.0655	24.3895	23.6238	23.2679	23.305	23.3639	23.2738	23.3485	23.7419	23.8796	23.4826	23.5237	23.9531	23.8078	23.7695	23.8438	23.8682	23.7044	23.813	23.7834	23.8914	23.9008	23.8464	23.7368	23.7933	23.7583	23.5446	23.51	23.2241	23.4298	23.4476	23.3999
875	P32500	19.7751	19.639	19.5046	19.557	19.6018	19.6235	19.7383	19.2702	19.4775	19.6878	19.4564	19.4603	19.3538	19.5012	19.5522	19.6933	19.7325	19.8044	19.6683	19.6227	19.7186	19.4553	18.9749	19.5175	19.8775	19.8871	19.6801	19.6708	20.185	19.8892	19.8605	19.9586	19.8032	20.1178	19.8205	20.3488	20.0447	20.1257	19.9289	20.0034	19.6851	19.6923	19.7998	19.6878	19.5725	19.7172	19.5055	19.5277
876	P32501	23.5763	23.3565	23.5518	23.4617	23.6156	23.3256	23.4296	23.5114	23.529	23.7265	23.5566	23.62	23.4136	23.4035	23.6419	23.1732	22.9998	23.0721	23.892	23.858	23.9392	23.7597	23.7768	23.8808	23.8672	23.7973	23.9458	23.9591	23.7563	23.799	23.8117	23.8684	23.9027	23.7851	23.7668	23.8549	23.8598	23.8432	23.8464	23.7722	23.6946	23.8873	23.8477	23.7925	23.8847	23.8437	23.8464	23.8791
877	P32502	23.2934	23.2058	23.2188	23.0745	23.1773	22.9848	23.1861	23.3869	23.0008	23.3411	23.1693	23.18	23.2091	23.3475	23.1201	22.8816	22.7658	22.8995	23.0993	23.2486	23.1818	23.3173	23.2738	23.4181	22.9758	23.2185	23.182	23.2977	23.0279	23.0923	23.2822	23.0428	23.1827	23.2237	22.9135	23.0506	23.1739	23.1085	23.1666	23.352	23.0844	23.4222	23.2083	23.271	23.2155	23.2752	23.1063	23.2958
878	P32504	19.0489	19.3349	18.9645	19.3423	19.3219	19.2976	19.621	19.3758	19.3933	19.2881	19.3752	19.0854	19.4477	19.343	19.531	19.6153	19.2459	19.3778	18.8652	19.2028	18.7843	19.1144	19.2221	19.6092	19.6126	19.2685	19.2419	19.3477	19.4299	19.3866	19.5055	19.5271	19.5172	19.1705	19.4233	19.8041	19.128	18.9851	19.5644	19.3123	19.6798	19.3553	19.1271	18.5079	18.9583	19.0242	19.4652	19.4449
879	P32505	20.8299	20.9847	20.1202	20.5013	20.2688	20.64	20.6947	20.8853	20.1737	19.9108	20.6484	20.2419	20.7983	20.9879	19.8686	20.4333	20.757	20.5851	20.5122	20.4066	20.5546	20.4113	19.9439	20.2948	20.6106	20.8149	20.4306	20.5284	20.9471	21.0108	20.7556	21.2697	20.8591	21.0788	20.741	20.8548	20.8004	20.8535	20.866	20.7967	20.8029	20.7085	20.7417	20.8905	20.4305	20.5865	21.0729	20.8745
880	P32521	24.5241	24.615	24.4969	24.4484	24.3227	24.6641	24.7029	24.6892	24.4757	24.1134	24.5152	24.2003	24.6475	24.6225	24.4548	24.7954	24.8479	24.9402	23.5414	23.3842	23.5905	23.578	23.7617	23.4381	23.8672	23.9137	23.872	23.9493	24.1288	24.1192	24.0453	24.1788	24.0091	24.0536	24.03	24.0255	24.0279	23.8432	24.0247	23.895	23.9151	24.007	23.7052	23.5653	23.77	23.6488	24.023	23.6325
881	P32523	20.4574	20.2966	20.2994	20.2307	20.3918	20.0984	20.1555	20.2962	20.0401	20.5064	19.9945	19.9792	20.3151	20.3481	20.1541	20.9873	20.757	20.4111	21.1197	20.6284	20.5333	20.6853	20.5276	20.7944	20.7813	21.0208	20.6205	20.6122	20.4945	20.7603	20.9537	20.848	20.821	20.5739	20.8124	20.6427	20.7851	21.185	20.741	20.7776	20.6207	20.7285	21.1336	20.9379	20.7992	20.8157	21.0405	20.824
882	P32524	21.0518	21.04	21.1468	21.2303	21.0785	21.1414	21.2199	21.1101	20.8973	21.0946	21.0785	20.9843	21.3198	21.1427	21.3524	20.7791	21.0722	20.8917	20.8528	21.1576	21.0898	20.9806	21.1962	20.9079	20.9452	21.0208	21.2492	20.6565	20.3752	20.7827	20.931	20.848	20.886	20.6527	20.8944	20.822	20.843	20.8589	20.9454	20.8652	20.861	20.8554	21.2349	20.998	21.1906	20.8922	21.2756	21.0878
883	P32525	20.891	20.814	20.8411	20.7015	21.0027	20.6808	20.9281	20.7016	20.2756	20.662	20.8004	20.7732	20.6988	20.7019	20.7072	20.8828	20.4808	20.744	21.0469	20.9675	20.8883	20.7675	20.6774	20.9339	21.2839	21.1956	20.8536	20.7158	21.2901	21.1909	21.258	21.2094	21.0495	21.1404	21.1585	21.1521	21.0548	21.0765	21.0105	21.2292	21.2462	21.2592	20.8061	21.2084	20.9483	20.9713	20.9631	20.8894
884	P32527	25.4875	25.5633	25.3451	25.381	25.2393	25.2756	25.3499	25.5273	25.4361	24.977	25.4138	25.2607	25.5999	25.5637	25.0735	25.06	25.3649	25.3472	24.7807	24.7514	24.4455	24.6304	24.5553	24.6535	24.8729	24.8434	24.7469	24.6657	24.8546	24.9479	24.8619	24.9502	24.9538	24.8179	24.7899	24.7984	24.6073	25.002	24.8969	24.9665	24.9035	24.8337	24.8287	24.8897	24.5059	24.6785	24.9042	24.7238
885	P32528	24.1697	24.0936	24.1631	24.0661	24.0395	24.1124	23.9809	23.875	24.2151	24.2935	23.962	24.0171	24.0344	23.9151	24.0989	23.8843	23.8504	23.639	24.6394	24.5376	24.8637	24.836	24.5013	24.4503	24.855	24.7463	24.5979	24.5734	24.7254	24.813	24.7651	24.7819	24.7267	24.7123	24.8262	24.8779	24.6993	24.6304	24.5944	24.603	24.5983	24.5828	24.4781	24.4061	24.3288	24.3468	24.2416	24.2588
886	P32529	22.7679	22.7409	22.5346	22.8731	23.046	22.8312	22.7769	22.7857	22.9446	22.6305	22.8849	22.8117	22.8013	23.0703	22.937	23.2857	23.4536	23.3935	22.4404	22.4558	22.6439	22.2689	22.7253	22.2164	22.2144	22.4951	22.5918	22.5381	22.076	22.0977	22.3045	22.1453	22.2119	22.2029	22.3118	22.2138	22.4551	22.2477	22.414	22.0427	22.305	22.3095	22.4328	22.3249	22.5367	22.3835	22.6244	22.4048
887	P32558	24.1521	24.0994	23.9358	24.0176	23.9691	23.8446	23.9164	23.8402	23.9717	24.2757	24.0509	24.2003	24.04	23.7907	24.112	23.8071	23.5168	23.3773	24.5591	24.3414	24.2376	24.4526	24.4097	24.4066	24.6276	24.6394	24.6881	24.615	24.8204	24.7984	24.7263	24.813	24.7111	24.7733	24.6211	24.8079	24.7977	24.8641	24.7373	24.8234	24.751	24.9017	24.2961	24.4663	24.1945	24.2634	24.448	24.3097
888	P32561	22.4682	22.4032	22.3451	22.4687	22.2344	22.4551	22.4355	22.2559	22.3259	22.2915	22.4279	22.3584	22.3138	22.2487	22.3365	22.1254	22.2964	22.018	22.6378	22.7445	22.7674	22.6806	22.7058	22.8428	22.6759	22.8709	22.7133	22.7014	22.633	22.8299	22.78	22.6434	22.8681	22.65	22.7535	22.8508	22.7008	22.5409	22.7818	22.7599	22.6737	22.8029	22.7359	22.6593	22.7996	22.7224	22.4987	22.7535
889	P32563	24.4107	24.6702	24.4843	24.7727	24.683	24.6319	24.558	24.7417	24.7996	24.8758	24.491	24.6897	24.4151	24.4919	24.525	25.0979	24.9754	24.6473	24.6579	24.6665	24.7848	24.7192	24.4225	24.6187	24.6865	24.8645	24.8696	24.7792	24.8105	24.9059	24.7439	24.8027	24.8017	24.6661	24.7439	24.8779	24.5572	24.925	24.676	24.8527	24.6976	24.8809	24.5229	24.4881	24.4889	24.5553	24.2827	24.628
890	P32565	25.4488	25.478	25.3875	25.4696	25.4138	25.5178	25.6844	25.5182	25.5624	25.2564	25.519	25.4017	25.6091	25.5637	25.5206	25.5086	25.4103	25.4307	25.373	25.288	25.3364	25.3108	25.3631	25.3241	25.488	25.5166	25.323	25.2701	25.5376	25.3688	25.5384	25.5637	25.4888	25.5077	25.5342	25.4628	25.7641	25.6801	25.5923	25.6901	25.7216	25.6391	25.3367	25.2205	25.2346	25.1644	25.3823	25.2309
891	P32566	23.0911	23.3156	23.2304	23.4617	23.3602	23.463	23.2393	23.2344	23.5015	23.1091	23.4313	23.2454	23.2113	23.3642	23.3669	23.3008	23.565	23.6293	22.8119	22.7876	23.0339	22.8372	22.924	22.903	22.8274	22.8659	23.0413	23.084	22.7799	22.6989	22.8123	22.718	22.9396	22.9285	23.0047	22.938	22.8149	22.7809	23.0477	22.9728	22.936	22.9601	22.8841	22.8908	23.2067	23.1153	23.186	22.9927
892	P32567	21.2682	21.3174	21.2707	21.6478	21.3286	21.4661	21.3386	21.3806	21.554	21.3868	21.3808	21.1991	21.374	21.3704	21.4728	21.0979	21.394	21.4637	21.3047	21.2306	21.2825	21.2047	21.4655	21.2307	21.2976	21.3021	21.2565	21.2546	21.2775	21.1134	21.302	20.9938	21.2882	21.1807	21.3401	21.2584	21.3689	21.3908	21.2902	21.21	21.2573	21.3638	21.2592	21.3523	21.3176	21.2854	21.4921	21.2279
893	P32568	21.34	21.2944	21.3232	21.2545	20.9133	21.4606	21.1506	21.0871	21.6178	21.2381	21.0785	21.1733	21.0939	20.8815	21.361	21.3639	21.2213	21.0847	22.0072	21.6584	22.0067	21.7767	21.6476	21.7682	22.2271	22.0167	22.0521	21.9664	21.9838	22.0141	22.0018	21.987	21.9834	21.9062	21.9522	22.028	22.063	22.2841	22.0161	22.1367	22.0609	22.1442	21.813	21.7537	21.7548	21.6949	21.4601	21.7459
894	P32569	21.5399	21.2589	21.5649	21.4016	21.7115	21.2904	21.4395	21.5487	21.5799	21.4311	21.3654	21.311	21.4849	21.5628	21.3357	21.1777	21.0212	21.4171	21.3726	21.2117	21.169	21.0928	21.2469	21.0116	21.4332	21.3935	21.5214	21.2936	21.3314	21.2547	21.3816	21.1925	21.2706	21.3193	21.2396	21.318	21.5643	21.3711	21.2902	21.2234	21.4751	21.35	20.8639	21.1529	21.062	21.0238	21.2019	20.9934
895	P32570	19.623	19.7376	19.657	19.7492	20.0674	20.1542	19.6979	19.7872	19.7505	19.9409	19.6519	19.6042	19.6255	19.9797	19.796	20.539	20.5702	20.3864	19.6131	19.5584	19.2947	19.1411	19.1297	19.4613	18.9904	19.2903	19.2019	19.4337	18.9547	19.0799	19.1395	19.291	18.8835	19.2256	19.2438	19.5774	19.4292	19.236	19.0398	19.4654	19.0831	19.1756	19.4857	19.4996	19.4792	19.5532	18.9836	19.6953
896	P32578	20.5706	20.1684	20.4032	20.5436	20.4326	20.5756	20.7892	20.4419	20.5385	20.4193	20.5938	20.3587	20.5409	20.4442	20.3493	20.7636	20.3713	20.8035	19.9751	20.0428	20.004	20.0919	20.1002	19.5018	20.0052	20.0515	19.9075	20.5409	19.4732	20.1186	20.2095	19.871	19.9623	20.1437	19.9978	20.0901	19.991	20.0336	19.7324	19.7347	19.9743	19.9913	19.993	19.9266	19.9366	19.9395	20.0707	19.8243
897	P32579	21.2768	21.3386	21.3807	21.2967	21.2601	21.6138	21.4078	21.5317	21.2208	21.4186	21.4632	21.4033	21.585	21.3772	21.2691	21.2455	20.9571	21.4171	21.5256	21.3216	21.4932	21.317	21.4225	21.3247	21.2487	21.4857	21.3522	21.6697	21.5261	21.3921	21.4614	21.4263	21.2958	21.4714	21.5221	21.4812	21.5146	21.4482	21.4902	21.2866	21.3246	21.1911	21.6521	21.3362	21.4029	21.4927	21.3711	21.4746
898	P32582	27.785	27.6667	27.8272	27.7454	27.8274	27.8268	27.8559	27.9269	27.8272	27.4478	27.5937	27.3418	27.9058	27.8841	27.6314	27.8262	28.0866	28.3178	26.8709	26.9181	26.8287	26.8222	26.8709	26.8626	26.9262	26.9604	26.9502	26.9594	26.8772	26.9776	26.9866	26.9596	27.0043	26.9776	26.8845	26.8031	27.0114	27.1175	27.0856	26.9599	27.0469	27.1393	26.8706	26.9025	26.8357	27.0206	26.8545	26.9264
899	P32583	23.8576	23.7434	23.5888	23.7278	23.873	23.9605	23.5436	23.8402	23.7499	23.7722	23.6547	23.6354	23.6551	23.7101	23.6869	24.1326	24.2827	24.2737	23.2952	23.2399	23.3578	23.2872	23.385	23.2994	23.0982	23.1417	23.4233	23.6565	23.0887	23.0428	23.2673	23.2635	23.4984	23.2523	23.1802	23.1042	23.2921	23.1455	23.2758	23.0371	23.1149	23.219	23.2305	23.1722	23.345	23.1417	23.1466	23.1487
900	P32585	20.5524	19.6556	19.8684	20.1891	20.3562	20.0219	19.9776	20.3494	20.1326	20.1932	19.831	20.0999	20.1371	20.2715	19.7799	20.0451	20.3713	19.9166	20.3137	20.4193	20.2903	20.6043	20.1452	20.7786	20.1413	20.5142	20.1477	20.4022	20.6026	20.5094	20.6779	20.6057	20.808	20.6672	20.4091	20.5886	20.4915	20.7454	20.3147	20.3116	20.4973	20.1409	20.6153	20.8997	20.3363	20.3407	20.4398	20.6836
901	P32588	22.4496	22.3364	22.3713	22.2513	22.2247	22.2133	22.1831	22.2733	22.2852	22.5358	22.3542	22.6816	22.2292	22.0909	22.4555	21.743	21.2816	21.768	22.2763	22.7823	22.618	22.4284	22.5221	22.6207	22.4306	22.385	22.5954	22.5564	22.4705	22.5196	22.4563	22.4755	22.5613	22.5614	22.4938	22.5001	22.3697	22.4491	22.4848	22.4486	22.6148	22.4342	22.338	22.5246	22.7483	22.7263	22.2142	22.4749
902	P32589	27.1561	27.2796	27.2791	27.1166	27.216	27.3083	27.3096	27.5581	27.4087	27.3098	27.2029	27.1555	27.2423	27.3096	27.5185	27.2781	27.2004	27.1871	27.1481	27.1477	26.9507	27.1393	27.0964	27.1896	27.1391	27.2043	27.2292	27.2675	27.1475	27.1475	27.1284	27.117	27.1178	27.1749	27.0656	27.2294	27.2552	27.2562	27.3101	27.3429	27.3096	27.3101	27.0962	26.9181	27.0753	27.1178	26.9509	27.0041
903	P32590	23.4614	23.4863	23.6436	23.6385	23.5494	23.5377	23.4554	23.3624	23.82	23.5306	23.4995	23.6023	23.4136	23.3475	23.5805	23.2857	23.4866	23.2131	23.3126	23.4008	23.4987	23.6458	23.349	23.4756	23.5766	23.3602	23.6129	23.4513	23.62	23.5423	23.2967	23.448	23.4159	23.5033	23.4625	23.5763	23.251	23.2931	23.4306	23.3289	23.4445	23.4222	23.2673	23.3937	23.5109	23.349	23.298	23.5357
904	P32591	23.1435	23.1155	23.1602	23.2265	23.2751	23.3027	23.116	23.3114	23.2454	23.1069	23.2265	23.0591	23.2401	23.2027	23.219	22.9983	22.9395	23.1433	22.7492	22.8014	22.7705	22.692	22.914	22.9135	22.7383	22.7845	22.9817	22.8422	22.8644	22.8329	22.9591	22.8408	22.81	22.7699	22.8123	22.8047	22.8199	22.8487	22.9064	22.7727	22.8528	22.902	22.9304	22.8196	23.0556	22.9047	23.0551	22.9498
905	P32597	22.9982	22.97	23.0008	23.0366	23.0172	22.8343	22.8601	22.9853	23.1643	22.9681	23.1172	22.914	22.9709	22.8047	22.9196	22.7453	22.5571	22.7752	22.8504	22.6704	22.7453	22.69	22.7728	22.7839	23.0811	23.025	23.2178	23.0158	23.2662	23.0245	23.1583	23.0835	23.1024	23.1488	23.1727	23.0234	23.2921	23.2129	23.1259	22.9987	23.0923	23.1666	22.7556	22.6655	22.8178	22.8482	22.745	22.7052
906	P32598	23.8972	23.7643	23.7796	23.7464	23.7204	23.6139	23.7459	23.7657	23.7687	23.6454	23.7265	23.808	23.8158	23.7717	23.7941	23.5199	23.7266	23.4996	23.8468	23.9049	23.8898	23.8104	23.792	23.9863	23.6951	23.8277	23.5758	24.004	23.8438	23.8078	23.748	23.7184	23.9191	23.8096	23.7999	24.0405	23.83	23.8104	23.8707	23.9422	23.7618	23.7494	23.857	23.7579	24.0532	24.1738	23.9898	23.9301
907	P32599	25.6237	25.6473	25.6037	25.647	25.5675	25.6121	25.6286	25.5988	25.6273	25.3503	25.5582	25.4692	25.6579	25.6095	25.547	25.5515	25.4826	25.4157	25.3631	25.2469	25.2707	25.3307	25.3761	25.3173	25.4299	25.2923	25.2701	25.1632	25.3035	25.3361	25.2884	25.2842	25.337	25.2944	25.3173	25.2842	25.3615	25.2117	25.3507	25.2006	25.3463	25.3893	25.2408	25.178	25.1644	25.1044	25.4037	25.2622
908	P32600	21.4751	21.4739	21.428	21.4625	21.4861	21.541	21.3861	21.5533	21.3312	21.479	21.4727	21.5392	21.5533	21.4368	21.4145	21.3768	21.5934	21.2769	21.6054	21.2762	21.4932	21.4961	21.4883	21.5312	21.729	21.5858	21.7334	21.6215	21.7368	21.5986	21.6779	21.5964	21.6118	21.4999	21.671	21.755	21.3866	21.6477	21.5724	21.7207	21.7108	21.7266	21.2769	21.3362	21.5487	21.408	21.6255	21.2105
909	P32601	19.5327	18.9576	19.664	19.3302	19.4109	19.9149	19.2829	19.6079	19.5991	19.6147	19.0718	19.3367	19.4989	19.1719	19.3402	20.1506	20.0847	19.9047	19.1622	19.5881	19.864	19.317	19.1254	19.7783	19.6569	19.6005	19.4153	19.4922	19.3966	19.022	19.6624	19.3372	19.5631	18.7909	19.372	19.1148	19.5115	19.6903	19.0291	19.1758	19.2172	19.7334	19.1808	19.0063	19.354	19.4724	19.3766	19.9052
910	P32602	23.8972	23.8385	23.8124	23.7926	24.0085	24.1124	23.8864	23.8275	23.9501	23.7722	23.9331	23.696	23.9055	23.7563	24.124	24.5009	24.6916	24.462	23.4869	23.5336	23.8351	23.6851	23.6284	23.6311	23.4008	23.5926	23.6279	23.7316	23.4818	23.4776	23.5717	23.448	23.5764	23.5796	23.537	23.5017	23.7236	23.3753	23.5835	23.4647	23.5243	23.6248	23.57	23.4835	23.6839	23.726	23.582	23.6538
911	P32604	20.7241	20.6794	20.8056	20.9368	20.9133	21.0043	20.9214	20.9484	20.9208	20.8714	20.7664	21.0694	20.741	20.6947	20.8774	20.6056	20.4044	20.5275	21.0131	21.1194	21.1622	21.1357	21.017	21.2521	21.1892	21.1691	21.1158	21.2427	21.2962	21.3356	21.1423	21.1547	21.2019	21.091	21.2744	21.2462	21.2505	21.1502	21.3102	21.1676	21.3547	21.3052	21.2038	21.1398	21.235	21.1251	20.9266	21.19
912	P32607	19.7898	19.8616	20.2747	19.8339	20.0674	19.9259	19.8342	19.9817	20.0566	19.8528	19.9873	19.8101	19.8266	20.0334	20.1073	20.8033	20.673	20.852	19.6901	19.4686	19.5668	19.2467	19.7741	19.6624	19.725	19.3056	20.0677	19.5631	19.187	19.2742	19.3778	19.2884	19.1891	19.3487	19.6027	19.6495	19.5496	19.489	19.6865	19.6403	19.3372	19.3667	19.557	19.4741	20.0028	19.6969	19.2438	19.4415
913	P32608	20.939	21.0955	20.7344	20.9289	20.8688	20.8589	20.8762	20.7881	21.2417	21.1035	21.117	21.0942	20.8329	20.6376	20.8432	21.2616	20.636	20.6242	22.3186	22.2257	22.3991	22.1133	21.9723	22.0728	22.5522	22.5257	22.3432	22.2847	22.5196	22.5051	22.5371	22.4795	22.3933	22.4635	22.5705	22.5819	22.544	22.4774	22.3388	22.4632	22.4846	22.4208	22.2786	22.163	22.0568	22.0315	22.1223	22.1842
914	P32610	23.8699	24.0863	24.0694	24.0176	23.8568	24.0038	23.9809	24.0481	24.019	24.2048	23.962	23.9263	23.9399	24.0809	23.9817	24.4413	24.236	24.1833	23.6025	23.7691	23.7235	23.8194	23.6284	23.7013	23.6414	23.7308	23.5628	23.7803	23.6786	23.7402	23.6511	23.6761	23.6824	23.6461	23.4365	23.6543	23.1968	23.6338	23.5586	23.481	23.6354	23.6579	23.7348	23.599	23.929	23.7807	23.7079	23.9301
915	P32613	20.2279	19.8188	20.1767	19.5364	19.9109	19.4803	20.1984	19.5906	19.9344	19.7992	20.2141	20.4293	19.8738	19.8129	19.7479	20.0451	20.0847	20.4959	19.9886	20.0856	19.9731	19.758	19.8788	20.0919	19.9657	19.8934	19.8712	19.5197	19.595	19.2801	19.8094	19.022	19.0482	19.3747	18.9444	19.7761	19.6124	19.0967	19.5127	19.4629	19.4227	19.4085	20.0746	18.7804	19.6108	20.236	20.3057	19.5705
916	P32614	24.2292	24.2196	24.2689	24.3141	24.1709	24.1908	24.3817	24.258	24.2494	24.2276	24.3203	24.2564	24.2461	24.2163	24.1836	23.9711	23.8603	23.9581	24.3649	24.3219	24.5564	24.5094	24.3876	24.3097	24.4344	24.3809	24.4872	24.4935	24.5022	24.3733	24.448	24.4683	24.4267	24.2999	24.3872	24.2951	24.3583	24.2785	24.3998	24.2843	24.3363	24.3056	24.4693	24.4434	24.4331	24.4072	24.5968	24.3762
917	P32617	20.3543	20.4628	20.2398	20.4106	20.423	20.3804	20.4674	20.3845	20.313	20.1932	20.5446	20.2172	20.5515	20.5524	20.3493	20.336	20.6844	20.9215	20.4305	20.2736	20.1328	20.2518	20.3484	20.1295	19.9933	20.0515	19.6749	19.9172	20.1095	19.7907	20.0746	19.9269	19.9623	19.9861	20.0131	20.1021	20.0447	20.1033	20.1675	20.0522	19.8303	19.947	20.3189	20.1981	20.1647	20.1796	20.7322	20.1023
918	P32618	19.9797	19.8808	19.7995	19.866	19.8829	19.8038	20.0049	20.1086	20.1476	19.9657	20.1307	19.7536	20.0986	19.5226	19.9978	20.1667	20.7147	19.9637	19.5864	19.4786	19.7885	19.9271	20.2127	19.796	19.828	19.8499	19.8483	19.4412	19.8071	19.856	20.1965	19.8352	19.7648	19.7597	19.5414	19.8613	19.991	19.8419	20.0355	19.9008	19.7648	19.9334	20.2845	19.4996	19.5251	19.8111	20.2781	19.4705
919	P32621	23.3717	23.3792	23.3219	23.0924	23.1161	23.1315	23.4703	23.597	23.0513	23.1187	23.3935	23.2659	23.449	23.3811	22.9623	23.2045	23.191	23.2307	23.3421	23.3261	23.2427	23.139	23.1273	23.2316	23.3453	23.4778	23.3022	23.2336	23.362	23.2769	23.3753	23.1836	23.4856	23.2286	23.4365	23.3268	23.614	23.47	23.4093	23.3289	23.4993	23.2612	23.1498	23.1396	23.0879	23.2907	23.1737	23.1379
920	P32623	21.525	21.5256	21.1213	21.3961	21.2147	21.402	21.6186	21.7885	21.9164	21.5261	21.3385	21.6944	21.4054	21.554	21.3	21.7925	21.7353	21.3515	22.4934	21.8289	21.9876	21.9852	21.5369	21.8159	21.8809	21.6249	21.7769	22.2085	21.8345	21.6146	21.9718	21.7854	21.8582	21.6759	22.0249	21.6255	22.0283	22.1253	21.9316	22.0427	21.6461	21.6521	21.5422	21.5858	21.5628	21.3344	21.1291	21.416
921	P32626	23.1349	22.947	22.9308	23.0826	23.2183	23.1094	23.116	23.0836	23.1256	23.1855	23.1203	23.0199	23.0491	23.1772	23.1201	23.3986	23.1668	23.3935	23.0208	22.8689	23.1651	23.0223	23.1934	23.1063	22.8804	22.8178	23.0064	22.9788	22.8288	22.7721	22.8086	22.8546	22.8619	22.794	23.103	22.8592	23.0487	22.7397	22.9419	22.8233	22.934	22.8675	23.1434	23.0157	23.1877	23.0928	23.298	23.0267
922	P32628	24.6132	24.615	24.7313	24.683	24.8271	24.933	24.648	24.678	24.8711	24.7514	24.7746	24.6069	24.7599	24.6503	24.9303	24.5612	24.7778	24.6655	24.3809	24.4544	24.5225	24.2137	24.699	24.5229	24.4733	24.3039	24.5495	24.6001	24.3989	24.2999	24.3439	24.293	24.4072	24.3733	24.4284	24.3046	24.6993	24.3998	24.7922	24.5564	24.5263	24.5421	24.4118	24.1613	24.6764	24.5059	24.4326	24.4548
923	P32629	22.6492	22.7598	22.7112	22.902	22.8046	23.021	22.6299	22.838	22.6748	22.8224	22.7413	22.8003	22.7145	22.9157	22.8519	22.9252	23.1773	22.8864	22.187	22.3589	22.4369	22.235	22.0372	22.2391	22.4096	22.1692	22.443	22.44	22.4153	22.439	22.204	22.2576	22.3036	22.4221	22.4179	22.4944	22.4615	22.3111	22.2913	22.3691	22.4452	22.479	22.2215	22.1291	22.1528	22.26	22.2779	22.3131
924	P32639	22.1759	22.2978	22.2815	22.1529	22.2542	22.2483	22.3538	21.8646	22.3184	22.3435	22.0995	22.2166	22.3395	22.0452	22.3411	21.9783	21.7805	22.1427	22.1728	22.178	22.2098	22.2434	22.5265	22.1381	22.5137	22.6561	22.5564	22.4988	22.5768	22.5249	22.5616	22.5051	22.606	22.4169	22.6349	22.4592	22.4551	22.4014	22.5294	22.4896	22.6148	22.3988	22.3936	22.2745	22.3199	22.2112	22.3928	22.1435
925	P32642	21.5019	21.6623	21.522	21.7168	21.7969	21.6062	21.3064	21.4407	21.4645	21.6672	21.2912	21.7102	21.6608	21.7818	21.7532	21.8374	21.7532	21.9561	21.4614	21.4041	21.3947	21.4181	21.5092	21.5738	21.3458	21.4103	21.5292	21.4388	21.2616	21.2053	21.591	21.5208	21.429	21.2532	21.2225	21.2099	21.1457	21.3465	21.1315	21.505	21.4619	21.4318	21.3656	21.6047	21.5994	21.7061	21.434	21.5881
926	P32643	21.1971	21.1339	21.3539	21.3765	21.354	21.277	21.1898	21.0557	21.6441	21.9632	21.2836	21.4249	21.1727	21.2116	21.3357	21.0411	20.8666	20.8777	21.0131	21.2306	21.541	21.7459	21.255	21.1357	21.2402	20.9341	21.1573	21.3894	21.1754	21.3273	21.1124	20.8683	21.0601	21.0718	21.2888	21.4938	21.2228	21.2019	21.0547	21.0877	21.2462	21.35	21.0374	21.0742	21.2119	21.2854	21.4116	21.292
927	P32644	21.6854	21.698	21.6427	21.6413	21.689	21.4083	21.6186	21.5317	21.637	21.6759	21.5434	21.8929	21.841	21.6023	21.6399	21.2768	21.1397	21.3515	22.3424	22.1531	22.1829	22.145	22.222	22.2127	22.433	22.4325	22.5771	22.239	22.4299	22.3857	22.5118	22.5301	22.4538	22.2523	22.386	22.4546	22.3969	22.2841	22.3328	22.415	22.3284	22.2937	22.1615	22.1939	22.1956	22.0315	22.1318	22.0829
928	P32656	21.4862	21.4102	21.4776	21.4127	21.7245	21.6667	21.4944	21.2758	21.2809	21.4474	21.4861	21.4302	21.4224	21.3451	21.3357	21.3423	21.3406	21.5875	21.3822	21.4098	21.4526	21.1865	21.5466	21.4145	21.2585	21.1593	21.3594	21.2506	21.0796	21.1807	21.2636	21.1441	21.09	21.0976	21.1155	20.9276	21.177	21.2422	21.1378	21.2037	21.4022	21.292	21.3833	21.0403	21.3235	21.3408	21.0493	21.17
929	P32657	22.4926	22.5269	22.4083	22.4234	22.4424	22.3604	22.3687	22.4678	22.3347	22.5333	22.4203	22.4658	22.4093	22.4627	22.4725	22.0997	22.3471	22.5245	22.7429	22.591	22.5107	22.584	22.679	22.7415	23.0219	22.9258	22.7924	22.9182	23.1391	22.9782	22.941	23.0529	23.0064	23.0002	23.0092	23.0875	22.9733	22.955	23.0334	22.9671	23.0256	22.9743	22.577	22.6124	22.6017	22.5204	22.4884	22.6689
930	P32660	21.3691	21.541	21.2066	21.3463	21.2498	21.0305	21.6576	21.4618	21.2862	21.1314	21.015	21.2086	21.2223	21.1166	21.2085	21.4744	20.975	21.0219	21.1624	21.0316	21.0186	20.8914	20.7326	21.0228	21.2914	21.0943	20.8536	21.2035	21.4683	21.1699	21.4416	21.4961	21.4969	21.4626	21.6015	21.3458	21.2565	21.416	21.3026	21.4389	21.1295	21.2368	21.3795	21.1466	21.0112	21.228	21.163	21.015
931	P32767	22.3902	22.2785	22.3673	22.4551	22.468	22.4271	22.5301	22.5475	22.4183	22.5307	22.5523	22.4804	22.4469	22.2754	22.5094	22.1954	22.1979	22.2677	22.8119	22.7343	22.729	22.792	22.5827	22.7286	22.7135	22.8608	22.7014	22.6723	22.6989	22.7328	22.6573	22.6138	22.7572	22.6165	22.7349	22.7368	22.7939	22.7809	22.6816	22.5627	22.5694	22.6207	22.8418	22.6478	22.7519	22.5974	22.5078	22.6226
932	P32769	21.8345	21.8168	21.8945	21.7382	21.6055	21.4762	21.7585	21.6631	21.6601	22.1234	21.8417	21.8029	21.7468	21.5949	21.9354	21.5031	21.3882	20.7084	22.648	22.6955	22.5254	22.8132	22.6812	22.6349	22.7561	22.6752	22.404	22.5926	22.5509	22.714	22.713	22.8161	22.6286	22.7256	22.5536	22.6532	22.7108	22.765	22.6064	22.7855	22.5328	22.6833	22.5962	22.6124	22.4714	22.4083	22.4357	22.5796
933	P32770	20.0811	20.4505	19.6522	19.8001	20.279	20.1951	20.4349	20.3845	20.3985	20.4816	20.4381	20.5439	20.3937	19.8284	20.1343	20.0131	19.77	20.1394	20.8754	20.6587	20.8676	20.6169	20.3281	20.7291	21.0591	21.0861	21.1806	20.8977	21.2089	20.8897	21.069	21.1021	21.1686	21.1121	21.2225	21.1608	21.2505	21.1941	21.1024	21.0977	21.0956	21.1731	20.7065	20.7673	20.5902	20.7781	20.6375	20.8509
934	P32771	21.2456	21.4224	21.2536	21.1278	21.13	21.0305	21.4144	21.1816	21.1142	21.3006	21.2614	21.2905	21.2803	21.2017	21.2888	21.7838	20.8896	21.5918	22.4795	22.0344	22.0327	21.9262	22.0017	22.0891	22.2358	22.419	22.0602	22.2847	22.3971	22.326	22.3509	22.5675	22.5395	22.4569	22.533	22.3021	22.7008	22.5473	22.3724	22.3528	22.3971	22.3574	22.1678	22.312	22.1372	22.0485	22.2751	22.0509
935	P32773	21.2211	21.126	20.9595	21.1657	21.2087	21.0659	21.0636	20.9593	21.4108	21.3535	21.2988	21.3852	21.1727	21.182	21.3	20.4893	20.2848	20.6801	20.9678	21.3901	21.2919	21.3309	21.2833	21.0579	20.8283	20.6194	20.9856	21.0489	21.0299	20.9964	20.8423	21.0705	21.1742	20.9771	20.9719	21.0286	21.1951	20.9022	21.0168	21.0288	21.2284	21.1731	21.2118	20.8668	21.09	21.064	21.384	21.0878
936	P32774	22.6737	22.5659	22.3713	22.4932	22.6441	22.5702	22.6128	22.4833	22.6332	22.6394	22.7274	22.5293	22.564	22.4546	22.6891	22.4591	22.681	22.3499	22.0727	22.2056	22.2379	22.0925	22.3444	22.3411	22.0381	22.0096	22.2299	22.4107	22.155	22.2502	22.1494	22.2036	22.0905	22.0421	22.1003	22.3355	22.2032	21.8606	22.247	22.1052	22.3115	22.3806	22.1564	22.1199	22.4772	22.4812	22.6064	22.5536
937	P32775	22.2654	22.3364	22.5868	22.5468	22.4991	22.4271	22.0543	22.1889	22.7811	22.9997	22.1977	22.6972	22.1047	21.9789	22.4439	21.8329	21.8266	21.8428	22.9586	23.0557	23.8351	23.714	23.2204	23.0834	22.7561	22.9758	22.8679	22.991	23.1716	23.316	23.0334	22.9419	23.165	23.007	23.2364	23.2275	22.7637	22.8742	22.9106	23.0138	22.9656	22.9873	23.065	23.0729	23.1539	23.0534	23.2537	23.1964
938	P32776	21.1034	21.479	21.3807	21.5949	21.5405	21.7262	21.4608	21.4682	21.5376	21.479	21.2912	21.311	21.4331	21.492	21.1731	21.6946	21.857	21.9616	20.7	20.7741	21.0951	21.0093	20.8852	20.7238	20.8506	21.1593	21.1573	21.1301	21.2089	20.9093	20.9071	21.0031	20.9229	21.059	21.007	20.9485	21.0361	20.9544	21.0638	21.0557	20.965	21.0302	21.0194	20.9652	20.9416	21.064	20.7771	20.6836
939	P32783	21.1361	20.9062	20.9966	20.9105	21.1625	20.8359	21.0423	20.9269	21.0425	21.3051	20.9968	21.1481	20.9727	20.9478	21.1592	20.4783	20.0702	20.1556	21.4482	21.7146	21.5139	21.4318	21.1351	21.3644	21.5075	21.5668	21.5643	21.3894	21.4243	21.4952	21.6091	21.4474	21.4813	21.4714	21.6084	21.7231	21.6055	21.5429	21.767	21.6047	21.689	21.5925	21.5326	21.5368	21.462	21.323	21.2474	21.6177
940	P32784	19.3418	19.593	19.1141	19.1225	18.8254	18.794	19.4657	18.9251	19.6086	18.8308	19.393	19.9477	19.3337	18.9514	19.6538	19.5776	19.9653	19.6333	19.9751	19.292	19.4354	19.7417	19.2464	19.5522	19.6936	19.5136	19.4866	19.2518	19.5305	19.6704	19.3209	19.4667	19.7741	19.7966	19.4403	19.5671	19.3944	19.9422	20.9167	19.8077	19.4874	19.7783	19.6268	19.6975	19.4989	19.1312	19.7417	19.2878
941	P32787	22.1759	22.0712	22.0002	21.9513	21.9385	22.0737	21.9712	22.0396	22.0767	22.0599	22.1465	22.0153	22.118	21.991	21.9509	21.8779	21.8872	21.8395	22.679	22.5583	22.415	22.4995	22.1271	22.4621	22.486	22.5974	22.3798	22.4555	22.4062	22.5249	22.6244	22.4347	22.5939	22.575	22.4469	22.3251	22.5326	22.5118	22.287	22.5627	22.3649	22.538	22.3981	22.604	22.465	22.5613	22.4637	22.8132
942	P32788	19.5037	19.8939	19.6745	19.9138	19.701	20.1727	20.3473	19.8818	19.7505	19.7855	19.9284	19.6745	19.6971	20.0511	19.4233	20.0718	20.4219	20.2711	19.6367	19.5979	19.6956	19.211	19.4255	19.4965	19.2169	19.8391	19.4962	18.8678	19.5786	18.7593	19.4577	19.3148	18.7219	19.366	19.5509	19.9058	19.67	19.5374	19.758	19.1882	19.1401	19.5694	19.8016	19.573	19.5555	19.7233	19.8419	19.8772
943	P32790	23.1704	23.2883	23.1507	23.2459	23.2751	23.3395	23.0999	23.1911	23.1939	23.2216	23.2985	23.249	23.0371	23.1456	23.2822	23.2549	22.8191	23.1465	23.2155	23.0718	23.0187	23.1293	23.385	23.266	23.5365	23.4778	23.5445	23.347	23.3956	23.4969	23.4595	23.3825	23.4159	23.3717	23.4365	23.3783	23.4883	23.5733	23.4934	23.4301	23.3611	23.5225	23.4107	23.3937	23.2595	23.3236	23.2328	23.3242
944	P32791	19.6589	20.345	19.8091	19.6168	20.0314	19.7441	19.689	20.3845	20.0707	19.9184	19.0759	20.1968	20.1189	20.1493	19.4449	20.0611	19.7166	19.7273	20.1747	20.262	19.5082	19.7754	19.9439	20.0377	20.3037	20.2283	20.4004	20.115	19.584	19.8221	19.8554	20.1178	19.539	19.8081	19.5717	19.926	20.2286	20.06	19.7774	20.2075	20.1886	19.6027	19.7042	19.6763	19.7435	20.2243	19.8646	19.9134
945	P32792	19.9905	20.0379	20.1044	20.1314	19.9574	19.7294	20.0248	20.3681	20.2344	20.2126	20.3925	20.2951	20.1189	19.7741	20.2005	19.8127	20.7053	20.0247	20.6452	21.0499	20.5546	20.7675	20.0162	20.7011	20.8926	20.7739	20.4377	20.1666	20.5731	20.626	20.6853	20.6469	20.8503	20.7972	20.628	20.4555	20.5224	20.8053	20.7246	20.3684	20.48	20.5108	20.67	20.858	20.4305	20.3872	20.7322	20.8894
946	P32793	18.683	18.6083	18.6195	18.5774	18.4077	18.405	18.3702	18.7332	18.3918	18.8945	18.681	18.652	18.2663	18.3063	18.4965	18.4766	18.33	18.4706	18.102	19.173	18.9982	19.5006	19.2697	19.0857	19.1443	19.0965	18.6516	18.7496	19.2087	19.1133	18.7361	19.1207	18.8262	18.7651	18.906	19.1577	18.3359	19.1039	19.166	18.9295	18.8534	18.5645	19.1545	19.4929	18.9666	19.2164	19.312	19.3156
947	P32794	23.3717	23.4304	23.5345	23.3644	23.3015	23.4985	23.527	23.4836	23.3459	23.2597	23.3314	23.2834	23.37	23.5017	23.4713	23.273	23.4536	23.4996	23.0453	23.096	23.0297	23.0267	23.0655	23.1063	23.2692	23.1877	23.3022	23.2743	23.2662	23.1873	23.103	23.2096	23.0717	23.1424	23.0354	23.2982	23.2213	23.1604	23.1594	23.1867	23.2201	23.2013	23.1041	23.1091	23.167	23.197	23.0313	23.1117
948	P32795	23.1704	23.0729	23.2092	22.9733	23.0574	22.9335	23.1615	23.0575	22.9596	23.1661	23.1227	23.1336	23.0689	22.9782	23.1318	22.5212	22.5084	22.7523	23.197	23.1103	23.1334	23.1117	23.2204	23.2537	23.16	23.1242	23.3022	23.2643	23.0966	23.1547	23.1988	23.1637	23.2267	23.2494	23.1614	23.2982	23.1943	23.1305	23.2073	23.1344	23.1679	23.1546	23.1792	23.1312	23.2356	23.1564	23.1401	23.1533
949	P32798	18.8894	19.0162	18.4221	18.7579	18.8254	18.6524	18.8824	18.9582	18.746	18.8247	19.0407	18.9351	18.9826	18.7612	18.6375	18.7746	18.6881	18.5474	19.2876	19.0247	19.2986	19.1216	19.1684	19.3896	19.0325	18.9849	18.9107	19.3003	19.1628	19.4205	19.6391	19.4161	19.412	19.187	19.4167	19.4932	19.1019	18.9509	19.4503	19.3344	19.384	19.4245	19.0694	19.1368	19.1141	19.1527	19.0499	19.3249
950	P32799	22.0101	22.1605	22.1859	22.1002	22.1356	22.268	21.4571	22.0998	21.9818	22.3735	22.0747	22.2217	21.8291	22.0686	22.0776	22.2124	22.2558	22.2645	21.4103	21.7968	21.6747	21.966	21.7014	21.9771	21.8837	21.7759	21.8644	21.8729	21.544	22.1255	21.7237	21.7146	21.962	21.7782	21.8642	21.8576	21.6361	21.5598	21.3422	21.6406	21.7001	21.8313	21.163	21.4968	21.4512	21.5814	21.5502	21.3773
951	P32802	20.438	20.2454	20.4318	20.3066	20.6355	20.2215	20.482	20.4795	20.5079	20.606	20.2141	20.5704	20.0223	20.2715	20.3351	20.4783	20.4808	20.3325	21.2909	21.1289	21.0898	20.9368	20.8164	21.0821	20.9351	20.8902	21.283	21.3341	20.7191	20.7827	21.0302	20.511	21.0131	20.9038	21.2744	20.8917	20.7295	21.1502	21.069	21.0557	20.5267	20.8554	21.0345	20.8905	21.1265	20.9204	20.5126	20.831
952	P32803	22.0054	21.4914	21.8378	21.7168	21.7162	21.4451	21.7818	21.6413	21.3995	21.9536	21.7389	21.7601	21.7538	21.2796	21.8209	20.5856	20.3713	20.3604	22.1106	22.352	22.2931	22.4245	22.1056	22.3201	22.0525	22.1534	22.0833	22.0377	22.0535	22.1407	22.0351	22.112	22.3218	22.2101	22.0646	22.3483	22.227	22.338	22.0418	22.075	22.021	21.9803	22.0692	22.0434	22.2695	22.2214	22.1318	22.2595
953	P32804	22.1853	22.2569	21.885	21.7969	21.8797	22.1661	21.953	22.2259	21.5799	22.0503	21.7725	22.2436	21.8502	21.7298	21.9867	22.6197	22.0209	21.6885	23.0678	22.3141	21.7817	22.2972	21.9204	22.5796	22.4632	22.7501	22.2944	22.2221	22.6872	22.936	22.3358	22.7741	22.709	22.7585	22.4971	22.6035	22.9842	22.9508	22.5503	22.7765	22.3902	22.4455	22.5527	22.9047	22.1855	22.6095	22.518	22.777
954	P32806	19.0388	19.0002	19.2466	19.1019	19.3823	18.5972	19.3878	19.4067	18.968	19.6627	18.8699	19.1634	19.3116	19.2017	19.2307	18.72	17.9644	18.7448	18.8924	19.2714	18.8601	19.0139	19.6852	19.3896	18.8892	18.3696	17.847	18.7076	18.9954	18.8156	18.6183	18.2373	18.9042	18.2143	18.4361	18.9756	19.3094	18.6576	18.7589	19.4354	18.4576	18.3506	18.7024	19.1398	18.9583	18.7318	19.3379	19.1067
955	P32830	19.2285	19.3091	19.4124	19.3118	19.7533	19.6793	19.3255	19.4274	19.5245	19.0487	19.5592	19.4112	19.7323	19.5316	19.6834	19.2165	19.5607	19.6252	19.2685	19.1952	19.5463	19.2523	19.9111	19.3553	19.4929	19.1336	19.2775	19.1971	19.7243	19.0066	19.2387	19.1747	19.4349	19.287	19.0457	19.3453	19.1918	19.2523	19.3847	19.0844	19.327	19.302	19.386	19.3073	19.5663	19.2655	19.3008	19.2124
956	P32831	20.3925	20.5568	20.3364	20.1891	20.3562	20.3144	20.3925	20.1947	20.4874	20.4917	20.3278	20.636	20.3252	20.3688	20.2088	20.9222	19.7042	20.5177	20.3332	20.6454	20.6577	20.6169	20.5872	20.6859	21.0109	21.0208	21.0231	21.1986	21.0933	20.862	20.6853	20.7172	20.7979	20.8379	20.831	20.7928	20.9475	21.1136	20.7853	21.2037	20.965	21.0116	20.5841	20.5341	20.5724	20.4809	20.7322	20.6514
957	P32832	23.1488	23.1397	23.0951	23.1043	23.1	23.2083	23.2997	23.1981	23.2454	23.0454	23.191	23.003	23.2942	23.2237	23.1625	23.2245	23.2763	23.3014	22.8795	22.9249	22.9258	22.886	22.8588	22.8557	22.7813	22.8414	22.8718	22.6903	22.8508	22.8019	22.8664	22.8881	22.8775	22.8076	22.8269	22.8935	23.0214	22.8459	22.8819	22.8579	22.8056	22.8319	22.9235	22.8081	22.8659	22.897	22.8685	22.8029
958	P32838	18.1408	18.1689	18.0505	18.2925	18.4219	18.0621	18.0836	18.1696	18.3282	17.9365	18.3441	18.247	18.0179	18.1305	18.2321	18.2749	18.3758	18.2206	17.5664	17.8923	18.1212	18.0267	17.8529	17.9112	17.6543	17.9361	17.9118	18.0785	17.8534	17.722	17.6399	17.9428	18.0922	17.6545	17.8341	17.6545	17.9495	17.5833	17.4386	17.6471	18.0326	17.8857	17.7361	17.9223	18.1633	17.6721	18.1022	18.1352
959	P32843	22.3545	22.3052	22.2815	22.3457	22.5247	22.3604	22.2305	22.3424	22.3135	22.2619	22.2602	22.3693	22.2447	22.1751	22.2506	22.4143	22.6334	22.3859	22.2446	22.2514	22.2288	22.1342	22.4736	22.1944	22.1325	22.2005	22.0544	22.103	22.2321	22.2558	22.1458	22.2897	22.1592	22.2101	22.2863	22.0512	22.2506	22.0639	22.4238	22.1207	22.1889	22.171	22.202	22.168	22.0323	22.1071	22.3001	22.2096
960	P32844	21.5481	21.4961	21.6282	21.7382	21.8443	21.5334	21.9357	21.6413	21.8134	21.7188	21.6765	21.7539	21.689	21.7298	21.5762	21.2075	21.7066	20.9869	21.8627	21.9355	21.5554	21.7306	21.9484	21.8428	22.0236	21.8025	21.9774	21.8442	21.7861	21.7326	21.6607	21.7538	21.671	21.848	21.7502	21.7775	21.7519	21.8005	21.7467	21.6739	21.825	21.8026	21.8844	21.729	21.6753	21.6717	21.9598	21.5881
961	P32854	20.8112	20.7682	20.7255	21.1089	21.1532	21.2151	20.9607	20.7764	21.0558	20.9379	21.0959	20.7915	20.9476	20.9206	20.9766	21.2768	21.3406	21.3728	20.7376	20.372	20.5083	20.3642	20.2409	20.5785	20.2217	20.2532	20.2866	20.2975	20.3981	20.0762	19.9531	20.0947	20.2055	20.2477	20.4654	20.0383	20.2583	20.1822	20.4548	19.8914	20.3765	20.1909	20.692	20.7038	20.5512	20.4459	20.407	20.5184
962	P32855	21.8585	22.0313	22.0561	21.8944	22.0578	21.8627	22.3172	22.251	21.9275	21.7275	22.1146	22.0941	22.1244	21.9131	21.9413	22.095	22.2034	22.0039	21.7919	21.757	21.8682	21.6862	22.1056	21.7439	22.0318	22.0972	21.7985	21.9752	22.1156	21.9108	22.0216	21.8095	22.1592	21.9472	22.0366	21.9348	21.9934	21.9024	22.0487	21.8145	21.9002	21.9835	21.5662	21.7853	21.8725	21.8401	22.1003	21.6104
963	P32857	18.7118	19.4586	19.2373	18.8608	19.0987	19.0514	19.4275	19.0456	19.2399	19.3073	19.3118	19.0691	18.9123	19.0475	19.3045	19.9269	19.5743	19.5627	19.8901	19.2055	19.3294	18.9633	19.7789	19.3847	19.4741	19.4922	20.1477	19.5124	19.3536	19.3226	19.4738	19.5226	19.2981	19.4863	19.7735	19.4116	19.6615	19.7852	19.4952	19.5213	19.409	19.4783	19.5944	19.6041	19.313	19.6045	19.081	18.8185
964	P32860	23.3837	23.3904	23.3835	23.4357	23.4254	23.6304	23.4907	23.597	23.6051	23.4782	23.416	23.3381	23.4663	23.3811	23.5805	24.046	24.0774	24.0445	23.0857	22.9899	23.1232	23.0922	23.246	23.128	22.893	22.9163	23.1984	23.1611	23.0002	22.8935	22.9215	22.796	22.9639	22.9763	23.0324	22.9743	22.9135	22.8789	22.8602	22.7966	22.9041	22.9285	23.0203	22.9006	23.3286	23.1362	23.1666	22.9763
965	P32861	24.7687	24.8349	24.7973	24.8097	24.7746	24.7824	24.7123	24.6184	24.7903	24.9665	24.433	24.8975	24.7203	24.5738	24.7759	24.7179	24.3561	24.4418	25.4195	25.2044	25.3137	25.5923	25.0074	25.268	25.5466	25.5388	25.3097	25.3651	25.711	25.7216	25.4792	25.5198	25.521	25.6188	25.6294	25.6003	25.2426	25.5206	25.4265	25.4492	25.4628	25.4838	25.2951	25.3039	25.1183	25.1361	25.3241	25.2309
966	P32864	22.8664	22.6923	22.6901	22.8408	22.8437	22.7952	22.7919	22.7776	22.7782	22.8639	22.8759	23.0008	22.7673	22.8278	22.8575	22.6983	22.5733	22.6648	22.9163	22.8177	22.8988	22.7991	22.8034	22.8477	22.8274	22.6146	22.9058	22.7231	22.7799	22.8477	22.801	22.7449	22.81	22.6452	22.7257	22.8528	22.7807	22.6197	22.7576	22.8005	22.8674	22.7545	22.8238	22.6837	22.9504	22.8305	22.801	22.8634
967	P32867	21.6754	21.634	21.5738	21.8043	21.6825	21.9105	21.9917	21.7615	21.8355	21.7753	21.8	21.522	21.6186	21.6994	21.6875	22.1134	22.1894	22.1979	21.4358	21.5429	21.4396	21.3387	21.4364	21.2164	21.1173	20.9134	21.2401	21.3547	21.2089	20.9964	20.9898	21.0774	21.1496	20.9136	21.1585	20.9917	20.9988	20.9853	21.1871	21.1115	21.1794	21.1336	21.4526	20.9165	21.2301	21.2556	21.3255	21.2527
968	P32873	20.8029	20.8292	21.0033	21.1758	21.0709	21.2096	21.2462	21.0403	21.1468	20.8453	21.2392	21.3635	21.0615	20.8539	21.1086	20.9555	21.2482	21.2353	21.279	21.0142	20.9659	21.275	21.2202	21.292	21.3705	21.4318	21.3392	21.3747	21.5718	21.5153	21.3692	21.3754	21.5075	21.2907	21.2888	21.3867	21.363	21.4684	21.3561	21.3773	21.4152	21.5139	21.1828	21.3362	21.2397	21.1742	21.4072	21.3524
969	P32874	20.502	20.9382	20.8651	20.5161	20.7243	20.331	19.8022	20.3989	21.5762	20.651	20.7002	21.1481	20.4942	20.822	21.0765	20.8384	21.6201	21.6449	20.5436	20.4193	20.768	20.4533	20.9955	20.9646	21.0898	21.2921	21.2098	21.2506	21.4975	21.3356	21.3492	21.1547	21.1058	21.4842	21.0791	20.9735	21.3866	20.721	20.961	21.0927	20.8733	21.0694	20.9066	21.0624	21.1751	20.6991	21.3422	21.2355
970	P32875	21.9391	22.0468	22.1198	21.9513	22.063	21.9702	22.1639	21.8695	22.1274	21.9414	22	21.8717	21.9161	21.91	22.059	21.7295	22.0841	22.0007	21.8733	21.6128	21.811	21.6104	21.9135	21.8296	21.7654	21.5985	21.5778	21.6958	21.7704	21.6007	21.5448	21.7146	21.5466	21.6031	21.5814	21.8753	21.8781	21.5807	21.6811	21.4992	21.7231	21.7716	21.7459	21.6492	21.7919	21.7925	21.7258	21.6629
971	P32891	22.4289	22.3167	22.2311	22.2766	22.363	22.4753	22.3779	22.4726	22.2916	22.1807	22.2864	22.2436	22.4163	22.4243	22.29	22.3653	22.4494	22.4422	22.2725	22.2407	22.2668	22.2993	21.9676	22.1587	22.2915	22.2488	22.2882	22.2133	22.1954	22.0886	22.2269	22.2605	22.1936	22.1751	22.3154	22.2897	22.4042	22.1886	22.19	22.1337	22.2402	22.2114	22.1763	22.319	22.0009	22.1514	22.0309	22.3411
972	P32892	22.8935	22.8323	22.8031	22.8066	22.6518	22.6215	22.9763	23.0268	22.6796	22.7471	22.8308	22.7597	23.0209	22.9704	22.6651	22.7684	22.9691	22.8374	22.7326	22.6602	22.4248	22.7487	22.6378	22.7142	23.0097	23.0928	22.7673	22.8071	23.1118	23.0092	22.9487	23.0334	22.9942	22.934	23.0245	23.1499	23.1011	23.221	23.0477	23.0229	22.9063	23.0162	22.712	22.7252	22.4229	22.5818	22.5078	22.4912
973	P32895	22.3165	22.1891	22.2436	22.1441	22.074	22.0287	22.3979	21.9522	22.0316	22.2371	22.2158	22.3354	22.3219	22.0452	22.1893	21.9783	21.7353	21.7547	22.9987	22.7876	22.914	22.8779	22.3641	22.7359	22.8395	22.8454	22.7133	22.756	22.9285	22.9581	22.8882	22.9125	22.7996	22.815	22.8182	22.9508	23.0047	22.8992	22.9275	22.9556	22.6881	22.8068	23.0324	23.1418	22.8825	22.7905	22.8575	23.0143
974	P32896	20.8486	20.9476	21.1762	20.8981	21.1532	21.2096	20.8875	21.1011	21.4401	21.1722	21.2454	20.9696	21.4256	21.1226	21.1989	21.2887	21.0581	21.3958	20.4899	20.6149	20.7805	20.6715	20.9657	20.7417	21.1122	20.8049	21.0772	21.0818	21.2253	21.0837	20.8699	21.027	20.8682	20.8565	21.1858	20.6909	20.9054	20.9671	21.0405	20.9366	21.0007	20.9941	20.7204	20.7432	20.7508	20.8274	20.8093	20.5613
975	P32897	22.5552	22.5626	22.6436	22.5603	22.6001	22.7379	22.5941	22.9591	22.5124	22.4906	22.4897	22.3892	22.5581	22.6205	22.5152	23.1428	23.0804	23.1625	22.3378	22.6497	22.4188	22.479	22.7936	22.5896	22.2311	22.1464	22.1371	21.9147	22.2558	22.0259	22.0749	22.229	21.9557	22.1941	21.8321	21.9572	22.1779	22.2269	22.0728	22.0702	21.7999	21.7716	22.5043	22.4663	22.4274	22.5083	22.1259	22.3716
976	P32898	23.0214	23.1301	23.2338	23.1271	23.1729	23.0149	23.102	23.0235	23.1114	23.036	23.0817	23.0918	23.0759	23.0398	23.1248	23.273	23.3607	23.1379	22.8562	22.8395	22.8887	22.8487	23.2145	22.955	23.0052	22.9492	23.2258	22.9826	22.934	22.9714	22.9539	23.0224	22.9458	22.9253	23.0182	23.0172	23.1099	22.9947	23.1737	23.1091	23.2142	23.1041	22.7595	22.8804	22.9375	22.9888	22.7313	22.8132
977	P32899	21.6207	21.8436	21.6084	21.8812	21.5799	21.6601	21.8683	21.9276	21.7269	21.6267	21.7788	21.6386	21.9393	21.9962	21.5718	20.9341	21.1397	21.5487	21.9046	21.9406	21.7906	21.6412	21.807	21.6836	21.7824	21.8612	21.4991	21.762	21.6732	21.6146	21.668	21.5675	21.7061	21.562	21.7549	21.7867	21.7253	21.7297	21.636	21.663	21.6837	21.6267	21.8844	21.8256	21.9353	21.9291	21.8492	21.723
978	P32900	21.816	21.4438	21.4338	21.3608	21.6157	21.787	21.5746	21.6631	21.504	21.3374	21.3808	21.4733	21.5227	21.492	21.6926	22.1375	22.3219	22.0063	20.7	20.6587	20.6653	20.8101	20.8398	20.8596	20.6825	20.8732	20.7402	20.9237	20.7758	21.0038	21.013	20.9276	21.0392	21.1737	20.7689	20.7097	20.8893	20.8233	20.953	20.8652	21.0007	20.6866	20.9266	20.7562	20.8916	20.7927	20.8653	20.8162
979	P32902	21.8041	21.9132	21.9156	21.8849	21.8833	21.9702	21.8779	21.7784	21.5434	21.7275	21.6965	21.8618	21.8502	21.7298	21.7998	21.6602	21.7647	21.8727	21.4482	21.5092	21.312	21.4382	21.3493	21.3821	21.0858	21.1292	21.3031	21.1491	21.1925	21.2479	21.1755	21.0464	21.0495	21.2305	21.007	21.273	21.155	21.223	21.2403	21.3288	21.1608	21.036	21.4396	21.4243	21.346	21.4504	21.2403	21.4984
980	P32904	20.3925	20.2302	20.2994	20.3807	20.3033	20.3509	20.4349	20.4419	20.2756	20.0972	20.3278	20.2301	20.3381	20.2194	20.492	20.1236	20.0051	20.2351	20.4049	20.3567	20.4941	20.3033	20.8008	20.5504	20.4312	20.4146	20.5568	20.3524	20.3328	20.251	20.4914	20.2799	20.5161	20.1568	20.3793	20.443	20.2212	20.4666	20.4084	20.0766	20.5499	20.2925	20.4779	20.3053	20.6098	20.7255	20.5028	20.4429
981	P32905	18.0177	18.7673	17.3347	18.3615	18.5988	18.492	18.5107	18.1873	19.6021	18.0126	18.634	18.5377	17.7366	18.4006	18.2138	18.1564	18.8539	18.1562	18.2228	19.0621	17.9426	17.5833	18.6437	17.8921	18.0175	18.343	17.4883	18.3171	17.3807	18.8999	18.3731	17.5102	18.6596	17.6892	17.82	18.2987	19.3895	17.9112	17.52	19.6085	17.6319	18.3577	18.0664	18.6052	18.1298	18.2011	18.0723	18.1163
982	P32906	21.9886	21.7168	22.0359	21.9021	21.9562	21.682	21.6268	22.0116	21.797	21.9876	22	22.0386	21.9273	21.7075	21.7612	21.198	20.9136	21.3248	21.896	21.8336	21.591	21.8689	21.7752	21.8033	22.2186	21.989	22.1598	22.0221	22.0642	22.0915	21.8742	21.9751	21.9685	22.0062	21.8642	21.9194	21.6427	22.0089	21.922	21.9106	21.8397	21.9756	21.9827	21.8916	21.8093	21.8186	21.6889	21.9332
983	P32908	21.9194	21.969	22.03	21.9776	22.1049	21.9982	22.0565	21.9867	22.0373	22.1895	22.1072	22.0025	21.8338	21.7906	21.9338	21.6706	21.8266	21.85	21.9387	21.8802	22.0236	21.9032	21.9597	21.9345	22.2232	22.1825	22.3935	22.3395	22.1889	22.1361	22.1536	21.9479	22.1231	22.2373	22.3073	22.0952	22.4306	22.2427	22.3814	22.27	22.2266	22.235	21.9883	21.9446	22.1086	21.9747	21.9324	21.7555
984	P32909	22.5177	22.6199	22.7239	22.6595	22.6761	22.6824	22.5885	22.6858	22.7489	22.6256	22.7929	22.6921	22.7745	22.638	22.5831	22.6167	22.4544	22.6172	22.138	22.3062	22.3382	22.3548	22.4763	22.3344	22.3003	22.3144	22.1533	22.332	22.3771	22.1438	22.3922	22.2305	22.3499	22.3834	22.3988	22.0737	22.3472	22.1944	22.4499	22.3156	22.3819	22.3095	22.358	22.3481	22.241	22.3972	22.4962	22.3009
985	P32910	22.2017	22.0712	22.0844	22.074	22.1329	22.268	22.0686	22.1149	22.1851	22.1331	22.1849	22.1003	22.0923	22.2051	22.1842	22.3937	22.6178	22.2823	21.738	21.8993	21.913	21.7524	21.9921	21.7139	21.4834	21.573	21.8677	21.8832	21.5106	21.6812	21.6006	21.5845	21.6156	21.5032	21.7251	21.5777	21.6307	21.5724	21.7738	21.7563	21.9201	21.683	21.8351	21.8428	21.9096	21.9801	21.9598	21.776
986	P32911	23.2421	23.1831	23.1093	23.2971	23.3924	23.6304	23.5534	23.4376	23.2035	23.25	23.2805	23.0513	23.1973	23.4035	23.4064	23.8241	24.0908	23.6733	22.97	23.0007	23.1396	22.9904	22.9326	23.1318	22.6837	22.9987	22.8876	23.0129	22.8076	22.7523	22.7849	22.7741	22.8709	22.8537	22.8057	22.9601	22.933	22.7477	22.9177	22.7966	22.7638	22.8391	22.9205	22.755	23.0993	23.0166	22.7052	22.9539
987	P32912	20.8211	20.4413	20.7691	20.8395	20.7791	21.1034	20.8281	20.7764	20.7172	20.662	20.7805	20.3883	20.7645	20.5982	20.8262	20.868	21.2301	21.1317	20.2199	20.212	20.2736	20.5108	20.743	20.2297	19.9087	19.9917	20.0017	20.2447	20.3552	20.1918	20.1965	20.3512	20.1946	20.3473	19.9589	20.1021	20.4478	19.9569	20.2925	20.264	20.0096	20.2578	20.2394	20.2275	20.152	20.2482	20.2203	20.2948
988	P32913	21.1971	21.2674	21.428	21.0157	21.186	20.9488	21.2028	21.1011	21.3372	21.271	21.1089	21.4881	21.1993	21.0562	21.3478	20.6206	20.8397	20.8363	21.562	21.4857	21.634	21.3309	21.3262	21.485	21.5636	21.3388	21.5049	21.3697	21.4034	21.5019	21.6249	21.5019	21.6287	21.554	21.4244	21.4098	21.2296	21.6054	21.2902	21.5896	21.3246	21.4017	21.3656	21.4389	21.4835	21.4318	21.4655	21.4862
989	P32914	20.524	20.3838	20.8876	20.5552	20.7942	20.5756	20.4478	20.8761	20.4763	20.832	20.5347	20.8212	20.5278	20.8634	20.9492	21.0485	20.6543	20.7964	20.1991	20.5129	20.4317	20.5238	20.233	20.7846	20.2575	20.292	20.4176	20.6565	19.9632	20.339	20.4914	20.1546	20.5608	20.359	20.3552	20.0383	19.7904	20.5576	20.0862	20.6598	20.2187	20.4388	20.3189	20.5502	20.7883	20.543	20.005	20.4648
990	P32915	23.5403	23.3792	22.9556	23.0366	23.0235	23.2	23.4703	23.3624	22.9325	23.244	23.1729	23.7044	23.2942	23.3642	23.1318	23.5199	23.0405	23.0637	23.7587	23.6123	23.3214	23.4888	23.0097	23.4934	23.729	23.6908	23.3022	23.236	23.6908	23.8724	23.6834	23.7553	23.7647	23.8633	23.5614	23.6543	23.8429	24.0021	23.3444	23.7592	23.6223	23.577	23.5252	23.882	22.923	23.1853	23.4014	23.5029
991	P32916	22.9244	22.9025	22.9848	22.8693	22.8925	22.7912	22.6999	22.9982	23.0361	23.0187	22.7564	22.9661	22.8513	22.7294	22.9763	22.5283	22.2702	22.3913	23.0147	23.2546	23.1197	23.1583	23.2962	23.221	23.1661	23.1695	23.1113	23.1113	23.1118	23.2015	23.0387	23.0835	23.0768	23.1679	23.0551	23.0477	23.0956	23.1269	23.1412	23.1959	23.1053	23.0081	23.1625	23.2079	23.0138	23.1253	23.0334	23.2445
992	P32917	20.5982	20.9747	20.9828	21.1007	21.0319	20.9168	21.0556	20.5513	21.092	20.9595	20.8462	20.6982	20.4686	20.9404	20.9882	20.2107	19.3884	19.6161	21.14	20.687	20.7585	20.5461	20.7626	20.749	20.9452	20.3738	20.1691	20.8536	21.1814	20.7345	20.9128	20.815	20.6739	20.6916	21.4728	21.0216	21.0861	21.0187	20.8208	20.772	21.3547	20.9725	20.8061	20.4948	20.7345	20.5699	20.6866	20.7058
993	P32939	23.7834	23.6033	24.0171	23.8366	23.8855	23.6729	23.6117	23.597	23.874	23.858	23.8568	23.7734	23.727	23.5436	23.8303	22.7616	22.6283	22.5817	24.0882	23.9182	24.0082	23.8013	23.8751	23.9381	23.8837	23.7308	23.7803	23.881	23.7438	23.7795	23.7315	23.7274	23.842	23.6824	23.8627	23.7499	23.7236	23.7559	23.86	23.8743	23.7782	23.8055	23.9365	23.8715	24.0766	23.9852	23.56	24.0053
994	P33201	23.7085	23.6033	23.5094	23.5021	23.5653	23.4517	23.512	23.5612	23.5633	23.5694	23.6242	23.5449	23.5884	23.5169	23.5278	23.0788	23.3332	23.2435	23.3421	23.6057	23.5905	23.3529	23.6908	23.4381	23.6305	23.5463	23.6647	23.5791	23.3432	23.316	23.4951	23.4126	23.318	23.4002	23.4772	23.4251	23.5294	23.455	23.5266	23.25	23.5413	23.2872	23.5558	23.4835	23.7308	23.4908	23.2886	23.5885
995	P33202	22.0619	22.2869	22.1665	22.0545	22.258	22.2133	22.0482	22.2424	22.0749	22.2801	22.1441	22.2193	22.1425	22.1249	22.1573	21.4535	21.9772	21.7129	22.1534	22.415	22.2745	22.3716	22.2763	22.3689	22.4777	22.4363	22.6219	22.507	22.3014	22.5292	22.4491	22.4821	22.5846	22.5051	22.3716	22.5337	22.4338	22.47	22.5003	22.4457	22.4325	22.4902	22.29	22.1939	22.4105	22.4488	22.1835	22.3798
996	P33203	21.1217	20.9667	21.1385	21.2098	21.2289	21.1583	21.2539	21.1604	21.1408	21.0336	21.1606	21.0694	20.9956	21.1083	21.0116	21.0707	21.3655	20.9542	20.6172	20.6149	20.7091	20.6169	20.9546	20.8262	20.8757	20.56	20.8666	20.8456	20.9786	20.5723	20.7722	20.6193	20.5476	20.626	20.7032	20.7172	21.058	20.7944	20.5654	20.6263	20.5864	20.8124	20.9066	20.7935	20.8119	20.886	21.1	20.9022
997	P33204	21.2768	21.0681	21.0451	21.042	21.0375	20.926	21.0423	21.3899	20.8135	21.1722	21.1293	21.0942	21.2461	21.1302	20.9193	21.1812	21.0532	21.0959	20.7067	20.8757	20.8613	20.9961	20.3912	21.209	20.5742	20.6483	20.9062	21.0818	20.9533	20.9562	20.6102	20.6767	20.7081	20.9038	20.4699	20.812	20.5031	20.9544	20.7853	21.1977	20.7827	20.8477	20.6631	21.1466	20.9922	21.725	20.6559	21.3827
998	P33296	21.1361	21.1419	21.1611	20.966	21.0879	21.277	20.8712	21.2287	20.853	20.9486	20.8295	20.9843	21.1839	21.2709	20.9492	21.3936	21.5213	21.4598	20.6052	20.7834	20.7002	20.7944	20.3281	20.3384	20.8668	20.543	20.603	20.2902	20.4689	20.4973	20.2414	20.6602	20.3944	20.5893	20.2572	20.3164	20.4915	20.9122	20.5779	20.5333	20.5392	20.4025	20.6238	20.5672	20.6666	20.8922	20.3843	20.4928
999	P33297	24.5159	24.5537	24.7613	24.6422	24.5751	24.6819	24.5863	24.5606	24.6602	24.5964	24.6039	24.4843	24.6635	24.7323	24.843	24.9875	25.2164	25.109	24.2013	24.2666	24.3195	24.2671	24.2573	24.3439	24.2866	24.1783	24.2307	24.2792	24.0442	24.1466	24.1732	24.2407	24.2401	24.1677	24.1051	24.073	24.1549	24.3418	24.3418	24.3369	24.384	24.4142	24.2137	24.2866	24.4072	24.394	24.0396	24.3374
1000	P33298	24.7753	24.8275	24.8791	24.9343	24.9314	24.8704	24.8657	24.8481	24.8836	24.9143	24.8955	24.9232	24.9006	24.8939	24.9588	24.5009	24.5017	24.4418	24.4889	24.7008	24.5742	24.5746	24.6371	24.7012	24.6385	24.442	24.7577	24.6881	24.3989	24.5499	24.5806	24.5935	24.4331	24.4361	24.5968	24.6615	24.5772	24.6624	24.6488	24.9143	24.7914	24.9017	24.5657	24.6182	24.699	24.8483	24.3439	24.6714
1001	P33299	24.8423	24.8075	24.8646	24.7907	24.976	24.9199	24.9059	24.7781	24.9492	24.7514	24.9287	24.8218	24.9549	25.0013	25.046	24.9875	25.1454	25.0708	24.6718	24.6865	24.6112	24.5549	24.8459	24.6894	24.4733	24.6071	24.6334	24.7203	24.5759	24.5159	24.6714	24.5372	24.5853	24.5672	24.6985	24.5434	24.8514	24.731	24.8337	24.7475	24.8255	24.8113	24.5968	24.5267	24.7973	24.7159	24.5873	24.568
1002	P33302	21.9472	21.8436	21.6347	21.7572	21.5214	21.5481	21.7683	21.7095	21.5591	21.8174	21.5668	21.6307	21.7739	21.8995	21.8648	22.4704	22.0911	21.9423	22.9035	22.5601	22.4632	22.5563	22.4763	22.5011	22.8887	22.8024	22.7716	22.9847	22.9982	22.9612	22.8984	22.7368	22.8464	22.8319	22.69	22.8448	22.9052	23.0495	23.0673	23.0645	23.1637	23.1455	22.3017	22.4096	22.1956	22.4689	22.3782	22.3936
1003	P33307	24.4876	24.5196	24.4757	24.4973	24.532	24.6156	24.7558	24.6343	24.4459	24.4237	24.5233	24.4593	24.5837	24.7323	24.4693	24.7358	24.7919	24.9526	24.1655	24.278	24.1217	24.2008	24.0863	24.2498	24.2801	24.0995	24.2421	24.1322	24.1846	24.2163	24.1102	24.2579	24.0863	24.251	24.1708	24.1487	24.1549	24.2475	24.2671	24.2336	24.1677	24.2097	24.1084	24.0814	24.0589	24.0863	23.8194	24.0433
1004	P33308	20.2466	20.3123	19.9889	20.2948	20.3033	20.5858	20.222	20.1314	20.095	20.2692	20.352	20.2172	20.4081	20.516	20.5248	21.0707	20.9852	20.8726	19.7028	20.0766	19.5487	19.6082	19.5219	20.1295	19.863	19.8612	19.9336	20.3921	19.5818	19.8955	19.8035	19.7667	19.982	19.9715	19.8572	19.8363	19.8038	19.8084	20.1241	19.6158	19.9112	20.1241	19.8074	19.9417	19.8709	20.0974	19.4857	19.8666
1005	P33309	22.0328	21.7806	21.6237	21.7239	21.8274	21.6138	21.7388	21.7566	21.8098	22.0139	21.8936	22.0941	21.8182	21.9348	21.8583	21.4535	21.2079	21.3157	22.26	22.2193	22.178	22.2758	22.3409	22.1944	22.3735	22.2791	22.4858	22.311	22.2226	22.3788	22.252	22.2494	22.2525	22.2933	22.1555	22.2195	22.314	22.1066	22.4375	22.1873	22.2516	22.2555	22.1159	22.2172	22.4546	22.36	22.4312	22.2047
1006	P33310	19.9343	19.4385	19.2424	19.6615	19.5509	19.5064	19.8263	19.4322	19.4451	19.6577	19.6124	19.6322	19.3027	19.4239	19.6593	19.2561	19.6449	19.2261	19.608	19.5913	19.7141	19.4952	19.8892	19.5791	19.8979	19.8416	19.9489	20.082	19.8883	19.9404	19.5823	20.1333	19.9353	19.662	20.1005	19.8945	19.6319	19.6277	19.9634	19.8057	20.0306	19.7192	19.8394	19.2908	19.5039	20.1469	19.9898	19.9664
1007	P33311	19.9313	20.138	20.0879	20.2688	20.2393	19.9195	20.1088	19.8705	20.7647	20.1769	20.1134	20.18	20.0009	20.0689	20.012	20.1236	20.1674	20.039	20.0283	20.3011	20.1328	20.2023	20.1583	20.352	20.2156	20.3029	20.3501	20.3415	20.4288	20.4121	20.3779	20.5231	20.334	20.3473	20.1277	20.3973	20.2443	20.1956	20.2635	20.281	20.3481	20.5003	19.9163	20.2482	20.0185	20.2482	19.9209	20.3336
1008	P33313	23.2341	23.2336	23.2188	23.3644	23.467	23.5157	23.2152	23.2175	23.392	23.2925	23.3935	23.2272	23.4422	23.3642	23.5668	23.355	23.5784	23.4404	23.1417	23.0329	23.1913	23.0774	23.4038	23.186	23.0623	23.0667	23.1915	23.1984	22.9518	22.944	23.0427	23.0596	23.025	23.0584	23.1248	22.9656	23.2213	23.0182	23.2445	23.0444	23.1097	22.9959	23.2478	23.1154	23.3602	23.1993	22.8742	23.1655
1009	P33314	20.4876	20.1903	20.4133	20.4409	20.5579	20.454	20.4945	20.3278	20.5385	20.3061	20.4221	20.5183	20.4942	20.2348	20.6456	20.139	20.3071	20.1394	20.6609	20.3011	20.6226	20.4364	20.5082	20.6124	20.4899	20.6331	20.5687	20.4817	20.4171	20.4695	20.5176	20.2941	20.2849	20.5893	20.5167	20.499	20.4409	20.3843	20.0203	20.3116	20.5578	20.5298	20.3715	20.3837	20.54	20.5699	19.9209	20.4162
1010	P33315	21.0976	20.9476	21.1257	21.0515	21.022	21.0204	20.6831	20.5994	20.9864	21.1115	21.1118	20.8096	20.7983	20.8634	21.1516	20.6399	20.7053	20.6466	20.9362	21.0605	21.1005	21.2047	20.8852	20.9844	20.7426	20.7241	20.783	20.7715	20.764	20.9276	20.7259	20.4417	20.6517	20.4642	20.831	20.7685	19.991	20.7742	20.5923	20.4878	20.48	20.8124	21.011	21.0485	21.1578	20.8479	20.8894	21.0022
1011	P33317	21.46	21.3436	21.9111	21.8411	22.004	21.8461	21.7062	21.4841	22.1051	22.0991	21.7195	22.0025	21.7963	21.8218	21.9379	21.604	21.6171	21.6885	22.2919	21.4908	21.5845	21.646	21.8295	21.7897	21.8241	22.11	22.2133	21.5675	21.6321	21.1807	21.1623	21.1614	21.5881	21.1121	21.6521	21.4467	21.5312	21.2334	21.2691	21.7075	21.5284	21.4571	22.0547	21.7475	22.3077	21.8484	22.1835	21.4921
1012	P33322	22.3348	22.6456	22.2501	22.2096	21.9965	22.1855	22.3811	22.5373	22.0949	22.2472	22.0932	22.4569	22.164	22.3986	22.2555	22.5731	22.2153	22.2187	23.197	22.2961	22.6895	22.4163	22.2112	22.2555	23.6305	23.6473	23.1015	23.3292	23.6409	23.4642	23.5149	23.6081	23.5764	23.3555	23.4951	23.9745	23.3744	23.7423	23.386	23.6912	23.3419	23.4864	23.0023	23.2618	22.6441	22.7501	23.1063	22.9686
1013	P33324	21.3072	21.0824	21.3232	21.1657	21.2	21.114	21.2028	21.1011	21.2995	21.2635	21.2747	21.2377	21.2736	21.0409	21.3181	20.8929	20.9852	21.1111	21.6599	21.4209	21.7968	21.4382	21.6418	21.5405	21.4035	21.3388	21.3682	20.9838	21.4317	21.378	21.2636	21.3356	21.3706	21.4812	21.4103	21.6732	21.4302	21.1284	21.4746	21.236	21.4072	21.3413	21.4791	21.4714	21.5487	21.277	21.3773	21.4984
1014	P33327	21.5368	21.6665	21.8275	21.8411	21.9618	21.8627	21.6268	21.4763	22.1117	21.8048	21.6585	21.6652	21.585	21.6718	21.875	21.9957	21.8392	21.8093	21.8627	21.6528	22.0191	22.0161	21.8093	21.7982	21.72	21.7386	21.8361	21.7826	21.8494	21.7683	21.7474	21.7395	21.7132	21.7533	21.9485	21.9055	21.7335	21.8005	21.9371	21.8978	21.8683	21.8395	21.63	21.5065	21.8093	21.7187	21.6688	21.8777
[truncated: 2,443 more rows]
[truncated: 16 more columns]

## Sheet: legend
Proteomics data of cells expressing the wild type, agglomerating, or misfolded variants for 1POK, 1M3U, and 2VYC following normalisation and bpca imputation.
