# Supplementary material for: Mutation-induced filaments of folded proteins are inert and non-toxic in a cellular system
Source: Mol Syst Biol. 2025 Sep 15;21(10):1306–24. doi: 10.1038/s44320-025-00144-y (PMC12494878; doi:10.1038/s44320-025-00144-y)
Supplement: Supplementary file 7 — Dataset EV2 [file 44320_2025_144_MOESM7_ESM.xls]

## Sheet: DATASET_EV2
## Table providing the list of proteins enriched across different comparisons. The comparison is given by the "Construct expression" and "samples" column, e.g., WT-1POK vs Agglomerate-1POK in the first line.
## The Co-IP experiements correspond to Fig. 4 whereas proteomics ones correspond to Fig. 6
Experiment	Construct expression	Samples	Protein	Log2 Fold Change	Adjusted P.value
Co-IP MS	1POK	WT-Agglo	ASP1	2.569	0.0209
Co-IP MS	1M3U	WT-Agglo	TGL5	4.564	5.92E-05
Co-IP MS	1M3U	WT-Agglo	MSC6	3.198	5.92E-05
Co-IP MS	1M3U	WT-Agglo	MRP2	2.242	6.13E-05
Co-IP MS	1M3U	WT-Agglo	MYO2	2.70724	6.13E-05
Co-IP MS	1M3U	WT-Agglo	MRX14	3.03969	6.13E-05
Co-IP MS	1M3U	WT-Agglo	ASP1	2.39593	6.13E-05
Co-IP MS	1M3U	WT-Agglo	MLC1	2.30657	6.13E-05
Co-IP MS	1M3U	WT-Agglo	PET127	2.53996	6.21E-05
Co-IP MS	1M3U	WT-Agglo	TGL4	3.86288	6.21E-05
Co-IP MS	1M3U	WT-Agglo	HSP42	2.27639	7.10E-05
Co-IP MS	1M3U	WT-Agglo	ILV5	2.29295	8.36E-05
Co-IP MS	1M3U	WT-Agglo	AEP2	2.00211	8.36E-05
Co-IP MS	1M3U	WT-Agglo	CEX1	3.66264	9.25E-05
Co-IP MS	1M3U	WT-Agglo	MGL2	3.83441	9.53E-05
Co-IP MS	1M3U	WT-Agglo	KSP1	2.87915	0.000127
Co-IP MS	1M3U	WT-Agglo	MUK1	2.3122	0.00059
Co-IP MS	1M3U	WT-Agglo	SNF5	2.04383	0.000735
Co-IP MS	1M3U	WT-Agglo	SOK1	2.04649	0.001019
Co-IP MS	1M3U	WT-Agglo	GSY1	2.07104	0.008252
Co-IP MS	1POK	WT-Misfolded	FAA4	3.12473	6.89E-05
Co-IP MS	1POK	WT-Misfolded	PUP2	3.29528	6.89E-05
Co-IP MS	1POK	WT-Misfolded	ENO1	2.83796	6.89E-05
Co-IP MS	1POK	WT-Misfolded	CDC48	3.33442	6.89E-05
Co-IP MS	1POK	WT-Misfolded	VMA1	2.89722	6.89E-05
Co-IP MS	1POK	WT-Misfolded	RPO21	3.34804	6.89E-05
Co-IP MS	1POK	WT-Misfolded	MKT1	3.61845	6.89E-05
Co-IP MS	1POK	WT-Misfolded	ARP2	2.75385	6.89E-05
Co-IP MS	1POK	WT-Misfolded	HSP42	2.75249	6.89E-05
Co-IP MS	1POK	WT-Misfolded	YDJ1	2.64793	6.89E-05
Co-IP MS	1POK	WT-Misfolded	SQT1	2.73931	6.89E-05
Co-IP MS	1POK	WT-Misfolded	ADE6	2.99676	6.89E-05
Co-IP MS	1POK	WT-Misfolded	TPK1	2.73656	6.89E-05
Co-IP MS	1POK	WT-Misfolded	SSE1	4.07094	6.89E-05
Co-IP MS	1POK	WT-Misfolded	CCT8	3.18215	6.89E-05
Co-IP MS	1POK	WT-Misfolded	ILV5	2.51487	6.89E-05
Co-IP MS	1POK	WT-Misfolded	RPT1	2.31126	6.89E-05
Co-IP MS	1POK	WT-Misfolded	VMA2	3.24742	6.89E-05
Co-IP MS	1POK	WT-Misfolded	P25383	2.58506	6.89E-05
Co-IP MS	1POK	WT-Misfolded	EFT1	2.19919	6.89E-05
Co-IP MS	1POK	WT-Misfolded	ACO1	3.27299	6.89E-05
Co-IP MS	1POK	WT-Misfolded	RPT6	2.28641	6.89E-05
Co-IP MS	1POK	WT-Misfolded	ZWF1	2.63053	6.89E-05
Co-IP MS	1POK	WT-Misfolded	PUP3	2.49772	6.89E-05
Co-IP MS	1POK	WT-Misfolded	RNR1	2.88036	6.99E-05
Co-IP MS	1POK	WT-Misfolded	TRP5	2.50574	7.02E-05
Co-IP MS	1POK	WT-Misfolded	BUL2	3.30446	7.02E-05
Co-IP MS	1POK	WT-Misfolded	GCD11	2.32298	7.02E-05
Co-IP MS	1POK	WT-Misfolded	YHB1	2.87805	7.02E-05
Co-IP MS	1POK	WT-Misfolded	PDC1	2.45506	7.56E-05
Co-IP MS	1POK	WT-Misfolded	TRS120	2.7273	7.56E-05
Co-IP MS	1POK	WT-Misfolded	WRS1	2.1893	7.56E-05
Co-IP MS	1POK	WT-Misfolded	LSC1	2.54411	7.56E-05
Co-IP MS	1POK	WT-Misfolded	ENO2	2.33254	7.56E-05
Co-IP MS	1POK	WT-Misfolded	P53185	2.96346	7.56E-05
Co-IP MS	1POK	WT-Misfolded	NTH2	3.2697	7.56E-05
Co-IP MS	1POK	WT-Misfolded	GPA1	2.10583	7.92E-05
Co-IP MS	1POK	WT-Misfolded	RTT10	3.31415	7.92E-05
Co-IP MS	1POK	WT-Misfolded	RPB2	2.63222	7.92E-05
Co-IP MS	1POK	WT-Misfolded	SSA1	3.25861	7.92E-05
Co-IP MS	1POK	WT-Misfolded	SES1	2.12028	7.92E-05
Co-IP MS	1POK	WT-Misfolded	MET10	2.37269	7.92E-05
Co-IP MS	1POK	WT-Misfolded	PDB1	2.34008	7.92E-05
Co-IP MS	1POK	WT-Misfolded	KAR4	2.08657	8.09E-05
Co-IP MS	1POK	WT-Misfolded	CDC10	3.28633	8.52E-05
Co-IP MS	1POK	WT-Misfolded	PRE10	2.21786	8.67E-05
Co-IP MS	1POK	WT-Misfolded	PRE2	2.47164	9.23E-05
Co-IP MS	1POK	WT-Misfolded	HEM15	2.08029	9.47E-05
Co-IP MS	1POK	WT-Misfolded	VMA6	2.02671	9.47E-05
Co-IP MS	1POK	WT-Misfolded	SRP54	2.11921	9.47E-05
Co-IP MS	1POK	WT-Misfolded	PRE1	2.20918	9.47E-05
Co-IP MS	1POK	WT-Misfolded	Q3E7Z5	2.54568	9.47E-05
Co-IP MS	1POK	WT-Misfolded	SSA2	3.6825	9.47E-05
Co-IP MS	1POK	WT-Misfolded	CHC1	2.69186	9.47E-05
Co-IP MS	1POK	WT-Misfolded	ADE12	2.02883	9.49E-05
Co-IP MS	1POK	WT-Misfolded	SAM1	2.86882	9.49E-05
Co-IP MS	1POK	WT-Misfolded	TRS20	2.20699	9.49E-05
Co-IP MS	1POK	WT-Misfolded	PRE3	2.61922	9.49E-05
Co-IP MS	1POK	WT-Misfolded	VPS13	2.03323	9.49E-05
Co-IP MS	1POK	WT-Misfolded	MAS2	2.00077	9.49E-05
Co-IP MS	1POK	WT-Misfolded	PRE4	2.33858	9.90E-05
Co-IP MS	1POK	WT-Misfolded	MAK3	2.01731	9.90E-05
Co-IP MS	1POK	WT-Misfolded	ARO1	2.21293	9.90E-05
Co-IP MS	1POK	WT-Misfolded	BLM10	2.35226	9.90E-05
Co-IP MS	1POK	WT-Misfolded	DBF2	2.25076	0.000101
Co-IP MS	1POK	WT-Misfolded	SAL1	2.81609	0.000101
Co-IP MS	1POK	WT-Misfolded	HSP26	2.11899	0.000101
Co-IP MS	1POK	WT-Misfolded	GDH1	2.10956	0.000101
Co-IP MS	1POK	WT-Misfolded	GSY1	2.49936	0.000101
Co-IP MS	1POK	WT-Misfolded	ATP1	2.73302	0.000103
Co-IP MS	1POK	WT-Misfolded	PTC3	2.63019	0.00011
Co-IP MS	1POK	WT-Misfolded	ASC1	2.77963	0.000118
Co-IP MS	1POK	WT-Misfolded	HOM6	2.62872	0.000119
Co-IP MS	1POK	WT-Misfolded	ACC1	2.08002	0.00012
Co-IP MS	1POK	WT-Misfolded	TYR1	3.04863	0.00012
Co-IP MS	1POK	WT-Misfolded	UBR1	2.32433	0.000128
Co-IP MS	1POK	WT-Misfolded	TUB2	2.04622	0.000128
Co-IP MS	1POK	WT-Misfolded	HSP60	2.04783	0.000128
Co-IP MS	1POK	WT-Misfolded	OSM1	2.02956	0.000128
Co-IP MS	1POK	WT-Misfolded	GLO1	3.30866	0.000128
Co-IP MS	1POK	WT-Misfolded	YBP2	2.53281	0.000129
Co-IP MS	1POK	WT-Misfolded	SPE3	2.8101	0.000129
Co-IP MS	1POK	WT-Misfolded	CDC19	2.00813	0.000129
Co-IP MS	1POK	WT-Misfolded	GLR1	2.31177	0.00013
Co-IP MS	1POK	WT-Misfolded	YMC2	2.60363	0.000132
Co-IP MS	1POK	WT-Misfolded	MET12	2.12185	0.000132
Co-IP MS	1POK	WT-Misfolded	MAM33	2.1423	0.000132
Co-IP MS	1POK	WT-Misfolded	PRE6	2.09731	0.000138
Co-IP MS	1POK	WT-Misfolded	RAD3	2.00349	0.000138
Co-IP MS	1POK	WT-Misfolded	AUS1	2.82325	0.000138
Co-IP MS	1POK	WT-Misfolded	LCB1	2.37859	0.000144
Co-IP MS	1POK	WT-Misfolded	DAK1	2.0063	0.000149
Co-IP MS	1POK	WT-Misfolded	YKU80	2.20753	0.00015
Co-IP MS	1POK	WT-Misfolded	DPH2	2.06075	0.000151
Co-IP MS	1POK	WT-Misfolded	Q05506	2.00632	0.000151
Co-IP MS	1POK	WT-Misfolded	SEC24	2.43238	0.000156
Co-IP MS	1POK	WT-Misfolded	TOM40	2.03197	0.000156
Co-IP MS	1POK	WT-Misfolded	SSA3	3.87596	0.000156
Co-IP MS	1POK	WT-Misfolded	YRF1-7	2.52644	0.000156
Co-IP MS	1POK	WT-Misfolded	MET17	2.42039	0.000156
Co-IP MS	1POK	WT-Misfolded	RNR2	2.79826	0.000156
Co-IP MS	1POK	WT-Misfolded	PAA1	2.72748	0.000164
Co-IP MS	1POK	WT-Misfolded	NUP159	2.29956	0.000166
Co-IP MS	1POK	WT-Misfolded	NPL4	2.59986	0.000167
Co-IP MS	1POK	WT-Misfolded	UBX2	2.66164	0.00018
Co-IP MS	1POK	WT-Misfolded	P53100	2.15756	0.000183
Co-IP MS	1POK	WT-Misfolded	NSP1	2.2694	0.000181
Co-IP MS	1POK	WT-Misfolded	LST8	2.41188	0.000183
Co-IP MS	1POK	WT-Misfolded	TRM732	2.02565	0.000194
Co-IP MS	1POK	WT-Misfolded	ALD4	2.09154	0.000191
Co-IP MS	1POK	WT-Misfolded	SSA4	2.80929	0.000191
Co-IP MS	1POK	WT-Misfolded	PFK2	2.03551	0.000203
Co-IP MS	1POK	WT-Misfolded	AIM45	2.54698	0.000205
Co-IP MS	1POK	WT-Misfolded	SAN1	2.54845	0.000206
Co-IP MS	1POK	WT-Misfolded	PRE9	2.54869	0.00021
Co-IP MS	1POK	WT-Misfolded	SAM2	2.26017	0.000212
Co-IP MS	1POK	WT-Misfolded	LIA1	2.05096	0.000213
Co-IP MS	1POK	WT-Misfolded	FUM1	2.60792	0.000215
Co-IP MS	1POK	WT-Misfolded	OAC1	2.11275	0.000224
Co-IP MS	1POK	WT-Misfolded	P47173	2.35059	0.000226
Co-IP MS	1POK	WT-Misfolded	MSS2	2.20085	0.000224
Co-IP MS	1POK	WT-Misfolded	ADE5,7	2.0172	0.000231
Co-IP MS	1POK	WT-Misfolded	SPO14	2.01883	0.000248
Co-IP MS	1POK	WT-Misfolded	NCS2	2.56904	0.000248
Co-IP MS	1POK	WT-Misfolded	RIC1	2.81758	0.000265
Co-IP MS	1POK	WT-Misfolded	SHP1	2.53199	0.000274
Co-IP MS	1POK	WT-Misfolded	ALD6	2.06108	0.00028
Co-IP MS	1POK	WT-Misfolded	TUB1	2.09261	0.000312
Co-IP MS	1POK	WT-Misfolded	ERG13	2.02283	0.000324
Co-IP MS	1POK	WT-Misfolded	DPH6	2.07368	0.000337
Co-IP MS	1POK	WT-Misfolded	SKI3	2.07878	0.00034
Co-IP MS	1POK	WT-Misfolded	ACO2	2.43471	0.000355
Co-IP MS	1POK	WT-Misfolded	TSA1	2.08152	0.000354
Co-IP MS	1POK	WT-Misfolded	GLE2	2.28522	0.000356
Co-IP MS	1POK	WT-Misfolded	FBP26	2.62872	0.000379
Co-IP MS	1POK	WT-Misfolded	SCL1	2.21705	0.000412
Co-IP MS	1POK	WT-Misfolded	AAP1	2.01108	0.000429
Co-IP MS	1POK	WT-Misfolded	KRE28	2.51423	0.000446
Co-IP MS	1POK	WT-Misfolded	NPT1	2.16643	0.000474
Co-IP MS	1POK	WT-Misfolded	TRS65	2.0475	0.000479
Co-IP MS	1POK	WT-Misfolded	RAD51	2.35133	0.000544
Co-IP MS	1POK	WT-Misfolded	ERG1	2.13144	0.000568
Co-IP MS	1POK	WT-Misfolded	GRX2	2.02143	0.000611
Co-IP MS	1POK	WT-Misfolded	TPI1	2.15519	0.000618
Co-IP MS	1POK	WT-Misfolded	ARP3	2.22845	0.000715
Co-IP MS	1POK	WT-Misfolded	GTR2	2.45213	0.000715
Co-IP MS	1POK	WT-Misfolded	RBG2	2.00737	0.000739
Co-IP MS	1POK	WT-Misfolded	URK1	2.14816	0.00091
Co-IP MS	1POK	WT-Misfolded	HOM2	2.40543	0.000989
Co-IP MS	1POK	WT-Misfolded	WTM1	2.03362	0.001165
Co-IP MS	1POK	WT-Misfolded	GPA2	2.06461	0.002325
Co-IP MS	1POK	WT-Misfolded	SPC110	2.29631	0.014866
Co-IP MS	1M3U	WT-Misfolded	CDC48	4.71386	1.23E-06
Co-IP MS	1M3U	WT-Misfolded	MKT1	3.85018	1.23E-06
Co-IP MS	1M3U	WT-Misfolded	RPT1	3.16898	1.23E-06
Co-IP MS	1M3U	WT-Misfolded	RPT6	3.23747	1.23E-06
Co-IP MS	1M3U	WT-Misfolded	VMA2	3.26132	1.23E-06
Co-IP MS	1M3U	WT-Misfolded	CCT8	3.25253	1.23E-06
Co-IP MS	1M3U	WT-Misfolded	RPT3	2.99041	1.23E-06
Co-IP MS	1M3U	WT-Misfolded	BLM10	2.80401	1.23E-06
Co-IP MS	1M3U	WT-Misfolded	UBR1	4.29371	1.23E-06
Co-IP MS	1M3U	WT-Misfolded	RPO21	3.44832	1.23E-06
Co-IP MS	1M3U	WT-Misfolded	NTH2	3.3165	1.23E-06
Co-IP MS	1M3U	WT-Misfolded	SHP1	3.95005	1.23E-06
Co-IP MS	1M3U	WT-Misfolded	SSA4	3.24426	1.23E-06
Co-IP MS	1M3U	WT-Misfolded	GTR2	2.59073	1.23E-06
Co-IP MS	1M3U	WT-Misfolded	PDC1	2.79119	1.23E-06
Co-IP MS	1M3U	WT-Misfolded	YDJ1	2.69215	1.23E-06
Co-IP MS	1M3U	WT-Misfolded	HSP60	3.27417	1.23E-06
Co-IP MS	1M3U	WT-Misfolded	RPN1	3.12232	1.41E-06
Co-IP MS	1M3U	WT-Misfolded	RPB2	3.16149	1.31E-06
Co-IP MS	1M3U	WT-Misfolded	TYR1	3.05426	1.59E-06
Co-IP MS	1M3U	WT-Misfolded	HOM2	2.19731	1.59E-06
Co-IP MS	1M3U	WT-Misfolded	CDC19	2.54701	1.59E-06
Co-IP MS	1M3U	WT-Misfolded	RPN7	2.43029	1.59E-06
Co-IP MS	1M3U	WT-Misfolded	SQT1	2.79695	1.59E-06
Co-IP MS	1M3U	WT-Misfolded	HSP26	2.72797	1.82E-06
Co-IP MS	1M3U	WT-Misfolded	RPT2	2.70149	1.82E-06
Co-IP MS	1M3U	WT-Misfolded	PFK1	2.29672	1.82E-06
Co-IP MS	1M3U	WT-Misfolded	TRS120	2.44143	1.85E-06
Co-IP MS	1M3U	WT-Misfolded	RPN2	2.7284	1.88E-06
Co-IP MS	1M3U	WT-Misfolded	CDC10	2.85431	1.88E-06
Co-IP MS	1M3U	WT-Misfolded	RTT10	2.89273	1.96E-06
Co-IP MS	1M3U	WT-Misfolded	ATP1	2.84749	1.96E-06
Co-IP MS	1M3U	WT-Misfolded	THS1	2.53769	1.96E-06
Co-IP MS	1M3U	WT-Misfolded	PSA1	2.19339	1.96E-06
Co-IP MS	1M3U	WT-Misfolded	RPN3	2.55664	1.96E-06
Co-IP MS	1M3U	WT-Misfolded	HSP42	3.23579	1.96E-06
Co-IP MS	1M3U	WT-Misfolded	PRE9	2.80299	1.96E-06
Co-IP MS	1M3U	WT-Misfolded	RPN9	2.63957	1.96E-06
Co-IP MS	1M3U	WT-Misfolded	RPT4	2.63704	1.96E-06
Co-IP MS	1M3U	WT-Misfolded	PRE10	2.38044	1.96E-06
Co-IP MS	1M3U	WT-Misfolded	PAA1	2.10618	2.10E-06
Co-IP MS	1M3U	WT-Misfolded	ZWF1	2.70918	2.10E-06
Co-IP MS	1M3U	WT-Misfolded	PRE4	2.79934	2.16E-06
Co-IP MS	1M3U	WT-Misfolded	PRE2	2.98323	2.19E-06
Co-IP MS	1M3U	WT-Misfolded	SSA2	3.11545	2.37E-06
Co-IP MS	1M3U	WT-Misfolded	ATP2	2.12535	2.37E-06
Co-IP MS	1M3U	WT-Misfolded	PUP2	2.86241	2.38E-06
Co-IP MS	1M3U	WT-Misfolded	P53185	2.34199	2.50E-06
Co-IP MS	1M3U	WT-Misfolded	BET3	2.13708	2.54E-06
Co-IP MS	1M3U	WT-Misfolded	VMA1	2.70559	2.68E-06
Co-IP MS	1M3U	WT-Misfolded	SEC23	2.02435	3.12E-06
Co-IP MS	1M3U	WT-Misfolded	P43617	2.02777	3.14E-06
Co-IP MS	1M3U	WT-Misfolded	AUS1	4.21145	3.21E-06
Co-IP MS	1M3U	WT-Misfolded	ILV2	2.2105	3.27E-06
Co-IP MS	1M3U	WT-Misfolded	RPT5	2.79807	3.27E-06
Co-IP MS	1M3U	WT-Misfolded	SCL1	2.86505	3.37E-06
Co-IP MS	1M3U	WT-Misfolded	TRS31	2.12681	4.50E-06
Co-IP MS	1M3U	WT-Misfolded	NPA3	2.25522	4.50E-06
Co-IP MS	1M3U	WT-Misfolded	ARP2	2.8157	4.50E-06
Co-IP MS	1M3U	WT-Misfolded	PYK2	2.51753	5.43E-06
Co-IP MS	1M3U	WT-Misfolded	DBF2	2.206	5.43E-06
Co-IP MS	1M3U	WT-Misfolded	FAA4	3.25945	5.43E-06
Co-IP MS	1M3U	WT-Misfolded	TPK1	2.20443	5.71E-06
Co-IP MS	1M3U	WT-Misfolded	RPN11	2.41963	5.58E-06
Co-IP MS	1M3U	WT-Misfolded	HAP1	2.29068	5.84E-06
Co-IP MS	1M3U	WT-Misfolded	RPN8	2.85372	6.37E-06
Co-IP MS	1M3U	WT-Misfolded	TRP5	2.16426	6.38E-06
Co-IP MS	1M3U	WT-Misfolded	SAN1	3.66008	6.45E-06
Co-IP MS	1M3U	WT-Misfolded	RPN10	2.53755	6.76E-06
Co-IP MS	1M3U	WT-Misfolded	PRE3	3.2884	6.88E-06
Co-IP MS	1M3U	WT-Misfolded	SEC24	2.52858	6.88E-06
Co-IP MS	1M3U	WT-Misfolded	TUB2	2.58544	6.88E-06
Co-IP MS	1M3U	WT-Misfolded	PFK2	2.32061	6.96E-06
Co-IP MS	1M3U	WT-Misfolded	RPO31	2.03482	7.16E-06
Co-IP MS	1M3U	WT-Misfolded	ARO1	2.4228	7.24E-06
Co-IP MS	1M3U	WT-Misfolded	ADE6	3.14536	7.24E-06
Co-IP MS	1M3U	WT-Misfolded	GCD11	2.0454	7.67E-06
Co-IP MS	1M3U	WT-Misfolded	SAM1	2.57258	7.73E-06
Co-IP MS	1M3U	WT-Misfolded	KAP122	2.21905	7.67E-06
Co-IP MS	1M3U	WT-Misfolded	SAL1	3.04344	7.73E-06
Co-IP MS	1M3U	WT-Misfolded	TUB1	2.16578	7.73E-06
Co-IP MS	1M3U	WT-Misfolded	PUP3	2.26829	7.73E-06
Co-IP MS	1M3U	WT-Misfolded	ACO2	2.35595	7.73E-06
Co-IP MS	1M3U	WT-Misfolded	SPF1	2.36575	7.93E-06
Co-IP MS	1M3U	WT-Misfolded	ACO1	2.0633	7.99E-06
Co-IP MS	1M3U	WT-Misfolded	GFA1	2.10731	7.93E-06
Co-IP MS	1M3U	WT-Misfolded	LCB1	2.24086	7.98E-06
Co-IP MS	1M3U	WT-Misfolded	RPN5	2.43986	7.98E-06
Co-IP MS	1M3U	WT-Misfolded	RPN12	2.44849	8.02E-06
Co-IP MS	1M3U	WT-Misfolded	KAR4	2.13716	8.41E-06
Co-IP MS	1M3U	WT-Misfolded	CDC60	2.14405	8.45E-06
Co-IP MS	1M3U	WT-Misfolded	RPN6	2.4308	9.05E-06
Co-IP MS	1M3U	WT-Misfolded	APJ1	2.18637	9.36E-06
Co-IP MS	1M3U	WT-Misfolded	ARO8	2.38796	9.31E-06
Co-IP MS	1M3U	WT-Misfolded	TRS23	2.11216	9.36E-06
Co-IP MS	1M3U	WT-Misfolded	UBX2	3.75118	9.92E-06
Co-IP MS	1M3U	WT-Misfolded	DCS1	2.66599	1.01E-05
Co-IP MS	1M3U	WT-Misfolded	TOM40	2.95182	1.01E-05
Co-IP MS	1M3U	WT-Misfolded	HSC82	2.3041	1.03E-05
Co-IP MS	1M3U	WT-Misfolded	PRS5	2.15957	1.03E-05
Co-IP MS	1M3U	WT-Misfolded	MET18	2.13584	1.04E-05
Co-IP MS	1M3U	WT-Misfolded	THR1	2.02865	1.12E-05
Co-IP MS	1M3U	WT-Misfolded	FET3	2.16089	1.12E-05
Co-IP MS	1M3U	WT-Misfolded	HLJ1	2.02627	1.16E-05
Co-IP MS	1M3U	WT-Misfolded	ERG1	2.1124	1.17E-05
Co-IP MS	1M3U	WT-Misfolded	ATE1	2.6812	1.15E-05
Co-IP MS	1M3U	WT-Misfolded	RAD3	2.65661	1.27E-05
Co-IP MS	1M3U	WT-Misfolded	NCS2	2.5639	1.26E-05
Co-IP MS	1M3U	WT-Misfolded	RNR1	2.39808	1.21E-05
Co-IP MS	1M3U	WT-Misfolded	MCM5	2.2719	1.29E-05
Co-IP MS	1M3U	WT-Misfolded	P53100	2.23157	1.31E-05
Co-IP MS	1M3U	WT-Misfolded	SSA3	3.52	1.30E-05
Co-IP MS	1M3U	WT-Misfolded	ASC1	2.73066	1.36E-05
Co-IP MS	1M3U	WT-Misfolded	VMA8	2.23942	1.37E-05
Co-IP MS	1M3U	WT-Misfolded	TRS33	2.10924	1.38E-05
Co-IP MS	1M3U	WT-Misfolded	GLR1	2.32742	1.39E-05
Co-IP MS	1M3U	WT-Misfolded	TKL1	2.18309	1.39E-05
Co-IP MS	1M3U	WT-Misfolded	GLO1	2.95381	1.51E-05
Co-IP MS	1M3U	WT-Misfolded	SSA1	2.81325	1.51E-05
Co-IP MS	1M3U	WT-Misfolded	CAF16	2.2489	1.94E-05
Co-IP MS	1M3U	WT-Misfolded	LSC1	2.08097	2.17E-05
Co-IP MS	1M3U	WT-Misfolded	RPB3	2.14284	2.24E-05
Co-IP MS	1M3U	WT-Misfolded	TOM70	2.26194	2.24E-05
Co-IP MS	1M3U	WT-Misfolded	IDH2	2.08105	2.33E-05
Co-IP MS	1M3U	WT-Misfolded	PRE6	2.19586	2.37E-05
Co-IP MS	1M3U	WT-Misfolded	PRE1	2.35162	2.40E-05
Co-IP MS	1M3U	WT-Misfolded	GPA1	2.01639	2.56E-05
Co-IP MS	1M3U	WT-Misfolded	GLE2	2.28453	2.47E-05
Co-IP MS	1M3U	WT-Misfolded	BUL2	2.15424	2.51E-05
Co-IP MS	1M3U	WT-Misfolded	ALD6	2.15192	2.55E-05
Co-IP MS	1M3U	WT-Misfolded	RPN13	2.36941	2.63E-05
Co-IP MS	1M3U	WT-Misfolded	LCB2	2.01618	2.78E-05
Co-IP MS	1M3U	WT-Misfolded	MET12	2.31655	2.83E-05
Co-IP MS	1M3U	WT-Misfolded	LIA1	2.31359	2.96E-05
Co-IP MS	1M3U	WT-Misfolded	RNR2	2.85918	2.98E-05
Co-IP MS	1M3U	WT-Misfolded	RNA1	2.05898	3.27E-05
Co-IP MS	1M3U	WT-Misfolded	SSE1	3.16243	3.28E-05
Co-IP MS	1M3U	WT-Misfolded	NPL4	3.01868	3.39E-05
Co-IP MS	1M3U	WT-Misfolded	Q3E7Z5	2.65591	3.46E-05
Co-IP MS	1M3U	WT-Misfolded	ARC35	2.04453	3.59E-05
Co-IP MS	1M3U	WT-Misfolded	YHB1	2.49528	3.87E-05
Co-IP MS	1M3U	WT-Misfolded	MUM2	2.21715	4.44E-05
Co-IP MS	1M3U	WT-Misfolded	MIR1	2.16996	5.22E-05
Co-IP MS	1M3U	WT-Misfolded	DPH2	2.2074	5.30E-05
Co-IP MS	1M3U	WT-Misfolded	UFD4	2.18276	6.19E-05
Co-IP MS	1M3U	WT-Misfolded	FBP26	2.73063	8.02E-05
Co-IP MS	1M3U	WT-Misfolded	PUP1	2.05744	8.25E-05
Co-IP MS	1M3U	WT-Misfolded	GRX2	2.60746	8.78E-05
Co-IP MS	1M3U	WT-Misfolded	RPB11	2.16872	8.68E-05
Co-IP MS	1M3U	WT-Misfolded	CIA1	2.5315	0.000123
Co-IP MS	1M3U	WT-Misfolded	MPM1	2.07854	0.000186
Co-IP MS	1M3U	WT-Misfolded	TRS20	2.18024	0.000195
Co-IP MS	1M3U	WT-Misfolded	VPH1	2.43956	0.000198
Co-IP MS	1M3U	WT-Misfolded	ALD4	2.12718	0.00026
Co-IP MS	1M3U	WT-Misfolded	TDH3	3.10513	0.000377
Co-IP MS	1M3U	WT-Misfolded	ENO1	2.59247	0.000529
Co-IP MS	1M3U	WT-Misfolded	GSY1	2.88908	0.004402
Co-IP MS	1M3U	WT-Misfolded	GSY2	2.13641	0.018416
Proteomics	1POK	WT-Agglo	YFP	0.752640473 ˇ ˇ	0.000739598
Proteomics	1POK	WT-Misfolded	1POK	-1.77165	-1.77165
Proteomics	1POK	WT-Misfolded	YFP	-1.40249	-1.40249
Proteomics	1M3U	WT-Misfolded	1M3U	-1.652	-1.652
Proteomics	1M3U	WT-Misfolded	YFP	-1.652	-1.652
Proteomics	2VYC	WT-Agglo	GTF1	-2.20749	0.043594
Proteomics	2VYC	WT-Agglo	RPL15A	-1.75169	7.63E-06
Proteomics	2VYC	WT-Agglo	RPL14A	-1.52612	9.54E-06
Proteomics	2VYC	WT-Agglo	REP1	-1.48925	6.84E-09
Proteomics	2VYC	WT-Agglo	RPL6A	-1.35246	4.56E-07
Proteomics	2VYC	WT-Agglo	YDR476C	-1.29796	3.90E-08
Proteomics	2VYC	WT-Agglo	RPL6B	-1.2821	3.34E-05
Proteomics	2VYC	WT-Agglo	YPT1	-1.27863	5.73E-06
Proteomics	2VYC	WT-Agglo	LST8	-1.25125	3.06E-05
Proteomics	2VYC	WT-Agglo	SEC13	-1.18947	3.49E-07
Proteomics	2VYC	WT-Agglo	YBR096W	-1.14677	4.51E-05
Proteomics	2VYC	WT-Agglo	THG1	-1.1419	4.42E-05
Proteomics	2VYC	WT-Agglo	MSR1	-1.13693	1.32E-05
Proteomics	2VYC	WT-Agglo	SEC11	-1.13016	5.42E-05
Proteomics	2VYC	WT-Agglo	YJR142W	-1.11711	2.18E-08
Proteomics	2VYC	WT-Agglo	SEC4	-1.10833	5.94E-07
Proteomics	2VYC	WT-Agglo	NPY1	-1.09939	2.18E-08
Proteomics	2VYC	WT-Agglo	RRP40	-1.09547	2.99E-06
Proteomics	2VYC	WT-Agglo	PRS3	-1.07648	5.94E-07
Proteomics	2VYC	WT-Agglo	RGI1	-1.07428	9.73E-05
Proteomics	2VYC	WT-Agglo	RTG2	-1.06781	6.45E-09
Proteomics	2VYC	WT-Agglo	OPI3	-1.06405	5.42E-05
Proteomics	2VYC	WT-Agglo	LPD1	-1.05846	1.23E-06
Proteomics	2VYC	WT-Agglo	TSA2	-1.04482	1.70E-07
Proteomics	2VYC	WT-Agglo	AIP1	-1.04024	6.30E-07
Proteomics	2VYC	WT-Agglo	RPB5	-1.03974	6.20E-07
Proteomics	2VYC	WT-Agglo	CDC55	-1.03064	2.66E-06
Proteomics	2VYC	WT-Agglo	AHA1	-1.02906	2.00E-06
Proteomics	2VYC	WT-Agglo	YMR087W	-1.02247	5.58E-07
Proteomics	2VYC	WT-Agglo	SQT1	-1.01927	6.45E-09
Proteomics	2VYC	WT-Agglo	RPS3	-1.01455	4.49E-08
Proteomics	2VYC	WT-Agglo	BDH1	-1.01066	2.31E-05
Proteomics	2VYC	WT-Agglo	PEP8	-0.99667	2.33E-05
Proteomics	2VYC	WT-Agglo	VPS21	-0.99489	1.83E-07
Proteomics	2VYC	WT-Agglo	ALG5	-0.9868	0.000257
Proteomics	2VYC	WT-Agglo	LSM1	-0.98335	5.78E-07
Proteomics	2VYC	WT-Agglo	ALG2	-0.98173	2.01E-07
Proteomics	2VYC	WT-Agglo	RPL32	-0.97817	0.00477
Proteomics	2VYC	WT-Agglo	DPH5	-0.9769	6.70E-08
Proteomics	2VYC	WT-Agglo	TDH1	-0.96788	3.05E-07
Proteomics	2VYC	WT-Agglo	MCK1	-0.96428	3.90E-08
Proteomics	2VYC	WT-Agglo	UTP4	-0.96356	1.26E-06
Proteomics	2VYC	WT-Agglo	SUI2	-0.95705	5.75E-08
Proteomics	2VYC	WT-Agglo	GSH2	-0.95072	2.66E-06
Proteomics	2VYC	WT-Agglo	ERP4	-0.94382	5.49E-05
Proteomics	2VYC	WT-Agglo	PYK2	-0.94333	3.31E-06
Proteomics	2VYC	WT-Agglo	YSC84	-0.93975	2.67E-05
Proteomics	2VYC	WT-Agglo	GLR1	-0.93905	4.66E-06
Proteomics	2VYC	WT-Agglo	KAE1	-0.9279	2.18E-08
Proteomics	2VYC	WT-Agglo	RHO4	-0.92316	2.25E-05
Proteomics	2VYC	WT-Agglo	TYR1	-0.92167	1.78E-05
Proteomics	2VYC	WT-Agglo	RPL21A	-0.91228	0.011458
Proteomics	2VYC	WT-Agglo	RPB7	-0.91011	2.18E-08
Proteomics	2VYC	WT-Agglo	SKI8	-0.90948	6.48E-06
Proteomics	2VYC	WT-Agglo	GFA1	-0.90656	2.18E-08
Proteomics	2VYC	WT-Agglo	RPN14	-0.90616	3.28E-05
Proteomics	2VYC	WT-Agglo	GLC3	-0.90582	3.05E-07
Proteomics	2VYC	WT-Agglo	CUS2	-0.89875	0.001954
Proteomics	2VYC	WT-Agglo	DET1	-0.89593	2.28E-05
Proteomics	2VYC	WT-Agglo	SAM35	-0.88655	4.59E-05
Proteomics	2VYC	WT-Agglo	PYC2	-0.88646	4.31E-06
Proteomics	2VYC	WT-Agglo	MRPL9	-0.87837	0.000891
Proteomics	2VYC	WT-Agglo	SYC1	-0.87826	1.72E-06
Proteomics	2VYC	WT-Agglo	ABZ2	-0.87476	9.26E-08
Proteomics	2VYC	WT-Agglo	UTP13	-0.87317	3.62E-06
Proteomics	2VYC	WT-Agglo	SAH1	-0.87197	1.01E-06
Proteomics	2VYC	WT-Agglo	ARL1	-0.87091	1.33E-06
Proteomics	2VYC	WT-Agglo	URA5	-0.87014	1.82E-05
Proteomics	2VYC	WT-Agglo	REE1	-0.86493	9.94E-06
Proteomics	2VYC	WT-Agglo	NMA111	-0.85662	2.16E-07
Proteomics	2VYC	WT-Agglo	YML082W	-0.85565	3.39E-05
Proteomics	2VYC	WT-Agglo	ARF2	-0.85326	0.004342
Proteomics	2VYC	WT-Agglo	CDC19	-0.85104	3.31E-06
Proteomics	2VYC	WT-Agglo	UME1	-0.8442	7.63E-07
Proteomics	2VYC	WT-Agglo	SEC27	-0.84236	6.70E-08
Proteomics	2VYC	WT-Agglo	YSH1	-0.84194	2.21E-07
Proteomics	2VYC	WT-Agglo	SER3	-0.8365	0.00013
Proteomics	2VYC	WT-Agglo	CDC42	-0.83267	2.38E-06
Proteomics	2VYC	WT-Agglo	PRE2	-0.83222	3.71E-07
Proteomics	2VYC	WT-Agglo	SDH3	-0.82834	0.000104
Proteomics	2VYC	WT-Agglo	YLR345W	-0.82798	9.53E-06
Proteomics	2VYC	WT-Agglo	RPL14B	-0.82558	0.00033
Proteomics	2VYC	WT-Agglo	ZTA1	-0.82328	6.29E-06
Proteomics	2VYC	WT-Agglo	PEX25	-0.82267	7.12E-06
Proteomics	2VYC	WT-Agglo	UTP9	-0.82142	5.74E-07
Proteomics	2VYC	WT-Agglo	APS2	-0.81512	0.005403
Proteomics	2VYC	WT-Agglo	YRB1	-0.81472	2.18E-08
Proteomics	2VYC	WT-Agglo	RVB2	-0.81464	1.63E-06
Proteomics	2VYC	WT-Agglo	RFS1	-0.81426	2.04E-07
Proteomics	2VYC	WT-Agglo	RPL37B	-0.8134	0.022344
Proteomics	2VYC	WT-Agglo	PHO85	-0.81222	5.78E-07
Proteomics	2VYC	WT-Agglo	TUP1	-0.81015	0.000192
Proteomics	2VYC	WT-Agglo	CIA1	-0.80312	9.93E-05
Proteomics	2VYC	WT-Agglo	GLO1	-0.8008	2.19E-05
Proteomics	2VYC	WT-Agglo	REP2	-0.80048	1.35E-07
Proteomics	2VYC	WT-Agglo	ADH4	-0.79675	1.44E-05
Proteomics	2VYC	WT-Agglo	MDE1	-0.79633	1.17E-06
Proteomics	2VYC	WT-Agglo	TCD1	-0.78781	1.04E-06
Proteomics	2VYC	WT-Agglo	SSF2	-0.78504	0.014239
Proteomics	2VYC	WT-Agglo	YDL144C	-0.78469	1.26E-07
Proteomics	2VYC	WT-Agglo	ERP1	-0.78365	5.02E-06
Proteomics	2VYC	WT-Agglo	CKA1	-0.78283	9.36E-05
Proteomics	2VYC	WT-Agglo	QNS1	-0.78236	1.64E-06
Proteomics	2VYC	WT-Agglo	LOT5	-0.77897	4.82E-06
Proteomics	2VYC	WT-Agglo	BRX1	-0.77493	0.000821
Proteomics	2VYC	WT-Agglo	HIR2	-0.7685	3.06E-05
Proteomics	2VYC	WT-Agglo	ARG1	-0.76482	1.01E-06
Proteomics	2VYC	WT-Agglo	RSR1	-0.76481	2.40E-06
Proteomics	2VYC	WT-Agglo	HHT2	-0.76476	0.000688
Proteomics	2VYC	WT-Agglo	GLN1	-0.76346	2.97E-05
Proteomics	2VYC	WT-Agglo	ASC1	-0.76309	1.49E-07
Proteomics	2VYC	WT-Agglo	YBR053C	-0.76197	0.000113
Proteomics	2VYC	WT-Agglo	HOG1	-0.76184	6.07E-08
Proteomics	2VYC	WT-Agglo	ARF1	-0.76168	3.49E-05
Proteomics	2VYC	WT-Agglo	LCB2	-0.75668	1.45E-06
Proteomics	2VYC	WT-Agglo	YGL185C	-0.75454	0.000415
Proteomics	2VYC	WT-Agglo	RGP1	-0.7545	0.005027
Proteomics	2VYC	WT-Agglo	SKI6	-0.75305	1.95E-07
Proteomics	2VYC	WT-Agglo	YMR099C	-0.75227	2.59E-08
Proteomics	2VYC	WT-Agglo	CYS4	0.755778	2.04E-07
Proteomics	2VYC	WT-Agglo	GAS1	0.757107	0.000313
Proteomics	2VYC	WT-Agglo	NET1	0.771294	4.13E-07
Proteomics	2VYC	WT-Agglo	RCR2	0.771318	0.00047
Proteomics	2VYC	WT-Agglo	CPS1	0.777527	6.47E-07
Proteomics	2VYC	WT-Agglo	PAL1	0.78448	6.36E-06
Proteomics	2VYC	WT-Agglo	DCW1	0.790968	1.89E-07
Proteomics	2VYC	WT-Agglo	MTC1	0.804353	3.90E-08
Proteomics	2VYC	WT-Agglo	RPL4A	0.804942	9.59E-06
Proteomics	2VYC	WT-Agglo	FPR4	0.811728	8.42E-06
Proteomics	2VYC	WT-Agglo	RPA14	0.814258	1.80E-05
Proteomics	2VYC	WT-Agglo	YNL058C	0.819776	7.20E-06
Proteomics	2VYC	WT-Agglo	ECM33	0.820623	1.03E-05
Proteomics	2VYC	WT-Agglo	YCK2	0.825612	4.57E-05
Proteomics	2VYC	WT-Agglo	CWP1	0.830606	1.97E-06
Proteomics	2VYC	WT-Agglo	SPT2	0.83337	0.000147
Proteomics	2VYC	WT-Agglo	BTN2	0.84169	2.64E-05
Proteomics	2VYC	WT-Agglo	YLR413W	0.862788	3.39E-05
Proteomics	2VYC	WT-Agglo	RPA49	0.867408	2.38E-05
Proteomics	2VYC	WT-Agglo	NPP1	0.868956	4.56E-07
Proteomics	2VYC	WT-Agglo	LEM3	0.884019	1.56E-07
Proteomics	2VYC	WT-Agglo	RPP1B	0.889449	0.003317
Proteomics	2VYC	WT-Agglo	RNQ1	0.910425	0.000608
Proteomics	2VYC	WT-Agglo	KRI1	0.936829	3.33E-06
Proteomics	2VYC	WT-Agglo	RAX2	0.94631	3.04E-06
Proteomics	2VYC	WT-Agglo	GAS3	0.96622	2.40E-06
Proteomics	2VYC	WT-Agglo	FIG4	0.966362	0.007222
Proteomics	2VYC	WT-Agglo	DBP6	0.971734	6.03E-07
Proteomics	2VYC	WT-Agglo	SRO9	1.06432	6.36E-06
Proteomics	2VYC	WT-Agglo	TIF4631	1.13592	2.74E-07
Proteomics	2VYC	WT-Agglo	GAS5	1.15506	1.86E-07
Proteomics	2VYC	WT-Agglo	CAF130	1.27569	0.002788
Proteomics	2VYC	WT-Misfolded	2VYC	-1.48512	-1.48512
Proteomics	2VYC	WT-Misfolded	RPL6A	-1.28824	9.39E-04
Proteomics	2VYC	WT-Misfolded	RPL6B	-1.24057	1.88E-03
Proteomics	2VYC	WT-Misfolded	ADH4	-1.20621	2.10E-07
Proteomics	2VYC	WT-Misfolded	RPL14A	-1.20095	1.19E-02
Proteomics	2VYC	WT-Misfolded	ARG1	-1.19674	7.31E-06
Proteomics	2VYC	WT-Misfolded	SQT1	-1.18565	3.20E-08
Proteomics	2VYC	WT-Misfolded	CIA1	-1.18234	4.40E-05
Proteomics	2VYC	WT-Misfolded	SPE1	-1.1471	7.34E-06
Proteomics	2VYC	WT-Misfolded	MSR1	-1.13866	1.27E-04
Proteomics	2VYC	WT-Misfolded	YBR096W	-1.13172	0.000654
Proteomics	2VYC	WT-Misfolded	YPT1	-1.11279	1.69E-04
Proteomics	2VYC	WT-Misfolded	LSM1	-1.06921	5.14E-04
Proteomics	2VYC	WT-Misfolded	YFP	-1.0387	-1.0387
Proteomics	2VYC	WT-Misfolded	SEC4	-1.01057	1.28E-05
Proteomics	2VYC	WT-Misfolded	RPL21A	-1.00889	5.09E-03
Proteomics	2VYC	WT-Misfolded	SEC13	-1.00528	1.45E-04
Proteomics	2VYC	WT-Misfolded	UTP4	-0.9985	3.91E-06
Proteomics	2VYC	WT-Misfolded	YVC1	-0.99361	1.44E-03
Proteomics	2VYC	WT-Misfolded	ALG5	-0.99305	1.85E-04
Proteomics	2VYC	WT-Misfolded	SDH3	-0.98795	9.64E-04
Proteomics	2VYC	WT-Misfolded	RRP40	-0.98726	2.63E-05
Proteomics	2VYC	WT-Misfolded	THG1	-0.97418	1.85E-04
Proteomics	2VYC	WT-Misfolded	RPL24A	-0.97089	4.56E-02
Proteomics	2VYC	WT-Misfolded	RGI1	-0.96288	1.49E-03
Proteomics	2VYC	WT-Misfolded	ERP4	-0.96266	9.17E-05
Proteomics	2VYC	WT-Misfolded	ALG2	-0.95228	6.25E-05
Proteomics	2VYC	WT-Misfolded	BDH1	-0.95221	2.14E-04
Proteomics	2VYC	WT-Misfolded	SEC11	-0.95128	2.02E-03
Proteomics	2VYC	WT-Misfolded	RPB5	-0.94619	1.01E-05
Proteomics	2VYC	WT-Misfolded	AIP1	-0.92965	8.18E-06
Proteomics	2VYC	WT-Misfolded	MCK1	-0.92887	1.89E-04
Proteomics	2VYC	WT-Misfolded	REE1	-0.92775	2.69E-05
Proteomics	2VYC	WT-Misfolded	YDR476C	-0.92738	3.98E-04
Proteomics	2VYC	WT-Misfolded	APS1	-0.92537	1.17E-04
Proteomics	2VYC	WT-Misfolded	YJR142W	-0.924	1.07E-04
Proteomics	2VYC	WT-Misfolded	PRS3	-0.92114	3.04E-05
Proteomics	2VYC	WT-Misfolded	RPB7	-0.92035	3.95E-06
Proteomics	2VYC	WT-Misfolded	RPL9B	-0.91565	1.16E-04
Proteomics	2VYC	WT-Misfolded	YMR087W	-0.91493	1.31E-03
Proteomics	2VYC	WT-Misfolded	CDC19	-0.90036	1.01E-05
Proteomics	2VYC	WT-Misfolded	SEC27	-0.90015	2.60E-06
Proteomics	2VYC	WT-Misfolded	GLN1	-0.8995	1.54E-06
Proteomics	2VYC	WT-Misfolded	RPL14B	-0.89544	1.49E-03
Proteomics	2VYC	WT-Misfolded	ARF1	-0.89271	4.28E-04
Proteomics	2VYC	WT-Misfolded	LPD1	-0.88841	3.71E-05
Proteomics	2VYC	WT-Misfolded	ARF2	-0.88527	2.10E-02
Proteomics	2VYC	WT-Misfolded	ARG8	-0.88362	1.93E-06
Proteomics	2VYC	WT-Misfolded	OPI3	-0.88299	0.004123
Proteomics	2VYC	WT-Misfolded	YOS1	-0.88085	9.76E-04
Proteomics	2VYC	WT-Misfolded	PEX25	-0.87503	1.88E-04
Proteomics	2VYC	WT-Misfolded	RTG2	-0.8715	1.31E-05
Proteomics	2VYC	WT-Misfolded	ZRT1	-0.86989	7.60E-06
Proteomics	2VYC	WT-Misfolded	GFA1	-0.86265	2.10E-07
Proteomics	2VYC	WT-Misfolded	EMC3	-0.85858	2.60E-06
Proteomics	2VYC	WT-Misfolded	DPP1	-0.85825	1.64E-02
Proteomics	2VYC	WT-Misfolded	NPY1	-0.85618	1.04E-05
Proteomics	2VYC	WT-Misfolded	RPL32	-0.85313	2.75E-02
Proteomics	2VYC	WT-Misfolded	ERG25	-0.83686	4.63E-05
Proteomics	2VYC	WT-Misfolded	UTP13	-0.83517	9.46E-05
Proteomics	2VYC	WT-Misfolded	PYC1	-0.83172	6.72E-05
Proteomics	2VYC	WT-Misfolded	CDC55	-0.83135	2.32E-05
Proteomics	2VYC	WT-Misfolded	SUI2	-0.83108	2.88E-05
Proteomics	2VYC	WT-Misfolded	DPH5	-0.82506	1.82E-04
Proteomics	2VYC	WT-Misfolded	PEP8	-0.81462	1.88E-03
Proteomics	2VYC	WT-Misfolded	KAE1	-0.8144	1.19E-05
Proteomics	2VYC	WT-Misfolded	LCB2	-0.8128	3.20E-05
Proteomics	2VYC	WT-Misfolded	CUS2	-0.81203	1.98E-04
Proteomics	2VYC	WT-Misfolded	RPN14	-0.80907	7.49E-04
Proteomics	2VYC	WT-Misfolded	BRX1	-0.80435	5.26E-03
Proteomics	2VYC	WT-Misfolded	FAR11	-0.80423	4.15E-05
Proteomics	2VYC	WT-Misfolded	CHA1	-0.80051	8.18E-06
Proteomics	2VYC	WT-Misfolded	SWD2	-0.79919	3.15E-04
Proteomics	2VYC	WT-Misfolded	DET1	-0.79742	3.52E-04
Proteomics	2VYC	WT-Misfolded	TUP1	-0.79672	4.26E-04
Proteomics	2VYC	WT-Misfolded	PRE2	-0.7874	2.69E-05
Proteomics	2VYC	WT-Misfolded	RPL16A	-0.78502	4.00E-02
Proteomics	2VYC	WT-Misfolded	NMD3	-0.7762	6.13E-05
Proteomics	2VYC	WT-Misfolded	SKI8	-0.77597	7.32E-04
Proteomics	2VYC	WT-Misfolded	ARG3	-0.77542	3.16E-04
Proteomics	2VYC	WT-Misfolded	TDH2	-0.77383	1.09E-02
Proteomics	2VYC	WT-Misfolded	STE3	-0.769	1.42E-03
Proteomics	2VYC	WT-Misfolded	ERG7	-0.7675	2.07E-04
Proteomics	2VYC	WT-Misfolded	URA5	-0.76748	7.57E-04
Proteomics	2VYC	WT-Misfolded	RNH70	-0.7673	4.60E-05
Proteomics	2VYC	WT-Misfolded	ARL1	-0.76346	2.22E-05
Proteomics	2VYC	WT-Misfolded	MRPL31	-0.76118	2.66E-04
Proteomics	2VYC	WT-Misfolded	SER3	-0.76093	1.61E-04
Proteomics	2VYC	WT-Misfolded	YSH1	-0.76063	5.08E-05
Proteomics	2VYC	WT-Misfolded	QNS1	-0.75936	5.80E-05
Proteomics	2VYC	WT-Misfolded	TYR1	-0.75391	0.000223
Proteomics	2VYC	WT-Misfolded	CWP1	0.753438	1.31E-04
Proteomics	2VYC	WT-Misfolded	SKN1	0.755513	2.23E-04
Proteomics	2VYC	WT-Misfolded	HSP42	0.779587	1.19E-05
Proteomics	2VYC	WT-Misfolded	YLR413W	0.78346	2.48E-04
Proteomics	2VYC	WT-Misfolded	OM45	0.806758	8.18E-06
Proteomics	2VYC	WT-Misfolded	STI1	0.848235	8.75E-08
Proteomics	2VYC	WT-Misfolded	CTT1	0.852749	1.04E-05
Proteomics	2VYC	WT-Misfolded	HER2	0.878994	4.88E-05
Proteomics	2VYC	WT-Misfolded	HSP78	0.882871	1.54E-06
Proteomics	2VYC	WT-Misfolded	HSP104	0.885055	7.60E-06
Proteomics	2VYC	WT-Misfolded	GAS5	0.957087	2.29E-05
Proteomics	2VYC	WT-Misfolded	TIF4631	0.96385	8.18E-06
Proteomics	2VYC	WT-Misfolded	HSP12	1.02892	5.73E-06
Proteomics	2VYC	WT-Misfolded	SSA4	1.04443	1.54E-06
Proteomics	2VYC	WT-Misfolded	MSC1	1.1578	8.18E-06
Proteomics	2VYC	WT-Misfolded	DDR48	1.28489	4.23E-04
Proteomics	2VYC	WT-Misfolded	CAF130	1.52516	1.75E-05
Proteomics	2VYC	WT-Misfolded	YGP1	1.54873	3.20E-08
Proteomics	2VYC	WT-Misfolded	BTN2	1.76846	2.49E-06

## Sheet: legend
List of enriched proteins and associated p-values. These proteins were identified when comparing pairs of samples as described in Figures 4 and 6.
