# Supplementary material for: Mutation-induced filaments of folded proteins are inert and non-toxic in a cellular system
Source: Mol Syst Biol. 2025 Sep 15;21(10):1306–24. doi: 10.1038/s44320-025-00144-y (PMC12494878; doi:10.1038/s44320-025-00144-y)
Supplement: Supplementary file 8 — Source data Fig. 1 [file 44320_2025_144_MOESM8_ESM.zip]

Archive with 19 entries (16 files):
- Fig1/
- Fig1/.DS_Store
- __MACOSX/Fig1/._.DS_Store
- Fig1/1A/
- __MACOSX/Fig1/._1A
- Fig1/1B/
- __MACOSX/Fig1/._1B
- Fig1/1A/1frw.tif
- Fig1/1A/1m3u.tif
- Fig1/1A/1d7a.tif
- Fig1/1A/2vyc.tif
- Fig1/1A/2iv1.tif
- Fig1/1A/2an9.tif
- Fig1/1A/1pok.tif
- Fig1/1A/2cg4.tif
- Fig1/1B/1B_left.tif
- Fig1/1B/1B_right.mp4
- __MACOSX/Fig1/1B/._1B_right.mp4
- Fig1/1B/1B_center.tif
