# Supplementary material for: Mutation-induced filaments of folded proteins are inert and non-toxic in a cellular system
Source: Mol Syst Biol. 2025 Sep 15;21(10):1306–24. doi: 10.1038/s44320-025-00144-y (PMC12494878; doi:10.1038/s44320-025-00144-y)
Supplement: Supplementary file 9 — Source data Fig. 2 [file 44320_2025_144_MOESM9_ESM.zip]

Archive with 16 entries (11 files):
- Fig2/
- Fig2/.DS_Store
- __MACOSX/Fig2/._.DS_Store
- Fig2/2D-E/
- __MACOSX/Fig2/._2D-E
- Fig2/2A/
- __MACOSX/Fig2/._2A
- Fig2/2C/
- __MACOSX/Fig2/._2C
- Fig2/2B/
- __MACOSX/Fig2/._2B
- Fig2/2D-E/graph_explanation.txt
- Fig2/2D-E/Dissolve_WT_Microscope_screen.csv
- Fig2/2A/CD_data.csv
- Fig2/2C/1frw_gal.tif
- Fig2/2B/1pok_gal.tif
