# Supplementary material for: Mutation-induced filaments of folded proteins are inert and non-toxic in a cellular system
Source: Mol Syst Biol. 2025 Sep 15;21(10):1306–24. doi: 10.1038/s44320-025-00144-y (PMC12494878; doi:10.1038/s44320-025-00144-y)
Supplement: Supplementary file 9 — Source data Fig. 2 [file 44320_2025_144_MOESM9_ESM.zip › Fig2/2D-E/graph_explanation.txt]

in 2D 
	Y-axis is GFP_Ratio_0_5 (GFP_int_b0 / GFP_int_b5), 
	X-axis is RFP_GFP_Ratio (RFP_int_mean / GFP_int_mean)
in 2E 
	Y-axis is fiber (GFP_Ratio_0_5 >= 2.5), 
	X-axis is quantiles of RFP_GFP_Ratio
only cells with GFP_int_mean above 20 were used
