# Supplementary material for: Mutation-induced filaments of folded proteins are inert and non-toxic in a cellular system
Source: Mol Syst Biol. 2025 Sep 15;21(10):1306–24. doi: 10.1038/s44320-025-00144-y (PMC12494878; doi:10.1038/s44320-025-00144-y)
Supplement: Supplementary file 9 — Source data Fig. 2 [file 44320_2025_144_MOESM9_ESM.zip › Fig2/2D-E/Dissolve_WT_Microscope_screen.csv]

	name	area	x	y	BFI_lev_b1	BFI_lev_b2	BFI_lev_b3	BFI_lev_b4	BFI_lev_b5	BFO_lev_b1	BFO_lev_b2	BFO_lev_b3	BFO_lev_b4	BFO_lev_b5	RFP_int_mean	RFP_int_b0	RFP_int_b1	RFP_int_b2	RFP_int_b3	RFP_int_b4	RFP_int_b5	RFP_int_b6	RFP_int_b7	RFP_int_b8	RFP_int_b9	RFP_int_b10	GFP_int_mean	GFP_int_b0	GFP_int_b1	GFP_int_b2	GFP_int_b3	GFP_int_b4	GFP_int_b5	GFP_int_b6	GFP_int_b7	GFP_int_b8	GFP_int_b9	GFP_int_b10	Q95_npx_overlap	Q95.RFP_thr	Q95.RFP_pcc	Q95.RFP_moc	Q95.RFP_m1RFPperc	Q95.RFP_m2GFPperc	Q95.RFP_npx	Q95.RFP_avgRFP	Q95.RFP_avgGFP	Q95.RFP_varRFP	Q95.RFP_varGFP
26...1	1pok_E239Y	1560	1400.845	80.416	57	356	763	332	20	57	356	763	332	20	9.777	50	18	12	10	9	8	7	6	4	3	0	802.096	14101	2365	886	288	84	31	21	15	11	9	2	53	28	0.278	0.904	1	0.919	80	35.638	6582.538	36.181	10712592.399
27...2	1pok_E239Y	1673	1618.319	83.311	95	298	500	624	118	95	298	500	624	118	541.345	1147	944	790	694	599	519	446	363	290	205	22	102.839	218	166	142	127	113	100	91	81	68	38	1	33	1018	0.148	0.994	0	0.977	83	1065.494	176.639	1144.66	390.496
28...3	1pok_E239Y	851	1902.103	85.727	45	32	80	428	247	45	32	80	428	247	112.162	233	192	167	145	126	104	82	70	59	49	24	64.617	259	121	96	75	61	51	45	39	32	25	7	18	208	0.509	0.944	0	0.883	47	217.489	128.383	54.888	2238.747
29...4	1pok_E239Y	1424	81.842	90.921	64	109	335	836	49	64	109	335	836	49	8.129	35	15	11	9	8	7	6	5	4	2	0	95.824	1168	219	121	86	71	58	47	38	26	13	1	14	21	0.58	0.981	1	0.939	71	27.239	244.211	16.605	3546.392
31...5	1pok_E239Y	1341	244.155	104.774	15	47	537	666	37	15	47	537	666	37	673.479	1321	1042	915	819	738	661	580	502	419	327	110	127.495	215	182	166	149	136	126	115	104	94	80	28	28	1146	0.355	0.998	0	0.968	67	1221.746	183.328	2272.876	157.474
32...6	1pok_E239Y	1599	1710.658	101.949	78	136	496	810	52	78	136	496	810	52	18.559	63	37	30	25	20	15	13	9	7	5	1	709.331	10618	2300	500	134	69	52	45	39	33	22	3	17	43	0.553	0.48	0.517	0.889	90	47.222	1662.1	18.728	11777201.512
33...7	1pok_E239Y	1072	1454.045	101.53	113	106	291	421	121	113	106	291	421	121	7.319	25	14	11	9	7	6	5	5	4	3	0	18.967	83	33	26	23	20	17	15	12	9	5	0	0	16	0.423	0.941	0.697	0.816	58	18.724	20.448	6.2	67.178
34...8	1pok_E239Y	874	715.788	109.162	98	290	333	105	34	98	290	333	105	34	1263.454	2342	1989	1796	1671	1502	1308	1031	815	694	595	174	119.108	207	175	165	153	141	124	108	93	74	50	18	11	2139	0.3	0.997	0	0.982	43	2220.419	170.488	3195.546	201.087
36...9	1pok_E239Y	1409	299.24	116.836	58	98	443	735	54	58	98	443	735	54	7.108	63	13	9	7	6	5	5	4	3	2	0	244.54	7979	425	146	75	54	44	36	29	21	9	0	43	19	0.224	0.744	1	0.971	71	32.789	2447.704	152.279	5010419.701
37...10	1pok_E239Y	1155	487.822	123.502	37	91	81	658	270	37	91	81	658	270	12.388	55	29	20	14	11	8	7	6	5	3	0	119.378	1305	279	155	111	80	58	42	32	25	14	3	1	35	0.258	0.883	0.957	0.899	58	42.138	176.086	39.429	9584.596
40...11	1pok_E239Y	1227	845.837	141.728	16	40	82	633	436	16	40	82	633	436	181.205	299	265	250	233	213	188	166	140	110	81	36	156.631	704	223	203	188	174	160	140	120	102	80	38	1	276	-0.172	0.992	0	0.916	60	284.767	196.183	49.746	546.983
41...12	1pok_E239Y	1172	737.701	150.217	14	26	127	723	252	14	26	127	723	252	1271.221	2599	2261	2010	1802	1527	1210	979	770	511	319	165	134.097	229	203	192	176	154	129	115	99	81	62	30	12	2375	0.058	0.999	0	0.983	58	2454.638	202.397	3645.921	60.343
42...13	1pok_E239Y	1254	1447.261	152.325	46	58	294	661	170	46	58	294	661	170	11.033	41	20	17	15	12	10	8	6	4	3	0	260.415	9013	297	116	63	46	40	35	30	25	17	3	22	22	0.164	0.553	1	0.806	80	26.812	1278.45	26.802	4034925.198
45...14	1pok_E239Y	1359	629.651	173.422	31	57	576	649	27	31	57	576	649	27	2033.157	4462	3502	2875	2255	2005	1836	1655	1438	1235	1059	398	81.441	136	121	107	94	83	78	70	64	59	53	22	31	3822	0.312	0.998	0	0.985	67	4133.493	125.313	35714.728	36.454
48...15	1pok_E239Y	1934	1642.339	201.204	178	287	1238	202	5	178	287	1238	202	5	173.816	365	287	254	228	202	169	144	112	86	65	15	170.569	358	279	242	214	196	168	143	123	100	70	6	27	311	-0.226	0.976	0.179	0.942	97	332	256.454	246.433	2808.928
49...16	1pok_E239Y	1460	737.778	210.418	22	38	366	956	36	22	38	366	956	36	1352.945	2460	2052	1816	1681	1514	1371	1226	1060	868	639	45	93.928	165	132	117	108	102	94	86	77	69	61	8	44	2225	0.463	0.997	0	0.971	72	2317.889	144.764	4066.515	144.819
51...17	1pok_E239Y	1793	1731.035	211.863	125	436	741	416	35	125	436	741	416	35	22.806	271	55	21	16	14	11	9	7	6	4	0	707.475	11088	1853	760	346	120	53	33	26	21	15	2	77	97	0.84	0.985	1	0.987	90	158.8	6956.089	2330.382	5258141.259
52...18	1pok_E239Y	1529	682.644	215.027	101	143	781	464	19	101	143	781	464	19	194.721	1669	346	218	182	157	136	114	94	73	52	12	467.109	8265	1054	332	208	168	143	122	102	79	50	10	66	678	0.917	0.982	1	0.99	75	1075.2	4529.053	82081.76	3650212.904
54...19	1pok_E239Y	1028	602.408	224.741	88	62	233	552	74	88	62	233	552	74	1422.691	2659	2224	2001	1778	1581	1388	1204	1033	918	671	134	61.904	103	87	81	74	68	62	56	50	45	38	8	15	2405	0.045	0.998	0	0.96	50	2509.96	87.24	5107.318	29.022
55...20	1pok_E239Y	983	111.773	233.787	48	82	505	321	10	48	82	505	321	10	1094.969	1613	1418	1332	1265	1216	1164	1092	974	830	655	347	86.205	124	108	103	99	95	91	87	83	76	51	11	17	1492	0.681	1	0	0.98	48	1551.646	110.562	1344.395	20.954
56...21	1pok_E239Y	1201	517.387	237.989	46	57	97	667	313	46	57	97	667	313	341.983	658	494	440	412	382	340	311	283	236	177	39	133.778	243	181	169	161	150	139	126	113	95	76	30	29	559	0.211	0.996	0	0.954	61	596.213	187.689	651.184	240.149
57...22	1pok_E239Y	1070	639.737	239.197	47	77	757	155	20	47	77	757	155	20	119.247	252	194	170	150	132	117	101	86	74	56	3	165.649	490	274	233	200	174	152	136	121	101	71	3	0	210	0.269	0.983	0.412	0.965	54	225.87	199.463	140.002	1478.508
58...23	1pok_E239Y	1319	1487.474	248.825	15	58	310	807	102	15	58	310	807	102	22.512	143	44	30	23	19	16	14	11	9	6	0	236.847	2889	767	315	122	61	43	35	30	25	20	6	50	72	0.841	0.979	1	0.975	66	96.076	1703.864	412.131	377414.997
59...24	1pok_E239Y	1209	1431.483	241.628	7	52	193	679	263	7	52	193	679	263	14.83	49	23	19	17	15	14	12	11	9	7	2	378.955	5247	1183	391	181	99	65	50	40	31	24	4	18	29	-0.025	0.794	0.987	0.9	60	36.9	1848.133	32.69	1840096.182
60...25	1pok_E239Y	1286	1698.23	247.454	101	117	612	411	24	101	117	612	411	24	7.447	22	15	12	10	8	6	5	4	3	2	0	44.205	228	91	60	48	40	34	29	24	20	14	2	14	16	0.173	0.754	1	0.564	100	17.02	57.21	1.8	2594.966
61...26	1pok_E239Y	1131	188.364	255.753	60	67	185	686	117	60	67	185	686	117	599.586	1004	882	811	754	692	622	548	469	383	295	101	91.996	235	146	125	111	99	88	78	67	57	43	11	1	931	-0.083	0.986	0	0.983	56	962.554	123.607	379.747	432.06
62...27	1pok_E239Y	1101	289.464	254.527	38	74	196	708	65	38	74	196	708	65	164.608	385	262	217	193	175	157	142	123	99	77	30	103.871	207	156	140	129	119	107	95	84	70	40	4	17	320	-0.106	0.961	0	0.981	54	350.111	143.944	390.173	1578.941
63...28	1pok_E239Y	1673	1756.313	259.171	36	203	942	449	6	36	203	942	449	6	297.754	679	480	409	360	326	295	266	237	179	113	29	124.539	980	210	162	136	118	106	95	84	70	28	1	15	532	-0.196	0.909	0	0.969	84	580.774	204.869	1390.27	8093.185
64...29	1pok_E239Y	914	1279.13	261.788	11	27	194	631	44	11	27	194	631	44	58.565	205	97	78	69	61	54	47	41	33	23	6	237.179	3936	537	184	114	88	67	53	43	34	29	13	2	128	-0.26	0.567	0.476	0.987	45	153.644	286.2	364.585	147400.338
65...30	1pok_E239Y	1331	672.736	266.3	158	194	673	276	13	158	194	673	276	13	11.125	45	20	15	13	11	10	9	7	6	4	0	99.962	1701	185	85	52	39	31	24	19	16	12	3	0	26	-0.096	0.909	0.841	0.854	66	31.212	35.485	30.197	198.371
67...31	1pok_E239Y	1119	995.445	273.492	32	419	562	79	13	32	419	562	79	13	1095.615	1959	1685	1523	1369	1213	1087	966	839	666	477	318	133.431	232	185	169	157	141	129	117	109	98	89	60	16	1783	0.18	0.996	0	0.966	56	1847.143	188.625	2817.837	256.984
68...32	1pok_E239Y	1370	353.538	275.188	69	129	181	823	141	69	129	181	823	141	151.82	333	242	212	193	176	158	138	115	84	47	9	105.672	186	161	145	135	124	110	98	86	69	37	3	14	266	0.014	0.993	0	0.984	68	288.691	153.044	277.713	261.807
70...33	1pok_E239Y	878	1658.953	280.995	43	249	441	114	11	43	249	441	114	11	10.237	28	18	15	13	11	10	8	6	5	4	1	75.076	455	214	111	60	45	39	33	28	23	18	4	3	20	0.343	0.79	1	0.813	54	22.444	109.352	5.247	8113.45
71...34	1pok_E239Y	1426	121.13	284.53	119	124	395	742	21	119	124	395	742	21	43.91	154	80	67	54	44	38	33	28	22	15	2	132.724	2256	276	134	93	72	58	46	40	36	28	2	25	92	0.155	0.672	0.739	0.932	74	108.568	539.324	239.489	372249.111
72...35	1pok_E239Y	1510	627.871	292.27	56	110	765	537	15	56	110	765	537	15	14.127	45	24	19	17	15	13	11	10	8	5	1	558.462	13289	1591	309	99	67	51	42	30	20	14	2	47	29	0.37	0.819	1	0.932	84	34.107	4788.429	18.619	13183068.364
73...36	1pok_E239Y	1915	1877.426	303.236	76	355	927	441	84	76	355	927	441	84	13.084	73	22	17	15	13	11	10	8	6	4	1	952.363	13828	3387	564	158	67	46	37	31	26	22	1	54	32	0.144	0.878	1	0.923	102	44.294	7179.01	125.168	13682542.598
74...37	1pok_E239Y	1196	1465.356	291.866	78	129	359	555	64	78	129	359	555	64	16.034	63	28	23	20	17	15	12	10	7	5	1	110.484	1436	238	110	78	65	55	47	40	29	17	1	9	32	0.295	0.806	0.987	0.897	63	39.333	234.571	70	34330.118
75...38	1pok_E239Y	907	183.463	309.749	47	48	259	481	57	47	48	259	481	57	1269.68	1947	1796	1605	1490	1392	1297	1206	1085	924	739	361	80.963	121	101	96	92	89	85	81	76	69	53	17	8	1860	-0.423	0.997	0	0.976	44	1885.023	99.295	524.022	56.435
76...39	1pok_E239Y	1108	1627.729	311.333	8	92	294	622	70	8	92	294	622	70	12.471	57	25	16	13	12	10	9	8	6	4	1	97.461	881	252	136	78	47	39	33	29	25	17	3	0	32	-0.306	0.75	0.635	0.74	64	39.297	44.453	44.834	1173.56
78...40	1pok_E239Y	1371	333.082	324.273	31	51	333	776	155	31	51	333	776	155	12.247	38	22	19	16	14	11	9	7	5	4	0	47.685	336	96	67	49	40	34	30	26	23	18	4	0	25	0.341	0.958	1	0.814	79	27.899	66.759	9.23	455.55
79...41	1pok_E239Y	1213	1125.949	323.135	77	43	89	619	362	77	43	89	619	362	315.304	747	587	476	380	323	280	237	194	159	127	46	77.815	195	141	117	96	80	68	60	50	41	30	16	23	638	-0.124	0.992	0	0.967	60	682.45	155.183	999.681	298.383
81...42	1pok_E239Y	1571	126.197	329.886	67	129	222	922	213	67	129	222	922	213	16.609	84	32	24	20	17	14	12	9	7	5	0	149.094	3702	278	107	62	50	41	33	28	20	8	0	42	39	0.126	0.705	0.956	0.969	85	52.612	1112.918	167.32	1261466.852
82...43	1pok_E239Y	1160	802.642	331.281	29	77	236	626	175	29	77	236	626	175	7.812	33	15	11	9	7	6	5	4	4	3	0	45.184	290	83	58	45	40	35	32	28	24	16	4	7	21	-0.293	0.658	1	0.765	59	25.254	61.559	11.003	4145.365
84...44	1pok_E239Y	1215	1687.429	343.236	26	56	243	767	113	26	56	243	767	113	214.965	359	302	288	274	252	224	200	170	138	104	33	241.193	562	420	354	309	269	229	185	155	126	94	25	4	315	-0.274	0.892	0.386	0.91	62	331.226	262.403	168.626	16599.821
85...45	1pok_E239Y	1238	1835.966	343.922	10	99	304	655	138	10	99	304	655	138	6.385	19	12	10	8	6	6	5	4	3	2	0	80.013	607	169	112	77	61	52	44	34	28	21	4	0	14	-0.179	0.905	1	0.558	72	14.889	35.194	1.043	250.323
86...46	1pok_E239Y	1746	1639.983	357.785	107	187	1046	349	15	107	187	1046	349	15	175.754	1175	276	233	207	181	156	129	103	72	47	6	507.353	13651	709	254	191	152	125	108	96	83	57	1	81	410	0.911	0.977	1	0.994	86	667.186	6194.628	47861.942	9584107.815
87...47	1pok_E239Y	1431	190.408	361.457	21	74	774	511	15	21	74	774	511	15	1634.016	2610	2239	2035	1880	1766	1651	1526	1428	1304	1006	409	86.498	124	109	104	99	95	90	86	80	72	59	13	34	2403	0.329	0.998	0	0.974	72	2498.903	111.694	3516.504	42.601
88...48	1pok_E239Y	1567	306.155	369.564	85	284	967	184	23	85	284	967	184	23	10.809	35	23	17	13	10	8	7	6	5	4	0	243.761	3810	804	186	58	33	28	24	20	17	12	0	0	26	0.347	0.958	0.363	0.765	93	28.538	23.473	6.034	56.808
89...49	1pok_E239Y	1725	769.223	376.257	82	207	860	481	56	82	207	860	481	56	9.757	56	17	14	12	10	9	7	6	5	4	0	439.614	4792	1535	489	203	100	64	39	31	26	18	3	30	21	-0.048	0.764	1	0.882	92	28.641	1858.641	66.665	1907964.339
91...50	1pok_E239Y	932	113.449	370.351	11	25	218	539	120	11	25	218	539	120	144.516	280	202	187	173	157	144	129	115	101	89	35	147.078	347	217	182	166	155	143	132	120	105	79	32	17	212	0.65	0.962	0.453	0.944	49	233.755	212.714	400.185	5103.51
92...51	1pok_E239Y	1173	694.174	372.702	32	54	154	758	150	32	54	154	758	150	18.136	58	37	28	23	19	15	12	9	7	5	1	128.764	2217	262	112	76	60	48	39	33	27	19	6	3	44	-0.003	0.628	0.478	0.869	59	48.898	155.186	18.6	36439.609
93...52	1pok_E239Y	878	538.105	381.538	28	36	64	420	307	28	36	64	420	307	22.61	76	41	35	28	23	20	17	14	11	7	1	31.764	109	60	44	38	33	29	24	20	15	10	0	5	50	-0.304	0.918	0.276	0.821	44	58.455	46.818	59.975	289.24
94...53	1pok_E239Y	1158	852.284	394.238	76	70	295	637	69	76	70	295	637	69	10.451	46	23	18	13	9	7	6	5	4	3	0	342.085	3348	1241	401	132	73	49	35	27	22	13	1	4	26	-0.282	0.382	0.952	0.684	58	31.121	357.603	35.382	540927.308
95...54	1pok_E239Y	1241	581.741	399.534	75	59	410	648	24	75	59	410	648	24	39.335	446	85	48	39	32	27	22	17	13	7	0	361.565	5167	1114	319	101	44	33	28	24	20	13	2	10	128	-0.227	0.489	0.569	0.971	62	196.371	916.016	5684.33	1537186.661
97...55	1pok_E239Y	1173	1644.708	408.024	141	160	687	150	12	141	160	687	150	12	7.841	26	14	11	9	8	7	6	5	4	3	0	25.777	221	45	31	25	22	20	18	16	12	7	1	4	17	-0.303	0.558	0.534	0.583	60	19.567	23.717	5.479	1048.67
98...56	1pok_E239Y	1626	120.751	417.642	16	106	212	1090	169	16	106	212	1090	169	111.683	234	179	158	139	125	111	97	81	66	44	10	109.42	645	224	156	121	99	81	66	57	48	33	4	24	196	-0.174	0.9	0.638	0.975	81	209.432	249.914	94.245	13895.56
104...57	1pok_E239Y	1721	441.203	436.278	74	328	932	266	73	74	328	932	266	73	21.035	43	33	31	28	26	22	19	14	10	7	2	1556.764	14877	6867	1716	276	121	57	38	30	26	22	4	10	35	0.276	0.584	0.589	0.828	85	36.741	3227.118	3.862	21293640.269
105...58	1pok_E239Y	1635	1885.337	435.316	19	38	325	1013	201	19	38	325	1013	201	441.255	945	785	672	592	504	414	344	277	207	131	68	177.398	382	293	247	221	196	169	143	118	100	83	35	30	841	0.282	0.995	0	0.974	81	881.753	304.432	892.211	1003.653
107...59	1pok_E239Y	1298	493.899	434.159	15	49	241	698	275	15	49	241	698	275	48.295	116	80	67	58	52	45	40	34	29	22	6	91.128	1055	217	110	56	43	37	33	30	27	25	4	1	89	-0.148	0.646	0.074	0.971	64	98.922	46.719	52.322	2892.577
108...60	1pok_E239Y	1541	1171.809	442.607	37	407	939	99	16	37	407	939	99	16	258.511	492	403	368	338	304	247	210	182	152	117	70	107.345	289	180	143	123	108	95	85	74	66	53	20	2	426	-0.529	0.937	0	0.941	76	443.618	116.395	247.368	1658.081
109...61	1pok_E239Y	1747	381.671	436.586	167	182	948	398	27	167	182	948	398	27	12.701	38	27	23	18	12	9	7	6	4	3	0	282.582	3967	814	319	141	68	38	31	26	21	12	1	0	31	-0.15	0.514	0.579	0.656	93	32.538	177	2.399	84285.505
110...62	1pok_E239Y	1172	1523.504	446.091	13	66	160	641	276	13	66	160	641	276	12.637	66	26	15	13	11	10	8	6	5	4	0	235.219	3805	662	177	97	48	32	23	19	15	10	2	38	42	0.575	0.895	1	0.936	61	52.344	1923.803	48.685	1255103.896
112...63	1pok_E239Y	872	539.452	447.216	71	46	147	385	210	71	46	147	385	210	41.814	114	75	63	56	49	41	32	22	15	10	3	43.388	172	87	61	49	42	35	30	27	22	15	5	6	88	-0.047	0.93	0.203	0.96	43	99.093	64.651	55.852	614.088
113...64	1pok_E239Y	1396	888.872	450.645	40	45	305	888	89	40	45	305	888	89	1852.628	3633	3159	2971	2524	2067	1737	1432	1192	948	704	81	87.375	162	138	129	114	97	83	72	64	57	45	3	19	3279	-0.38	0.995	0	0.984	69	3392.826	136.623	7129.883	140.235
114...65	1pok_E239Y	1383	1669.422	453.166	49	359	749	194	4	49	359	749	194	4	8.352	30	14	12	10	9	7	6	6	5	3	0	295.238	3899	1076	313	130	60	40	31	25	19	16	3	0	16	0.077	0.453	0.667	0.82	86	18.744	64.395	11.935	16554.169
117...66	1pok_E239Y	1613	260.382	467.817	35	73	723	732	12	35	73	723	732	12	83.605	638	206	108	75	64	56	47	38	29	16	0	550.973	5948	1680	718	361	191	90	57	41	33	26	11	41	281	0.653	0.942	1	0.987	82	374.683	3194.098	7469.021	2368270.381
118...67	1pok_E239Y	1430	106.298	478.131	17	39	151	803	379	17	39	151	803	379	17.557	50	37	30	24	19	15	11	8	5	4	1	100.271	736	247	116	79	63	54	46	39	35	29	14	29	40	0.694	0.853	0.951	0.94	78	43.295	333.128	7.721	49983.522
120...68	1pok_E239Y	1773	1909.822	483.497	13	104	689	857	88	13	104	689	857	88	355.358	620	511	481	447	411	372	333	287	230	169	59	139.541	275	199	180	164	152	139	126	111	96	81	16	32	531	0.379	0.99	0	0.933	91	553.187	196.901	382.482	868.683
121...69	1pok_E239Y	956	1574.366	487.114	23	73	324	500	19	23	73	324	500	19	17.259	63	31	26	21	18	14	12	9	7	5	1	137.184	3112	264	83	54	45	39	34	30	26	21	8	20	42	-0.011	0.634	0.697	0.966	49	51.245	885.347	33.654	1136250.961
123...70	1pok_E239Y	911	672.285	489.149	28	26	235	513	86	28	26	235	513	86	12.739	45	24	18	15	13	11	9	8	6	4	0	58.589	324	126	93	70	54	41	34	27	21	11	0	1	29	0.292	0.973	1	0.864	46	33.935	105.435	18.974	642.115
126...71	1pok_E239Y	925	321.209	504.182	29	39	162	571	109	29	39	162	571	109	416.017	640	582	542	495	448	416	390	349	302	243	121	122.317	193	159	150	141	133	125	118	107	93	83	25	11	603	-0.269	0.992	0	0.89	47	614.702	156.298	85.145	378.294
127...72	1pok_E239Y	1160	1048.051	512.882	44	61	261	684	87	44	61	261	684	87	14.529	40	22	18	17	16	14	13	11	10	7	2	35.148	145	62	49	40	35	30	26	22	18	15	3	5	25	0.152	0.943	0.889	0.808	64	29.359	49.438	20.355	286.684
129...73	1pok_E239Y	990	1875.953	526.408	35	46	88	598	203	35	46	88	598	203	380.414	623	562	527	480	431	389	341	290	253	191	65	148.843	264	211	195	184	170	153	132	117	106	81	29	10	576	0.267	0.996	0	0.927	51	594.51	204.137	228.132	365.216
131...74	1pok_E239Y	1110	77.752	532.279	48	108	443	441	50	48	108	443	441	50	9.55	30	18	15	13	11	8	6	5	4	3	0	51.081	198	98	70	56	49	42	35	31	26	21	5	3	20	-0.375	0.822	0.937	0.668	68	22.779	47.5	7.554	856.338
132...75	1pok_E239Y	1229	684.75	534.975	35	39	279	725	126	35	39	279	725	126	60.429	456	137	69	51	43	38	32	28	23	15	1	279.063	4593	737	209	107	62	42	35	29	22	17	4	32	234	0.073	0.82	0.944	0.971	60	320.967	2057.9	3905.099	1954114.09
133...76	1pok_E239Y	1147	284.187	534.563	53	55	54	533	420	53	55	54	533	420	298.764	577	466	422	374	340	307	267	224	178	123	18	114.611	241	166	152	138	126	114	102	93	82	62	6	16	500	0.223	0.99	0	0.932	59	531.153	166.78	452.502	572.85
134...77	1pok_E239Y	1561	1277.333	545.433	27	88	516	850	49	27	88	516	850	49	136.123	204	182	172	162	152	141	132	122	106	83	11	141.284	326	206	179	164	151	137	124	112	99	82	19	0	189	0.242	0.981	0.075	0.923	80	193.675	148.088	12.444	874.58
136...78	1pok_E239Y	908	725.594	562.943	28	132	360	328	44	28	132	360	328	44	54.116	154	79	69	61	55	51	47	42	38	34	15	46.088	220	73	59	51	45	40	37	33	30	21	0	5	89	-0.206	0.827	0.102	0.943	44	104.023	57.318	319.386	1186.49
137...79	1pok_E239Y	1237	1928.342	568.913	37	31	212	840	89	37	31	212	840	89	81.089	157	123	108	97	89	79	72	64	55	42	12	110.613	254	161	146	134	122	111	99	87	73	55	28	8	131	-0.483	0.952	0.365	0.907	66	139.879	126.197	57.258	1328.734
138...80	1pok_E239Y	1316	1326.002	578.268	23	99	485	603	82	23	99	485	603	82	148.112	246	205	186	173	159	148	135	122	111	94	51	147.963	394	238	202	181	161	143	128	115	95	64	4	11	214	-0.304	0.97	0.439	0.875	72	225.5	209.667	100.833	2397.306
139...81	1pok_E239Y	1015	904.138	591.93	30	37	143	669	114	30	37	143	669	114	219.643	417	329	296	269	244	220	200	168	131	100	36	114.305	218	166	144	133	125	116	108	96	79	66	9	35	372	-0.057	0.997	0	0.963	51	392.078	193.235	152.111	156.964
140...82	1pok_E239Y	858	1547.274	588.303	50	66	184	459	78	50	66	184	459	78	985.893	1708	1403	1256	1144	1055	981	910	829	711	553	274	95.88	154	132	120	110	102	95	88	81	74	64	21	12	1527	0.196	0.996	0	0.978	42	1613.333	133.381	2441.603	138.331
142...83	1pok_E239Y	1305	1409.408	601.247	8	70	540	578	85	8	70	540	578	85	16.76	43	27	23	21	19	17	15	12	9	6	0	197.973	1806	604	292	158	83	51	35	27	23	18	10	29	31	0.304	0.859	0.835	0.886	68	34.765	827.382	11.974	268904.648
144...84	1pok_E239Y	1579	1717.706	610.728	62	393	900	193	9	62	393	900	193	9	150.958	372	242	216	196	175	149	125	103	81	58	33	207.995	1827	318	282	248	218	188	168	143	113	90	55	36	267	0.876	0.838	0.904	0.967	79	289.595	514.658	626.798	153814.225
145...85	1pok_E239Y	1444	1356.67	624.826	54	100	689	563	15	54	100	689	563	15	15.947	75	31	24	19	16	14	11	8	6	4	0	64.092	468	140	101	74	58	47	36	28	20	7	0	16	39	0.349	0.865	0.953	0.931	73	48.233	112.795	72.398	5053.752
146...86	1pok_E239Y	1497	1791.862	628.462	11	191	996	270	5	11	191	996	270	5	237.994	404	339	312	293	273	251	222	184	153	122	71	161.838	1799	219	176	151	130	111	92	79	67	49	11	0	356	-0.243	0.944	0	0.968	75	371.84	136.093	141.868	2135.018
147...87	1pok_E239Y	1114	286.324	633.606	23	42	212	624	185	23	42	212	624	185	48.786	247	84	67	59	48	40	33	28	22	16	4	156.977	2328	266	144	109	90	77	65	51	34	18	3	40	119	0.42	0.898	1	0.989	55	166.2	1172.291	1205.36	422765.806
148...88	1pok_E239Y	1912	929.735	642.704	18	170	1090	590	8	18	170	1090	590	8	264.297	577	444	388	328	283	245	212	179	147	124	18	132.53	257	215	188	167	152	136	116	96	71	55	3	47	477	0.285	0.997	0	0.979	96	511.833	225.188	805.993	248.986
149...89	1pok_E239Y	1108	1084.863	638.991	26	33	234	756	39	26	33	234	756	39	121.89	287	218	188	159	126	106	93	80	64	46	21	105.414	851	198	130	99	79	70	62	55	47	40	14	25	235	0.353	0.761	0.465	0.971	55	250.109	295.127	158.024	67833.42
150...90	1pok_E239Y	1374	193.842	644.689	60	75	291	899	23	60	75	291	899	23	2088.067	3978	3336	2956	2677	2362	2051	1768	1543	1259	882	177	83.268	145	122	109	98	90	83	78	72	63	44	7	8	3540	-0.099	0.997	0	0.987	68	3702.074	118.221	15344.127	71.819
151...91	1pok_E239Y	817	334.066	648.219	15	22	86	441	239	15	22	86	441	239	59.124	147	116	90	70	60	51	44	37	28	23	5	55.6	378	106	72	59	51	46	41	36	29	14	1	0	131	-0.055	0.945	0.024	0.885	41	137.171	71.366	17.946	592.183
155...92	1pok_E239Y	1061	1836.493	657.485	37	82	159	570	194	37	82	159	570	194	241.254	501	377	329	282	257	236	215	190	155	111	64	106.128	367	199	159	127	104	87	73	62	54	46	11	0	402	0.094	0.953	0	0.985	52	444.404	108.423	788.51	1176.359
156...93	1pok_E239Y	1280	383.968	675.877	21	31	120	816	275	21	31	120	816	275	890.893	1674	1249	1181	1113	1013	891	795	739	650	468	83	117.86	198	163	152	142	134	125	114	101	88	59	14	8	1317	0.091	0.994	0	0.967	63	1419.571	153.619	10297.324	195.887
160...94	1pok_E239Y	1182	1885.705	688.557	31	323	672	90	32	31	323	672	90	32	28.692	213	62	32	24	21	18	15	12	8	5	0	503.884	7697	1217	495	289	181	122	93	72	54	40	21	37	114	0.234	0.891	1	0.976	59	161.492	3966.373	784.555	4319331.963
162...95	1pok_E239Y	996	419.999	715.717	40	40	199	558	141	40	40	199	558	141	518.404	1018	809	701	636	577	529	471	395	314	222	71	83.415	149	114	105	97	91	85	79	73	62	50	17	20	879	0.518	0.998	0	0.98	49	929.959	115	1414.978	85.143
164...96	1pok_E239Y	1096	1532.762	729.236	21	53	372	518	106	21	53	372	518	106	123.313	818	317	153	107	85	70	53	41	32	25	9	477.292	6666	1202	289	128	89	73	63	53	43	34	3	31	538	0.34	0.942	1	0.991	54	658.019	3890.981	4844.574	2179268.389
166...97	1pok_E239Y	1459	378.294	740.378	121	247	849	206	7	121	247	849	206	7	7.465	31	13	11	9	8	7	6	5	4	3	0	69.057	529	177	91	64	52	42	33	28	24	17	1	10	16	0.388	0.65	1	0.875	86	19.372	89.535	13.908	14054.086
167...98	1pok_E239Y	971	1863.273	740.134	31	50	167	531	171	31	50	167	531	171	16.886	80	27	24	21	19	16	13	9	7	4	0	72.836	324	133	96	80	69	59	52	45	39	30	8	2	37	-0.512	0.646	0.452	0.928	50	53.2	56.94	153.92	2633.136
169...99	1pok_E239Y	1058	234.685	760.732	32	33	88	676	210	32	33	88	676	210	1500.062	2728	2320	2072	1794	1582	1424	1323	1168	1039	840	221	116.871	255	182	157	136	123	110	100	90	80	70	13	0	2433	-0.257	0.991	0	0.977	52	2544.481	155.981	6996.865	382.403
170...100	1pok_E239Y	1169	327.541	770.143	44	165	658	250	14	44	165	658	250	14	8.793	33	15	12	11	9	8	7	6	5	4	0	57.784	187	97	80	70	60	51	45	40	35	30	4	2	17	-0.212	0.922	1	0.719	64	20.688	63.125	18.934	383.203
172...101	1pok_E239Y	1581	277.587	792.639	37	38	271	1062	152	37	38	271	1062	152	10.843	73	16	14	12	11	10	9	8	6	5	0	299.619	10562	674	163	72	51	42	33	26	20	15	6	40	19	0.603	0.757	1	0.972	88	29.966	2383.625	163.283	9047911.734
173...102	1pok_E239Y	1261	174.593	802.112	23	83	274	753	104	23	83	274	753	104	8.519	23	15	12	11	9	8	7	6	5	3	0	61.558	296	131	84	66	54	45	38	33	27	20	3	1	16	0.024	0.909	0.989	0.715	85	17.729	95.435	3.468	1812.646
174...103	1pok_E239Y	1562	1005.565	804.2	23	199	398	854	63	23	199	398	854	63	45.899	147	86	69	58	48	42	35	28	22	11	2	164.903	1900	498	190	87	57	47	41	35	23	10	0	42	101	0.556	0.886	1	0.966	79	115.253	886.127	141.151	273089.503
175...104	1pok_E239Y	1338	1056.698	810.144	28	45	155	863	221	28	45	155	863	221	1338.439	2157	1815	1692	1611	1516	1395	1295	1147	990	759	149	90.606	147	123	113	106	100	94	89	82	71	55	3	32	1910	0.139	0.997	0	0.986	66	2001.379	128.121	4659.508	88.561
177...105	1pok_E239Y	1508	83.364	834.04	24	69	300	984	110	24	69	300	984	110	1907.836	3213	2659	2393	2230	2105	1941	1774	1660	1484	1092	152	91.065	146	116	110	104	99	95	90	86	80	58	1	8	2816	0.566	0.998	0	0.989	74	2999.459	111.635	15603.248	81.178
178...106	1pok_E239Y	1191	486.648	834.303	5	28	294	700	135	5	28	294	700	135	338.362	524	457	432	407	381	349	316	281	250	213	75	142.701	412	224	181	160	142	128	115	106	97	85	43	17	475	-0.298	0.957	0	0.861	65	491.492	216.785	201.665	3976.846
179...107	1pok_E239Y	1351	431.948	843.391	26	52	406	641	210	26	52	406	641	210	15.677	66	28	22	18	15	13	11	10	8	6	1	162.886	1210	488	280	149	91	69	56	43	34	28	5	31	36	0.356	0.959	1	0.915	68	46.015	594.882	76.72	32458.898
181...108	1pok_E239Y	932	1370.823	845.167	41	68	381	378	36	41	68	381	378	36	6.593	25	13	9	7	6	5	5	4	3	2	0	27.619	78	46	38	33	30	27	24	20	16	9	1	0	18	0.211	0.968	0.801	0.845	49	20.286	23.898	3.224	40.132
182...109	1pok_E239Y	1352	1016.294	854.867	60	68	152	906	141	60	68	152	906	141	1408.419	2510	2196	2044	1865	1657	1447	1252	1020	766	517	92	95.956	164	145	134	123	114	98	87	74	62	43	3	20	2287	-0.204	0.996	0	0.984	67	2366.328	140.716	3591.325	127.248
184...110	1pok_E239Y	1449	1413.349	869.802	69	140	808	399	5	69	140	808	399	5	15.006	87	30	19	16	13	11	9	7	5	4	0	510.559	7383	1249	328	99	50	32	22	17	13	11	6	32	54	0.01	0.909	1	0.968	71	67.352	3990.859	76.989	3058127.36
186...111	1pok_E239Y	1190	1845.425	873.653	21	74	383	580	117	21	74	383	580	117	271.726	484	411	367	335	299	271	246	214	186	133	24	103.168	181	139	127	117	111	104	97	88	79	66	27	5	438	0.156	0.988	0	0.984	59	455.339	123.356	144.326	394.433
187...112	1pok_E239Y	1986	1778.267	885.395	9	98	692	1005	156	9	98	692	1005	156	433.517	820	669	615	556	498	439	370	305	239	190	106	111.293	239	168	150	136	122	108	93	84	74	62	15	5	728	0.439	0.998	0	0.983	98	775.541	164.347	790.105	144.798
188...113	1pok_E239Y	880	260.265	898.554	30	302	422	87	19	30	302	422	87	19	302.806	623	524	457	386	331	283	246	203	156	115	44	112.414	201	163	147	132	120	108	98	87	78	68	49	5	560	0.185	0.991	0	0.964	44	588.659	153.159	323.861	434.725
189...114	1pok_E239Y	1078	682.193	907.639	24	94	301	546	97	24	94	301	546	97	61.086	173	108	84	74	66	58	48	40	31	22	14	50.911	320	72	62	54	49	46	42	38	34	29	8	0	125	0.579	0.946	0	0.988	53	142.792	46.566	188.957	336.397
191...115	1pok_E239Y	1205	1490.578	932.299	27	85	416	510	145	27	85	416	510	145	10.758	35	18	16	14	12	10	8	7	5	4	0	64.871	587	158	92	60	45	35	29	22	17	12	2	6	20	-0.108	0.511	0.82	0.79	76	22.895	71.395	13.515	12926.292
193...116	1pok_E239Y	1187	1375.275	941.715	59	60	198	767	81	59	60	198	767	81	7.479	52	14	10	8	7	6	5	4	3	2	0	146.847	3320	355	124	69	52	42	32	25	18	13	2	31	19	0.432	0.74	0.726	0.978	63	29.571	952.19	103.451	1096545.011
194...117	1pok_E239Y	1379	1048.261	952.113	9	109	582	582	65	9	109	582	582	65	7.365	27	14	12	10	8	6	5	4	3	2	0	172.415	980	689	353	96	38	30	24	18	11	4	0	11	18	-0.074	0.941	0.987	0.758	69	20.246	636.058	4.07	45494.171
196...118	1pok_E239Y	1268	824.655	961.824	37	190	811	196	10	37	190	811	196	10	866.77	1828	1307	1138	1030	941	838	747	652	561	447	299	98.37	199	150	132	118	108	98	85	76	65	52	9	25	1457	0.326	0.995	0	0.985	62	1629.403	160.113	13250.499	250.778
197...119	1pok_E239Y	860	1171.802	956.139	53	54	157	478	97	53	54	157	478	97	15.08	34	25	21	19	17	15	13	11	8	6	2	23.137	161	42	32	27	23	19	16	14	12	9	0	1	28	-0.054	0.917	0.347	0.789	49	29.98	26.163	2.755	125.484
198...120	1pok_E239Y	901	196.18	958.923	15	23	141	493	207	15	23	141	493	207	36.646	95	66	51	41	36	33	29	26	23	19	10	57.542	158	102	85	69	57	50	44	39	34	29	4	0	71	-0.117	0.978	0.698	0.863	47	77.085	78.298	33.737	219.443
199...121	1pok_E239Y	1210	1222.948	962.497	67	47	149	636	265	67	47	149	636	265	18.28	123	41	25	18	14	12	10	8	7	5	0	234.872	3917	661	178	100	66	47	37	31	25	18	2	44	59	0.428	0.922	1	0.955	63	80.444	1945.619	285.485	851425.855
200...122	1pok_E239Y	1298	1730.147	972.634	386	442	301	121	26	386	442	301	121	26	488.408	962	717	649	596	552	500	450	405	354	212	21	196.678	1598	392	231	191	165	146	127	104	81	52	2	32	776	0.451	0.864	0.413	0.98	64	843.391	724.672	3036.426	200306.22
201...123	1pok_E239Y	1352	1416.994	977.308	34	54	269	925	59	34	54	269	925	59	231.354	593	365	324	292	258	226	191	162	136	101	43	165.02	2021	265	179	147	127	109	91	73	59	44	2	0	398	0.143	0.941	0	0.924	70	448.657	116.414	2053.082	1747.928
202...124	1pok_E239Y	1606	1883.537	980.47	41	181	1120	232	5	41	181	1120	232	5	1122.527	2255	1783	1613	1479	1285	1092	934	782	648	498	119	135.583	231	204	187	171	153	134	120	107	90	67	7	27	1865	-0.052	0.997	0	0.963	80	1967.812	206.35	9257.102	161.502
206...125	1pok_E239Y	1485	553.887	1002.105	16	159	682	567	37	16	159	682	567	37	14.552	34	22	20	18	16	15	13	11	9	7	0	36.902	221	63	51	41	35	31	27	24	20	17	10	10	24	0.144	0.883	0.83	0.775	89	26.494	48.135	5.486	671.42
207...126	1pok_E239Y	1466	1570.405	1019.319	3	16	293	989	136	3	16	293	989	136	527.07	1163	813	728	658	588	515	442	378	323	247	161	141.619	280	206	188	170	153	138	123	110	98	84	21	2	874	-0.04	0.993	0	0.973	72	979.528	191.667	7735.194	233.389
208...127	1pok_E239Y	879	1423.381	1023.007	16	22	61	517	247	16	22	61	517	247	209.111	370	291	263	244	229	214	197	174	145	117	61	106.497	375	189	151	125	108	93	81	70	59	49	12	3	322	-0.184	0.896	0	0.974	43	342.419	99.395	154.011	2319.727
210...128	1pok_E239Y	1110	199.976	1037.373	35	33	440	540	37	35	33	440	540	37	18.78	54	35	28	23	19	16	13	11	9	7	2	78.364	743	141	99	78	66	55	48	41	36	30	10	0	39	-0.474	0.895	0.611	0.671	65	43.831	49.292	23.802	432.268
213...129	1pok_E239Y	1256	1494.024	1054.797	15	35	158	902	128	15	35	158	902	128	544.357	1249	928	802	723	640	545	417	327	263	196	51	222.079	5075	288	120	76	62	55	50	44	39	33	9	7	1035	-0.022	0.486	0.097	0.987	62	1111.581	352.484	3378.373	398301.088
218...130	1pok_E239Y	1204	1294.766	1062.136	65	98	208	647	167	65	98	208	647	167	11.498	37	22	18	15	12	10	8	7	5	4	0	44.143	510	74	53	45	38	35	30	24	19	15	1	0	24	0.367	0.915	0.363	0.744	79	26.557	25.557	7.69	145.943
219...131	1pok_E239Y	1084	176.287	1080.888	124	104	181	582	75	124	104	181	582	75	17.685	61	34	28	24	20	16	12	9	6	3	0	55.788	566	125	69	51	40	34	29	23	16	8	0	23	40	0.613	0.91	0.985	0.922	56	48.25	190.161	38.188	10485.885
223...132	1pok_E239Y	1956	1864.609	1105.986	108	337	1167	273	32	108	337	1167	273	32	21.29	123	47	32	26	20	15	11	8	6	5	0	604.726	10365	1666	558	232	104	60	47	37	28	16	0	78	61	0.607	0.955	1	0.951	101	79.327	5493.149	306.2	4845322.879
224...133	1pok_E239Y	1458	1102.139	1111.452	14	21	155	970	275	14	21	155	970	275	3089.283	6200	4697	4113	3816	3507	3161	2795	2418	1915	1397	312	39.794	76	51	48	46	43	42	39	36	31	25	3	11	5030	0.036	0.991	0	0.986	72	5461.319	49.25	105378.717	35.993
227...134	1pok_E239Y	1300	724.702	1118.363	33	114	535	569	26	33	114	535	569	26	191.96	371	297	263	235	207	184	162	145	125	98	36	137.435	647	271	194	151	120	99	88	76	64	48	29	4	315	-0.007	0.937	0.121	0.935	65	333.969	228.4	179.353	7081.102
228...135	1pok_E239Y	1377	1581.286	1128.931	8	34	443	829	41	8	34	443	829	41	113.093	272	194	165	148	127	112	92	74	54	38	5	119.434	964	347	165	94	64	50	42	34	30	24	1	0	214	0.096	0.896	0.201	0.914	70	228.957	147.957	190.87	5454.212
229...136	1pok_E239Y	971	187.991	1129.316	24	30	152	658	83	24	30	152	658	83	85.454	171	146	129	111	97	85	71	57	42	28	12	105.299	403	196	156	127	104	89	75	60	50	39	20	0	152	0.098	0.966	0.242	0.909	50	159.16	118.88	27.934	1018.066
230...137	1pok_E239Y	1073	776.136	1133.449	13	56	417	507	66	13	56	417	507	66	191.96	349	282	252	235	217	193	166	146	133	111	25	140.393	361	234	200	173	151	134	120	103	77	50	9	9	303	-0.44	0.896	0.137	0.91	56	320.946	163.125	189.979	5919.002
231...138	1pok_E239Y	1213	876	1145.856	42	83	449	506	104	42	83	449	506	104	19.359	92	38	27	22	18	15	13	11	9	7	1	82.23	582	219	120	75	50	40	34	29	25	19	3	21	48	-0.196	0.691	0.617	0.876	68	59.5	205.824	101.426	38484.939
233...139	1pok_E239Y	1499	1457.997	1152.278	71	439	762	171	13	71	439	762	171	13	10.512	37	21	17	13	11	9	7	6	5	3	0	107.367	821	302	174	109	73	50	35	27	21	14	2	20	23	0.675	0.863	0.934	0.917	93	26.505	243.656	12.401	29145.882
234...140	1pok_E239Y	1202	1860.887	1159.115	50	162	680	278	11	50	162	680	278	11	13.239	54	22	19	16	14	12	11	9	7	5	1	376.2	16243	464	118	58	40	33	28	25	22	19	7	31	25	0.792	0.712	0.693	0.978	71	30.31	3301.577	47.115	21043762.272
235...141	1pok_E239Y	1164	258.475	1161.259	10	190	655	258	26	10	190	655	258	26	855.409	1289	1091	1015	975	932	888	832	781	698	562	220	303.993	607	413	379	351	326	300	279	257	226	195	86	12	1174	-0.098	0.996	0	0.969	58	1223.672	429.172	893.669	1176.556
236...142	1pok_E239Y	1119	210.283	1168.139	10	17	217	769	76	10	17	217	769	76	88.349	254	154	127	111	94	79	67	57	48	36	11	103.357	460	206	145	114	98	83	68	55	45	36	6	10	178	0.464	0.906	0.311	0.968	56	199.839	187.036	376.921	9198.534
239...143	1pok_E239Y	1038	1816.46	1177.343	20	115	514	332	43	20	115	514	332	43	13.748	32	22	19	17	16	14	12	10	8	6	0	284.924	9689	353	138	103	81	67	53	42	34	26	9	0	24	-0.183	0.853	0.794	0.777	60	26.267	44.033	4.462	661.366
243...144	1pok_E239Y	1621	1384.463	1201.239	26	163	697	650	55	26	163	697	650	55	13.844	56	25	20	17	14	12	10	9	7	4	0	431.859	9174	1020	185	97	60	40	32	27	21	15	2	47	31	0.426	0.822	0.901	0.942	84	38.952	3704.452	42.76	8316891.414
245...145	1pok_E239Y	840	447.112	1202.567	32	42	114	530	100	32	42	114	530	100	457.893	766	664	586	532	490	448	416	391	363	281	54	110.687	207	163	143	132	122	113	104	96	86	52	7	8	711	0.004	0.986	0	0.956	42	733.048	150.5	216.045	661.202
246...146	1pok_E239Y	1073	1264.404	1205.953	49	89	420	454	45	49	89	420	454	45	564.916	1087	893	733	664	608	557	505	454	406	262	48	164.574	277	238	207	194	183	171	158	143	129	79	6	22	969	0.578	0.997	0	0.981	53	1015.057	245.962	1113.525	439.621
249...147	1pok_E239Y	988	1166.597	1210.541	48	297	529	90	11	48	297	529	90	11	715.022	1437	1057	961	879	812	746	652	536	436	356	78	250.257	422	351	328	301	281	259	241	213	174	133	35	5	1171	0.525	0.996	0	0.98	48	1284.375	333.958	5979.734	1258.748
251...148	1pok_E239Y	952	737.877	1217.622	11	55	368	429	62	11	55	368	429	62	63.924	162	107	93	80	70	62	54	45	34	23	9	61.558	249	121	95	79	65	54	44	33	22	11	4	11	117	0.24	0.902	0.354	0.943	47	130.404	98.979	170.368	2401.255
254...149	1pok_E239Y	1655	1283.844	1252.128	36	110	205	901	374	36	110	205	901	374	527.736	899	786	712	665	606	539	479	408	333	263	56	164.775	341	235	213	202	188	175	157	142	117	78	6	34	834	0.445	0.992	0	0.96	84	855.381	249.738	332.045	1153.765
255...150	1pok_E239Y	864	1372.077	1250.509	28	179	362	216	70	28	179	362	216	70	12.69	38	22	19	16	14	12	10	8	6	4	0	43.113	439	72	43	35	32	30	27	24	21	17	3	0	27	0.325	0.99	0.692	0.812	44	30.818	28.864	10.831	16.118
256...151	1pok_E239Y	1343	1583.698	1263.323	110	143	169	794	101	110	143	169	794	101	5.49	25	11	9	7	5	4	4	3	2	1	0	51.627	730	87	51	39	33	28	24	21	17	12	2	13	14	-0.162	0.572	0.884	0.655	77	16.065	93.013	7.074	15301.675
258...152	1pok_E239Y	828	1828.571	1262.567	13	123	489	180	13	13	123	489	180	13	16.897	94	30	26	21	17	13	10	7	5	4	0	168.35	1754	476	262	138	70	43	33	27	21	18	7	0	44	-0.298	0.954	0	0.97	40	66.125	23.35	212.909	14.377
259...153	1pok_E239Y	1485	532.243	1267.79	19	82	486	803	72	19	82	486	803	72	18.563	215	34	19	16	14	12	10	9	7	5	1	692.417	8942	2374	742	293	115	60	42	34	26	19	4	35	62	0.329	0.868	1	0.961	75	110.413	4565.227	1884.536	6785764.255
261...154	1pok_E239Y	1182	480.536	1272.286	12	69	551	480	38	12	69	551	480	38	9.344	65	16	13	11	9	8	6	5	4	3	0	78.816	543	218	124	75	49	41	35	29	23	17	5	0	23	-0.331	0.674	0.367	0.945	58	35.034	31.569	138.688	639.728
262...155	1pok_E239Y	1671	1438.978	1279.145	30	378	1031	165	29	30	378	1031	165	29	12.105	38	21	18	16	14	11	9	8	6	5	1	70.118	684	142	92	68	57	49	42	34	27	22	10	5	23	-0.094	0.595	0.547	0.451	95	25.032	48.105	8.915	3933.568
263...156	1pok_E239Y	1279	200.546	1275.967	14	27	102	807	312	14	27	102	807	312	1147.719	2675	2022	1752	1508	1264	1073	914	747	557	370	225	96.092	176	144	127	114	102	92	83	74	67	61	13	37	2197	-0.374	0.994	0	0.984	63	2332.73	152.143	16963.181	130.44
265...157	1pok_E239Y	848	1091.286	1276.31	18	23	230	498	56	18	23	230	498	56	206.568	715	280	256	242	224	210	192	165	128	97	18	105.633	172	149	140	133	126	115	100	85	71	51	9	0	366	-0.136	0.961	0	0.971	41	488.317	114.756	9222.314	431.745
271...158	1pok_E239Y	1070	1602.398	1324.187	16	44	493	473	26	16	44	493	473	26	339.294	849	592	476	430	378	330	286	218	153	113	36	91.573	282	167	128	104	92	84	75	67	54	35	4	14	697	0.414	0.987	0	0.967	54	764.648	170.963	2088.598	941.147
272...159	1pok_E239Y	1203	1493.399	1326.851	26	111	690	328	22	26	111	690	328	22	10.004	30	22	15	12	9	8	7	6	5	3	0	87.988	560	174	132	102	77	61	51	43	36	27	3	0	25	0.204	0.986	1	0.752	70	26.829	154.3	2.256	721.867
273...160	1pok_E239Y	1431	190.807	1327.74	39	293	770	282	27	39	293	770	282	27	2861.457	5194	4187	3851	3490	3153	2929	2618	2320	1902	1308	881	94.653	143	125	117	111	105	98	91	82	70	58	24	22	4490	0.148	0.997	0	0.984	71	4721.197	125.62	35493.257	72.686
274...161	1pok_E239Y	1532	1918.362	1335.955	13	56	777	572	91	13	56	777	572	91	16.166	61	25	21	20	17	15	13	12	9	7	2	176.963	4046	387	237	162	88	48	33	27	23	19	8	0	29	-0.344	0.547	0.28	0.881	82	37.732	67.134	74.806	7114.531
275...162	1pok_E239Y	971	763.121	1338.042	13	125	431	338	49	13	125	431	338	49	129.555	272	208	175	156	137	122	110	97	84	62	38	74.556	265	137	103	86	70	60	52	47	42	36	25	12	230	0.539	0.949	0	0.945	48	245.729	127.938	135.447	2114.6
276...163	1pok_E239Y	1573	1451.455	1368.227	10	113	953	456	14	10	113	953	456	14	50.293	718	138	40	24	19	13	10	7	6	4	0	1525.362	18305	4712	2507	1251	537	181	61	34	23	20	4	37	291	0.19	0.883	1	0.993	78	454.821	8075.141	14473.25	17016015.737
277...164	1pok_E239Y	1640	211.992	1370.107	47	170	906	455	25	47	170	906	455	25	17.104	79	32	25	21	18	15	11	9	6	4	0	104.528	347	233	182	141	99	67	53	43	37	29	12	19	41	-0.105	0.787	0.734	0.902	87	53.667	158.138	115.372	12670.648
280...165	1pok_E239Y	1133	1721.109	1394.578	42	158	756	145	15	42	158	756	145	15	11.277	30	20	17	14	11	10	8	7	6	5	0	75.916	1264	170	86	56	47	42	36	29	23	15	1	0	23	-0.159	0.796	0.726	0.792	60	25.317	41.6	4.25	930.873
282...166	1pok_E239Y	1189	1191.85	1397.969	17	137	543	353	119	17	137	543	353	119	116.591	317	186	153	137	124	110	96	85	74	62	9	95.452	255	147	131	117	106	94	81	72	60	44	11	11	218	-0.251	0.972	0.015	0.948	59	252.593	141.441	744.648	721.433
283...167	1pok_E239Y	1195	1116.792	1398.676	79	115	430	526	20	79	115	430	526	20	4779.992	10375	8046	6880	6141	5468	4891	4087	3275	2743	1549	103	92.575	171	141	128	116	106	97	89	80	63	27	1	29	8569	0.582	0.998	0	0.984	59	9201.898	150.78	256678.735	102.24
284...168	1pok_E239Y	1927	174.336	1414.8	172	789	630	208	94	172	789	630	208	94	15.542	97	32	22	18	15	12	10	8	6	4	0	651.641	6237	2184	1284	705	324	132	50	28	22	15	1	13	38	0.336	0.949	1	0.879	105	54.257	2200.8	259.296	380613.246
286...169	1pok_E239Y	1030	1449.056	1420.258	77	474	342	61	48	77	474	342	61	48	7.812	25	16	11	9	7	6	6	5	4	3	0	45.983	1605	60	42	35	29	25	22	20	17	11	3	0	19	-0.257	0.96	1	0.631	66	20.652	33.424	2.985	74.062
289...170	1pok_E239Y	1369	1747.95	1436.71	29	310	875	121	15	29	310	875	121	15	16.202	42	26	23	21	18	16	14	11	8	6	2	178.627	2681	319	198	124	81	62	51	42	34	26	7	0	29	-0.2	0.775	0.935	0.704	73	31.932	116.26	11.708	8028.275
290...171	1pok_E239Y	1139	1536.054	1456.279	12	27	268	766	49	12	27	268	766	49	41.855	357	64	54	48	42	36	31	27	22	17	7	77.376	537	135	101	81	68	60	55	50	41	34	5	2	71	0.155	0.82	0.431	0.953	56	142.036	81.179	6643.57	1400.825
291...172	1pok_E239Y	820	1845.932	1454.478	49	270	425	39	16	49	270	425	39	16	13.788	32	24	21	19	16	13	10	8	7	6	1	24.13	50	34	30	27	25	24	22	21	18	15	5	0	27	-0.156	0.982	0.021	0.773	44	28.682	19.864	2.035	12.754
292...173	1pok_E239Y	1606	1897.752	1461.589	41	226	693	568	52	41	226	693	568	52	15.328	38	28	24	21	17	14	11	8	6	5	1	404.994	9963	814	214	137	98	71	53	40	32	24	3	0	30	0.069	0.864	0.932	0.681	115	31.548	104.904	2.926	3769.182
295...174	1pok_E239Y	1503	1800.083	1501.852	21	111	956	363	31	21	111	956	363	31	17.456	51	29	25	22	19	16	14	12	10	7	2	729.726	11905	2094	938	463	238	121	58	41	31	23	10	35	33	0.52	0.753	0.816	0.807	75	37.253	3923.373	22.722	14956040.447
297...175	1pok_E239Y	1340	244.355	1526.864	15	43	238	885	136	15	43	238	885	136	335.34	520	465	430	399	373	348	322	308	274	159	41	103.599	150	126	119	114	110	106	101	95	89	79	43	19	484	0.351	0.996	0	0.948	66	499.5	126.061	123.886	148.875
299...176	1pok_E239Y	1348	638.662	1541.207	14	163	695	424	23	14	163	695	424	23	15.021	38	26	22	19	16	14	12	10	8	6	0	54.228	241	98	82	68	56	47	39	32	25	17	1	0	29	0.374	0.925	0.801	0.804	67	31.433	45.791	5.589	402.434
300...177	1pok_E239Y	1136	456.216	1548.963	9	37	220	722	125	9	37	220	722	125	209.977	437	311	285	258	226	204	182	161	141	108	70	103.036	192	145	130	116	108	101	93	87	76	64	30	5	339	0.177	0.981	0	0.963	57	366.439	123.158	438.422	593.712
301...178	1pok_E239Y	1057	1803.12	1554.839	35	67	688	235	16	35	67	688	235	16	18.36	79	37	32	27	20	15	10	7	5	4	0	51.276	406	76	59	51	46	41	37	33	30	27	14	0	40	0.249	0.971	0.914	0.905	57	51.877	52.281	107.16	109.851
302...179	1pok_E239Y	1035	746.948	1562.486	9	60	409	469	70	9	60	409	469	70	11.616	34	24	21	16	11	9	7	6	5	4	0	39.54	192	75	54	43	36	30	27	24	21	18	6	0	26	0.098	0.943	0.198	0.701	68	27.559	21.441	2.923	57.864
303...180	1pok_E239Y	1266	140.958	1577.05	9	92	593	533	19	9	92	593	533	19	590.347	1187	934	807	732	666	593	518	428	358	246	87	82.018	159	121	108	99	92	82	74	65	57	47	7	24	1019	-0.127	0.991	0	0.967	62	1078.661	124.597	2454.321	235.95
305...181	1pok_E239Y	909	1075.462	1583.257	17	58	420	369	28	17	58	420	369	28	758.754	1690	1167	1008	900	830	759	676	589	465	346	170	181.143	876	275	224	197	175	155	142	132	121	109	60	1	1318	-0.05	0.953	0	0.964	44	1468.545	199.886	12642.293	3661.737
309...182	1pok_E239Y	1472	1474.901	1621.429	36	199	649	500	65	36	199	649	500	65	13.699	31	25	22	20	16	13	10	8	6	4	0	129.233	2690	317	167	91	60	44	36	28	20	14	9	0	26	-0.053	0.561	0.418	0.538	96	27.01	47.083	1.448	4766.514
310...183	1pok_E239Y	1612	444.374	1621.677	9	28	153	1077	317	9	28	153	1077	317	1827.734	3634	3056	2776	2493	2178	1822	1549	1234	810	517	251	78.674	133	111	103	95	86	77	70	63	56	48	24	36	3224	-0.112	0.998	0	0.987	80	3365.062	114.45	13538.284	43.947
313...184	1pok_E239Y	1013	891.004	1640.524	30	36	73	501	359	30	36	73	501	359	22.942	60	39	34	30	26	21	17	14	11	8	1	61.711	791	110	83	64	52	45	39	32	27	22	4	3	46	-0.083	0.537	0.481	0.953	50	51.92	70.4	16.194	11790.64
314...185	1pok_E239Y	1185	390.662	1640.696	33	41	289	635	165	33	41	289	635	165	2063.741	3353	3078	2905	2715	2531	2279	1957	1499	1035	736	341	88.396	143	118	110	104	98	92	84	75	64	55	22	13	3176	0.335	0.999	0	0.953	60	3238.617	118.217	1989.903	45.736
316...186	1pok_E239Y	1375	297.096	1675.808	33	184	904	205	22	33	184	904	205	22	13.715	31	25	22	18	15	12	10	8	7	5	1	204.225	3281	608	164	76	57	44	35	27	20	14	1	4	26	0.025	0.481	0.581	0.507	100	27.26	203.03	1.992	137205.369
317...187	1pok_E239Y	1273	196.767	1676.953	29	234	629	327	24	29	234	629	327	24	168.948	340	254	229	208	190	169	153	134	110	71	43	197.771	1912	344	236	186	151	128	110	94	77	50	19	0	272	0.088	0.964	0.331	0.928	64	293.312	241.234	324.027	4413.273
318...188	1pok_E239Y	1107	750.183	1694.957	21	38	351	620	58	21	38	351	620	58	5495.114	10896	8384	7841	7348	6710	5929	4894	3918	2865	1793	381	80.911	133	109	102	98	92	86	77	67	58	46	14	5	8806	-0.207	0.991	0	0.982	54	9458.074	103.278	346966.772	127.09
319...189	1pok_E239Y	1384	1637.635	1700.209	39	74	401	726	121	39	74	401	726	121	12.007	138	19	15	12	10	8	7	5	4	3	0	455.725	10175	999	223	66	39	33	28	23	18	15	4	31	34	-0.187	0.678	1	0.942	69	71.377	3507.116	928.93	7563220.74
320...190	1pok_E239Y	1192	831.389	1693.91	8	41	354	681	77	8	41	354	681	77	16.505	49	28	24	21	18	15	13	11	9	7	0	120.277	1685	322	150	80	59	46	37	30	24	19	8	0	32	-0.219	0.82	0.766	0.761	59	36.627	58.407	20.573	1416.987
323...191	1pok_E239Y	1132	137.721	1730.705	32	120	721	235	4	32	120	721	235	4	17.164	52	31	25	22	19	16	13	11	8	6	0	76.97	886	136	76	60	50	44	39	35	31	25	7	0	34	-0.331	0.895	0.533	0.581	69	37.623	39.783	18.525	304.634
324...192	1pok_E239Y	1727	487.452	1733.262	47	85	471	973	117	47	85	471	973	117	12.735	32	23	20	17	15	12	10	7	5	4	0	400.351	8384	1217	204	66	42	32	26	22	19	16	2	0	25	-0.238	0.935	0.184	0.694	113	26.841	21.726	2.736	59.739
326...193	1pok_E239Y	1020	797.594	1733.303	20	35	363	491	84	20	35	363	491	84	18.43	62	33	25	22	20	17	15	12	9	7	2	211.616	3612	381	102	73	58	49	42	35	31	21	4	17	40	0.536	0.751	0.917	0.952	54	47.019	1112.907	39.092	1238778.047
327...194	1pok_E239Y	1767	548.063	1750.19	67	88	868	654	50	67	88	868	654	50	13.393	33	23	20	18	15	13	10	8	6	5	1	209.184	1496	786	356	131	60	42	29	20	16	13	3	26	25	0.296	0.787	0.833	0.743	104	26.76	584.577	3.317	226117.436
328...195	1pok_E239Y	1288	1424.292	1747.544	23	33	192	843	165	23	33	192	843	165	3095.954	5544	4455	4162	3836	3585	3309	2889	2443	1973	1333	659	99.875	159	130	123	118	113	106	98	87	74	59	29	15	4709	0.476	0.998	0	0.984	63	5059.19	127.524	56320.313	95.583
330...196	1pok_E239Y	1000	1614.281	1754.598	22	165	188	393	216	22	165	188	393	216	225.771	459	350	311	286	260	231	201	166	131	104	13	101.004	233	158	136	123	109	98	87	77	68	49	7	17	383	0.603	0.986	0	0.951	49	412.041	168.857	528.937	1101.265
331...197	1pok_E239Y	1405	230.533	1759.538	13	72	826	463	14	13	72	826	463	14	10.989	28	21	19	16	13	9	7	5	4	3	0	231.875	3754	760	340	154	79	45	30	20	14	12	4	0	24	-0.082	0.784	0.336	0.593	71	25	26.296	1.155	425.898
333...198	1pok_E239Y	1542	779.446	1782.336	67	87	1101	264	2	67	87	1101	264	2	18.953	121	27	24	21	19	18	16	14	11	7	1	238.119	5548	465	227	119	78	61	46	35	28	22	12	45	37	0.167	0.768	1	0.982	77	62.649	1876.701	481.864	2316168.729
334...199	1pok_E239Y	930	185.636	1781.568	27	58	245	477	103	27	58	245	477	103	10.188	27	17	15	13	11	10	8	7	5	4	0	33.524	138	57	43	36	31	28	26	24	21	18	6	0	19	-0.131	0.978	0.92	0.701	59	21.068	24.356	4.707	17.687
335...200	1pok_E239Y	1434	1657.734	1786.273	8	75	549	718	64	8	75	549	718	64	318.682	595	462	414	379	348	326	300	256	211	169	34	137.151	1085	219	169	145	129	117	107	96	85	66	18	0	495	-0.206	0.953	0	0.941	72	529.097	142.528	794.227	1838.055
337...201	1pok_E239Y	1367	1541.013	1796.892	18	61	461	707	94	18	61	461	707	94	2524.946	5053	3957	3341	3010	2734	2468	2279	2036	1668	1173	132	76.153	140	116	105	92	83	76	70	65	59	29	1	28	4341	0.045	0.996	0	0.986	67	4587.836	116.06	36175.391	83.519
340...202	1pok_E239Y	1382	1769.223	1808.172	52	240	701	330	27	52	240	701	330	27	54.921	355	91	62	55	50	47	42	34	24	13	4	477.313	10404	809	195	79	47	38	32	28	25	19	3	64	155	0.945	0.992	1	0.987	69	246.841	6335.696	3684.279	4515989.632
341...203	1pok_E239Y	988	215.857	1808.824	17	107	550	275	19	17	107	550	275	19	231.256	490	375	333	296	261	229	196	158	126	90	63	130.509	775	217	174	146	124	104	90	77	68	59	24	13	405	-0.29	0.864	0.099	0.938	49	436.449	210.918	551.431	13938.606
343...204	1pok_E239Y	988	1612.716	1816.549	26	122	635	180	10	26	122	635	180	10	459.537	800	683	594	545	514	487	448	381	294	203	69	150.216	363	197	182	169	159	150	140	130	116	98	40	1	726	-0.28	0.99	0	0.96	48	758.292	172	490.873	482.292
344...205	1pok_E239Y	1279	500.171	1831.193	10	37	88	670	449	10	37	88	670	449	660.39	1161	1016	930	853	779	684	580	486	379	268	169	123.801	230	174	158	145	136	125	114	102	90	77	14	14	1050	0.304	0.997	0	0.955	63	1090.54	174.302	961.931	190.782
346...206	1pok_E239Y	1357	1071.807	1852.547	27	91	197	831	194	27	91	197	831	194	1191.879	2329	1936	1718	1534	1384	1228	1037	828	613	434	100	97.417	170	148	137	127	115	102	90	74	60	38	1	9	2092	0.139	0.996	0	0.985	67	2213.597	143.104	5073.076	144.094
348...207	1pok_E239Y	1051	1759.519	1859.949	74	279	576	80	24	74	279	576	80	24	759.881	1373	1222	1106	986	893	775	641	525	410	297	102	108.631	228	155	144	135	127	118	103	89	63	47	14	2	1265	0.061	0.998	0	0.958	52	1306.808	149.25	963.078	66.341
352...208	1pok_E239Y	1219	1454.254	1875.196	14	86	608	458	29	14	86	608	458	29	12.666	121	20	16	13	11	8	7	5	4	3	0	912.917	15655	2258	160	70	53	41	36	33	29	22	8	39	43	0.212	0.904	1	0.979	61	69.082	9844.492	371.256	18981538.381
353...209	1pok_E239Y	1335	719.604	1878.271	10	46	488	674	92	10	46	488	674	92	1020.645	2003	1674	1536	1423	1288	1143	892	629	378	266	17	107.142	226	160	137	124	114	106	97	87	75	63	6	25	1765	0.737	0.993	0	0.975	66	1852.333	164.591	4751.949	562.939
354...210	1pok_E239Y	1009	517.771	1898.034	15	99	589	273	14	15	99	589	273	14	10.344	22	16	14	13	12	10	9	7	6	5	1	83.429	538	224	88	60	47	42	38	35	31	21	7	7	18	-0.202	0.618	1	0.419	52	18.75	123.115	0.764	23461.217
355...211	1pok_E239Y	1192	1575.64	1902.949	8	43	596	445	71	8	43	596	445	71	25.397	120	51	36	28	23	19	17	14	12	8	1	355.977	6602	977	275	108	61	45	37	29	22	16	9	8	66	0.29	0.637	0.71	0.993	61	82.705	774.049	283.979	1047158.276
356...212	1pok_E239Y	1011	765.969	1903.36	12	122	435	338	70	12	122	435	338	70	1490.273	2128	1925	1829	1717	1637	1558	1444	1317	1177	947	359	133.136	342	188	162	151	141	132	122	112	98	75	23	29	1966	0.75	0.973	0	0.933	52	2021.577	225.481	1860.744	3306.865
358...213	1pok_E239Y	1507	110.907	1903.186	18	382	904	165	10	18	382	904	165	10	57.023	324	140	77	53	40	34	29	25	20	16	4	638.808	7615	2148	743	271	101	65	50	39	31	25	9	46	208	0.542	0.957	1	0.995	74	253.297	4806.176	991.209	2953433.361
360...214	1pok_E239Y	1549	275.993	1922.008	24	91	453	937	12	24	91	453	937	12	609.187	1217	1022	886	798	718	640	545	440	325	128	0	94.064	177	142	128	118	110	102	90	79	63	29	0	24	1089	0.243	0.995	0	0.973	76	1143.974	143.355	1250.499	236.703
363...215	1pok_E239Y	855	1455.649	1928.011	20	238	419	150	8	20	238	419	150	8	10.688	22	18	16	14	13	10	9	7	5	4	0	30.602	99	54	44	39	33	26	23	18	15	12	5	0	19	-0.331	0.867	0.125	0.4	54	19.926	16.019	1.217	76.796
364...216	1pok_E239Y	1320	1507.493	1931.986	61	477	543	164	46	61	477	543	164	46	10.067	47	16	15	13	12	9	8	6	5	4	0	38.28	202	71	56	45	38	32	27	23	17	11	2	6	18	0.131	0.797	0.896	0.638	83	22.169	40.747	46.55	865.37
365...217	1pok_E239Y	1282	715.702	1944.259	18	107	566	519	52	18	107	566	519	52	214.587	490	355	313	273	244	213	184	152	104	74	16	92.422	1141	160	113	90	76	67	59	54	48	40	22	0	387	-0.196	0.948	0	0.986	63	415.317	95	534.502	926.063
367...218	1pok_E239Y	1532	240.023	1950.456	79	216	577	549	85	79	216	577	549	85	355.03	764	570	500	442	391	350	307	264	215	152	28	141.644	911	218	178	158	140	124	108	93	75	52	6	0	610	-0.194	0.955	0	0.954	78	641.859	149.667	1115.89	1953.197
368...219	1pok_E239Y	1218	176.037	1964.356	10	36	234	688	215	10	36	234	688	215	650.112	1380	1169	1014	836	680	584	496	422	352	276	25	96.958	171	135	123	114	106	97	87	77	70	63	19	10	1234	-0.05	0.995	0	0.938	61	1279.721	132.361	1643.217	167.968
370...220	1pok_E239Y	1156	298.581	1967.656	34	159	532	356	52	34	159	532	356	52	737.982	1203	1061	1011	957	872	781	680	573	439	326	196	134.341	203	173	164	154	146	137	127	114	104	91	71	2	1094	-0.192	0.993	0	0.945	59	1128.746	154.237	944.122	285.74
371...221	1pok_E239Y	1037	382.187	1979.81	41	181	473	302	30	41	181	473	302	30	142.704	308	223	193	174	156	140	125	107	88	70	14	99.434	386	207	134	108	89	74	63	55	47	35	13	2	250	0.016	0.916	0.076	0.982	51	271.804	138.471	292.001	3585.582
372...222	1pok_E239Y	1067	1108.201	71.206	72	96	266	552	61	72	96	266	552	61	6	20	10	9	7	6	5	5	4	3	2	0	50.289	324	103	68	54	44	37	30	25	18	12	1	17	12	-0.139	0.658	0.987	0.628	64	14.125	92.109	5.641	9614.816
375...223	1pok_E239Y	1066	97.831	81.626	64	159	678	130	20	64	159	678	130	20	17.346	44	33	28	23	18	15	12	10	8	6	0	61.394	246	141	93	66	51	43	37	33	27	20	4	0	37	-0.535	0.969	0.16	0.727	54	39.389	31.667	4.571	49.222
376...224	1pok_E239Y	1224	1283.711	86.249	97	136	713	247	15	97	136	713	247	15	13.971	56	24	18	16	14	13	11	10	8	5	0	161.465	2849	376	163	91	64	50	40	33	28	20	4	45	29	0.594	0.862	0.961	0.94	65	37.062	1174.862	61.381	741790.335
377...225	1pok_E239Y	1067	722.56	99.927	119	309	415	186	13	119	309	415	186	13	169.813	367	277	241	216	194	174	150	130	92	48	7	82.194	186	131	119	111	103	93	76	56	36	16	0	33	310	0.314	0.995	0	0.966	53	336	145.868	282	224.945
378...226	1pok_E239Y	1278	1498.379	113.485	31	59	98	813	258	31	59	98	813	258	80.381	181	127	108	96	86	77	71	64	53	33	3	75.931	711	205	101	60	45	39	35	31	27	18	2	8	150	-0.264	0.647	0.217	0.907	63	161.048	95.841	71.982	12021.657
379...227	1pok_E239Y	1811	1328.825	111.516	9	91	542	1071	69	9	91	542	1071	69	12.919	42	21	17	15	13	12	11	9	8	5	0	379.42	8799	833	143	71	52	43	36	31	24	18	4	44	26	0.31	0.708	0.703	0.892	95	30.842	2819.379	17.459	9059880.383
380...228	1pok_E239Y	1375	1018.61	112.879	5	64	366	687	232	5	64	366	687	232	12.423	87	21	18	15	13	10	8	7	5	3	0	556.964	5111	1769	855	404	201	107	64	45	31	21	7	0	26	-0.034	0.547	0.859	0.841	77	43.091	202.429	288.394	73333.673
381...229	1pok_E239Y	899	968.309	109.582	46	47	192	510	81	46	47	192	510	81	11.739	60	21	16	14	12	10	8	6	5	3	0	42.289	525	66	50	35	29	26	22	20	17	12	2	0	29	0.343	0.965	0.967	0.962	45	41.378	50.267	83.257	157.129
382...230	1pok_E239Y	928	135.748	114.91	12	46	139	611	102	12	46	139	611	102	282.07	536	425	374	346	310	270	239	207	185	162	80	143.378	242	204	181	165	152	139	126	116	106	92	51	16	470	0.386	0.993	0	0.932	46	500.717	202.13	420.377	686.548
383...231	1pok_E239Y	1159	766.405	118.581	58	62	262	656	96	58	62	262	656	96	19.063	133	40	25	19	15	13	10	8	6	4	0	215.574	2051	755	252	104	72	52	39	30	23	12	3	15	67	-0.065	0.858	1	0.995	57	94.14	861.719	303.314	219176.974
384...232	1pok_E239Y	1183	261.95	119.576	42	74	155	692	206	42	74	155	692	206	18.768	64	31	26	23	21	18	15	12	9	6	1	329.653	7498	805	284	117	58	43	33	27	21	16	5	25	37	-0.186	0.635	0.533	0.839	58	46.086	2196.966	53.872	6097594.275
385...233	1pok_E239Y	810	1644.45	131.788	82	279	289	96	47	82	279	289	96	47	14.567	39	29	23	19	16	13	10	8	6	4	0	34.488	196	69	58	47	34	27	20	13	9	6	2	0	33	-0.09	0.976	0.877	0.833	47	35.191	47.021	2.58	101.34
386...234	1pok_E239Y	865	1589.144	142.721	33	54	254	439	70	33	54	254	439	70	348.785	776	619	533	461	383	309	253	216	188	140	40	112.503	227	175	158	140	125	113	104	91	76	39	1	13	681	0.582	0.995	0	0.978	42	717.905	172.571	682.467	443.197
387...235	1pok_E239Y	988	1526.492	148.604	22	49	87	596	200	22	49	87	596	200	107.765	200	158	137	124	114	104	97	90	80	66	24	96.262	670	255	121	76	56	46	40	36	32	27	5	8	169	-0.102	0.725	0.46	0.93	48	179.875	196.125	60.776	33929.651
388...236	1pok_E239Y	1595	1658.363	181.724	34	98	746	612	76	34	98	746	612	76	8.975	27	16	13	11	9	8	7	6	5	4	0	81.195	831	174	113	79	57	46	38	30	21	11	0	0	18	0.42	0.836	0.951	0.7	82	19.793	67.415	4.262	2301.779
389...237	1pok_E239Y	997	1726.246	173.92	51	57	146	502	225	51	57	146	502	225	26.724	70	45	41	34	28	23	20	17	15	11	2	50.505	251	105	60	45	40	37	34	31	27	20	4	0	51	-0.279	0.99	0	0.919	52	58.538	33.808	25.518	9.501
390...238	1pok_E239Y	1206	1470.473	182.054	41	77	247	587	222	41	77	247	587	222	21.507	113	48	35	25	18	13	11	9	7	5	0	376.617	3268	1332	468	232	101	60	47	38	30	23	2	38	65	0.265	0.965	1	0.981	59	84.695	2455.508	196.449	426704.08
391...239	1pok_E239Y	896	1906.742	179.295	11	16	131	521	195	11	16	131	521	195	20.291	47	36	29	25	22	18	16	14	12	8	1	105.575	1209	269	104	63	40	30	25	21	18	12	1	7	39	-0.24	0.601	1	0.725	54	41.333	244.222	4.815	99657.877
392...240	1pok_E239Y	1421	1269.776	185.856	51	65	341	792	155	51	65	341	792	155	17.232	48	29	24	21	19	16	14	12	9	6	0	60.706	824	135	57	43	36	31	26	22	19	14	0	18	34	0.342	0.612	0.5	0.844	79	38.329	172.684	13.183	56125.735
393...241	1pok_E239Y	808	1509.483	190.054	45	54	155	422	111	45	54	155	422	111	14.321	38	28	22	18	15	13	10	7	6	4	0	59.02	383	103	76	63	53	47	42	38	34	25	7	0	33	0.114	0.881	0.693	0.736	39	34.564	49.256	1.784	710.96
395...242	1pok_E239Y	1210	1006.672	190.426	53	85	224	688	140	53	85	224	688	140	11.54	29	21	18	15	12	10	8	7	5	4	0	90.197	788	192	124	86	64	49	40	33	28	22	7	9	24	0.077	0.603	1	0.809	69	25.986	146.13	2.101	37808.403
396...243	1pok_E239Y	1450	656.212	193.968	67	370	514	393	71	67	370	514	393	71	13.136	45	24	20	17	15	12	10	7	6	4	0	66.118	460	116	84	70	62	55	50	42	34	19	2	22	27	0.413	0.859	1	0.84	89	32.011	122.157	23.809	6504.874
397...244	1pok_E239Y	1411	1131.786	204.463	17	43	142	863	318	17	43	142	863	318	38.328	186	100	49	38	32	26	20	13	10	7	1	469.281	3981	1779	797	286	81	53	42	35	30	24	6	39	142	0.298	0.962	1	0.965	74	163.176	2588.27	159.01	602121.711
398...245	1pok_E239Y	1251	1928.761	216.845	14	52	108	665	371	14	52	108	665	371	22.091	111	42	33	27	22	19	14	11	9	7	3	417.6	6576	1095	264	95	60	46	39	32	26	20	4	30	52	0.149	0.85	1	0.924	66	65.97	2894.182	226.12	3102343.876
399...246	1pok_E239Y	1688	961.096	223.444	15	142	878	602	15	15	142	878	602	15	62.438	600	135	60	47	41	36	31	25	20	15	1	403.125	6662	1064	140	76	54	42	35	30	26	23	6	68	271	0.646	0.973	1	0.988	83	399.723	4472.819	7968.996	2028845.859
400...247	1pok_E239Y	1630	1821.833	230.946	21	41	565	921	55	21	41	565	921	55	13.865	32	24	21	18	16	13	11	9	7	5	0	202.84	1821	658	286	134	69	48	39	32	27	23	5	7	26	0.363	0.694	0.968	0.777	93	27.688	335.548	2.752	131108.011
401...248	1pok_E239Y	810	1246.859	235.466	76	41	128	472	82	76	41	128	472	82	16.409	52	31	26	22	18	15	11	9	6	5	1	61.646	657	127	64	48	41	33	26	21	15	8	1	8	35	-0.315	0.578	0.846	0.66	42	39.31	136.357	22.309	31065.658
402...249	1pok_E239Y	1111	1012.692	238.299	36	163	593	267	26	36	163	593	267	26	40.701	91	65	56	49	44	40	35	31	25	17	6	110.113	1592	183	118	85	70	58	51	46	41	36	16	0	73	0.233	0.965	0.95	0.959	56	80.982	128.589	28.696	1282.349
403...250	1pok_E239Y	838	1580.406	254.768	28	148	187	348	106	28	148	187	348	106	148.709	352	253	213	181	157	135	116	102	84	70	24	115.384	229	167	149	137	123	111	104	94	84	69	18	0	282	-0.082	0.974	0	0.949	41	305.366	126.585	331.695	757.511
404...251	1pok_E239Y	1192	1619.785	282.014	16	22	100	794	250	16	22	100	794	250	189.311	439	281	252	230	208	185	168	147	121	98	22	124.977	835	183	155	135	121	107	97	89	78	63	24	0	302	-0.163	0.956	0	0.937	60	351.9	131.8	1791.89	1171.427
405...252	1pok_E239Y	1088	432.122	289.073	38	80	240	633	88	38	80	240	633	88	51.483	114	86	76	70	63	55	45	33	24	13	2	88.097	308	168	126	103	89	78	66	54	42	24	3	10	91	-0.234	0.915	0.795	0.858	55	97.2	143.236	32.56	3611.49
406...253	1pok_E239Y	1318	1789.349	293.066	67	126	283	715	106	67	126	283	715	106	19.172	62	30	26	23	21	19	16	14	11	8	2	73.391	1856	81	55	45	38	34	30	27	24	16	1	27	34	0.679	0.684	0.661	0.947	74	41.135	443.716	52.225	352020.122
409...254	1pok_E239Y	1189	1279.875	324.681	50	51	156	664	247	50	51	156	664	247	38.857	107	64	50	43	40	38	34	30	24	17	5	178.682	3257	312	61	50	45	41	37	34	31	26	10	28	76	0.188	0.784	0.782	0.927	60	85.133	1198.383	70.716	950818.736
410...255	1pok_E239Y	1262	1846.048	324.577	34	75	143	734	254	34	75	143	734	254	59.46	141	101	89	72	61	55	49	42	34	26	7	100.078	369	189	146	122	105	87	73	58	48	26	0	8	111	0.21	0.949	0.926	0.901	63	121.524	171.651	82.599	3416.926
411...256	1pok_E239Y	1307	1594.84	325.187	65	137	629	423	29	65	137	629	423	29	122.202	307	203	178	156	138	122	103	82	58	41	18	116.435	941	223	133	101	83	68	58	50	42	35	5	0	229	0.323	0.953	0	0.967	66	256.485	110.303	506.007	1367.938
416...257	1pok_E239Y	1070	773.996	353.794	41	39	191	640	138	41	39	191	640	138	1534.139	2623	2284	2110	1936	1759	1610	1426	1203	908	642	428	102.417	160	141	133	126	118	108	97	83	67	57	24	19	2375	-0.203	0.995	0	0.964	54	2453.907	138.833	3704.64	179.472
417...258	1pok_E239Y	1310	1667.476	364.5	56	46	180	776	231	56	46	180	776	231	174.127	398	283	252	225	194	164	141	120	98	71	20	97.091	625	198	130	101	82	71	60	48	40	31	7	3	310	0.068	0.851	0.028	0.939	66	340.864	113.53	548.239	4947.552
420...259	1pok_E239Y	1330	1775.005	376.668	51	102	566	525	55	51	102	566	525	55	10.273	68	17	13	11	10	9	8	6	5	3	0	102.016	2044	168	113	82	64	51	42	34	26	17	6	0	24	-0.593	0.845	0.82	0.879	71	37.183	39.606	145.389	172.774
422...260	1pok_E239Y	1834	727.002	391.782	23	55	377	1125	217	23	55	377	1125	217	2118.171	3589	3042	2770	2567	2349	2131	1917	1701	1541	1200	191	125.786	201	170	154	143	135	126	119	113	105	81	19	59	3209	0.358	0.999	0	0.98	91	3353.879	182.835	9969.249	111.94
426...261	1pok_E239Y	1057	1079.562	420.123	27	26	102	640	247	27	26	102	640	247	2655.993	4753	3632	3320	3108	2891	2714	2484	2221	1887	1520	683	97.333	150	125	116	111	106	100	93	84	77	69	29	31	4138	0.65	0.999	0	0.983	52	4417.077	134.269	33451.533	75.466
428...262	1pok_E239Y	1224	620.331	447.383	79	85	759	271	11	79	85	759	271	11	14.391	99	26	20	17	14	12	9	7	5	4	0	153.415	2765	411	180	106	66	47	34	26	22	15	1	15	33	0.161	0.835	1	0.943	62	57.194	448	411.317	72865
429...263	1pok_E239Y	1535	1336.748	446.292	126	558	735	68	8	126	558	735	68	8	460.426	857	679	598	531	488	453	421	398	346	251	47	588.575	3708	1495	823	511	403	351	304	267	235	183	24	45	726	0.433	0.95	0.987	0.978	76	775.013	2123.579	1485.355	550433.06
430...264	1pok_E239Y	1032	1739.881	444.781	42	244	546	169	18	42	244	546	169	18	153.902	270	216	201	189	175	157	140	125	106	80	23	142.516	498	238	184	159	142	129	118	103	86	65	23	8	231	-0.294	0.911	0.283	0.94	52	241.962	194.788	112.729	7183.821
431...265	1pok_E239Y	1041	785.915	448.018	39	75	227	630	45	39	75	227	630	45	3616.358	8221	5501	4952	4497	4093	3654	3192	2761	2214	1638	602	72.024	111	97	92	86	81	75	69	61	54	42	8	20	5814	-0.575	0.987	0	0.98	51	6440.98	96.902	434201.235	59.932
434...266	1pok_E239Y	1561	1289.291	491.235	25	123	249	932	202	25	123	249	932	202	10.192	27	18	16	14	12	10	8	6	5	4	0	332.274	4216	1310	477	155	54	37	27	18	13	11	1	11	19	0.281	0.678	0.723	0.715	95	21.084	653.137	5.382	555398.329
435...267	1pok_E239Y	1221	515.59	490.31	49	57	211	606	276	49	57	211	606	276	11.393	31	19	16	15	13	11	10	7	5	4	0	69.644	579	154	105	72	54	41	32	26	21	16	6	12	22	-0.172	0.6	0.785	0.888	68	25.088	114.559	6.345	21414.217
436...268	1pok_E239Y	1289	1116.4	547.446	85	136	381	603	54	85	136	381	603	54	12.326	41	29	20	14	11	9	7	6	5	4	0	340.589	4133	1108	423	154	78	48	35	30	25	12	1	0	33	-0.397	0.961	0.211	0.664	73	35.014	32.137	4.014	68.858
437...269	1pok_E239Y	1028	1282.508	544.039	20	40	351	564	35	20	40	351	564	35	7.413	22	14	10	9	7	7	6	5	4	3	0	59.89	327	140	95	65	50	43	35	28	17	10	1	6	16	-0.114	0.568	0.495	0.792	59	18.068	51.356	3.317	5189.551
438...270	1pok_E239Y	1170	604.141	551.296	45	73	667	348	12	45	73	667	348	12	534.469	985	801	735	677	617	552	480	405	318	254	54	139.261	1605	231	180	142	119	103	88	75	59	42	7	7	848	-0.051	0.639	0.051	0.967	58	900	215.862	1682.31	66617.946
439...271	1pok_E239Y	875	1833.412	548.253	27	52	240	491	45	27	52	240	491	45	15.81	45	24	21	19	16	14	13	11	10	8	2	52.381	337	100	59	48	41	35	30	25	22	18	4	10	28	0.042	0.691	0.501	0.809	50	33.58	96.7	23.484	10065.05
440...272	1pok_E239Y	1860	1487.43	556.585	193	557	747	223	93	193	557	747	223	93	5.278	26	9	7	6	5	5	4	3	3	2	0	17.133	178	31	26	22	17	12	9	6	4	2	0	0	13	0.075	0.956	1	0.805	93	16.946	25.161	11.9	36.501
441...273	1pok_E239Y	1581	1422.819	557.773	17	85	598	811	48	17	85	598	811	48	9.985	28	18	15	12	10	9	8	7	6	4	0	780.085	8810	2817	1023	254	65	40	31	25	20	14	1	44	20	0.379	0.821	1	0.801	107	22.346	3859.869	5.759	8326062.861
442...274	1pok_E239Y	1187	183.525	560.672	69	53	239	748	53	69	53	239	748	53	280.064	506	424	387	356	322	287	256	218	176	123	17	92.856	535	150	111	94	84	77	70	63	57	50	7	0	457	-0.294	0.957	0	0.949	58	478.052	81.828	188.532	573.246
445...275	1pok_E239Y	1140	1791.139	573.669	28	106	278	598	107	28	106	278	598	107	23.522	83	48	35	28	24	20	16	12	10	7	3	283.683	2017	682	449	299	193	123	83	59	43	31	11	27	56	0.374	0.891	1	0.909	56	64.089	1114.089	54.01	377396.546
446...276	1pok_E239Y	883	556.634	587.389	49	63	138	550	67	49	63	138	550	67	20.725	80	47	32	24	18	15	13	10	8	5	1	112.208	613	259	162	126	100	84	63	47	36	17	1	14	60	0.365	0.929	1	0.916	44	67.5	294.318	28.795	15563.49
447...277	1pok_E239Y	989	1378.24	588.111	39	49	252	541	88	39	49	252	541	88	9.356	20	14	12	11	10	9	8	7	6	5	1	88.946	641	211	109	76	59	51	44	38	33	28	6	2	15	-0.013	0.68	1	0.652	72	15.972	74.694	1.221	6410.212
448...278	1pok_E239Y	815	1299.88	585.415	13	148	234	381	26	13	148	234	381	26	247.795	531	400	340	308	274	241	219	194	150	93	34	80.036	277	151	114	99	84	71	60	50	38	22	3	3	433	-0.459	0.961	0	0.922	41	470.488	120.024	840.396	910.512
449...279	1pok_E239Y	825	634.056	589.77	50	59	175	500	28	50	59	175	500	28	543.234	1072	806	730	677	625	567	504	420	330	240	79	104.076	307	163	131	117	104	96	87	80	71	60	17	3	866	-0.145	0.97	0	0.967	40	949.175	142.575	4202.194	1094.444
451...280	1pok_E239Y	1201	302.943	602.47	7	61	154	666	300	7	61	154	666	300	412.596	735	558	507	472	438	406	380	355	319	258	112	121.634	240	163	153	142	132	123	114	104	92	73	47	2	630	0.332	0.998	0	0.985	59	676.559	155.763	1020.179	114.181
454...281	1pok_E239Y	844	920.208	615.551	18	44	81	426	262	18	44	81	426	262	13.937	41	25	21	18	14	12	10	8	6	4	1	29.731	74	47	41	35	31	28	25	23	20	15	5	18	33	0.121	0.924	0.666	0.871	42	37.143	44.667	7.17	345.508
455...282	1pok_E239Y	1336	1670.168	616.218	8	52	604	598	43	8	52	604	598	43	20.993	76	39	31	26	22	19	16	13	10	6	1	187.601	2953	467	162	88	61	50	43	38	32	27	5	16	45	0.075	0.554	0.977	0.883	74	54.514	572.257	97.007	748435.731
457...283	1pok_E239Y	1141	831.455	622.8	25	108	525	415	40	25	108	525	415	40	49.522	95	80	72	64	56	47	42	36	28	21	11	41.595	151	62	51	45	40	37	34	31	29	26	8	7	85	-0.154	0.825	0.104	0.862	57	88.421	40.018	6.489	734.087
458...284	1pok_E239Y	981	1282.604	627.792	8	35	318	498	104	8	35	318	498	104	255.702	1443	357	292	262	239	221	202	180	154	118	68	507.416	9932	1163	495	233	137	85	65	52	44	37	17	38	587	0.57	0.924	1	0.995	48	943.958	4915.604	66202.873	6648474.031
461...285	1pok_E239Y	1032	279.532	646.211	34	54	110	563	255	34	54	110	563	255	363.118	602	514	471	433	400	378	339	304	257	195	76	124.649	274	185	164	153	142	128	112	96	77	58	16	8	547	0.162	0.988	0	0.961	51	567.686	169	222.411	697.608
462...286	1pok_E239Y	1795	1170.288	660.725	15	223	868	611	36	15	223	868	611	36	28.538	62	51	46	39	32	26	22	18	14	8	0	1054.388	12345	3968	776	306	143	79	56	46	38	32	3	0	54	0.148	0.866	0.28	0.87	98	56.704	53.388	4.617	969.197
464...287	1pok_E239Y	1291	371.551	681.296	35	43	183	853	151	35	43	183	853	151	639.934	1136	942	858	779	703	630	566	507	446	367	43	94.661	155	125	115	107	101	96	90	84	77	67	14	32	980	0.609	0.997	0	0.956	66	1023.303	131.242	1982.878	166.517
465...288	1pok_E239Y	1224	1711.036	677.722	17	58	378	647	110	17	58	378	647	110	21.095	123	34	26	22	20	17	15	13	11	8	0	575.095	6891	2089	753	165	41	32	27	22	19	16	3	41	52	0.527	0.955	1	0.989	61	81.574	4160.508	467.982	2272260.447
466...289	1pok_E239Y	1304	877.107	688.978	69	49	272	809	71	69	49	272	809	71	1358.193	4249	2095	1797	1630	1466	1335	1186	1007	786	547	67	132.817	420	219	186	160	144	130	114	97	77	54	5	11	2611	0.018	0.971	0	0.978	64	3283.891	206.125	216671.972	1752.453
467...290	1pok_E239Y	1466	643.922	701.539	9	37	225	1055	118	9	37	225	1055	118	571.407	2361	893	758	667	593	534	476	391	307	227	81	486.955	9456	804	515	368	295	244	209	177	147	109	32	42	1110	0.811	0.872	0.769	0.991	73	1564.479	2901.973	117293.345	5347672.136
468...291	1pok_E239Y	1217	1722.85	723.625	63	304	657	168	15	63	304	657	168	15	8.991	25	15	12	11	9	8	7	6	5	4	0	38.444	289	64	52	43	37	30	25	22	20	17	3	0	18	0.234	0.962	1	0.847	71	20.451	43.944	3.994	161.659
469...292	1pok_E239Y	832	400.732	719.877	45	50	131	468	132	45	50	131	468	132	938.73	1582	1331	1218	1141	1069	981	875	749	618	501	235	127.737	187	165	156	148	142	135	125	114	98	78	33	27	1429	0.194	0.997	0	0.975	41	1500.927	169.976	1829.043	147.877
470...293	1pok_E239Y	1761	1642.612	739.926	47	156	881	616	23	47	156	881	616	23	40.096	144	66	55	49	44	39	34	28	22	15	1	213.918	2491	665	341	166	81	50	39	32	24	15	2	22	73	-0.395	0.516	0.548	0.715	98	86.031	460.49	296.458	396211.372
471...294	1pok_E239Y	1308	560.018	741.364	9	38	112	738	371	9	38	112	738	371	523.683	938	772	709	665	603	539	483	414	311	221	118	146.084	248	206	183	168	156	145	133	122	107	92	33	35	822	0.451	0.998	0	0.952	64	874.859	220.766	1226.121	188.367
472...295	1pok_E239Y	1985	678.343	748.956	8	21	188	1295	427	8	21	188	1295	427	374.742	937	664	558	473	413	354	288	221	173	138	70	176.793	711	318	256	217	183	151	122	101	82	63	19	17	755	0.413	0.962	0	0.985	98	817.888	314.827	2081.712	9078.47
474...296	1pok_E239Y	1351	1349.679	752.673	9	95	313	763	145	9	95	313	763	145	9.995	37	17	14	13	11	9	7	6	5	4	0	34.985	459	73	41	33	27	23	19	15	11	8	2	3	22	-0.131	0.608	0.254	0.831	71	27.31	23.887	16.89	865.255
475...297	1pok_E239Y	1564	321.305	767.725	109	691	513	191	28	109	691	513	191	28	8.624	21	15	13	11	10	8	7	6	4	3	0	106.657	266	222	192	159	123	93	66	47	28	15	1	3	16	0.228	0.895	1	0.571	110	17.027	104.164	1.645	2860.446
476...298	1pok_E239Y	1095	604.776	758.028	22	62	473	467	55	22	62	473	467	55	573.578	894	745	705	663	618	578	536	490	442	394	261	123.042	182	162	150	140	131	124	116	108	97	83	43	7	778	0.039	0.994	0	0.964	55	819.709	146.127	896.679	220.547
477...299	1pok_E239Y	1495	1289.013	771.001	23	220	876	321	32	23	220	876	321	32	12.411	32	20	17	16	14	13	11	8	6	5	1	358.497	3788	1378	487	136	56	27	19	15	11	8	2	10	22	-0.045	0.417	0.668	0.651	100	25.05	417.77	8.648	793835.897
478...300	1pok_E239Y	865	122.814	772.526	35	168	471	158	10	35	168	471	158	10	7.18	26	13	10	8	7	6	5	5	4	3	0	90.303	1475	176	91	70	54	43	36	31	27	21	7	0	16	-0.368	0.93	1	0.752	50	19.28	39.14	8.842	139.6
479...301	1pok_E239Y	1752	1607.159	786.259	18	214	981	458	59	18	214	981	458	59	14.212	44	27	24	20	14	11	9	8	6	5	1	141.616	665	377	252	172	123	85	57	42	32	23	2	18	29	-0.333	0.703	0.839	0.591	112	31.25	188.821	11.741	30915.272
480...302	1pok_E239Y	898	399.126	781.671	13	54	430	380	10	13	54	430	380	10	25.538	54	39	35	31	28	25	22	20	17	12	0	47.889	140	84	64	53	47	42	37	32	28	22	4	16	44	0.109	0.925	0.791	0.884	49	48.082	85.082	8.932	1228.197
481...303	1pok_E239Y	850	1665.357	783.196	11	28	160	516	121	11	28	160	516	121	32.416	89	56	48	40	34	29	25	21	17	13	2	45.039	169	82	63	53	47	42	37	31	26	10	0	5	66	-0.087	0.852	0.297	0.923	44	74.818	54.841	44.649	1068.543
484...304	1pok_E239Y	1097	1152.513	811.743	14	85	325	530	122	14	85	325	530	122	282.176	543	439	391	353	324	292	247	209	164	118	32	146.601	271	212	194	181	166	154	142	127	107	66	5	12	479	0.36	0.996	0	0.983	54	497.685	201.574	263.993	334.059
485...305	1pok_E239Y	1126	995.265	817.372	47	91	294	606	66	47	91	294	606	66	19.53	44	30	27	24	22	20	17	15	12	9	0	55.737	294	118	82	64	50	40	33	26	20	15	1	4	34	-0.299	0.817	0.732	0.959	56	37.643	70.75	8.122	2227.902
486...306	1pok_E239Y	996	726.349	821.992	59	58	409	405	40	59	58	409	405	40	12.644	36	22	18	16	14	13	11	8	6	4	1	103.877	2077	120	63	51	43	38	33	28	22	17	2	20	25	0.214	0.688	1	0.908	57	28.474	489.667	10.179	287209.205
487...307	1pok_E239Y	1006	1764.682	827.677	32	129	316	444	67	32	129	316	444	67	176.25	295	259	238	222	206	184	161	135	107	81	54	115.973	242	183	163	146	132	117	103	84	64	47	25	11	270	0.045	0.991	0	0.924	51	278.667	178.49	48.693	592.995
489...308	1pok_E239Y	1057	1546.631	853.226	37	63	93	426	405	37	63	93	426	405	42.895	139	73	62	52	45	38	33	27	21	14	6	51.222	124	78	69	63	57	52	47	41	31	21	2	8	93	-0.279	0.954	0.085	0.968	53	114	67.472	163.208	304.664
491...309	1pok_E239Y	1437	687.58	857.763	26	81	871	426	9	26	81	871	426	9	12.921	45	22	18	15	14	12	11	9	7	5	0	178.349	2131	528	282	142	83	51	36	28	22	17	6	0	25	-0.162	0.625	0.786	0.663	84	28.44	53.821	19.77	3922.432
493...310	1pok_E239Y	1397	1860.817	881.231	13	51	518	697	100	13	51	518	697	100	41.7	144	68	59	51	45	39	35	31	24	15	2	91.427	827	284	100	52	38	32	28	24	21	13	3	8	76	0.528	0.797	0.585	0.913	74	90.851	199.635	295.397	31986.124
494...311	1pok_E239Y	1028	253.199	878.84	22	204	626	142	11	22	204	626	142	11	15.981	79	31	20	16	15	13	12	10	8	6	1	313.727	3540	915	359	157	74	49	33	25	19	14	7	38	44	0.595	0.947	0.902	0.967	50	56.48	2357.1	125.45	1015186.45
497...312	1pok_E239Y	914	1909.268	891.682	9	16	117	532	223	9	16	117	532	223	56.736	327	93	76	66	56	49	42	35	28	21	3	26.435	58	39	33	30	28	26	25	23	20	14	3	10	125	0.295	0.941	0	0.932	46	190.457	35.043	3858.379	93.52
498...313	1pok_E239Y	1135	187.479	893.034	25	82	747	242	10	25	82	747	242	10	12.289	37	21	17	15	13	11	10	8	7	5	0	88.215	977	178	114	85	71	61	52	44	38	29	9	0	25	0.036	0.84	0.971	0.833	62	28.387	77.484	9.624	2451.637
499...314	1pok_E239Y	1376	542.259	912.944	48	33	91	897	283	48	33	91	897	283	247.24	502	380	339	310	278	243	211	178	146	115	22	150.337	367	251	206	176	155	136	120	107	96	79	16	33	436	0.218	0.977	0	0.935	68	462.618	271.191	310.06	3719.066
500...315	1pok_E239Y	1089	1238.663	915.872	41	81	149	644	155	41	81	149	644	155	9.148	20	16	14	13	11	9	7	5	4	3	0	23.494	414	35	26	22	19	17	15	13	11	5	0	0	17	0.114	0.941	0.327	0.453	65	17.615	16.138	0.667	34.119
501...316	1pok_E239Y	1051	1699.21	917.394	12	21	109	476	403	12	21	109	476	403	317.032	640	551	487	428	351	264	223	200	175	141	71	144.85	289	217	194	173	156	141	125	109	93	79	33	26	583	0.009	0.992	0	0.965	53	608.453	239.019	236.663	932.056
503...317	1pok_E239Y	1183	1340.687	923.747	23	51	239	711	143	23	51	239	711	143	418.337	843	680	597	529	475	408	341	288	239	184	27	103.723	199	160	146	135	121	106	92	75	58	44	6	15	737	0.053	0.995	0	0.964	59	781.949	158.797	999.133	208.772
506...318	1pok_E239Y	891	1392.005	933.252	5	59	365	379	68	5	59	365	379	68	339.425	617	497	455	411	369	336	305	268	231	174	118	102.24	182	133	120	113	108	102	97	91	82	73	21	11	524	0.028	0.991	0	0.917	47	551.553	132.191	530.077	289.219
509...319	1pok_E239Y	861	1467.376	959.32	22	35	415	351	26	22	35	415	351	26	651.731	922	812	779	753	728	705	661	602	512	398	218	257.883	360	323	309	292	279	266	255	240	214	172	81	3	833	-0.423	0.991	0	0.949	43	857.581	286.023	732.569	1152.86
511...320	1pok_E239Y	1491	366.151	979.583	36	134	747	481	62	36	134	747	481	62	19.388	69	35	27	23	20	17	15	12	10	7	1	160.468	2577	456	155	84	61	47	38	30	23	15	1	5	42	0.017	0.703	0.914	0.948	77	51.377	277.312	50.936	76677.591
512...321	1pok_E239Y	1301	844.534	984.91	41	58	96	765	316	41	58	96	765	316	2376.079	5002	3876	3306	2806	2480	2203	2029	1826	1487	1083	267	89.174	161	119	108	100	94	90	85	79	70	59	17	29	4236	0.525	0.997	0	0.984	64	4535.297	126.781	52162.959	120.983
513...322	1pok_E239Y	1728	1434.914	998.783	34	35	802	798	22	34	35	802	798	22	386.168	730	599	555	516	470	408	335	270	196	125	41	176.464	411	258	230	214	199	181	159	134	111	91	34	12	627	0.071	0.993	0	0.976	86	667.581	246.674	955.15	779.382
514...323	1pok_E239Y	1124	1605.999	990.157	55	133	590	286	37	55	133	590	286	37	14.533	41	22	20	18	16	14	12	11	9	6	1	31.85	105	56	44	36	32	27	23	21	18	16	4	12	26	0.105	0.94	0.924	0.939	59	31.119	49.458	15.528	305.028
515...324	1pok_E239Y	1066	997.75	987.136	8	26	394	591	28	8	26	394	591	28	147.889	367	269	212	184	159	137	118	98	74	50	18	54.241	288	113	85	60	45	38	33	30	26	17	2	25	304	0.361	0.818	0	0.964	53	329.094	120.509	345.972	7776.967
516...325	1pok_E239Y	926	1385.238	993.233	25	33	385	428	38	25	33	385	428	38	22.35	48	35	31	28	25	23	20	17	13	9	1	52.409	256	92	68	57	50	45	39	34	28	21	2	3	39	-0.197	0.917	0.775	0.721	51	41.941	57.392	6.761	566.003
517...326	1pok_E239Y	862	1934.849	1002.039	28	155	456	165	45	28	155	456	165	45	25.411	107	46	34	29	26	23	19	16	13	10	3	94.133	629	211	119	85	65	54	47	41	34	30	14	5	57	0.341	0.715	0.497	0.988	42	67.929	141.619	131.114	22907.95
520...327	1pok_E239Y	937	176.357	1036.819	14	78	272	464	92	14	78	272	464	92	13.231	31	21	18	16	15	13	11	10	8	6	1	106.256	507	279	180	126	83	51	39	32	25	19	8	0	24	0.265	0.698	0.592	0.844	54	26.037	83.222	2.739	7726.432
522...328	1pok_E239Y	1067	225.258	1051.912	14	80	207	563	186	14	80	207	563	186	19.923	90	46	28	23	19	15	12	9	6	4	0	56.835	249	114	87	69	52	42	36	32	28	22	0	0	58	-0.523	0.86	0.307	0.872	56	69.589	55.268	88.706	724.839
523...329	1pok_E239Y	1262	100.734	1053.541	19	103	611	483	23	19	103	611	483	23	569.651	943	758	710	664	625	587	537	483	427	357	139	109.628	177	150	134	125	118	111	104	95	85	75	19	17	795	0.417	0.996	0	0.987	62	866.129	147.435	1775.725	191.343
524...330	1pok_E239Y	1300	926.36	1062.153	25	46	139	898	169	25	46	139	898	169	119.654	678	189	171	157	138	114	84	61	49	38	8	179.412	2874	332	185	142	115	97	80	68	55	42	6	29	222	0.634	0.839	0.835	0.99	66	356.621	832.53	18211.084	590529.188
525...331	1pok_E239Y	886	806.685	1063.345	33	32	121	504	184	33	32	121	504	184	111.304	220	166	146	132	122	110	100	88	76	55	13	116.848	463	208	163	133	109	94	82	72	65	57	12	0	187	0.037	0.948	0.069	0.967	43	200.209	101.605	82.305	1158.658
528...332	1pok_E239Y	1027	988.228	1080.487	9	42	280	594	75	9	42	280	594	75	36.611	81	57	51	46	41	35	32	28	24	15	2	117.902	1186	398	109	57	38	32	27	21	12	4	0	32	62	0.467	0.927	0.984	0.906	58	68.724	718.241	31.165	100560.424
529...333	1pok_E239Y	1780	1465.47	1084.394	22	105	455	923	238	22	105	455	923	238	191.328	1714	312	257	221	194	169	137	108	80	52	7	498.73	12094	1256	385	191	102	69	53	42	34	25	7	56	433	0.43	0.817	0.893	0.97	88	722.841	4335.636	102498.361	12648247.05
530...334	1pok_E239Y	1467	1509.984	1103.74	36	64	353	866	111	36	64	353	866	111	149.44	535	280	209	166	142	124	109	94	81	69	19	104.151	633	261	154	105	76	60	50	43	38	31	8	0	333	0.039	0.899	0	0.924	73	387.849	80.644	2597.635	1439.079
531...335	1pok_E239Y	1355	826.878	1106.251	36	43	212	879	158	36	43	212	879	158	123.448	308	204	168	149	135	122	107	92	69	46	23	155.437	457	262	211	175	154	140	127	114	99	75	7	5	233	0.175	0.914	0.258	0.957	68	251.191	183.368	260.508	6878.585
532...336	1pok_E239Y	1307	1423.151	1114.309	28	266	632	282	72	28	266	632	282	72	163.22	638	261	222	194	173	155	138	118	94	61	13	33.032	74	46	43	40	36	34	31	28	24	17	5	5	292	-0.379	0.915	0	0.978	64	405.047	31.516	9943.701	71.156
533...337	1pok_E239Y	998	662.148	1118.969	35	66	439	403	38	35	66	439	403	38	36.515	106	62	48	41	37	33	30	27	23	18	5	66.126	225	113	93	80	68	59	52	45	39	29	6	12	71	0.27	0.968	0.93	0.853	55	82.2	106.636	101.505	804.086
536...338	1pok_E239Y	1077	1381.074	1143.991	19	80	249	622	93	19	80	249	622	93	34.76	103	65	52	42	36	31	26	21	16	11	2	92.386	1369	178	62	53	48	45	41	36	31	18	2	13	77	-0.157	0.65	0.506	0.938	54	86.741	247.407	53.081	78212.019
538...339	1pok_E239Y	1146	1755.026	1148.799	17	196	503	361	52	17	196	503	361	52	1818.771	3099	2518	2273	2117	1984	1855	1731	1550	1342	1031	647	104.862	163	135	126	120	113	108	102	96	84	66	49	14	2724	0.184	0.997	0	0.982	56	2864.214	133.196	9566.061	85.801
539...340	1pok_E239Y	861	1325.798	1152.688	69	86	196	456	36	69	86	196	456	36	18.304	94	48	27	20	16	13	9	7	4	3	0	85.921	942	173	100	78	63	48	39	33	28	23	10	2	62	0.297	0.64	0.302	0.952	44	69.909	80.091	58.855	10397.083
540...341	1pok_E239Y	1074	100.509	1161.925	40	67	106	725	115	40	67	106	725	115	19.119	108	39	28	22	18	15	12	10	7	5	0	179.656	3414	356	154	88	58	47	40	33	27	12	1	26	49	0.203	0.81	1	0.989	53	68.189	1190.887	261.285	776510.666
542...342	1pok_E239Y	1159	1284.744	1162.968	18	36	147	717	209	18	36	147	717	209	306.192	926	508	446	401	357	307	259	200	144	96	27	140.58	444	221	178	156	146	132	121	110	93	68	11	0	550	-0.529	0.921	0	0.976	57	633.614	131.807	9798.132	1615.735
543...343	1pok_E239Y	993	168.937	1175.941	23	90	204	575	85	23	90	204	575	85	245.326	426	362	338	308	278	241	215	188	156	129	49	101.921	193	146	134	121	110	99	90	80	70	60	43	22	376	-0.216	0.988	0	0.93	52	391.808	153.212	189.501	503.359
545...344	1pok_E239Y	1147	1869.916	1177.54	34	482	462	123	35	34	482	462	123	35	15.463	59	27	22	19	16	14	11	9	7	6	1	335.584	11009	417	90	47	34	29	26	21	17	13	2	35	33	0.58	0.77	0.678	0.938	59	41.458	3438.356	59.536	11865662.365
546...345	1pok_E239Y	1341	1359.139	1184.104	30	174	889	210	13	30	174	889	210	13	29.88	93	49	42	37	32	28	24	20	17	13	4	126.915	2217	346	187	99	57	42	35	31	27	22	5	20	57	-0.458	0.841	0.974	0.917	68	67.882	328.794	94.339	31220.575
549...346	1pok_E239Y	1430	979.375	1205.382	12	57	778	493	62	12	57	778	493	62	114.057	385	214	182	152	130	103	76	58	46	36	7	127.925	975	262	178	137	107	83	70	59	48	37	12	1	239	0.062	0.943	0.105	0.895	72	268.181	171.819	1099.731	3369.259
550...347	1pok_E239Y	863	1913.675	1198.54	9	27	181	589	40	9	27	181	589	40	16.104	72	25	19	17	16	14	13	11	9	8	4	111.118	714	253	149	105	77	62	53	45	35	25	6	0	38	-0.454	0.683	0.571	0.902	45	49.467	81.222	95.76	4977.24
551...348	1pok_E239Y	1278	288.383	1216.938	24	106	506	570	43	24	106	506	570	43	1547.304	2711	2279	2081	1933	1747	1559	1400	1229	981	742	185	96.051	155	128	118	110	102	96	89	82	75	67	15	20	2437	0.313	0.997	0	0.986	63	2536.73	128.317	5561.276	101.296
552...349	1pok_E239Y	1210	1584.199	1221.404	27	44	161	721	233	27	44	161	721	233	16.19	84	29	22	19	16	13	12	10	8	6	1	150.227	1669	438	146	66	50	41	32	25	20	16	5	2	36	-0.218	0.475	0.773	0.878	64	48.109	166.078	143.222	68663.635
553...350	1pok_E239Y	1378	640.582	1224.311	55	102	457	699	45	55	102	457	699	45	967.07	1772	1462	1335	1234	1144	1042	927	766	534	339	168	93.779	161	138	128	120	111	100	86	73	54	39	19	14	1548	0.123	0.994	0	0.97	68	1614.824	130.647	3331.498	203.17
557...351	1pok_E239Y	1296	407.313	1243.147	26	34	77	772	366	26	34	77	772	366	840.314	4456	1298	1132	1018	921	805	701	610	488	333	160	97.663	169	136	127	120	112	103	93	80	64	49	15	11	1453	0.067	0.944	0	0.988	64	1993.688	125.5	425695.871	292.938
558...352	1pok_E239Y	1376	1449.429	1245.749	19	132	825	355	22	19	132	825	355	22	14.446	50	28	23	19	15	12	10	8	6	4	0	194.058	5598	358	103	65	52	44	38	32	28	24	10	0	31	0.187	0.935	0.596	0.747	83	34.542	39.747	19.935	230.526
560...353	1pok_E239Y	1513	351.657	1257.776	40	66	339	942	102	40	66	339	942	102	8.979	51	18	13	10	8	7	5	4	4	3	0	139.033	3792	152	73	54	44	36	30	25	20	16	5	9	22	-0.122	0.582	0.948	0.918	82	31.146	250.28	54.344	100232.616
561...354	1pok_E239Y	828	1240.293	1258.242	85	229	359	117	13	85	229	359	117	13	25.837	70	44	36	30	27	24	21	18	14	11	2	45.355	170	71	59	51	45	40	35	32	29	24	9	4	51	-0.338	0.929	0.508	0.938	40	57.925	60.125	32.819	435.559
564...355	1pok_E239Y	1170	1011.118	1283.401	38	95	371	596	40	38	95	371	596	40	92.397	210	151	133	121	108	94	77	61	48	33	5	61.024	257	102	80	70	63	56	48	41	33	23	2	6	167	-0.134	0.884	0.066	0.973	59	181.492	82.593	110.657	1808.648
565...356	1pok_E239Y	1008	913.954	1295.619	22	26	221	667	48	22	26	221	667	48	2005.346	3755	3102	2694	2406	2191	1986	1827	1612	1299	945	195	84.851	148	112	103	96	90	84	78	73	67	60	16	23	3375	-0.27	0.99	0	0.982	49	3502.51	122.449	11287.923	270.125
570...357	1pok_E239Y	1319	869.916	1330.96	28	36	253	843	139	28	36	253	843	139	23.632	127	32	28	26	24	22	20	18	17	14	3	218.155	4560	538	235	135	102	85	67	52	40	28	8	45	38	0.749	0.901	1	0.954	73	61.699	1453.616	738.95	1394556.017
571...358	1pok_E239Y	1144	1007.586	1333.484	32	98	260	595	134	32	98	260	595	134	965.783	1677	1492	1362	1262	1157	1018	880	735	548	398	41	102.113	160	139	130	121	112	106	99	93	80	59	5	23	1577	0.285	0.998	0	0.967	57	1631.632	141.105	953.075	99.042
572...359	1pok_E239Y	1037	1295.596	1336.288	27	107	662	220	5	27	107	662	220	5	12.646	33	22	17	15	13	11	10	9	8	6	1	71.553	425	144	101	79	62	53	46	41	36	29	4	2	25	0.118	0.884	1	0.838	58	27.931	82.69	5.375	1947.938
574...360	1pok_E239Y	1309	326.396	1357.476	5	25	90	846	319	5	25	90	846	319	300.66	696	554	458	374	311	271	229	198	159	114	27	115.934	736	251	171	124	98	80	65	53	42	35	8	8	596	-0.22	0.931	0	0.978	64	633.859	223.422	623.715	7180.775
575...361	1pok_E239Y	1039	826.932	1352.948	27	121	414	395	63	27	121	414	395	63	18.6	42	27	25	22	20	18	16	15	13	10	3	91.936	288	170	133	106	90	80	69	59	50	41	7	9	30	0.359	0.972	1	0.895	52	33.346	147.462	9.649	1447.018
576...362	1pok_E239Y	1226	928.454	1356.642	15	26	158	851	158	15	26	158	851	158	41.328	125	71	57	49	43	37	33	29	23	16	1	111.108	1372	207	113	76	57	47	39	33	27	22	6	19	84	0.331	0.744	0.815	0.992	60	98.15	404.7	124.361	149591.543
577...363	1pok_E239Y	946	1599.247	1365.519	21	44	273	552	41	21	44	273	552	41	18.58	42	35	32	27	21	16	12	9	8	6	0	28.5	160	44	35	28	25	23	21	20	18	17	5	0	37	0.034	0.988	0	0.511	57	37.772	23.018	1.088	12.93
578...364	1pok_E239Y	1283	1898.683	1376.965	35	123	617	449	29	35	123	617	449	29	22.792	48	30	27	25	24	22	21	19	18	15	6	138.587	927	227	174	136	114	98	84	73	63	49	19	48	35	0.661	0.916	1	0.853	72	39.208	531.097	14.748	72940.699
579...365	1pok_E239Y	854	1848.417	1380.206	34	231	380	156	39	34	231	380	156	39	20.862	39	32	28	25	22	21	19	17	15	10	0	83.515	317	127	105	93	83	76	69	62	56	49	8	7	34	-0.19	0.937	1	0.669	57	35.614	126.316	2.026	2089.269
580...366	1pok_E239Y	1344	1637.803	1392.647	30	189	549	468	81	30	189	549	468	81	25.597	65	53	43	34	26	20	16	13	11	8	1	518.951	7914	1470	582	255	125	68	50	42	37	30	9	12	57	0.165	0.741	0.945	0.862	70	59.829	1450.086	5.285	1762979.364
582...367	1pok_E239Y	845	982.09	1393.805	13	147	469	183	15	13	147	469	183	15	236.292	401	346	306	278	256	239	218	193	168	135	28	110.456	416	199	158	135	119	103	87	69	54	21	1	6	373	-0.202	0.934	0.047	0.934	41	388.024	182.902	74.463	4719.21
583...368	1pok_E239Y	815	354.599	1398.486	29	36	90	476	173	29	36	90	476	173	336.771	612	514	452	403	370	340	309	283	240	162	20	89.336	345	146	116	100	88	77	71	65	58	51	11	9	542	0.478	0.957	0	0.97	40	564	136.25	397.9	1897.088
584...369	1pok_E239Y	1221	514.568	1397.944	4	43	471	617	56	4	43	471	617	56	48.552	174	81	68	59	50	44	39	34	28	19	6	81.283	354	170	111	83	68	60	54	47	41	34	12	3	95	-0.371	0.745	0.193	0.941	61	115.41	73.934	392.898	3183.635
585...370	1pok_E239Y	1021	1031.676	1407.582	72	345	490	78	19	72	345	490	78	19	11.92	38	23	21	17	14	10	7	6	4	2	0	38.284	245	67	52	44	38	34	30	26	20	12	0	0	26	-0.041	0.944	0.895	0.764	56	28.286	42.464	7.204	197.142
586...371	1pok_E239Y	1846	1302.528	1421.475	26	111	511	1090	77	26	111	511	1090	77	1426.921	2655	2190	1953	1796	1662	1478	1293	1094	829	617	106	188.934	293	261	243	224	206	193	181	167	143	105	24	40	2328	0.403	0.999	0	0.989	91	2438.33	267.989	7650.573	153.769
588...372	1pok_E239Y	1186	1442.785	1433.02	18	116	590	431	11	18	116	590	431	11	946.619	2060	1549	1360	1188	1030	907	774	646	533	425	170	96.223	193	144	127	117	106	94	84	73	61	49	25	36	1707	0.269	0.995	0	0.964	58	1832.241	165.741	10865.493	278.088
589...373	1pok_E239Y	1598	1384.869	1436.128	10	71	305	792	382	10	71	305	792	382	1990.717	4376	3162	2663	2404	2206	1994	1799	1564	1184	800	367	96.16	173	133	123	114	107	98	89	80	68	55	13	45	3394	0.206	0.994	0	0.988	79	3727.709	147.316	77758.561	205.052
590...374	1pok_E239Y	1161	441.429	1455.16	12	95	533	464	42	12	95	533	464	42	48.693	218	104	68	53	45	39	33	26	20	16	4	65.966	858	110	70	56	48	42	37	33	29	24	4	0	127	-0.005	0.895	0	0.941	58	153.31	37.69	608.421	307.214
591...375	1pok_E239Y	1104	1442.274	1481.107	9	27	163	612	275	9	27	163	612	275	1507.295	2671	2250	2084	1950	1776	1600	1377	1135	885	680	134	121.686	200	172	158	147	137	125	112	100	88	71	12	22	2390	0.406	0.998	0	0.965	54	2503.13	177.778	7062.668	138.617
593...376	1pok_E239Y	1299	1641.472	1490.952	15	35	256	859	107	15	35	256	859	107	2715.845	4806	4216	3768	3452	3135	2834	2492	2058	1526	1040	457	126.567	209	170	159	150	140	132	120	109	94	77	7	26	4488	0.077	0.996	0	0.956	64	4642.062	179.172	8570.934	274.205
594...377	1pok_E239Y	1190	521.5	1492.026	43	166	718	226	9	43	166	718	226	9	11.267	30	22	19	16	12	9	7	6	5	4	1	148.05	2286	259	144	92	66	53	44	36	28	21	1	0	24	0.123	0.787	0.801	0.76	70	25.729	76.157	2.398	3647.19
595...378	1pok_E239Y	856	406.017	1491.168	14	19	64	489	255	14	19	64	489	255	13.687	33	24	21	18	15	12	10	8	7	5	1	29.041	126	46	38	33	28	25	22	20	19	16	5	0	27	0.057	0.959	0.257	0.729	48	29.229	25.167	3.093	54.306
597...379	1pok_E239Y	984	897.568	1494.141	26	130	491	276	48	26	130	491	276	48	28.769	92	45	40	37	35	31	26	18	12	9	2	130.635	2925	195	93	63	56	48	42	37	30	23	9	7	53	-0.208	0.413	0.695	0.961	50	63.66	286.2	97.704	328759.92
598...380	1pok_E239Y	1002	619.295	1496.407	30	158	578	214	14	30	158	578	214	14	1378.128	2259	1976	1826	1698	1594	1480	1316	1106	867	619	263	99.908	154	130	121	113	107	102	95	87	77	68	50	14	2075	0.428	0.998	0	0.981	49	2141.735	127.816	2793.379	89.66
599...381	1pok_E239Y	1042	1568.102	1507.25	16	54	304	549	93	16	54	304	549	93	2855.108	5147	4190	3848	3524	3244	2957	2659	2274	1743	1220	522	113.267	188	154	142	132	123	115	106	95	85	75	8	18	4543	0.357	0.995	0	0.983	51	4826.02	154.941	28908.882	261.938
602...382	1pok_E239Y	1349	446.54	1518.645	41	451	674	135	16	41	451	674	135	16	12.513	42	25	20	17	13	11	8	6	5	3	0	544.23	6774	2029	753	336	143	64	45	34	28	25	12	0	29	0.162	0.622	0.796	0.931	76	32.053	433.553	9.524	313147.037
604...383	1pok_E239Y	1425	877.612	1538.066	83	470	670	160	10	83	470	670	160	10	26.023	120	42	34	30	27	24	20	17	14	11	3	524.733	7461	1693	332	91	51	43	38	31	26	21	3	7	55	0.02	0.381	0.188	0.998	71	71.563	798.211	221.626	3656088.871
605...384	1pok_E239Y	1390	526.674	1543.804	73	609	553	89	27	73	609	553	89	27	14.811	72	27	22	18	16	13	10	8	7	5	0	449.017	6781	1407	606	147	60	41	32	27	24	16	1	46	31	0.349	0.805	0.98	0.935	75	40.467	2601.6	113.822	4522401.52
606...385	1pok_E239Y	1251	1771.19	1538.563	13	91	651	450	14	13	91	651	450	14	13.651	29	22	19	17	16	13	11	10	8	7	1	104.897	1597	233	136	87	57	42	33	26	21	18	8	2	23	0.335	0.489	0.271	0.808	90	24.122	54.511	2.107	10342.672
608...386	1pok_E239Y	1185	800.226	1550.643	31	77	511	489	52	31	77	511	489	52	163.129	330	251	223	196	176	159	141	126	112	84	36	148.417	1120	314	205	155	119	101	80	64	53	42	20	3	273	0.437	0.857	0.143	0.951	59	286.373	188.22	148.776	13791.663
609...387	1pok_E239Y	1303	1564.848	1558.863	4	55	345	670	199	4	55	345	670	199	2141.728	4431	3571	3098	2772	2445	2156	1852	1494	1092	676	457	98.731	175	147	136	118	107	98	86	73	63	57	17	39	3813	0.46	0.999	0	0.985	64	4015.625	156.109	28299.828	54.566
610...388	1pok_E239Y	1573	1425.645	1552.091	52	354	801	309	22	52	354	801	309	22	13.896	59	27	21	18	14	12	10	7	6	4	0	350.626	5879	1028	372	157	75	53	43	35	28	19	1	14	32	-0.103	0.469	0.866	0.834	79	39.772	762.633	48.682	1819571.498
611...389	1pok_E239Y	809	202.22	1562.272	26	45	93	488	141	26	45	93	488	141	6.525	25	12	9	8	6	6	5	4	3	3	0	29.498	134	51	34	29	27	25	23	20	18	14	6	0	14	0.353	0.968	1	0.637	60	16.2	25.383	8.727	44.503
612...390	1pok_E239Y	882	562.656	1564.493	15	94	460	260	28	15	94	460	260	28	449.102	820	639	588	548	515	471	412	347	290	223	129	120.806	266	173	149	133	124	115	106	98	89	82	29	5	683	-0.505	0.971	0	0.967	43	732.837	154.93	1556.508	1104.018
613...391	1pok_E239Y	1168	1725.971	1579.967	14	16	68	684	357	14	16	68	684	357	531.411	1343	876	736	623	551	491	438	380	323	250	65	75.318	132	102	94	87	81	76	70	64	57	48	9	29	1012	0.464	0.994	0	0.984	57	1146.456	111.07	10252.143	180.451
614...392	1pok_E239Y	1476	1675.676	1586.738	22	50	199	1009	164	22	50	199	1009	164	793.232	1636	1358	1212	1093	958	820	656	446	321	227	101	107.287	194	154	138	129	120	112	103	93	78	50	11	23	1417	0.349	0.998	0	0.986	73	1509.822	155.808	3843.379	109.059
617...393	1pok_E239Y	1204	170.598	1596.319	29	23	130	749	252	29	23	130	749	252	18.012	178	48	20	13	10	8	7	5	4	3	0	308.624	6327	487	121	62	43	35	29	25	21	18	6	12	88	-0.2	0.666	0.975	0.881	62	119.823	1310.145	665.823	1669863.737
618...394	1pok_E239Y	1202	249.211	1603.012	25	247	727	165	6	25	247	727	165	6	27.76	136	53	34	29	26	23	21	18	14	9	0	270.512	2020	873	554	276	121	60	46	39	32	24	4	2	72	0.079	0.951	1	0.963	59	98.932	705.932	289.656	40911.114
619...395	1pok_E239Y	936	732.462	1599.386	21	97	451	309	42	21	97	451	309	42	249.225	480	382	359	326	293	257	208	168	138	108	84	140.268	237	206	183	169	155	142	126	112	95	77	56	1	402	-0.145	0.983	0	0.924	47	426.83	171	492.439	870.638
620...396	1pok_E239Y	1259	789.676	1602.842	6	121	705	382	20	6	121	705	382	20	261.5	508	405	371	334	300	264	229	199	163	97	60	156.066	1312	212	187	170	158	144	129	115	98	83	34	8	424	-0.37	0.983	0	0.928	63	452.921	190.127	528.168	964.936
621...397	1pok_E239Y	846	1088.138	1608.415	10	11	147	563	97	10	11	147	563	97	347.238	664	502	459	434	409	375	338	283	203	127	83	139.251	241	191	178	168	157	144	131	119	96	71	53	8	539	0.052	0.994	0	0.933	43	591.163	185.116	1478.508	258.056
623...398	1pok_E239Y	1399	1051.478	1638.028	12	51	155	776	375	12	51	155	776	375	256.603	526	445	392	348	293	234	194	158	124	98	42	131.952	674	202	176	156	144	127	106	85	68	53	31	2	475	-0.23	0.989	0	0.97	70	490.686	190.129	153.844	709.483
624...399	1pok_E239Y	1627	1204.116	1627.097	33	211	1072	267	19	33	211	1072	267	19	8.869	29	16	13	11	9	8	7	6	5	3	0	77.499	704	200	106	58	42	35	29	24	19	13	7	1	17	-0.042	0.531	0.519	0.478	111	19.252	25.685	9.432	1571.874
627...400	1pok_E239Y	1208	635.455	1645.679	12	79	508	542	52	12	79	508	542	52	479.081	817	698	655	615	564	481	414	357	296	234	167	137.288	227	185	172	163	153	141	126	112	99	87	34	5	729	0.043	0.995	0	0.968	59	767.136	172.661	652.354	285.139
629...401	1pok_E239Y	858	228.376	1647.269	32	133	347	277	59	32	133	347	277	59	20.716	41	31	28	26	24	21	19	16	12	9	2	67.758	225	122	94	78	68	61	53	44	34	24	11	4	33	0.193	0.919	0.981	0.72	50	35.48	91.8	6.13	1629.48
630...402	1pok_E239Y	1328	870.863	1654.544	7	42	377	761	115	7	42	377	761	115	13.76	41	28	21	17	14	11	10	8	6	4	1	83.805	425	147	107	86	75	66	59	52	42	33	22	0	32	0.031	0.915	0.357	0.815	71	34.676	37.268	4.698	266.985
631...403	1pok_E239Y	922	1654.821	1657.182	11	57	501	304	30	11	57	501	304	30	1298.525	2019	1759	1639	1515	1429	1329	1224	1106	947	807	443	175.408	247	225	213	203	194	185	174	160	141	112	48	9	1831	-0.441	0.997	0	0.977	45	1903.889	217.978	3393.654	158.733
633...404	1pok_E239Y	1055	300.722	1687.628	15	370	475	123	43	15	370	475	123	43	41.447	363	89	55	41	31	24	20	17	13	9	2	693.044	14188	1481	235	82	51	36	31	27	22	15	5	27	154	-0.026	0.792	1	0.974	53	212.868	5970.075	3423.058	16702852.56
635...405	1pok_E239Y	1069	963.271	1687.504	12	201	666	169	5	12	201	666	169	5	1083.024	2765	1751	1532	1370	1205	1018	892	749	613	453	265	107.263	192	147	134	123	113	105	98	90	80	71	45	17	1894	0.57	0.995	0	0.964	52	2158.923	144.058	67643.148	210.324
636...406	1pok_E239Y	1082	1079.397	1688.121	178	254	394	204	30	178	254	394	204	30	10.274	28	17	15	13	11	9	8	7	6	4	0	26.025	84	41	36	31	27	24	21	18	16	13	5	1	19	0.366	0.936	0.457	0.699	58	21.034	21.052	5.826	73.773
637...407	1pok_E239Y	1335	1412.703	1703.05	48	290	594	342	32	48	290	594	342	32	13.386	73	25	21	18	15	11	9	7	6	4	0	334.151	5051	908	276	170	115	80	52	36	27	18	1	4	27	-0.32	0.402	0.83	0.628	76	35.329	373.632	146.668	378647.785
641...408	1pok_E239Y	1578	538.873	1731.041	18	57	363	953	155	18	57	363	953	155	109.276	784	178	131	112	95	81	71	61	51	43	11	172.955	2845	303	140	80	61	54	47	41	35	29	19	61	305	0.338	0.899	0.947	0.98	79	486	1491.937	18987.722	576203.755
642...409	1pok_E239Y	1297	1318.562	1731.982	26	158	440	497	157	26	158	440	497	157	10.572	36	16	14	13	12	11	10	8	6	4	0	148.647	5249	107	64	49	41	36	32	28	23	15	2	17	19	-0.285	0.383	0.699	0.4	72	22.389	571.347	22.46	1314242.782
643...410	1pok_E239Y	1101	336.743	1727.415	28	245	536	233	37	28	245	536	233	37	30.976	64	51	45	40	34	29	25	21	18	13	4	80.981	565	193	107	73	56	47	41	36	32	27	9	0	53	-0.076	0.899	0.551	0.671	73	56.219	68.575	11.541	1073.696
645...411	1pok_E239Y	1011	985.344	1734.529	25	175	429	319	44	25	175	429	319	44	13.951	35	24	22	19	16	14	11	9	6	4	0	31.379	257	43	35	32	29	26	24	22	20	18	7	0	25	0.149	0.977	0.086	0.513	82	26.451	21.049	5.467	20.046
646...412	1pok_E239Y	967	212.338	1738.5	23	102	447	342	40	23	102	447	342	40	23.853	111	44	34	29	25	20	16	12	10	8	3	143.489	3869	229	82	55	45	40	36	33	30	27	14	21	57	-0.426	0.643	0.983	0.784	48	74.021	857.917	248.979	680752.201
649...413	1pok_E239Y	856	584.477	1759.717	16	117	360	310	39	16	117	360	310	39	91.166	221	146	124	110	97	84	74	65	55	43	22	114.63	892	210	155	126	103	88	78	67	55	44	7	0	169	-0.168	0.899	0.042	0.972	43	191.209	96.279	233.514	1995.829
652...414	1pok_E239Y	992	1821.892	1774.454	83	419	354	99	13	83	419	354	99	13	638.386	1224	932	815	741	676	627	567	515	460	383	143	107.9	190	146	133	120	110	104	98	93	87	77	53	3	995	-0.513	0.981	0	0.974	49	1071.429	127.755	5394.041	388.144
653...415	1pok_E239Y	1516	984.125	1780.823	19	179	871	371	46	19	179	871	371	46	14.483	34	24	21	19	17	14	11	9	8	6	0	423.146	3423	1525	672	307	141	64	38	27	21	17	8	9	25	0.094	0.432	0.508	0.717	103	26.447	379.631	3.276	646609.437
654...416	1pok_E239Y	1362	248.421	1793.448	30	232	740	313	24	30	232	740	313	24	750.261	1811	1166	1019	906	822	770	715	613	450	277	65	94.5	245	149	126	109	97	88	80	70	58	49	18	24	1282	-0.35	0.912	0	0.972	68	1414.544	139.338	16935.925	3149.547
659...417	1pok_E239Y	1428	1531.173	1850.676	42	324	654	330	53	42	324	654	330	53	1153.317	2290	1837	1592	1420	1247	1096	981	853	687	560	280	90.966	161	131	117	106	98	91	83	77	69	55	6	38	2037	0.138	0.994	0	0.988	70	2132.714	136.957	4441.404	219.927
660...418	1pok_E239Y	1344	788.193	1844.004	11	138	754	378	39	11	138	754	378	39	2182.102	4329	3636	3246	2894	2623	2286	1895	1426	957	669	109	128.249	223	183	169	155	143	128	112	101	91	76	19	36	3856	0.22	0.997	0	0.971	67	3994.522	191.612	13066.847	201.431
662...419	1pok_E239Y	1428	391.97	1870.787	15	64	492	768	54	15	64	492	768	54	20.254	78	38	31	27	22	18	14	11	8	5	0	143.055	794	423	273	153	85	48	37	33	28	22	5	8	44	-0.131	0.805	0.812	0.912	75	55.6	284.373	81.573	37311.274
663...420	1pok_E239Y	1126	1577.451	1872.55	68	430	497	89	17	68	430	497	89	17	1315.699	2162	1993	1731	1545	1424	1321	1211	1072	911	702	419	101.862	161	134	125	118	112	105	96	86	76	66	32	28	2068	0.053	0.998	0	0.933	58	2102.655	144.862	513.364	79.636
665...421	1pok_E239Y	927	106.432	1885.323	26	81	473	301	17	26	81	473	301	17	283.01	475	419	388	354	327	301	265	227	175	124	41	102.187	174	138	127	118	110	104	96	87	77	64	24	0	430	0.42	0.997	0	0.94	46	441.674	118.826	140.698	117.535
667...422	1pok_E239Y	1244	1479.409	1903.815	71	106	563	474	8	71	106	563	474	8	13.475	47	24	20	17	15	12	9	8	6	5	2	349.41	7650	615	304	188	138	96	66	48	36	27	7	33	28	0.791	0.793	1	0.894	63	32.857	2595.968	26.567	6392094.126
672...423	1pok_E239Y	1145	1225.608	1923.436	41	167	463	405	46	41	167	463	405	46	603.863	882	796	756	710	665	615	573	519	480	417	85	171.948	268	216	202	190	181	172	159	149	142	133	73	17	821	0.459	0.997	0	0.968	56	841.607	217.786	249.953	382.311
673...424	1pok_E239Y	1108	518.48	1928.63	34	291	601	127	24	34	291	601	127	24	76.464	160	123	107	97	87	76	65	57	41	28	16	88.889	325	140	117	100	89	79	72	66	57	46	20	14	138	-0.237	0.957	0.401	0.942	54	145.907	143.648	34.491	1726.413
674...425	1pok_E239Y	1046	659.694	1928.481	9	60	432	477	53	9	60	432	477	53	20.274	75	32	29	26	23	20	17	14	11	7	2	77.874	558	194	97	59	47	40	36	31	27	20	6	0	36	-0.084	0.927	0.134	0.82	55	46.364	28.618	126.777	69.581
675...426	1pok_E239Y	1203	428.888	1937.152	16	148	824	175	21	16	148	824	175	21	2309.86	3989	3527	3274	2899	2584	2313	2029	1789	1425	1106	108	106.836	182	151	134	123	114	107	98	88	79	66	20	27	3698	0.25	0.993	0	0.983	59	3816.051	154.678	5668.862	345.913
678...427	1pok_E239Y	1600	114.469	1974.111	10	74	942	507	50	10	74	942	507	50	211.148	383	318	292	266	242	215	186	158	131	100	18	143.81	278	211	188	171	157	142	127	112	100	80	33	33	337	0.313	0.991	0	0.989	79	354.519	216.418	145.034	957.205
680...428	1pok_E239Y	1728	703.781	650.764	110	491	569	337	186	110	491	569	337	186	5.913	39	14	9	6	5	4	3	2	2	1	0	2.124	8	4	3	3	2	2	2	1	1	1	0	15	19	-0.368	0.707	0	0.71	85	24.682	1.988	31.793	2.576
687...429	1pok_E239Y	1145	1162.675	878.203	247	324	300	172	78	247	324	300	172	78	21.767	260	38	32	25	21	14	9	7	5	3	0	33.657	89	75	66	56	48	32	12	4	3	1	0	0	59	-0.368	0.341	0	0.895	56	127.125	6.946	3813.359	123.122
692...430	1pok_E239Y	1308	1481.03	991.048	105	126	486	399	159	105	126	486	399	159	4.884	22	9	7	6	5	4	4	3	2	1	0	22.313	173	56	31	21	16	13	10	7	4	2	0	0	12	0.241	0.831	0	0.733	72	14.222	3.486	4.451	5.944
695...431	1pok_E239Y	1117	1346.892	1012.85	113	207	593	106	77	113	207	593	106	77	11.621	34	20	17	15	13	11	10	8	6	4	0	11.804	71	29	17	11	9	7	6	5	4	3	0	9	23	0.03	0.621	0.15	0.692	60	25.183	13.3	6.016	281.277
699...432	1pok_E239Y	827	240.56	1159.217	209	144	196	133	124	209	144	196	133	124	2.43	7	4	4	3	3	2	2	2	1	1	0	1.872	5	3	3	2	2	2	2	1	1	1	0	5	5	0.264	0.897	0	0.357	77	5.39	2.039	0.42	1.102
701...433	1pok_E239Y	885	921.458	1165.909	84	67	360	282	72	84	67	360	282	72	28.114	89	47	38	32	28	25	22	20	17	13	1	4.011	10	7	6	5	4	4	3	3	2	1	0	2	57	0.222	0.948	0	0.919	43	69.744	4.581	94.888	2.383
706...434	1pok_E239Y	1069	851.22	1210.744	116	129	521	191	98	116	129	521	191	98	16.354	41	27	23	20	18	16	14	12	9	5	0	9.836	69	22	12	10	8	7	6	5	4	3	0	0	30	0.285	0.923	0	0.776	68	32.426	8.132	7.068	12.468
707...435	1pok_E239Y	904	697.329	1306.795	60	98	409	269	52	60	98	409	269	52	21.192	76	53	33	22	18	15	13	11	9	5	0	5.291	13	9	8	7	6	5	5	4	3	2	0	3	60	-0.136	0.944	0	0.885	48	64.625	5.812	15.651	3.777
708...436	1pok_E239Y	872	569.624	1399.148	113	157	381	162	42	113	157	381	162	42	28.144	352	56	35	26	18	13	11	9	7	5	0	7.357	40	17	11	8	6	5	4	3	3	2	0	0	108	0.284	0.871	0	0.94	43	197.674	7.326	4751.289	16.452
710...437	1pok_E239Y	1158	545.434	1439.353	91	84	553	257	139	91	84	553	257	139	20.164	146	38	33	26	20	16	13	10	7	4	0	23.838	124	66	39	24	16	12	10	8	6	4	0	7	44	-0.091	0.765	0.375	0.762	59	69.034	43.932	807.423	758.606
712...438	1pok_E239Y	1749	440.552	1530.032	81	195	825	514	94	81	195	825	514	94	2820.022	6741	5072	4567	3956	3242	2668	2077	1611	1167	821	91	28.859	187	71	40	29	24	20	16	12	9	5	0	22	5500	0.265	0.858	0	0.976	86	5822.5	63.151	90180.622	1501.57
713...439	1pok_E239Y	1365	420.945	1578.25	118	141	768	260	47	118	141	768	260	47	61.953	314	97	89	81	72	62	51	40	32	23	3	9.222	31	18	15	13	11	9	6	4	3	2	0	26	107	0.544	0.909	0	0.997	67	132.358	15.97	1690.887	83.462
715...440	1pok_E239Y	803	1428.232	1620.845	29	206	368	158	26	29	206	368	158	26	2.29	6	4	3	3	3	2	2	2	1	1	0	2.171	8	4	3	3	2	2	2	2	1	1	0	0	5	0.408	0.966	0	0.333	50	5.28	2.28	0.202	0.442
716...441	1pok_E239Y	1222	297.383	1746.787	124	194	741	113	26	124	194	741	113	26	23.958	52	42	36	31	27	24	20	16	11	7	0	6.315	28	11	9	8	7	6	5	4	3	2	0	2	45	0.043	0.921	0	0.864	62	47.258	6.161	3.256	6.813
719...442	1pok_E239Y	887	154.876	1830.777	284	161	223	167	38	284	161	223	167	38	115.273	228	170	148	133	122	112	101	92	82	71	18	76.432	348	157	101	83	73	63	51	37	28	18	7	2	185	0.268	0.901	0.158	0.943	44	201.295	114.364	161.026	3242.413
721...443	1pok_E239Y	1215	165.745	1942.599	98	390	594	103	7	98	390	594	103	7	9.974	25	16	14	12	11	10	9	7	6	4	0	6.814	62	12	9	8	7	6	5	4	3	2	0	4	18	-0.178	0.801	0.026	0.717	81	20.099	6.543	4.237	21.483
723...444	1pok_E239Y	1384	752.921	78.908	293	205	540	302	17	293	205	540	302	17	37.468	91	59	53	49	44	39	33	26	19	12	1	107.142	978	274	131	87	67	57	50	42	32	17	1	15	66	0.529	0.906	0.962	0.964	72	74.069	247.931	45.12	16457.009
724...445	1pok_E239Y	1327	1007.273	75.913	239	270	419	325	50	239	270	419	325	50	85.959	317	158	123	103	87	73	61	51	39	26	7	287.941	4548	749	180	90	62	49	42	37	30	22	5	33	206	0.178	0.833	0.961	0.974	65	257.492	2067.4	1085.358	1967859.163
726...446	1pok_E239Y	1274	588.66	92.358	192	244	499	281	31	192	244	499	281	31	18.929	147	43	30	22	18	13	10	7	5	4	0	252.219	6618	668	245	84	56	42	32	26	20	12	2	11	53	-0.11	0.787	1	0.82	63	74.444	599.952	639.041	137517.061
728...447	1pok_E239Y	1376	1144.987	104.365	192	236	331	468	122	192	236	331	468	122	369.858	689	513	485	458	432	397	359	313	252	154	54	123.541	220	181	166	153	142	129	119	108	83	46	4	8	548	-0.06	0.976	0	0.967	69	592.551	151.594	1383.233	1032.067
730...448	1pok_E239Y	1818	800.782	117.501	279	329	567	535	71	279	329	567	535	71	4578.678	11699	8107	6820	5897	5090	4449	3787	3051	2212	992	171	87.19	167	131	120	111	104	96	84	72	53	23	2	30	9449	0.463	0.993	0	0.988	90	10184.444	132.278	241964.625	318.245
731...449	1pok_E239Y	1220	122.467	124.447	227	223	341	315	82	227	223	341	315	82	977.895	2026	1675	1451	1312	1170	1055	866	626	391	214	62	83.268	149	125	114	104	95	87	78	70	55	28	6	8	1860	-0.129	0.992	0	0.981	60	1950.483	116.1	2233.816	196.157
732...450	1pok_E239Y	1081	555.667	120.289	64	249	287	338	112	64	249	287	338	112	10.031	33	17	14	12	11	9	8	6	5	4	1	62.703	1127	125	62	50	40	28	22	18	14	10	0	39	19	0.826	0.849	1	0.91	62	23.194	391.048	16.221	104982.885
733...451	1pok_E239Y	1421	168.963	130.038	229	298	527	315	17	229	298	527	315	17	1726.918	4055	2992	2693	2413	2110	1708	1352	993	691	450	155	88.898	160	136	120	110	100	87	77	67	59	45	11	11	3240	0.247	0.993	0	0.989	70	3576.557	130.129	54141.675	220.598
735...452	1pok_E239Y	1568	1427.758	150.476	260	249	569	389	65	260	249	569	389	65	112.516	266	201	178	153	129	108	89	67	47	29	3	174.649	2256	261	227	187	158	131	104	84	64	45	7	0	217	0.062	0.957	0.544	0.967	77	237.143	198.948	186.252	3582.569
736...453	1pok_E239Y	1621	820.634	168.812	265	273	438	530	88	265	273	438	530	88	20.454	149	32	26	23	20	18	16	14	11	7	0	55.806	1008	84	58	45	36	30	24	19	15	10	0	0	40	-0.253	0.811	0.122	0.954	83	67.699	32.289	867.391	172.953
737...454	1pok_E239Y	1349	1910.079	172.337	210	219	549	315	25	210	219	549	315	25	13.193	57	23	18	15	13	11	10	8	7	5	1	197.291	1683	582	335	181	101	68	49	34	26	16	2	22	31	-0.063	0.899	1	0.878	67	39.866	723.149	57.639	94898.008
739...455	1pok_E239Y	1150	765.733	171.434	249	194	344	239	103	249	194	344	239	103	11.175	35	22	19	15	12	9	7	6	5	3	0	33.042	355	65	48	37	29	24	19	15	10	3	0	12	23	-0.02	0.77	0.841	0.646	84	25.274	51.012	9.223	1706.059
740...456	1pok_E239Y	890	564.008	167.359	90	195	215	269	100	90	195	215	269	100	102.636	225	174	157	141	121	101	80	62	47	35	12	107.634	220	173	153	138	123	110	93	77	60	40	4	9	184	0.201	0.992	0.25	0.894	44	195.182	167.932	134.285	472.609
741...457	1pok_E239Y	850	1686.717	179.397	191	128	274	213	19	191	128	274	213	19	368.513	693	585	526	461	388	331	307	274	236	190	78	105.096	175	154	134	124	113	103	94	85	76	65	22	13	626	0.421	0.994	0	0.942	44	654.136	149.955	450.027	305.862
742...458	1pok_E239Y	891	376.945	182.637	55	240	192	257	134	55	240	192	257	134	792.508	1849	1501	1238	1028	865	735	607	484	348	197	76	52.996	95	85	79	73	63	56	48	39	27	12	2	8	1660	-0.33	0.997	0	0.974	44	1741.136	82.932	3165.845	27.7
743...459	1pok_E239Y	1143	1481.178	183.137	195	199	298	344	80	195	199	298	344	80	1101.839	2243	1793	1624	1461	1292	1092	950	832	575	275	69	94.334	177	145	129	118	109	98	86	74	63	32	5	29	1982	0.333	0.996	0	0.982	56	2104.107	154.286	6797.917	234.668
744...460	1pok_E239Y	1864	682.182	196.287	196	294	602	639	95	196	294	602	639	95	341.508	698	530	484	443	400	349	294	238	187	142	61	166.312	1224	229	203	187	174	163	147	131	110	84	21	7	565	-0.209	0.985	0	0.978	93	604.011	199.903	1282.075	944.647
745...461	1pok_E239Y	1810	1229.872	196.981	277	373	500	462	161	277	373	500	462	161	2172.191	5758	3757	3354	2996	2577	2168	1791	1401	950	519	94	59.931	111	87	80	76	71	64	57	49	41	23	1	20	3984	-0.262	0.988	0	0.977	91	4245.011	82.209	162000.78	73.858
746...462	1pok_E239Y	1106	1327.936	200.73	261	201	256	282	89	261	201	256	282	89	6.828	28	13	10	8	7	6	5	4	3	2	0	59.005	746	142	66	40	34	29	26	22	15	8	1	0	17	0.008	0.938	1	0.756	55	20.436	39.418	9.919	173.589
747...463	1pok_E239Y	991	1425.134	201.15	213	257	272	172	61	213	257	272	172	61	9.515	67	20	13	10	8	6	5	4	3	3	0	40.711	243	84	59	48	36	30	25	20	14	7	0	11	31	0.185	0.848	1	0.963	51	42.961	90.059	94.351	3178.526
748...464	1pok_E239Y	1649	1524.82	203.368	168	222	613	569	30	168	222	613	569	30	1346.862	2398	2113	1982	1748	1508	1296	1105	978	801	633	118	96.088	175	147	137	120	105	93	84	73	62	51	7	31	2195	-0.026	0.997	0	0.973	82	2259.451	151.195	2442.613	111.742
749...465	1pok_E239Y	1070	628.771	202.519	102	186	271	432	61	102	186	271	432	61	240.021	444	354	307	283	259	235	216	191	166	133	66	114.361	243	159	140	129	119	112	104	96	88	77	26	20	389	0.497	0.991	0	0.953	53	410.057	161.415	211.072	556.205
750...466	1pok_E239Y	1895	790.506	219.128	224	337	582	544	168	224	337	582	544	168	8.2	33	17	13	10	8	7	6	4	4	2	0	433.081	5128	1361	588	277	152	89	59	34	19	12	1	26	19	0.389	0.693	1	0.803	117	22.436	1264.256	13.75	2145246.071
751...467	1pok_E239Y	1200	904.943	203.862	251	250	320	314	37	251	250	320	314	37	455.501	950	833	730	619	509	422	341	270	202	138	61	96.88	157	141	132	122	110	101	91	79	63	43	4	21	871	-0.014	0.998	0	0.95	59	892.932	142.746	515.623	52.495
752...468	1pok_E239Y	1037	417.445	210.321	193	234	272	231	81	193	234	272	231	81	43.559	115	80	69	58	48	38	31	25	20	14	3	39.122	149	66	54	47	42	38	33	29	22	11	1	0	88	-0.122	0.987	0	0.917	54	99.056	39.296	56.423	27.468
753...469	1pok_E239Y	1483	1380.373	215.493	281	358	388	373	55	281	358	388	373	55	7.165	34	14	11	9	7	6	5	4	3	2	0	454.326	6990	1279	329	115	58	39	29	19	13	6	0	30	17	0.62	0.737	0.551	0.866	84	20.845	2317.762	16.726	6994101.324
754...470	1pok_E239Y	1762	347.885	228.949	152	309	491	707	62	152	309	491	707	62	1239.369	3302	2168	1900	1633	1401	1234	1029	788	579	286	29	53.611	101	77	72	67	61	55	47	42	38	28	3	8	2381	-0.252	0.972	0	0.986	87	2628.759	64.517	46070.735	180.526
755...471	1pok_E239Y	1523	512.456	228.858	286	241	484	410	69	286	241	484	410	69	7.608	36	19	13	8	6	5	4	3	3	2	0	438.511	8099	1180	299	77	45	34	26	21	16	7	0	19	23	-0.153	0.621	0.981	0.872	89	26.562	1594.854	10.111	3668466.349
757...472	1pok_E239Y	1686	286.356	237.252	245	370	577	423	40	245	370	577	423	40	290.593	583	469	430	395	352	307	262	217	137	66	9	152.383	345	235	209	187	169	154	141	124	99	58	8	27	494	0.105	0.968	0	0.954	84	519.333	208.167	557.46	2925.258
759...473	1pok_E239Y	1057	1481.698	232.407	223	216	268	262	65	223	216	268	262	65	4.121	19	7	6	5	4	4	3	3	2	1	0	32.544	216	70	41	32	28	23	19	14	8	3	0	0	9	-0.443	0.891	1	0.674	53	11.547	25.321	7.04	73.425
760...474	1pok_E239Y	1455	1191.521	237.508	156	321	466	434	43	156	321	466	434	43	48.736	208	104	73	59	48	40	32	22	15	9	1	708.836	10435	1974	820	356	156	85	53	39	30	23	4	42	132	0.202	0.799	0.728	0.982	75	158.52	4279.92	406.89	11056502.474
761...475	1pok_E239Y	1744	167.163	247.811	52	400	426	686	148	52	400	426	686	148	1184.822	2771	2146	1921	1619	1362	1177	990	718	389	187	36	75.321	139	119	109	99	88	78	68	59	49	19	0	21	2402	0.214	0.997	0	0.987	86	2551.721	117.023	8443.829	69.418
763...476	1pok_E239Y	1055	876.006	238.047	99	228	287	353	73	99	228	287	353	73	51.768	199	99	80	63	52	45	38	31	24	15	2	147.928	605	280	221	178	148	123	101	85	67	40	3	32	114	0.639	0.977	1	0.946	53	139.094	393.208	576.387	12617.297
764...477	1pok_E239Y	989	616.257	246.111	164	149	214	317	130	164	149	214	317	130	43.663	284	88	64	48	40	33	27	23	18	11	0	94.095	588	177	122	96	81	71	64	58	42	21	0	0	107	-0.103	0.922	0.069	0.957	48	163.958	76.938	2467.915	355.142
765...478	1pok_E239Y	1805	406.598	264.697	219	353	826	347	22	219	353	826	347	22	67.915	362	144	92	76	64	52	43	31	20	10	1	282.051	4184	816	151	73	56	45	36	29	22	17	1	33	221	0.09	0.838	0.972	0.988	89	285.157	1689.843	1588.2	1195251.391
766...479	1pok_E239Y	1714	462.965	261.044	239	406	502	447	97	239	406	502	447	97	8.802	32	19	13	10	8	7	6	5	4	3	0	188.495	3074	487	107	54	39	32	28	25	21	12	0	2	23	0.166	0.475	0.657	0.936	96	26.812	140.635	8.111	73052.669
768...480	1pok_E239Y	1192	545.375	264.291	58	119	292	538	162	58	119	292	538	162	322.455	606	468	435	411	382	346	296	244	188	138	49	142.471	396	219	196	179	165	152	135	114	84	41	11	6	516	0.228	0.981	0	0.945	61	546.672	173.639	587.794	1260.952
769...481	1pok_E239Y	1491	1509.073	276.692	264	285	480	382	54	264	285	480	382	54	14.142	41	32	27	21	14	9	7	6	4	3	0	394.743	4223	1545	456	129	46	33	26	21	18	15	2	0	34	-0.085	0.311	0.293	0.628	109	35.413	104.505	2.866	99033.608
770...482	1pok_E239Y	1402	589.987	285.017	212	270	591	284	20	212	270	591	284	20	211.172	445	369	321	270	226	192	166	152	118	73	6	138.113	1084	199	165	149	132	118	105	92	72	58	1	0	395	0.156	0.967	0	0.923	71	413.761	168.746	197.619	2016.893
771...483	1pok_E239Y	1667	874.142	286.111	251	338	505	492	33	251	338	505	492	33	56.187	203	102	76	67	61	54	47	35	21	11	3	185.065	2717	306	139	110	94	84	72	62	50	23	2	62	136	0.57	0.926	1	0.972	83	165.566	1461.494	355.86	477372.997
772...484	1pok_E239Y	929	207.052	278.795	149	205	205	231	124	149	205	205	231	124	1085.583	2121	1907	1747	1533	1293	1062	862	673	484	260	58	81.988	137	119	113	108	101	90	80	68	50	25	5	9	1982	-0.482	0.998	0	0.977	45	2033.956	116.8	1312.22	49.449
773...485	1pok_E239Y	920	1739.814	283.828	207	122	194	288	90	207	122	194	288	90	10.02	23	16	15	13	11	10	8	7	5	4	0	52.452	621	86	56	43	36	31	27	24	18	8	0	1	18	-0.124	0.623	1	0.44	51	18.922	39.471	1.327	2371.7
776...486	1pok_E239Y	1430	281.753	289.859	197	255	386	509	55	197	255	386	509	55	264.55	514	437	384	334	297	263	233	196	155	88	21	134.657	260	199	182	165	152	140	123	106	88	63	7	15	467	-0.155	0.987	0	0.918	75	486.8	190.973	201.68	847.573
777...487	1pok_E239Y	1366	1680.864	289.313	209	244	390	402	97	209	244	390	402	97	258.831	558	420	358	318	285	246	214	188	159	119	34	102.512	196	143	131	121	112	104	94	85	76	62	7	29	468	0.271	0.994	0	0.983	67	510.627	153.164	657.368	301.063
778...488	1pok_E239Y	1249	1242.606	298.727	258	253	319	351	47	258	253	319	351	47	15.268	78	29	23	18	15	12	10	8	7	5	0	53.49	675	90	67	53	44	37	29	23	18	11	0	12	35	-0.16	0.535	0.759	0.884	68	45.206	113.441	116.252	25271.982
779...489	1pok_E239Y	1375	921.66	310.202	255	282	385	385	38	255	282	385	385	38	14.409	37	26	22	19	16	13	11	9	7	4	0	38.769	375	82	40	32	29	26	23	19	12	6	1	2	29	0.192	0.852	0.687	0.778	81	31.519	50.568	5.46	1010.443
780...490	1pok_E239Y	1597	1485.573	316.178	261	314	449	476	66	261	314	449	476	66	7.482	30	15	12	9	7	6	5	4	3	2	0	92.465	2848	187	83	50	36	29	24	20	16	7	0	0	18	0.04	0.921	0.887	0.83	92	20.902	26.663	7.719	115.55
781...491	1pok_E239Y	1158	497.438	314.535	230	240	276	348	45	230	240	276	348	45	55.181	171	97	80	72	64	56	48	39	21	9	1	40.139	160	75	62	53	47	40	33	24	11	4	0	3	107	-0.354	0.926	0	0.959	59	127.576	51.339	318.787	280.529
782...492	1pok_E239Y	1927	1544.441	331.374	341	360	639	484	60	341	360	639	484	60	12.226	68	27	23	17	11	8	6	5	4	3	0	909.355	14809	2828	822	286	95	40	28	21	18	15	3	30	30	0.72	0.757	0.671	0.885	98	36.204	3737.541	95.754	20773708.105
787...493	1pok_E239Y	1586	1271.833	342.016	231	270	397	541	119	231	270	397	541	119	21.338	64	41	33	28	23	19	15	12	9	7	1	154.408	2193	356	179	94	60	46	37	29	22	15	3	15	46	-0.119	0.691	1	0.776	80	50.425	457.425	18.244	217435.369
789...494	1pok_E239Y	1030	1769.723	333.217	206	195	185	303	124	206	195	185	303	124	7.426	28	16	11	9	7	6	5	4	3	2	0	49.228	376	93	60	46	39	35	30	26	22	14	3	0	19	-0.443	0.924	1	0.738	55	21.436	30.182	5.155	109.24
790...495	1pok_E239Y	1465	1818.329	336.865	310	264	346	369	154	310	264	346	369	154	11.302	35	20	17	15	13	11	9	7	5	3	0	223.859	3279	660	293	104	40	28	20	17	14	9	0	2	22	0.011	0.505	0.759	0.5	76	24.592	301.632	9.584	262424.364
792...496	1pok_E239Y	1522	376	346.514	315	292	393	460	42	315	292	393	460	42	1852.91	3450	3090	2846	2648	2430	2057	1619	1156	676	301	59	86.562	145	127	120	112	104	96	88	77	52	17	1	5	3204	-0.108	0.994	0	0.986	75	3285.173	115.92	3400.01	158.554
794...497	1pok_E239Y	1050	453.111	348.988	104	195	194	382	153	104	195	194	382	153	21.308	58	44	34	28	23	18	14	11	8	5	2	60.122	664	135	68	49	38	31	28	24	19	13	0	0	49	-0.276	0.837	0.253	0.733	54	53.019	41.87	9.277	691.631
796...498	1pok_E239Y	1665	498.651	366.605	238	321	660	391	30	238	321	660	391	30	99.981	193	152	140	130	119	107	93	76	55	35	7	118.515	449	203	166	139	122	104	90	77	65	52	14	17	160	0.685	0.942	0.464	0.929	88	168.239	175.034	64.295	4677.533
798...499	1pok_E239Y	1323	1343.531	366.923	241	262	404	334	61	241	262	404	334	61	5.419	20	9	8	6	6	5	4	4	3	2	0	360.176	4310	1350	351	109	49	31	23	18	14	9	1	21	11	0.144	0.765	0.959	0.65	69	12.841	1507.377	5.062	1658691.22
799...500	1pok_E239Y	1173	614.816	383.003	188	235	358	324	37	188	235	358	324	37	10.438	34	18	15	13	11	10	9	7	5	3	0	57.951	396	111	77	62	53	44	38	30	22	15	3	0	21	0.209	0.941	1	0.826	69	24.377	71.783	12.148	672.228
800...501	1pok_E239Y	1526	804.677	392.57	271	278	405	485	54	271	278	405	485	54	674.922	1420	1101	999	919	814	713	597	480	334	130	31	95.95	170	146	137	125	113	102	92	77	61	24	2	33	1201	0.545	0.999	0	0.988	75	1278.04	150.987	2861.425	50.946
803...502	1pok_E239Y	1478	1181.079	398.413	148	419	424	395	62	148	419	424	395	62	498.261	952	832	744	664	586	505	428	350	262	149	11	138.084	292	227	200	182	161	143	123	103	76	29	2	9	871	0.131	0.991	0	0.958	75	903.293	211.6	622.047	873.413
804...503	1pok_E239Y	1604	1317.199	411.263	218	346	456	457	99	218	346	456	457	99	9.376	31	18	15	13	11	8	6	4	3	2	0	66.029	488	212	80	44	31	24	19	16	14	11	0	0	21	0.296	0.771	0.769	0.754	95	23.737	67.147	7.857	3444.989
805...504	1pok_E239Y	1145	1368.059	413.927	254	249	289	247	88	254	249	289	247	88	8.997	82	20	13	9	7	5	4	3	3	2	0	807.193	13090	2592	730	228	77	42	28	21	14	7	0	26	32	0.572	0.897	1	0.891	59	44.966	5526.288	192.643	12338702.951
806...505	1pok_E239Y	927	1225.803	422.11	196	181	268	233	32	196	181	268	233	32	11.317	45	21	16	14	11	10	8	7	5	3	0	46.264	182	82	67	57	47	38	34	29	23	15	3	0	27	0.235	0.965	0.924	0.885	45	35.067	38.378	31.396	98.146
807...506	1pok_E239Y	1389	1141.765	431.364	129	265	381	480	112	129	265	381	480	112	637.15	995	922	881	830	776	718	639	513	376	205	17	152.826	325	242	210	191	177	162	145	126	98	35	3	11	946	-0.152	0.981	0	0.892	71	963.225	213.324	182.034	1699.656
808...507	1pok_E239Y	1348	618.301	431.847	234	313	404	348	26	234	313	404	348	26	209.566	491	358	309	272	241	209	175	140	104	62	12	126.061	616	210	170	149	131	115	99	84	71	38	5	0	391	0.067	0.973	0	0.958	67	424.94	127.284	837.519	855.069
810...508	1pok_E239Y	1202	1261.649	442.621	207	198	384	302	92	207	198	384	302	92	79.297	279	134	117	100	85	74	65	57	43	23	0	178.038	6418	196	54	41	36	33	30	27	21	11	0	37	147	0.703	0.806	0.961	0.994	61	189.754	1920.656	1498.448	3355105.242
811...509	1pok_E239Y	1419	528.666	442.72	125	351	399	456	61	125	351	399	456	61	153.76	298	261	237	214	189	159	127	94	65	39	11	67.201	379	129	90	73	62	53	43	37	31	23	6	4	274	-0.144	0.924	0	0.892	75	282.853	92.333	35.032	1423.929
812...510	1pok_E239Y	1491	1198.039	459.94	164	249	338	544	169	164	249	338	544	169	15.096	165	30	25	20	15	10	7	5	4	3	0	253.294	4282	568	108	53	38	29	20	16	12	8	1	15	39	-0.187	0.541	0.875	0.856	75	60.027	937.453	695.706	1178992.301
813...511	1pok_E239Y	1557	667.723	457.547	238	216	512	468	94	238	216	512	468	94	172.388	278	228	214	206	198	190	178	159	127	83	15	161.647	435	267	216	188	166	150	137	125	111	73	6	8	239	-0.298	0.938	0.222	0.959	80	250.062	184.488	85.859	4262.55
814...512	1pok_E239Y	1216	484.716	462.713	161	256	259	422	101	161	256	259	422	101	115.938	286	215	178	151	130	111	92	73	49	27	2	89.605	324	194	149	119	87	67	52	40	32	22	2	30	239	0.461	0.969	0.451	0.954	61	260.721	226.967	174.89	3952.261
815...513	1pok_E239Y	1131	1449.577	467.186	104	202	185	518	107	104	202	185	518	107	1225.356	2463	1990	1729	1577	1398	1205	1033	836	672	558	161	53.238	96	79	72	66	60	52	46	40	35	29	9	24	2140	0.168	0.995	0	0.98	56	2259.429	79.857	7762.531	56.444
816...514	1pok_E239Y	1773	1661.701	474.357	179	250	526	745	54	179	250	526	745	54	13.342	84	26	19	15	14	12	10	7	5	3	0	103.9	3489	175	115	75	58	43	33	24	14	5	0	0	33	0.579	0.945	0.698	0.885	97	43.505	45.835	147.343	401.334
817...515	1pok_E239Y	1315	1719.324	472.112	263	202	428	328	78	263	202	428	328	78	8.531	31	15	12	10	9	8	7	5	4	3	0	65.588	666	151	85	59	45	36	29	23	16	12	0	0	18	-0.072	0.836	0.587	0.734	70	21.6	30.3	13.526	340.667
818...516	1pok_E239Y	1762	718.764	476.562	42	448	684	517	41	42	448	684	517	41	165.427	327	259	237	221	204	186	157	116	76	46	2	172.793	775	324	238	197	171	149	130	107	86	49	2	19	272	0.237	0.901	0.521	0.943	92	287.609	305.109	207.303	22690.445
819...517	1pok_E239Y	1034	990.071	475.198	203	184	309	282	40	203	184	309	282	40	12.942	51	26	21	17	13	10	8	6	5	3	0	57.792	1226	82	52	40	33	28	24	20	17	12	1	0	31	-0.019	0.892	0.125	0.898	54	38.185	22.796	31.855	117.31
820...518	1pok_E239Y	989	1240.277	479.843	127	209	193	293	146	127	209	193	293	146	64.837	129	101	91	80	73	68	59	50	38	25	7	39.69	107	75	60	49	40	33	29	26	22	13	2	1	108	-0.386	0.938	0	0.74	53	114.302	42.887	31.758	218.704
822...519	1pok_E239Y	1432	1413.446	506.956	134	207	649	374	41	134	207	649	374	41	854.793	2263	1699	1345	1057	902	750	609	482	371	229	71	36.248	92	69	56	47	42	37	32	24	10	4	0	46	1906	0.23	0.993	0	0.986	71	2013.31	76.592	8019.65	79.875
824...520	1pok_E239Y	1579	469.796	512.521	164	266	381	668	80	164	266	381	668	80	14.003	44	29	21	16	13	11	9	8	7	5	2	514.374	4633	1938	762	274	112	76	58	46	37	29	5	40	33	0.319	0.85	1	0.839	84	36.369	2334.512	8.876	2290410.536
825...521	1pok_E239Y	1087	900.375	510.41	277	214	224	228	122	277	214	224	228	122	6.356	27	13	9	7	6	5	4	4	3	2	0	37.945	341	95	46	31	23	20	17	15	11	7	0	0	16	-0.212	0.906	0.824	0.781	65	19.046	23.385	8.167	88.083
826...522	1pok_E239Y	1378	1497.45	519.298	228	275	321	414	110	228	275	321	414	110	5.511	20	9	8	7	6	5	4	4	3	2	0	32.386	297	76	42	30	24	20	17	15	11	6	0	1	11	-0.152	0.778	0.98	0.6	85	13.106	33.188	5.436	593.847
827...523	1pok_E239Y	1395	1788.72	519.655	126	223	232	552	239	126	223	232	552	239	22.004	82	41	32	26	22	19	15	12	10	9	3	777.026	14675	1920	767	374	184	102	61	41	30	22	4	40	48	0.713	0.841	1	0.922	81	58.049	5401.074	89.405	18823794.711
828...524	1pok_E239Y	1689	850.697	525.986	171	326	349	606	199	171	326	349	606	199	9.024	26	20	16	12	8	6	5	4	4	3	0	161.322	2671	527	284	127	60	31	23	19	15	11	0	7	21	0.237	0.67	0.683	0.69	131	22.244	211.053	1.711	57418.997
829...525	1pok_E239Y	1669	1887.739	543.581	262	263	523	489	106	262	263	523	489	106	8.874	31	18	15	12	9	7	6	4	3	2	0	127.352	3244	136	71	54	44	36	29	24	18	12	1	0	21	0.228	0.944	0.824	0.771	92	23.304	32.565	5.864	136.072
830...526	1pok_E239Y	1358	1842.147	545.531	205	239	334	444	117	205	239	334	444	117	9.603	43	17	13	11	9	8	7	6	5	3	0	178.7	3573	366	127	68	43	30	21	17	12	4	0	45	24	0.273	0.886	1	0.958	67	30.731	1611.925	27.599	781067.084
832...527	1pok_E239Y	1166	170.856	549.641	277	223	316	281	51	277	223	316	281	51	242.912	462	398	355	315	281	252	218	170	122	76	26	81.695	149	117	108	101	93	86	76	67	55	43	7	19	420	0.248	0.993	0	0.949	58	437	116.638	130.345	206.403
833...528	1pok_E239Y	810	478.794	559.015	129	169	181	213	99	129	169	181	213	99	10.023	25	19	16	13	10	9	7	6	5	3	0	35.359	97	57	50	44	39	35	30	25	20	13	1	13	20	-0.223	0.949	1	0.603	51	21.196	58.216	1.687	327.581
834...529	1pok_E239Y	1320	1918.632	572.215	123	217	253	513	190	123	217	253	513	190	539.128	1083	858	765	684	606	530	473	398	318	233	16	81.155	151	124	112	101	91	80	69	62	54	44	3	16	942	-0.034	0.983	0	0.964	65	1020.492	114.692	2010.681	431.136
835...530	1pok_E239Y	1977	1430.57	573.695	84	491	777	554	29	84	491	777	554	29	34.775	236	63	47	41	36	31	24	17	13	8	0	568.165	11940	1337	192	96	59	46	38	32	27	20	2	64	90	0.164	0.868	1	0.975	98	124.173	5724.847	1173.062	9622495.334
836...531	1pok_E239Y	1712	1509.703	577.103	252	334	438	496	157	252	334	438	496	157	8.943	48	22	13	9	8	6	5	4	3	2	0	148.46	1959	406	149	86	63	46	37	29	21	10	0	44	28	0.623	0.824	1	0.992	90	35.378	780.911	33.257	419042.837
837...532	1pok_E239Y	820	886.685	574.341	148	145	133	211	170	148	145	133	211	170	9.128	37	21	15	12	9	7	5	4	3	2	0	20.82	64	38	31	27	23	20	18	14	8	4	0	18	25	0.697	0.95	0.679	0.827	52	28.365	36.481	11.001	222.288
838...533	1pok_E239Y	960	1337.118	575.255	232	197	264	181	68	232	197	264	181	68	11.656	35	23	18	15	12	10	8	7	5	4	0	41.736	168	76	57	46	41	36	32	28	22	14	2	11	28	0.282	0.892	0.965	0.836	53	30.094	63.226	3.708	1098.477
840...534	1pok_E239Y	1877	378.033	591.664	164	277	303	856	232	164	277	303	856	232	882.573	1610	1295	1188	1100	1016	912	789	662	566	462	81	137.14	240	197	182	169	158	144	126	108	92	64	15	42	1384	0.479	0.994	0	0.972	94	1479.734	200.309	4380.642	656.128
842...535	1pok_E239Y	1256	919.638	599.292	241	211	383	347	56	241	211	383	347	56	7.896	33	15	11	10	8	7	6	5	4	2	0	312.893	6407	874	201	73	46	37	31	26	20	13	2	1	17	-0.143	0.283	0.897	0.494	82	20.171	136.341	14.995	169478.859
845...536	1pok_E239Y	1431	799.762	613.54	68	138	453	659	73	68	138	453	659	73	13.433	32	25	22	19	16	13	10	7	5	3	0	254.475	4572	757	195	64	38	29	25	21	16	8	0	4	27	-0.089	0.673	0.79	0.455	72	28.167	475.125	2.028	266276.498
846...537	1pok_E239Y	1094	976.228	611.329	232	188	310	298	51	232	188	310	298	51	226.815	708	381	323	283	258	230	196	151	100	54	13	53.356	259	96	74	61	53	46	41	33	24	11	1	4	458	-0.291	0.805	0	0.972	54	547.148	59.222	4743.867	1564.469
847...538	1pok_E239Y	1555	1112.966	619.73	251	229	488	490	78	251	229	488	490	78	235.394	709	453	370	298	253	217	174	132	100	70	10	135.471	2417	270	116	80	64	55	48	42	32	17	0	0	492	0.222	0.908	0	0.983	78	541.115	77.333	2565.256	1352.222
849...539	1pok_E239Y	1459	846.949	623.456	239	192	511	465	24	239	192	511	465	24	446.23	767	641	594	539	494	452	415	372	316	241	58	100.768	235	136	125	117	108	98	90	83	76	68	18	2	676	-0.173	0.98	0	0.941	73	702.863	112.425	656.365	483.285
851...540	1pok_E239Y	1154	894.445	633.108	108	231	263	416	113	108	231	263	416	113	493.205	823	730	680	639	607	553	473	382	275	169	38	132.131	197	171	162	156	150	144	136	124	103	71	10	8	762	-0.389	0.995	0	0.968	58	783.741	159.138	306.468	219.636
852...541	1pok_E239Y	1933	682.775	642.825	226	353	671	579	58	226	353	671	579	58	12.186	51	23	17	15	12	10	9	7	5	3	0	230.369	2248	711	356	163	84	54	35	28	21	14	1	76	30	0.517	0.972	1	0.937	102	38.902	1457.657	31.853	170998.578
853...542	1pok_E239Y	1226	340.294	641.294	150	169	200	509	174	150	169	200	509	174	667.549	1357	1135	1005	899	775	653	551	464	328	191	61	123.455	274	177	164	151	140	129	116	103	88	55	12	20	1212	0.336	0.997	0	0.981	60	1275.85	180.433	1954.727	232.946
854...543	1pok_E239Y	1593	470.62	650.464	168	326	526	508	29	168	326	526	508	29	741.318	1549	1185	1076	968	857	747	645	536	394	255	38	101.377	192	147	134	124	113	104	93	81	68	54	4	32	1296	-0.088	0.988	0	0.987	79	1383.62	152.367	4170.615	493.523
856...544	1pok_E239Y	1384	596.36	646.651	182	223	277	545	126	182	223	277	545	126	70.016	246	123	96	81	70	62	55	49	40	29	7	45.461	206	72	55	49	44	40	36	31	27	19	3	45	147	0.276	0.94	0.391	0.954	70	183.6	128.057	612.011	2337.825
857...545	1pok_E239Y	1104	726.767	656.592	231	284	386	168	23	231	284	386	168	23	6.756	18	12	10	9	7	6	5	4	3	2	0	39.773	290	75	50	40	34	31	27	23	19	9	0	1	14	0.116	0.908	1	0.668	59	15.271	41.085	1.282	364.145
858...546	1pok_E239Y	1407	796.551	663.763	192	227	529	408	28	192	227	529	408	28	10.138	26	19	17	14	12	9	7	5	4	2	0	91.006	746	236	120	79	53	41	33	27	21	15	3	3	21	-0.068	0.506	0.633	0.637	96	22.385	47.375	1.924	6350.755
860...547	1pok_E239Y	1519	1205.6	693.574	122	402	616	311	27	122	402	616	311	27	29.068	79	54	44	37	32	28	24	18	12	7	1	171.575	2464	451	126	71	53	46	41	34	30	17	2	1	61	0.038	0.48	0.149	0.865	75	66.773	105.587	22.015	37378.722
861...548	1pok_E239Y	1434	450.651	698.323	250	308	372	398	78	250	308	372	398	78	10.773	98	23	14	11	8	7	5	4	3	2	0	164.709	3595	333	132	71	52	42	36	30	17	5	0	36	34	0.768	0.85	0.903	0.997	72	56.278	1176.653	414.478	1377230.004
864...549	1pok_E239Y	931	1154.108	701.412	168	155	254	277	58	168	155	254	277	58	16.813	38	31	27	23	18	15	12	10	8	6	2	47.253	155	81	68	56	50	44	38	32	26	19	4	1	33	0.004	0.942	0.543	0.705	59	34.847	40.508	2.807	205.436
865...550	1pok_E239Y	883	1251.865	705.921	128	60	223	387	76	128	60	223	387	76	34.773	82	56	46	40	36	33	30	26	22	17	9	42.861	104	68	56	48	43	40	37	34	31	25	8	2	63	0.05	0.958	0.088	0.936	45	69.711	42.911	28.828	158.17
866...551	1pok_E239Y	1324	580.566	716.392	82	334	376	441	64	82	334	376	441	64	11.958	115	19	16	14	12	10	9	6	4	3	0	24.808	427	40	27	23	19	16	14	12	10	5	0	0	24	-0.226	0.771	0.015	0.866	70	49.7	11.629	682.039	25.119
868...552	1pok_E239Y	1085	682.003	723.253	167	242	433	208	15	167	242	433	208	15	397.44	722	654	613	554	475	375	318	266	212	144	34	105.163	216	155	135	126	115	104	95	88	75	53	5	5	677	-0.208	0.977	0	0.946	55	695.545	131	198.284	790.909
869...553	1pok_E239Y	1666	737.844	721.008	249	290	524	507	60	249	290	524	507	60	1362.199	2718	2197	1954	1744	1515	1326	1158	1002	834	569	91	86.709	143	124	114	106	96	88	79	68	59	51	10	21	2320	-0.529	0.986	0	0.987	82	2446.439	116.146	10876.685	271.759
870...554	1pok_E239Y	913	856.67	718.422	198	235	219	172	77	198	235	219	172	77	82.882	187	140	116	105	96	84	70	54	42	29	10	63.166	145	100	86	77	71	63	56	48	41	24	5	11	153	0.232	0.984	0	0.944	47	164.872	97.234	85.643	322.435
871...555	1pok_E239Y	1544	1128.952	739.646	207	164	336	721	95	207	164	336	721	95	39.933	747	60	31	28	26	23	20	17	13	9	0	553.198	20190	971	359	106	65	50	41	35	28	21	3	56	133	0.285	0.774	1	0.995	76	330.618	6614.697	27671.131	28833227.422
872...556	1pok_E239Y	1451	1039.282	745.814	288	316	468	323	12	288	316	468	323	12	7.487	29	13	10	9	8	7	6	5	4	3	0	373.167	5577	1140	394	139	68	48	36	27	22	9	0	22	17	0.07	0.571	0.96	0.882	74	20.784	1387.892	11.386	4018301.799
873...557	1pok_E239Y	1222	1343.58	757.111	215	186	383	346	74	215	186	383	346	74	488.405	885	730	651	601	554	509	461	395	304	219	51	93.687	154	128	119	109	100	93	85	77	71	60	29	32	792	0.071	0.996	0	0.984	60	826.367	133.45	508.366	153.781
874...558	1pok_E239Y	1700	606.127	757.718	218	329	728	344	44	218	329	728	344	44	15.262	91	26	22	19	16	13	11	8	7	5	0	892.06	24521	2305	514	161	56	29	23	19	15	8	0	38	33	0.479	0.772	0.966	0.944	87	47	6880.517	237.678	49158075.445
875...559	1pok_E239Y	1185	992.473	757.281	206	217	273	333	132	206	217	273	333	132	8.089	43	15	12	10	8	6	5	4	3	2	0	116.365	2458	190	59	41	31	25	22	18	11	4	0	9	18	0.148	0.512	0.966	0.972	64	24.922	276.797	55.916	234435.287
876...560	1pok_E239Y	822	765.88	757.766	161	175	176	210	88	161	175	176	210	88	914.099	2018	1715	1465	1250	1057	856	691	545	394	197	46	85.669	151	127	116	109	101	93	81	68	55	32	4	20	1853	0.433	0.999	0	0.977	40	1925.875	134.925	2590.809	53.669
877...561	1pok_E239Y	1490	660.34	761.787	226	218	437	530	49	226	218	437	530	49	8.387	39	15	13	11	8	7	6	5	4	3	0	220.136	4559	584	157	60	31	23	19	16	13	11	0	42	18	0.49	0.799	0.754	0.974	81	24.457	1619.852	35.335	2135704.102
878...562	1pok_E239Y	1618	423.939	769.804	174	215	494	664	47	174	215	494	664	47	735.7	1410	1171	1068	950	847	763	675	529	382	264	61	94.512	336	164	135	111	97	84	75	65	52	40	4	20	1241	0.007	0.957	0	0.994	80	1299.4	154.287	2176.64	2141.505
879...563	1pok_E239Y	997	709.293	770.068	73	131	228	482	64	73	131	228	482	64	12.038	57	18	15	13	12	11	10	8	7	5	1	91.938	1048	233	93	58	39	28	22	17	13	10	5	0	26	0.094	0.778	0.508	0.92	50	36.92	39.06	80.394	938.416
880...564	1pok_E239Y	1093	495.847	776.989	172	215	371	297	12	172	215	371	297	12	1477.653	2683	2251	2021	1911	1731	1553	1344	1172	916	462	114	93.932	153	139	132	124	111	99	86	76	67	31	3	17	2501	0.272	0.999	0	0.964	55	2601.618	140.2	2476.163	42.887
883...565	1pok_E239Y	1041	1127.996	785.736	150	135	190	475	70	150	135	190	475	70	20.801	51	34	31	27	23	20	17	14	11	8	2	42.019	190	76	60	51	43	38	33	27	22	11	2	0	38	0.169	0.986	0.017	0.849	58	41.966	29.931	13.62	23.271
884...566	1pok_E239Y	1049	1052.501	791.23	94	224	201	326	182	94	224	201	326	182	1134.646	2478	1727	1564	1434	1306	1184	1061	912	675	409	86	96.563	168	137	127	120	112	102	93	86	70	37	3	22	1856	-0.164	0.988	0	0.986	51	2060.02	139.451	22771.902	305.542
887...567	1pok_E239Y	1074	751.08	803.585	202	208	247	298	102	202	208	247	298	102	872.742	1784	1335	1227	1146	1046	935	794	666	498	251	53	80.018	164	128	115	104	95	84	74	63	52	15	0	10	1444	-0.171	0.956	0	0.959	54	1567.111	107.111	7878.802	968.506
888...568	1pok_E239Y	1999	1695.88	816.387	312	370	678	527	69	312	370	678	527	69	12.592	40	26	21	17	13	10	8	6	5	3	0	485.666	15146	945	181	61	40	30	25	21	18	6	0	15	29	0.564	0.41	0.472	0.986	109	30.743	1312.945	6.026	10917157.924
889...569	1pok_E239Y	1450	936.795	818.556	249	237	357	501	77	249	237	357	501	77	1256.669	2714	2391	2045	1663	1394	1242	986	714	478	261	63	101.635	198	166	148	127	110	98	89	79	60	41	6	52	2546	0.375	0.998	0	0.959	74	2607.243	177.716	1824.562	128.663
893...570	1pok_E239Y	1430	347.168	851.371	197	180	657	343	32	197	180	657	343	32	29.085	84	44	38	34	31	28	25	23	19	14	2	128.825	1442	388	131	56	46	41	36	33	29	24	4	54	52	0.711	0.935	0.989	0.973	73	62.795	841.425	81.314	166843.148
895...571	1pok_E239Y	1476	1120.546	864.509	232	241	437	470	74	232	241	437	470	74	130.274	279	206	185	170	155	132	109	89	73	52	9	93.837	352	152	130	115	98	84	74	65	56	42	7	0	225	0.418	0.98	0	0.946	73	243.712	122.26	202.588	724.987
898...572	1pok_E239Y	1295	1704.194	867.42	194	285	329	378	85	194	285	329	378	85	8.534	48	19	13	10	8	6	5	4	3	2	0	49.202	445	95	72	55	39	32	28	23	19	8	0	0	24	0.483	0.961	0.961	0.845	68	29.397	38.015	36.475	154.338
899...573	1pok_E239Y	1022	1437.593	875.911	135	249	296	282	39	135	249	296	282	39	559.389	1006	883	796	726	674	615	534	437	304	126	22	73.938	143	117	107	97	86	77	72	65	41	9	1	19	931	0.462	0.993	0	0.981	50	964.12	118.3	388.506	236.05
900...574	1pok_E239Y	1601	803.341	894.184	155	287	439	513	179	155	287	439	513	179	9.197	28	19	16	13	10	7	6	4	3	3	0	103.002	3041	191	106	69	47	35	25	20	16	9	0	13	20	-0.08	0.706	1	0.623	115	21.948	183.4	3.893	32304.953
901...575	1pok_E239Y	805	1087.203	887.634	66	173	186	262	108	66	173	186	262	108	192.176	393	289	260	244	227	211	194	172	111	39	7	243.082	2143	388	303	253	219	186	160	135	111	65	4	13	312	0.349	0.774	0.574	0.967	41	339	630.951	577.756	291210.242
902...576	1pok_E239Y	1120	605.438	894.298	167	230	216	331	150	167	230	216	331	150	39.652	120	72	56	49	42	37	31	24	19	13	1	71.229	1719	82	50	41	35	31	27	25	22	16	4	22	88	0.058	0.643	0.389	0.96	56	100.911	478.589	85.903	326507.063
903...577	1pok_E239Y	1293	846.705	904.527	59	304	344	466	100	59	304	344	466	100	8.147	31	16	12	10	8	7	6	5	4	2	0	18.394	42	30	26	23	21	19	17	15	11	4	0	0	19	-0.27	0.962	0.056	0.799	64	22.891	15.047	13.254	8.326
904...578	1pok_E239Y	1758	1215.13	905.475	259	274	613	503	86	259	274	613	503	86	64.423	296	89	80	74	68	62	58	51	41	23	4	216.541	2686	529	216	150	113	89	71	59	46	34	4	64	117	0.694	0.962	1	0.996	87	181.943	1508.368	2337.227	377735.313
905...579	1pok_E239Y	909	1480.585	899.055	154	126	200	323	93	154	126	200	323	93	107.327	203	169	153	138	122	109	95	83	65	40	4	77.611	184	123	107	96	87	77	69	59	43	29	4	8	180	-0.131	0.965	0	0.923	44	188.205	108.159	41.981	808.407
906...580	1pok_E239Y	1280	99.221	905.197	152	305	237	368	196	152	305	237	368	196	79.439	177	139	119	102	91	80	67	52	35	20	5	82.127	263	156	117	98	83	74	66	59	44	20	2	7	155	-0.014	0.926	0.203	0.909	68	163.471	115.515	39.69	2179.456
907...581	1pok_E239Y	1555	447.775	913.547	247	297	303	592	92	247	297	303	592	92	15.575	69	32	23	19	16	13	10	7	5	3	0	58.201	326	130	87	65	50	43	37	31	23	10	0	8	45	-0.147	0.747	0.676	0.942	77	54.844	76.779	49.326	4179.679
908...582	1pok_E239Y	818	668.54	910.643	81	105	182	330	98	81	105	182	330	98	46.186	112	77	66	57	51	46	39	32	26	14	3	74.011	188	130	111	95	80	68	60	52	41	20	1	8	88	0.417	0.992	1	0.961	40	97.75	128.425	47.987	303.694
909...583	1pok_E239Y	1571	1042.988	919.126	220	226	362	686	49	220	226	362	686	49	675.969	1374	1055	931	830	748	691	605	506	394	296	67	129.6	344	188	166	152	140	128	115	103	89	72	14	17	1154	0.097	0.986	0	0.986	78	1253.321	179.256	4583.5	898.319
910...584	1pok_E239Y	1470	1516.081	929.674	245	250	338	491	112	245	250	338	491	112	77.165	242	129	110	98	86	75	63	53	40	25	4	105.21	1314	215	131	94	72	58	49	43	35	23	5	29	147	0.583	0.843	0.633	0.98	78	169.808	260.628	646.335	38053.9
911...585	1pok_E239Y	1128	1162.807	932.484	100	148	301	476	88	100	148	301	476	88	62.872	193	84	77	72	68	64	60	55	49	29	4	192.958	3082	299	159	128	103	85	70	62	52	30	4	44	97	0.813	0.926	1	0.967	59	127.288	1447.61	911.222	801306.238
917...586	1pok_E239Y	1474	167.295	966.478	133	357	352	509	100	133	357	352	509	100	99.767	364	191	142	117	106	92	77	63	46	27	5	93.978	285	167	138	122	108	94	78	58	42	17	0	7	224	0.313	0.978	0	0.96	74	261.757	144.662	1390.265	919.089
918...587	1pok_E239Y	1037	1049.413	965.383	177	173	241	313	114	177	173	241	313	114	838.947	1565	1382	1289	1169	1025	854	706	577	422	218	59	140.546	259	215	197	183	166	155	138	117	79	35	1	16	1425	0.256	0.997	0	0.981	51	1462.059	215.471	1493.742	294.406
921...588	1pok_E239Y	1739	472.1	998.845	180	458	577	369	120	180	458	577	369	120	15.326	64	30	23	19	17	13	10	8	6	4	0	421.43	4118	1497	705	348	144	55	33	23	17	12	1	22	37	-0.103	0.88	0.931	0.873	91	43.077	1499.758	43.719	541837.436
922...589	1pok_E239Y	1712	1922.073	998.116	204	349	390	534	208	204	349	390	534	208	1265.726	2653	2104	1852	1588	1435	1288	1137	963	734	324	22	116.71	220	181	166	148	136	123	109	94	76	29	2	10	2257	0.277	0.998	0	0.988	85	2379.965	177.2	12820.622	91.266
923...590	1pok_E239Y	1452	423.883	994.123	267	311	550	270	29	267	311	550	270	29	17.8	66	34	26	23	20	16	12	9	6	4	0	99.305	2320	145	57	45	39	34	29	24	19	13	2	19	43	-0.21	0.519	0.746	0.862	73	50.247	447.164	34.734	476534.466
925...591	1pok_E239Y	1539	652.926	999.097	259	256	374	468	141	259	256	374	468	141	15.075	65	29	23	19	15	12	10	8	7	4	0	192.116	2840	548	174	75	54	45	40	34	20	5	0	11	36	0.207	0.735	0.955	0.956	78	43.808	561.731	63.643	290673.94
928...592	1pok_E239Y	1446	1727.785	1008.857	97	286	264	657	116	97	286	264	657	116	331.544	814	634	489	418	360	300	245	195	158	114	37	127.463	448	211	173	152	137	119	102	84	68	53	13	27	684	-0.295	0.911	0	0.955	73	723.356	226.11	892.175	9718.152
929...593	1pok_E239Y	1173	312.019	1006.213	173	230	367	357	30	173	230	367	357	30	2403.669	4849	3754	3349	3043	2764	2523	2227	1851	1413	843	169	89.363	145	124	115	108	101	94	84	75	67	49	8	0	3979	-0.268	0.993	0	0.984	58	4231.328	109.586	51769.565	104.691
931...594	1pok_E239Y	1535	1245.706	1018.222	309	488	375	299	40	309	488	375	299	40	15.422	38	28	24	19	16	14	12	10	8	5	0	96.067	2151	148	91	72	61	51	43	36	30	17	1	0	31	0.053	0.977	0.749	0.759	94	33.138	36.702	3.843	62.422
932...595	1pok_E239Y	1020	1359.054	1010.852	119	184	302	327	65	119	184	302	327	65	50.414	111	82	75	67	58	50	43	37	28	15	1	103.984	303	169	141	126	114	104	92	75	64	38	4	5	88	0.544	0.988	1	0.826	52	94.404	150.827	38.779	751.143
933...596	1pok_E239Y	898	1685.166	1014.62	116	172	290	235	74	116	172	290	235	74	459.834	959	767	673	601	543	493	406	319	230	115	29	162.171	326	259	229	213	192	175	152	127	88	39	4	15	829	-0.659	0.987	0	0.982	44	858.341	253.886	762.952	1254.783
934...597	1pok_E239Y	1017	110.639	1023.814	164	205	276	310	42	164	205	276	310	42	13.083	34	23	20	17	15	13	11	8	6	4	0	33.115	173	56	44	37	33	29	26	23	19	11	1	0	26	0.233	0.987	0.584	0.722	59	28.339	27.237	4.834	19.808
935...598	1pok_E239Y	1201	255.378	1033.571	109	254	248	416	141	109	254	248	416	141	55.535	162	103	86	73	63	50	39	32	24	18	3	54.125	271	91	70	61	54	48	43	36	27	15	2	0	114	-0.342	0.962	0	0.92	59	128.305	45.542	165.975	107.943
938...599	1pok_E239Y	1245	562.392	1050.981	143	165	238	450	230	143	165	238	450	230	123.75	368	226	190	160	139	121	96	73	51	26	3	131.969	368	230	196	168	148	127	108	89	69	33	0	1	262	-0.127	0.961	0.031	0.936	61	298.77	183.541	868.472	2175.658
939...600	1pok_E239Y	1031	486.127	1048.782	134	245	279	279	80	134	245	279	279	80	14.545	51	33	28	19	13	9	7	6	5	3	1	30.272	109	51	39	35	32	28	25	23	19	8	0	6	38	0.173	0.931	0.553	0.909	54	42.981	43.019	14.981	292.129
940...601	1pok_E239Y	995	71.318	1052.556	69	242	254	323	83	69	242	254	323	83	453.46	1036	885	795	655	519	394	296	238	159	84	28	78.575	145	115	108	101	93	82	71	64	52	30	7	5	946	0.527	0.998	0	0.96	50	980.58	109.48	611.564	77.49
941...602	1pok_E239Y	1258	1371.487	1053.433	177	282	292	410	82	177	282	292	410	82	9.514	54	19	13	11	9	7	6	5	4	2	0	78.79	1557	162	89	62	47	38	31	26	21	15	1	0	28	-0.19	0.859	0.806	0.961	63	36.714	38.952	44.458	401.252
942...603	1pok_E239Y	1003	620.355	1050.765	137	201	282	316	48	137	201	282	316	48	110.894	263	209	179	156	132	106	79	55	40	30	7	122.305	431	222	184	152	130	107	89	72	57	44	11	0	223	0.344	0.975	0.172	0.923	52	237.135	181.596	135.424	1875.548
944...604	1pok_E239Y	1047	1268.595	1071.132	127	110	298	384	106	127	110	298	384	106	536.647	1043	896	812	691	585	509	456	380	289	211	45	188.11	971	284	235	205	176	157	143	131	115	89	20	5	939	-0.393	0.952	0	0.943	52	979.75	287.904	713.303	7976.895
945...605	1pok_E239Y	1180	1479.953	1079.536	226	216	370	321	27	226	216	370	321	27	14.532	99	26	20	17	13	11	9	8	6	5	1	161.763	5729	197	80	61	51	43	35	27	15	4	0	22	37	0.188	0.643	1	0.996	60	55.95	746.217	306.314	855524.336
946...606	1pok_E239Y	1331	190.933	1085.206	215	342	319	336	89	215	342	319	336	89	10.017	78	19	14	12	10	8	6	5	3	2	0	81.684	2169	135	51	36	29	22	16	12	5	2	0	13	27	-0.337	0.316	0.439	0.668	69	40.232	246.275	186.41	257423.33
947...607	1pok_E239Y	1125	1192.6	1079.847	147	152	198	438	160	147	152	198	438	160	148.389	292	211	194	183	172	156	141	128	106	62	4	76.379	386	139	109	88	72	62	54	46	40	24	0	3	226	-0.313	0.865	0.033	0.873	57	246.965	100.281	385.227	2952.412
948...608	1pok_E239Y	1159	589.132	1084.104	125	184	324	434	74	125	184	324	434	74	85.77	300	155	133	110	94	76	64	51	36	21	2	120.869	2077	222	149	120	100	74	54	37	28	14	0	4	180	-0.214	0.851	0.408	0.98	58	223.5	200.207	960.698	12417.337
949...609	1pok_E239Y	1510	1143.383	1090.977	121	184	314	728	141	121	184	314	728	141	138.134	950	221	170	150	133	114	99	85	62	34	3	152.175	1685	484	189	86	63	54	45	37	27	10	1	37	362	0.721	0.983	1	0.993	75	585.747	695.853	25818.509	19468.472
950...610	1pok_E239Y	1255	254.246	1089.037	169	280	402	314	53	169	280	402	314	53	11.92	47	23	17	14	12	10	8	7	5	3	0	70.284	408	205	97	56	44	38	32	22	17	8	1	0	30	0.191	0.877	0.912	0.899	64	36.328	81.094	24.845	2055.772
951...611	1pok_E239Y	1553	1834.384	1095.207	48	310	318	738	109	48	310	318	738	109	108.58	438	202	162	136	112	96	82	67	49	27	2	118.501	1764	247	164	111	86	69	57	47	38	15	2	8	236	0.61	0.989	0.712	0.979	78	291.346	249.372	2785.79	1684.49
952...612	1pok_E239Y	1184	1884.306	1093.766	165	211	334	362	86	165	211	334	362	86	84.021	222	162	142	120	94	73	56	42	32	19	7	83.169	349	154	117	96	83	72	60	50	39	30	8	0	176	-0.466	0.913	0.032	0.932	60	189.767	90.617	141.512	1372.87
954...613	1pok_E239Y	1504	75.584	1104.837	39	327	402	622	80	39	327	402	622	80	509.877	1103	924	827	697	590	505	393	308	209	106	14	83.83	141	121	114	107	99	90	79	67	57	32	3	25	985	-0.097	0.998	0	0.949	77	1040.558	121.857	1226.169	39.499
955...614	1pok_E239Y	1382	1310.052	1099.912	197	268	465	372	50	197	268	465	372	50	437.532	941	754	662	582	498	425	351	284	222	146	27	122.007	392	216	173	151	134	117	95	73	57	39	5	22	806	-0.309	0.977	0	0.958	69	854.971	246.841	1149.304	2452.163
956...615	1pok_E239Y	1433	497.712	1102.221	153	222	210	639	182	153	222	210	639	182	20.486	53	33	29	25	23	21	18	15	12	8	1	123.491	897	272	134	105	86	72	63	56	49	39	4	28	36	0.419	0.759	1	0.919	83	40.337	334.94	17.983	96629.743
957...616	1pok_E239Y	1084	1934.949	1102.656	225	189	396	257	10	225	189	396	257	10	386.056	707	599	543	486	444	402	347	288	229	170	27	158.648	427	234	212	198	181	165	151	135	110	45	2	0	628	0.305	0.996	0	0.948	55	658.727	214.709	496.344	363.261
958...617	1pok_E239Y	1276	311.048	1107.099	198	294	465	255	39	198	294	465	255	39	421.647	886	731	589	512	454	401	349	292	235	180	53	100.088	176	149	132	117	107	98	91	84	74	57	8	24	790	0.416	0.999	0	0.985	63	828.19	154.111	678.408	83.813
959...618	1pok_E239Y	1419	1008.001	1110.698	157	263	506	443	21	157	263	506	443	21	720.881	1324	1133	1020	932	835	742	649	554	426	273	47	124.743	244	189	169	151	136	123	112	99	86	65	8	21	1194	0.032	0.987	0	0.987	70	1233.529	187.614	998.706	946.923
961...619	1pok_E239Y	1234	125.554	1118.792	208	293	248	332	126	208	293	248	332	126	6.544	20	11	9	8	7	6	5	4	4	3	0	60.236	970	117	63	48	41	36	30	23	15	7	0	2	14	0.13	0.781	0.928	0.759	70	15.7	63.586	2.524	2665.814
962...620	1pok_E239Y	1525	1497.694	1125.271	260	300	379	460	103	260	300	379	460	103	14.952	174	24	20	17	14	11	9	7	5	3	0	371.51	15267	704	120	52	42	36	31	26	20	10	0	49	34	0.346	0.779	1	0.994	76	76.421	4569.855	1455.981	15484521.334
963...621	1pok_E239Y	950	862.99	1139.084	127	212	236	265	95	127	212	236	265	95	8.802	34	19	13	10	8	7	6	5	4	3	0	30.227	92	49	42	38	34	30	26	22	16	11	1	12	24	0.51	0.969	0.943	0.861	50	27.22	44.62	8.932	175.876
964...622	1pok_E239Y	1570	281.439	1151.927	276	240	389	561	74	276	240	389	561	74	444.001	949	784	725	621	499	393	325	267	200	144	19	96.987	175	158	147	136	122	99	79	62	45	29	4	18	822	0.213	0.998	0	0.988	78	872.436	155.513	1257.989	109.096
965...623	1pok_E239Y	976	1028.067	1153.831	144	196	190	313	108	144	196	190	313	108	610.282	1146	865	803	742	689	635	583	537	455	254	42	89.475	158	133	119	112	106	97	86	77	66	25	2	8	932	0.058	0.991	0	0.975	48	1016	123	3177.417	235.292
966...624	1pok_E239Y	1825	1276.997	1159.769	202	409	781	374	11	202	409	781	374	11	11.511	46	22	18	14	11	10	8	7	5	4	0	372.959	4727	1139	469	180	79	51	41	33	25	12	0	28	26	0.743	0.678	1	0.942	97	29.784	1123.072	20.231	2295722.933
967...625	1pok_E239Y	1304	1327.403	1164.406	147	237	360	384	149	147	237	360	384	149	8.892	51	17	14	11	9	7	6	5	4	3	0	424.88	6599	1503	517	187	86	53	39	27	21	15	1	13	19	-0.011	0.527	0.959	0.892	82	23.854	1111.915	39.32	2886251.761
968...626	1pok_E239Y	1640	825.103	1168.441	162	267	267	705	217	162	267	267	705	217	13.291	64	25	20	17	14	11	8	7	5	3	0	125.259	3397	368	121	55	36	26	18	14	11	9	0	10	32	-0.103	0.83	1	0.955	83	41.855	330.988	65.353	40099.675
969...627	1pok_E239Y	1246	1731.389	1165.605	177	162	246	548	93	177	162	246	548	93	760.335	1391	1213	1087	997	899	783	662	530	403	311	59	121.547	212	176	159	146	134	122	111	99	84	68	9	31	1273	0.135	0.998	0	0.966	61	1324.951	187.246	1326.178	120.153
970...628	1pok_E239Y	1499	1544.155	1176.149	212	204	335	605	112	212	204	335	605	112	167.392	311	243	216	201	188	173	157	140	122	75	15	127.209	305	184	164	150	140	128	114	101	88	69	22	23	263	-0.082	0.983	0	0.937	78	276.538	176.295	105.043	1029.003
971...629	1pok_E239Y	1742	1111.886	1185.982	132	280	667	594	44	132	280	667	594	44	774.511	2274	1222	1080	976	904	819	704	570	414	256	37	207.665	7204	199	145	117	102	89	78	70	59	40	4	37	1309	0.277	0.654	0.418	1	86	1551.081	1689.674	54811.47	4366298.034
972...630	1pok_E239Y	857	1447.679	1184.64	211	165	228	185	51	211	165	228	185	51	256.005	462	390	348	322	294	267	239	209	154	100	20	87.824	156	121	114	107	100	92	82	74	64	45	13	10	415	0.395	0.997	0	0.955	43	436.349	120.163	217.948	91.904
973...631	1pok_E239Y	1505	1399.712	1191.227	28	290	480	623	64	28	290	480	623	64	250.216	548	404	359	326	294	259	226	178	126	75	3	83.695	182	132	118	105	95	86	76	64	51	33	2	14	452	-0.002	0.993	0	0.948	75	495.293	127.88	831.007	166.266
975...632	1pok_E239Y	1153	1498.648	1194.944	166	193	196	401	178	166	193	196	401	178	160.892	345	262	226	204	187	171	154	131	79	32	4	135.544	268	209	189	171	153	140	128	111	88	41	4	20	292	-0.055	0.985	0	0.947	58	313.759	202.138	223.838	1095.291
976...633	1pok_E239Y	1411	425.35	1204.527	204	239	457	442	32	204	239	457	442	32	871.763	1712	1474	1297	1107	979	847	721	604	505	319	71	85.911	148	125	114	105	95	86	76	65	59	51	13	23	1559	-0.221	0.993	0	0.97	71	1616.056	123.831	1915.602	186.986
977...634	1pok_E239Y	1361	1807.77	1208.464	168	348	463	319	31	168	348	463	319	31	599.621	1432	851	756	694	638	588	539	489	434	352	118	122.979	344	193	164	147	133	119	105	92	79	60	12	16	934	0.127	0.945	0	0.988	67	1068	178.433	15175.224	3670.514
978...635	1pok_E239Y	899	1346.715	1208.968	182	127	193	323	57	182	127	193	323	57	27.23	81	48	39	33	29	25	22	17	14	9	1	60.719	726	123	71	46	38	34	31	28	25	21	7	11	59	0.177	0.603	0.351	0.995	44	66.932	110.341	28.518	22382.634
984...636	1pok_E239Y	1228	1843.904	1243.081	206	195	280	419	102	206	195	280	419	102	15.2	53	28	24	20	17	13	11	9	6	4	0	162.764	2383	542	76	44	39	33	29	25	19	14	1	31	34	0.173	0.88	0.971	0.854	60	39.217	1088.533	20.97	359829.082
985...637	1pok_E239Y	1513	1169.858	1253.279	136	138	411	699	72	136	138	411	699	72	764.545	1605	1359	1144	971	834	717	609	483	378	297	70	81.482	161	137	116	97	85	75	66	57	50	42	11	25	1487	-0.027	0.997	0	0.987	75	1542.307	142.627	961.626	95.834
986...638	1pok_E239Y	1107	1706.125	1268.5	215	174	342	325	35	215	174	342	325	35	2944.065	4883	4184	3980	3716	3488	3188	2861	2450	1888	1137	278	89.029	146	123	114	105	98	93	88	82	73	41	9	12	4356	0.519	0.996	0	0.978	54	4529.537	119.815	23792.508	159.929
989...639	1pok_E239Y	802	1871.038	1274.752	106	126	194	271	90	106	126	194	271	90	19.704	65	35	29	25	21	18	15	13	10	6	1	50.272	200	74	61	53	50	47	45	41	35	25	3	0	40	0.483	0.988	0.749	0.874	39	48.205	44.436	57.855	41.272
991...640	1pok_E239Y	1158	203.592	1285.37	133	219	273	411	89	133	219	273	411	89	9.15	26	16	14	12	10	9	7	6	4	3	0	23.672	122	45	34	25	20	18	16	15	12	7	1	14	18	0.306	0.792	0.348	0.699	84	19.774	28.548	3.913	536.152
993...641	1pok_E239Y	1272	1389.544	1288.843	197	166	481	353	46	197	166	481	353	46	748.004	1251	1130	1032	944	858	786	684	577	447	314	94	127.916	282	178	162	148	136	127	118	108	95	78	36	5	1182	0.18	0.993	0	0.917	68	1207.029	163	432.234	404.824
994...642	1pok_E239Y	1384	463.308	1292.492	165	231	577	352	30	165	231	577	352	30	210.123	484	348	310	277	245	215	174	134	100	79	13	89.031	305	159	128	109	93	81	70	61	49	27	0	8	372	-0.327	0.935	0	0.946	70	402.5	127.214	918.507	1909.197
996...643	1pok_E239Y	1002	1311.733	1299.732	137	172	390	238	46	137	172	390	238	46	918.926	1731	1434	1206	1073	1005	912	812	728	622	505	76	134.759	245	202	178	155	136	122	114	107	99	87	41	28	1550	0.002	0.994	0	0.98	49	1624.347	213.592	2788.267	491.18
997...644	1pok_E239Y	1252	1167.916	1304.753	145	176	352	506	57	145	176	352	506	57	1043.659	1885	1572	1449	1303	1170	1042	916	800	653	487	142	97.792	159	134	123	114	106	98	91	82	72	62	19	38	1682	0.467	0.998	0	0.985	62	1759.726	142.548	3467.102	90.861
998...645	1pok_E239Y	943	408.921	1304.388	74	157	293	362	46	74	157	293	362	46	30.839	101	61	45	36	29	24	21	18	16	13	3	103.946	1038	261	136	85	60	45	39	35	30	23	3	0	71	-0.044	0.842	0.231	0.911	47	82.191	60.213	76.836	1395.529
999...646	1pok_E239Y	1296	1511.01	1316.883	164	212	408	414	76	164	212	408	414	76	71.257	187	130	106	86	74	65	57	47	36	24	4	78.394	490	177	109	82	65	54	45	38	32	19	1	2	152	0.066	0.914	0.291	0.928	66	164.364	129.727	76.686	3319.592
1001...647	1pok_E239Y	844	498.262	1313.671	64	212	223	269	55	64	212	223	269	55	310.669	612	473	438	412	376	343	282	224	166	112	20	150.745	362	247	219	197	175	155	135	113	77	32	2	0	491	0.136	0.991	0	0.931	41	525.463	209.195	1299.468	668.108
1002...648	1pok_E239Y	1835	166.975	1327.677	209	318	639	588	48	209	318	639	588	48	14.26	42	23	20	18	17	14	12	10	7	4	0	304.106	2714	933	549	326	180	91	54	39	28	19	1	0	27	0.236	0.843	0.828	0.871	98	31.439	467.041	14.899	96340.345
1006...649	1pok_E239Y	848	627.935	1346.643	85	163	202	255	122	85	163	202	255	122	23.329	135	43	34	28	23	19	16	13	10	6	0	32.915	95	52	44	39	36	33	29	26	23	13	1	3	54	0.118	0.951	0.18	0.95	42	80.31	47	541.214	73.714
1007...650	1pok_E239Y	1353	1550.317	1354.071	140	215	367	540	63	140	215	367	540	63	60.333	279	106	80	68	60	53	45	35	26	17	3	371.463	6865	712	147	71	50	40	35	31	28	23	8	42	155	0.242	0.874	1	0.941	68	206.662	3645.941	1261.93	4430897.849
1008...651	1pok_E239Y	1568	685.947	1359.013	183	298	333	654	68	183	298	333	654	68	26.631	142	59	46	37	26	19	14	9	6	3	0	77.409	512	190	115	77	58	46	39	31	24	10	1	47	73	0.48	0.902	0.823	0.995	78	91.795	281.962	237.317	24030.422
1010...652	1pok_E239Y	1229	1473.721	1360.949	174	171	355	460	33	174	171	355	460	33	20.971	208	35	27	23	20	17	14	10	6	4	0	47.948	191	113	71	48	38	33	29	24	20	16	6	3	51	-0.321	0.659	0.318	0.948	61	99.869	54.836	2058.376	1583.58
1012...653	1pok_E239Y	1331	1145.426	1366.706	207	186	229	487	196	207	186	229	487	196	63.388	155	118	101	88	74	61	48	36	24	12	0	126.724	1040	273	166	121	97	84	69	54	43	24	1	9	133	-0.34	0.773	0.584	0.931	68	140.838	244.029	38.165	37551.734
1015...654	1pok_E239Y	1584	553.606	1371.016	149	266	636	441	53	149	266	636	441	53	540.258	1188	938	777	673	592	540	475	386	273	197	23	139.518	605	209	183	165	146	131	117	108	95	68	4	1	1015	0.444	0.997	0	0.975	79	1065.797	197.911	2023.63	318.739
1016...655	1pok_E239Y	1871	984.173	1381.942	252	220	601	703	62	252	220	601	703	62	67.468	358	132	92	73	62	54	46	39	33	23	1	383.247	11949	620	170	74	56	46	41	36	33	26	2	47	166	0.391	0.73	0.762	0.985	97	221.041	3340.794	2957.256	12914384.102
1019...656	1pok_E239Y	1416	604.554	1383.906	136	192	338	603	110	136	192	338	603	110	655.618	1231	1016	881	797	723	660	592	526	425	307	45	143.618	366	216	187	171	156	142	127	115	93	64	16	28	1103	-0.346	0.974	0	0.963	71	1143.225	223.958	936.4	2505.28
1020...657	1pok_E239Y	1082	928.231	1394.275	128	152	222	418	141	128	152	222	418	141	167.463	798	282	240	213	192	159	125	101	78	50	7	149.092	2922	229	107	87	74	62	55	49	41	31	4	40	313	0.715	0.9	0.857	0.999	53	465.189	1254.075	21171.247	809999.73
1022...658	1pok_E239Y	1265	1176.727	1406.272	204	174	454	369	38	204	174	454	369	38	76.512	202	122	109	95	83	73	64	56	47	33	4	140.175	472	261	211	180	147	123	102	82	62	47	10	26	134	0.214	0.946	0.919	0.877	71	150.366	268.183	307.697	8715.812
1023...659	1pok_E239Y	1159	1548.018	1405.648	148	153	419	395	19	148	153	419	395	19	215.883	382	327	296	268	248	224	197	163	132	91	41	113.756	208	165	151	142	128	115	102	87	74	60	29	10	352	-0.16	0.99	0	0.963	57	363.193	156.263	70.472	477.668
1025...660	1pok_E239Y	1058	523.617	1407.351	162	197	286	323	76	162	197	286	323	76	520.505	1000	804	743	698	642	585	513	414	253	93	21	123.279	241	187	160	145	137	129	120	109	89	40	6	11	857	0.016	0.984	0	0.985	52	896.25	176.5	1176.341	978.865
1026...661	1pok_E239Y	982	267.764	1409.623	35	153	353	387	24	35	153	353	387	24	36.228	66	54	48	42	38	35	32	29	26	21	4	74.566	458	210	109	62	45	35	29	24	19	15	8	14	58	0.349	0.85	0.798	0.855	58	60.586	204.172	4.484	16815.384
1028...662	1pok_E239Y	1158	1829.641	1411.181	199	195	415	273	51	199	195	415	273	51	8.922	31	16	13	11	10	8	7	6	4	3	0	518.454	6067	1894	516	140	65	39	30	24	20	9	0	14	19	-0.376	0.57	0.95	0.747	65	22.508	1539.108	9.173	3886385.604
1030...663	1pok_E239Y	1332	221.702	1425.538	119	204	577	374	30	119	204	577	374	30	10.718	33	21	17	13	10	8	7	6	5	4	0	170.189	1625	503	216	124	85	66	51	41	31	24	9	14	25	0.44	0.777	1	0.896	75	27.973	480.387	5.226	172822.877
1033...664	1pok_E239Y	1007	1317.933	1428.96	138	219	270	293	68	138	219	270	293	68	6.467	20	11	9	8	7	6	5	4	4	3	0	37.231	194	61	51	45	39	35	32	28	15	4	0	10	14	0.002	0.905	1	0.749	49	16.122	58.306	2.801	712.049
1034...665	1pok_E239Y	1319	102.644	1429.846	149	223	358	463	94	149	223	358	463	94	20.572	86	40	27	23	19	17	15	13	11	7	1	521.106	7759	1909	155	44	34	28	24	20	15	13	2	51	55	0.307	0.964	1	0.945	66	65.333	5322.242	71.283	2346394.699
1035...666	1pok_E239Y	839	900.343	1431.354	105	128	207	330	55	105	128	207	330	55	236.231	571	445	341	298	263	228	201	157	106	69	7	84.347	367	185	128	98	78	66	55	46	35	17	2	0	484	-0.281	0.861	0	0.942	43	511.837	82.488	543.439	2227.087
1036...667	1pok_E239Y	1830	769.415	1439.075	323	316	473	618	69	323	316	473	618	69	12.605	54	28	20	15	12	10	8	6	5	3	0	287.716	7492	530	209	117	69	54	42	33	19	5	0	9	32	-0.229	0.692	1	0.758	104	36.048	628.904	25.161	366303.51
1037...668	1pok_E239Y	1277	651.55	1439.749	172	232	499	303	50	172	232	499	303	50	10.09	115	18	14	11	9	7	6	5	4	2	0	347.153	14433	602	191	90	57	44	32	24	18	13	0	38	25	0.517	0.788	0.959	0.977	65	47.954	3828.877	598.659	15717301.8
1040...669	1pok_E239Y	1257	1464.556	1449.734	169	155	330	495	80	169	155	330	495	80	133.05	321	221	197	179	161	137	112	83	56	41	2	53.45	333	95	70	56	49	45	41	38	33	19	1	3	254	-0.049	0.903	0	0.954	62	278.097	62.532	352.184	852.539
1041...670	1pok_E239Y	1184	1002.408	1453.423	182	243	327	375	35	182	243	327	375	35	605.5	1116	926	824	756	702	636	559	464	362	254	82	114.582	198	159	144	134	123	115	106	97	84	71	8	11	980	-0.253	0.988	0	0.93	58	1016.914	153.293	1264.562	465.552
1045...671	1pok_E239Y	1489	1662.228	1459.511	238	297	454	423	41	238	297	454	423	41	14.626	41	23	20	18	15	14	12	11	9	6	1	154.013	3048	254	131	88	63	51	44	36	30	15	0	20	29	0.119	0.677	1	0.819	79	32.468	539.38	9.996	354338.59
1046...672	1pok_E239Y	1126	191.719	1461.906	145	156	363	363	69	145	156	363	363	69	8.269	46	17	11	9	8	6	5	4	3	2	0	39.531	310	86	56	41	30	26	21	17	13	9	2	0	25	-0.036	0.959	0.293	0.867	60	31.983	21.833	31.383	25.072
1047...673	1pok_E239Y	1354	334.869	1470.332	74	217	339	525	177	74	217	339	525	177	16.061	46	28	24	21	18	16	12	10	8	5	0	306.618	4028	1025	578	224	82	47	36	31	25	18	4	5	31	0.341	0.931	0.95	0.896	73	34.562	873.37	13.616	133196.507
1048...674	1pok_E239Y	1260	1331.888	1474.362	227	326	368	236	62	227	326	368	236	62	7.21	28	16	12	9	7	6	5	4	3	1	0	95.563	1174	250	127	72	49	38	30	23	18	10	1	3	17	-0.129	0.659	0.969	0.597	90	18.522	105.022	3.316	13453.911
1051...675	1pok_E239Y	1361	1848.971	1492.076	191	277	264	452	153	191	277	264	452	153	10.216	37	20	15	13	10	9	7	6	5	3	0	158.999	2353	426	184	113	76	61	47	35	23	14	2	0	23	0.053	0.909	1	0.876	71	27.817	68.761	16.713	917.9
1052...676	1pok_E239Y	1284	301.605	1498.458	178	233	524	293	33	178	233	524	293	33	8.77	19	14	12	11	10	9	8	6	5	4	0	63.941	1518	133	70	51	43	30	22	17	14	9	1	0	15	0.085	0.79	0.839	0.433	91	15.637	36.78	0.803	825.117
1053...677	1pok_E239Y	1367	432.057	1498.952	111	218	288	587	141	111	218	288	587	141	349.05	809	619	518	451	379	323	273	229	185	142	18	130.599	343	206	181	160	144	129	115	98	80	60	8	31	665	0.444	0.996	0	0.961	68	730.368	212.103	1671.968	466.269
1054...678	1pok_E239Y	1621	535.981	1494.255	285	251	488	486	84	285	251	488	486	84	574.226	1195	980	832	671	588	533	473	419	358	258	68	142.205	1739	258	192	148	118	98	83	70	59	43	6	4	1060	0.19	0.984	0	0.979	81	1117.407	246.37	1578.069	2080.431
1055...679	1pok_E239Y	1120	1101.915	1495.091	110	202	235	432	116	110	202	235	432	116	2526.6	4954	3665	3363	3165	2970	2715	2388	2031	1547	1106	114	98.015	160	132	122	113	108	102	94	84	71	61	14	25	4009	0.381	0.987	0	0.988	55	4363.527	129.655	69574.504	505.499
1056...680	1pok_E239Y	1244	1797.892	1500.151	244	189	225	423	137	244	189	225	423	137	21.315	115	41	28	22	19	16	14	12	10	6	1	110.845	3530	140	62	47	39	34	26	20	16	10	0	33	60	0.01	0.694	1	0.993	63	80.492	797.508	236.409	642171.742
1057...681	1pok_E239Y	1600	951.678	1507.836	160	261	254	704	191	160	261	254	704	191	1021.71	1734	1556	1454	1361	1255	1122	947	749	555	374	29	112.516	174	151	144	137	130	122	111	96	82	59	5	29	1630	0.273	0.998	0	0.986	79	1669.911	153.316	771.144	117.609
1058...682	1pok_E239Y	1137	484.712	1510.621	184	162	247	445	85	184	162	247	445	85	438.336	954	770	646	592	527	465	374	268	193	76	14	75.467	270	135	106	92	84	76	67	58	31	6	0	14	858	0.221	0.96	0	0.964	57	899.614	133.789	828.448	1568.833
1060...683	1pok_E239Y	1621	1558.197	1516.036	283	361	655	270	25	283	361	655	270	25	18.4	81	32	24	20	18	16	14	12	9	6	1	200.007	2039	539	347	181	84	47	36	28	21	12	0	46	46	0.481	0.883	0.908	0.984	80	60.3	1009.775	87.485	376761.149
1061...684	1pok_E239Y	1202	125.657	1514.115	103	197	270	456	162	103	197	270	456	162	778.504	1697	1388	1115	976	868	768	644	533	395	268	40	109.611	210	164	147	130	117	104	93	83	75	63	31	10	1540	-0.167	0.977	0	0.982	59	1605.271	146.763	1690.096	974.283
1062...685	1pok_E239Y	1007	390.676	1515.781	64	170	173	441	145	64	170	173	441	145	289.653	662	464	402	365	333	289	250	226	180	81	18	85.576	159	135	121	108	98	86	74	66	56	32	2	25	531	0.715	0.999	0	0.981	49	591.918	142.327	1290.524	65.975
1063...686	1pok_E239Y	1214	638.159	1519.309	152	195	310	407	129	152	195	310	407	129	20.661	78	37	30	26	23	19	17	14	10	5	0	136.068	1472	292	158	109	78	56	46	37	29	21	3	0	44	0.298	0.92	0.971	0.921	61	51.148	111.508	57.798	2505.266
1064...687	1pok_E239Y	1637	1200.099	1532.053	141	116	554	744	46	141	116	554	744	46	57.061	152	98	81	71	65	58	49	39	28	17	2	83.004	352	157	123	101	86	75	64	54	38	12	1	23	110	-0.166	0.924	0.744	0.883	83	121.494	154.193	124.973	3511.288
1065...688	1pok_E239Y	1932	1653.609	1536.164	237	290	509	727	127	237	290	509	727	127	15.473	79	29	23	19	16	14	12	9	6	4	0	425.283	5109	1464	643	275	119	55	40	30	22	11	1	2	35	-0.409	0.632	0.71	0.85	101	44.267	731.218	115.602	498680.745
1066...689	1pok_E239Y	1970	1370.795	1542.932	257	259	460	784	168	257	259	460	784	168	11.486	35	22	20	16	13	10	8	6	5	3	0	108.98	2985	239	129	80	52	41	33	28	23	11	0	0	24	0.201	0.858	0.955	0.669	111	25.577	126.73	4.244	6047.729
1067...690	1pok_E239Y	891	1092.562	1535.946	69	233	288	237	44	69	233	288	237	44	139.34	279	213	191	178	165	150	131	103	73	51	14	121.144	306	206	172	143	122	110	99	91	73	55	13	5	231	0.217	0.97	0.067	0.957	44	250.523	171.023	156.795	1917.022
1068...691	1pok_E239Y	1284	214.278	1550.898	86	231	406	486	50	86	231	406	486	50	21.11	93	46	36	29	22	16	11	8	6	4	0	271.529	4956	607	350	159	79	50	38	32	27	18	4	0	56	-0.014	0.881	1	0.915	66	67.076	259.197	115.252	17098.976
1069...692	1pok_E239Y	1205	89.726	1551.573	158	172	402	370	86	158	172	402	370	86	13.796	47	30	24	18	13	11	9	6	4	3	0	81.195	537	212	109	76	54	42	35	30	24	14	1	20	36	0.076	0.835	0.97	0.803	65	39.538	227.738	9.695	22708.285
1070...693	1pok_E239Y	977	1547.87	1561.975	93	233	227	333	73	93	233	227	333	73	9.262	43	18	14	11	9	8	6	5	4	3	0	24.545	70	47	36	31	26	22	20	18	11	4	0	0	21	-0.149	0.913	0.189	0.804	55	27.491	19.836	40.068	44.246
1071...694	1pok_E239Y	1183	1050.383	1560.663	221	208	387	314	29	221	208	387	314	29	162.025	497	280	229	200	181	160	136	113	85	49	3	151.991	1599	260	189	157	135	118	100	80	67	44	4	27	319	0.602	0.811	0.5	0.971	58	363.052	558.052	2103.601	215976.394
1073...695	1pok_E239Y	1767	412.406	1578.691	210	310	589	566	53	210	310	589	566	53	13.251	43	27	22	18	14	10	8	6	5	4	0	683.357	14074	1998	463	147	56	38	30	25	19	10	0	5	31	-0.036	0.251	0.148	0.985	109	34.679	453.569	11.099	2946472.154
1074...696	1pok_E239Y	1056	1414.46	1571.531	185	196	398	211	39	185	196	398	211	39	12.672	54	21	17	15	14	12	10	8	6	4	0	119.89	3271	167	98	71	54	43	34	26	20	15	2	0	26	-0.299	0.814	0.468	0.899	57	35.93	31.825	68.592	326.145
1075...697	1pok_E239Y	1859	1236.731	1582.937	198	300	497	697	132	198	300	497	697	132	15.313	111	29	23	19	17	14	11	7	5	3	0	1273.04	22396	4229	831	209	76	44	31	25	20	17	5	19	34	-0.142	0.505	0.668	0.839	101	45.812	4940.208	290.668	47703284.105
1077...698	1pok_E239Y	1239	1865.668	1586.405	241	374	285	279	45	241	374	285	279	45	537.457	1403	953	785	660	573	484	408	355	307	189	11	106.235	224	185	155	137	124	111	92	73	54	27	0	26	1150	0.11	0.997	0	0.969	61	1266.18	194.213	5683.984	126.594
1078...699	1pok_E239Y	1140	1127.702	1588.291	17	107	448	446	97	17	107	448	446	97	32.561	181	88	59	37	24	18	13	9	6	3	0	33.934	349	88	53	35	28	20	13	7	5	3	0	0	106	0.58	0.977	0.016	0.947	59	131.39	65.186	482.034	304.423
1079...700	1pok_E239Y	1372	1326.746	1591.734	169	280	225	462	209	169	280	225	462	209	1903.298	4012	3203	2764	2412	2159	1946	1744	1451	1033	416	46	90.522	176	139	125	115	104	93	82	71	62	33	3	36	3515	0.457	0.995	0	0.985	68	3690.412	147.176	16267.86	290.41
1081...701	1pok_E239Y	1763	338.6	1603.922	151	244	665	607	59	151	244	665	607	59	20.053	78	40	36	28	22	16	13	10	7	4	0	909.116	33748	1551	364	134	60	34	25	22	20	16	1	17	43	0.368	0.549	0.511	0.936	105	47.762	2046.914	53.534	12141893.564
1082...702	1pok_E239Y	886	1500.922	1600.363	45	161	207	395	64	45	161	207	395	64	226.707	392	341	311	287	265	239	215	184	145	82	9	195.2	340	277	257	243	226	205	184	162	136	91	22	4	361	-0.279	0.995	0	0.91	46	370.326	262.087	57.741	600.253
1086...703	1pok_E239Y	1813	1405.779	1617.259	88	347	388	792	161	88	347	388	792	161	13.284	41	28	24	19	13	10	7	6	5	3	0	336.842	3040	1183	513	215	107	61	45	33	26	18	0	12	32	-0.294	0.491	0.492	0.719	92	34.946	411.283	6.399	480262.116
1087...704	1pok_E239Y	1646	1275.865	1627.918	211	186	266	723	228	211	186	266	723	228	187.515	437	334	285	253	220	183	145	116	90	47	6	131.856	1173	240	174	137	110	91	78	64	48	23	1	0	367	0.47	0.96	0	0.972	83	387.687	192.325	307.348	3604.436
1089...705	1pok_E239Y	1257	389.991	1628.349	139	201	283	480	134	139	201	283	480	134	13.55	56	29	19	15	13	11	9	6	5	3	0	103.078	1167	265	134	82	58	45	35	24	17	12	1	0	39	0.19	0.733	0.505	0.861	63	45.397	102.175	25.636	9548.43
1090...706	1pok_E239Y	1203	1215.563	1627.998	129	166	318	417	138	129	166	318	417	138	8.928	30	21	17	13	8	6	4	4	3	2	0	40.328	229	73	54	44	37	31	27	24	21	16	0	0	23	-0.495	0.961	0.265	0.743	76	24.737	20.855	2.641	26.308
1093...707	1pok_E239Y	1752	293.563	1639.562	242	236	516	659	68	242	236	516	659	68	14.249	35	25	22	19	16	14	11	9	7	4	0	116.291	1785	355	183	95	54	35	28	24	20	13	1	0	27	-0.312	0.693	0.844	0.633	88	28.705	91.591	2.731	8418.264
1094...708	1pok_E239Y	1338	1509.027	1643.615	150	99	468	533	67	150	99	468	533	67	239.453	431	350	309	280	264	246	223	196	169	128	24	176.661	363	267	237	217	200	178	157	138	111	79	38	0	371	-0.095	0.996	0	0.971	67	392.418	221.866	335.527	227.251
1097...709	1pok_E239Y	1615	354.05	1658.879	288	282	546	405	68	288	282	546	405	68	18.843	59	42	35	25	17	13	10	9	7	5	0	143.752	5641	192	74	45	35	30	27	25	22	19	6	0	46	0.26	0.622	0.282	0.913	93	49.763	83.602	10.052	11784.39
1098...710	1pok_E239Y	1727	616.223	1666.784	152	307	411	781	46	152	307	411	781	46	12.474	58	23	20	17	14	11	9	7	4	3	0	97.019	3129	145	90	66	53	42	35	29	24	13	0	27	26	-0.158	0.466	0.963	0.766	92	32.065	418.815	60.474	492618.912
1099...711	1pok_E239Y	1418	253.144	1677.765	144	261	335	580	79	144	261	335	580	79	14.8	51	29	25	20	16	13	10	7	5	4	0	295.951	3474	1094	352	120	50	33	27	23	19	13	0	12	31	-0.332	0.46	0.362	0.455	90	34.267	461.311	20.351	631316.548
1100...712	1pok_E239Y	1184	1255.415	1677.321	146	223	255	358	189	146	223	255	358	189	189.992	365	282	258	243	227	208	191	162	119	43	5	99.561	335	212	147	115	95	81	70	60	44	25	2	16	303	0.326	0.859	0.204	0.938	61	325.361	167.869	253.804	10716.409
1101...713	1pok_E239Y	1220	1016.136	1678.625	175	234	396	354	38	175	234	396	354	38	444.02	883	698	628	567	511	460	403	340	268	157	15	88.91	186	143	122	111	102	93	83	67	50	29	1	19	731	0.069	0.988	0	0.97	61	787.557	144.59	1845.099	456.439
1103...714	1pok_E239Y	1187	1875.854	1692.97	183	191	300	458	38	183	191	300	458	38	14.195	64	28	21	17	14	12	9	7	6	4	0	111.67	928	220	162	122	90	64	47	35	22	9	0	0	35	-0.009	0.874	0.987	0.912	60	45.8	105.983	72.993	2962.716
1105...715	1pok_E239Y	1209	547.276	1703.431	100	176	219	595	93	100	176	219	595	93	172.041	371	289	262	236	202	167	131	103	81	64	25	158.71	1733	273	206	169	144	119	97	82	67	54	20	0	310	0.109	0.968	0.032	0.974	59	334.746	204.729	277.003	2829.791
1106...716	1pok_E239Y	1110	634.566	1717.346	73	244	253	341	169	73	244	253	341	169	452.015	913	719	639	581	530	470	401	314	245	195	30	134.191	224	187	171	158	148	137	126	116	103	77	6	21	768	0.541	0.997	0	0.966	55	815.436	193.855	1758.755	304.961
1108...717	1pok_E239Y	1249	1015.866	1726.323	91	221	220	506	181	91	221	220	506	181	385.933	825	680	557	473	429	385	337	283	214	90	10	126.376	408	207	176	156	141	127	110	93	68	45	3	1	742	-0.06	0.991	0	0.984	61	776.475	188.738	627.135	601.767
1110...718	1pok_E239Y	1122	1503.436	1726.38	113	102	246	528	116	113	102	246	528	116	2562.555	5015	3914	3409	3118	2904	2651	2410	2050	1644	1120	134	144.765	242	206	190	177	164	149	136	119	98	80	8	32	4269	0.082	0.996	0	0.985	55	4570.455	215.255	44911.521	309.099
1112...719	1pok_E239Y	1047	117.118	1735.764	76	181	274	431	69	76	181	274	431	69	12.529	47	28	24	19	13	8	6	4	3	2	0	21.159	77	31	27	24	22	20	19	17	14	11	3	9	32	0.451	0.948	0.225	0.801	55	35.564	26.364	17.228	97.977
1113...720	1pok_E239Y	1313	230.409	1735.095	156	320	502	284	20	156	320	502	284	20	10.557	56	18	15	13	11	9	8	7	5	3	0	65.663	619	157	81	54	39	32	26	22	18	12	1	0	21	-0.345	0.845	0.442	0.634	73	28.795	23.219	101.971	73.979
1114...721	1pok_E239Y	1373	1338.666	1740.694	220	232	442	390	61	220	232	442	390	61	137.864	717	231	178	156	137	121	106	87	65	42	5	330.052	6114	914	297	128	83	62	51	45	39	23	2	48	326	0.553	0.915	1	0.994	68	473.971	2815.353	11723.911	2352148.022
1115...722	1pok_E239Y	1225	384.816	1744.937	81	201	193	555	171	81	201	193	555	171	77.373	135	107	100	90	82	76	72	66	58	50	10	76.769	255	121	100	88	80	73	64	55	47	36	5	2	118	0.038	0.985	0.199	0.935	60	125.567	103.717	21.479	312.903
1116...723	1pok_E239Y	1405	736.122	1757.821	110	249	556	399	54	110	249	556	399	54	157.569	318	250	221	198	177	154	137	119	98	65	6	173.11	1521	246	221	191	168	151	136	120	103	86	21	7	276	-0.134	0.988	0.086	0.972	69	293.29	228.029	116.959	1082.695
1117...724	1pok_E239Y	1739	1462.555	1762.871	189	290	529	600	92	189	290	529	600	92	2146.525	5135	3920	3409	2843	2509	2169	1745	1367	951	266	16	147.216	354	237	211	192	173	155	137	117	85	20	0	23	4185	0.112	0.989	0	0.99	86	4500.198	241.465	57538.066	1287.202
1118...725	1pok_E239Y	1413	1720.765	1761.84	226	204	312	551	91	226	204	312	551	91	1080.476	1766	1562	1445	1363	1238	1107	973	853	722	564	163	110.993	195	154	143	132	122	113	103	93	83	67	12	7	1661	-0.03	0.995	0	0.929	72	1700.361	146.486	647.786	191.472
1121...726	1pok_E239Y	1049	289.745	1767.732	140	176	300	311	88	140	176	300	311	88	3262.791	6155	4973	4500	4022	3776	3478	3168	2849	2083	880	111	87.318	146	129	117	102	91	85	79	74	66	56	7	10	5322	-0.145	0.983	0	0.988	51	5587.863	113.176	44692.511	398.185
1124...727	1pok_E239Y	1769	336.867	1783.172	158	211	436	826	101	158	211	436	826	101	3503.449	7420	5910	4929	4331	3921	3521	3052	2476	1969	1315	71	79.578	152	113	103	95	89	83	74	63	53	44	8	45	6491	0.314	0.996	0	0.981	88	6902.602	120.023	63896.558	141.34
1126...728	1pok_E239Y	1100	1327.62	1782.35	139	199	208	429	107	139	199	208	429	107	104.865	223	165	144	129	113	102	91	79	67	49	9	73.818	619	151	95	71	58	50	45	40	34	26	8	17	182	-0.099	0.67	0.311	0.91	54	197.111	180.241	111.469	38920.886
1128...729	1pok_E239Y	1485	1906.295	1793.431	279	231	589	346	15	279	231	589	346	15	2177.947	4599	3728	3230	2732	2424	2130	1791	1450	1188	801	81	57.502	108	94	83	72	63	57	52	45	37	17	0	29	4023	0.248	0.998	0	0.986	73	4298.932	97.726	26596.393	24.254
1129...730	1pok_E239Y	1312	428.673	1808.194	145	283	267	432	149	145	283	267	432	149	1778.947	3425	2943	2683	2415	2163	1885	1527	1177	851	515	63	107.744	177	147	140	133	124	115	104	93	80	53	7	8	3087	0.166	0.994	0	0.983	65	3216.769	137	8981.101	246.831
1131...731	1pok_E239Y	1171	747.369	1805.417	146	160	311	447	81	146	160	311	447	81	158.434	302	234	212	192	176	160	141	123	105	87	22	128.16	383	195	161	146	133	122	111	101	91	76	23	7	247	0.432	0.986	0	0.966	59	263.407	174.203	177.902	1040.874
1134...732	1pok_E239Y	820	289.499	1828.719	23	142	203	313	120	23	142	203	313	120	1351.804	2530	2229	1906	1715	1568	1411	1217	1008	784	410	102	80.509	125	108	104	99	93	87	78	67	57	47	4	7	2406	0.025	0.998	0	0.954	40	2454.825	103.525	1399.344	50.599
1135...733	1pok_E239Y	1333	1402.911	1835.751	107	161	441	520	74	107	161	441	520	74	4319.635	7970	7287	6864	6072	4936	3866	3255	2777	2187	1584	948	98.578	164	140	132	123	111	95	81	73	66	60	44	11	7522	0.181	0.999	0	0.972	66	7657.894	137.773	12648.065	56.66
1136...734	1pok_E239Y	1258	1040.045	1831.712	122	205	247	452	213	122	205	247	452	213	12.231	49	20	17	15	13	11	10	8	7	4	0	86.118	1110	203	73	45	35	28	22	18	13	5	0	0	23	0.147	0.884	0.951	0.866	65	31.4	88.938	56.64	2008.827
1138...735	1pok_E239Y	1238	1175.347	1839.592	52	113	493	540	13	52	113	493	540	13	12.532	50	22	19	15	13	11	9	8	6	4	0	17.309	42	27	24	22	21	18	15	13	9	6	0	6	28	0.022	0.977	0.138	0.918	64	35.641	23.797	31.918	13.006
1139...736	1pok_E239Y	1394	221.009	1840.929	165	162	288	624	125	165	162	288	624	125	7.773	24	14	12	10	9	7	6	5	4	3	0	365.73	5386	1124	409	163	80	52	38	30	21	14	1	35	15	0.278	0.681	1	0.781	100	16.54	1591.39	3.708	3253016.758
1141...737	1pok_E239Y	1649	854.128	1867.192	72	158	488	757	133	72	158	488	757	133	12.6	70	27	20	17	13	10	8	6	4	2	0	123.244	501	367	267	180	107	48	22	11	5	2	0	5	31	-0.597	0.59	0.431	0.823	89	40.112	177.202	117.897	28702.184
1142...738	1pok_E239Y	1127	266.177	1860.429	98	120	275	506	116	98	120	275	506	116	8.799	41	16	13	10	9	7	6	5	4	3	0	50.239	243	97	75	65	54	42	33	25	20	16	2	9	20	0.223	0.889	0.987	0.842	65	26.415	66.8	32.581	1204.683
1145...739	1pok_E239Y	1442	555.623	1870.049	148	220	325	663	68	148	220	325	663	68	174.13	615	273	233	212	193	175	150	114	84	64	15	143.72	2768	224	143	118	102	92	83	71	60	49	6	28	336	0.773	0.885	0.544	0.994	71	436.155	379.437	5838.328	69645.485
1146...740	1pok_E239Y	1527	1519.765	1872.685	112	145	694	518	28	112	145	694	518	28	378.881	1218	618	544	486	436	386	328	261	181	126	10	202.834	8558	186	113	90	79	71	62	51	40	20	2	30	682	0.456	0.594	0.436	0.981	76	791.789	1290	17632.219	4082038.079
1147...741	1pok_E239Y	1163	156.967	1877.397	103	150	271	564	53	103	150	271	564	53	184.904	451	305	264	231	203	179	157	136	99	68	13	202.117	1729	411	259	187	154	126	107	92	76	61	20	0	337	0.152	0.925	0.191	0.982	57	381.684	245.772	1129.9	10364.527
1149...742	1pok_E239Y	1316	806.049	1887.872	142	172	394	428	146	142	172	394	428	146	12.82	36	26	21	17	14	11	9	7	5	3	0	292.922	8001	705	273	133	67	38	29	24	21	12	1	22	29	-0.106	0.653	0.961	0.636	75	30.8	982.867	2.853	1264163.129
1151...743	1pok_E239Y	1405	492.138	1903.719	101	220	324	662	66	101	220	324	662	66	254.695	556	434	384	343	302	260	222	188	133	34	2	135.683	450	245	192	165	146	128	106	85	69	47	1	1	473	0.074	0.972	0	0.986	69	497.783	189.449	451.04	2102.943
1152...744	1pok_E239Y	1138	376.429	1915.39	30	213	269	539	61	30	213	269	539	61	811.822	1642	1400	1216	1041	930	825	696	538	405	266	41	127.729	211	184	170	154	140	130	120	106	86	65	29	1	1491	-0.245	0.992	0	0.98	56	1561.875	160.125	1925.252	331.145
1153...745	1pok_E239Y	1111	1548.401	1909.666	104	196	412	355	17	104	196	412	355	17	301.854	748	466	398	360	332	300	269	235	192	128	12	359.305	6727	943	280	128	81	63	53	46	39	31	4	33	535	0.638	0.847	0.828	0.978	55	610.055	2892.909	3641.433	4252210.592
1157...746	1pok_E239Y	1098	304.843	1921.873	150	228	296	365	34	150	228	296	365	34	23.546	81	45	37	32	27	23	19	11	8	4	0	42.522	183	77	60	49	43	38	34	29	22	13	0	7	50	-0.155	0.84	0.292	0.862	59	57.153	50.881	67.282	911.969
1158...747	1pok_E239Y	1340	1085.674	1922.726	149	187	211	632	138	149	187	211	632	138	814.324	1527	1290	1174	1069	935	801	682	568	474	377	61	148.896	270	209	194	178	166	152	137	124	106	81	12	0	1354	-0.421	0.995	0	0.981	66	1423.091	174.682	2343.386	219.126
1160...748	1pok_E239Y	1359	1006.488	1931.241	186	226	175	553	197	186	226	175	553	197	426.506	940	757	668	569	496	427	346	256	183	126	20	120.81	268	192	170	151	130	114	101	89	74	60	11	16	816	0.289	0.966	0	0.984	67	871.507	169.06	1173.295	2163.937
1162...749	1pok_E239Y	1596	1635.342	1940.769	169	236	357	643	154	169	236	357	643	154	180.208	856	336	248	211	185	159	136	111	88	60	6	106.773	1168	242	93	64	54	48	45	42	37	31	4	0	402	-0.178	0.782	0	0.99	79	511.608	72.582	11853.226	2549.56
1164...750	1pok_E239Y	1219	198.875	1957.035	151	161	392	442	56	151	161	392	442	56	90.813	282	174	145	117	97	75	60	50	41	27	4	102.999	723	191	145	119	98	85	72	61	50	34	8	22	201	0.58	0.988	0.625	0.959	61	234.82	212.033	530.181	1717.245
1165...751	1pok_E239Y	1285	113.847	1958.624	114	183	390	482	100	114	183	390	482	100	7.538	33	16	11	9	7	6	5	4	3	2	0	96.543	783	197	148	109	73	60	51	42	32	24	4	0	19	-0.335	0.937	1	0.747	72	22.319	131.264	11.94	1365.416
1168...752	1pok_E239Y	935	285.694	1966.988	112	154	384	223	37	112	154	384	223	37	124.78	382	201	166	144	126	115	104	94	82	59	7	63.096	224	125	93	70	57	49	42	37	33	29	5	0	239	-0.177	0.925	0	0.974	46	289.87	69.435	1540.592	619.115
1169...753	1pok_E239Y	817	153.162	1969.892	28	121	234	302	115	28	121	234	302	115	246.062	472	372	339	301	264	232	214	194	168	135	40	148.395	278	215	185	172	159	145	132	122	109	89	25	9	389	-0.285	0.99	0	0.92	41	413.805	214.024	578.938	563.195
1170...754	1pok_E239Y	1083	415.714	1973.257	120	207	210	346	181	120	207	210	346	181	1271.301	2220	1871	1694	1580	1452	1354	1249	1103	866	427	63	92.179	140	121	109	101	97	93	89	84	78	67	14	5	1978	-0.241	0.996	0	0.961	54	2079.87	116.907	5154.076	69.603
1172...755	1pok_E239Y	875	1717.046	1989.532	112	132	344	240	28	112	132	344	240	28	1924.577	3614	2577	2386	2261	2154	1993	1833	1657	1426	1084	278	143.357	199	177	171	164	159	152	144	133	117	95	26	22	2820	0.287	0.997	0	0.978	43	3160.512	183.651	58190.761	80.832
1173...756	1pok_E239Y	963	1662.503	82.843	304	285	253	62	44	304	285	253	62	44	106.728	204	163	139	123	114	106	95	85	76	55	21	133.586	456	207	176	152	134	118	104	92	82	74	27	27	183	0.066	0.946	0.812	0.956	48	193.062	278.812	32.934	9097.402
1174...757	1pok_E239Y	1190	421.314	91.417	77	192	188	625	88	77	192	188	625	88	6.665	29	12	9	8	7	6	5	4	4	3	0	29.491	164	68	44	32	26	21	17	13	8	4	0	17	14	-0.151	0.862	1	0.814	70	17.957	68.757	15.555	1142.47
1176...758	1pok_E239Y	1606	1385.01	101.908	101	404	861	188	11	101	404	861	188	11	7.078	25	13	11	9	8	6	5	4	3	2	0	124.572	1270	339	156	91	66	50	43	36	30	22	3	28	15	0.652	0.852	1	0.754	89	17.292	415.596	8.589	98616.803
1177...759	1pok_E239Y	875	1722.256	102.398	61	50	244	405	97	61	50	244	405	97	1064.297	1807	1578	1410	1233	1141	1052	965	864	746	606	251	71.688	130	100	92	86	79	73	68	63	56	37	7	7	1671	-0.024	0.996	0	0.961	43	1726.419	97.86	1467.174	80.353
1178...760	1pok_E239Y	1202	803.997	112.725	55	96	320	644	64	55	96	320	644	64	9.483	35	17	14	12	10	8	7	6	5	3	1	36.295	228	71	44	37	32	28	22	18	15	10	2	0	20	-0.176	0.897	0.583	0.829	64	24.375	26.734	19.859	122.633
1179...761	1pok_E239Y	1030	1213.153	112.258	16	71	627	267	28	16	71	627	267	28	48.266	114	82	71	63	55	46	37	30	25	19	8	94.005	444	145	115	102	90	81	72	66	58	51	20	7	91	0.321	0.95	0.827	0.87	57	98.474	126.526	32.811	1894.951
1181...762	1pok_E239Y	954	1924.542	122.515	10	48	301	507	65	10	48	301	507	65	22.971	53	36	30	28	25	22	19	16	14	12	7	36.74	103	57	46	41	37	34	31	28	26	22	5	25	40	0.431	0.959	0.832	0.836	55	44.418	62.491	15.261	412.323
1183...763	1pok_E239Y	1901	847.585	139.469	121	159	456	1029	104	121	159	456	1029	104	19.694	149	38	29	24	20	15	11	9	7	5	0	576.489	11463	1584	421	112	47	33	26	22	18	11	1	50	48	0.654	0.839	0.714	0.975	94	73.436	4154.011	662.608	14814947.606
1184...764	1pok_E239Y	1233	406.445	147.034	80	91	470	553	26	80	91	470	553	26	9.849	57	20	15	12	9	8	6	5	4	2	0	54.386	228	105	81	64	55	45	36	30	25	19	4	0	24	-0.503	0.723	0.681	0.848	66	35.167	38.5	98.472	666.371
1187...765	1pok_E239Y	1164	934.952	160.898	63	105	98	662	208	63	105	98	662	208	43.797	102	75	66	60	54	49	38	27	17	8	1	133.114	400	249	217	191	164	144	118	73	24	5	0	2	82	-0.112	0.97	1	0.873	63	87.778	196.905	26.332	2137.102
1190...766	1pok_E239Y	1252	322.122	170.073	69	99	382	598	81	69	99	382	598	81	575.561	986	849	773	721	680	627	561	478	361	213	22	86.954	202	115	108	102	97	92	85	79	71	48	3	5	898	0.15	0.997	0	0.95	64	927.719	107.594	501.452	74.491
1191...767	1pok_E239Y	1345	375.364	185.319	101	471	663	81	5	101	471	663	81	5	373.906	657	551	480	437	407	379	346	301	254	203	59	99.17	189	146	135	122	110	98	90	80	67	49	6	9	589	-0.062	0.99	0	0.907	70	614.157	135.771	352.961	346.433
1192...768	1pok_E239Y	1582	1422.257	201.093	34	122	586	668	148	34	122	586	668	148	13.32	66	24	19	16	14	12	9	7	6	4	0	104.889	818	306	133	81	53	42	35	29	24	19	8	0	29	-0.211	0.605	0.807	0.688	87	39.023	46.736	96.459	2773.16
1193...769	1pok_E239Y	1700	988.391	210.365	61	131	913	515	50	61	131	913	515	50	649.715	1197	1055	924	851	784	703	603	447	317	240	18	98.554	167	139	127	118	111	104	97	90	76	52	0	39	1125	0.203	0.997	0	0.966	86	1154.465	143.744	354.226	123.469
1194...770	1pok_E239Y	956	183.321	207.636	34	56	334	460	46	34	56	334	460	46	277.432	541	418	370	342	324	288	246	214	176	124	37	112.581	203	163	147	135	127	117	106	93	77	54	13	7	459	0.582	0.998	0	0.977	47	492.511	158.532	553.101	179.738
1196...771	1pok_E239Y	1430	1825.301	226.887	17	92	236	883	180	17	92	236	883	180	23.916	135	40	32	28	26	22	19	15	11	6	0	171.88	3726	411	127	64	48	41	35	29	23	10	0	14	51	0.552	0.689	0.69	0.992	75	73.027	508.267	566.879	514580.916
1197...772	1pok_E239Y	1130	961.364	252.936	88	130	301	512	71	88	130	301	512	71	8.868	35	18	14	11	9	8	6	5	4	3	0	52.176	477	95	65	52	45	38	33	29	22	13	1	30	20	0.808	0.809	1	0.897	70	23.771	154.471	18.233	22052.535
1199...773	1pok_E239Y	959	74.902	275.614	67	112	363	365	23	67	112	363	365	23	98.321	284	177	149	126	109	95	80	62	40	23	7	108.525	334	196	159	137	119	102	89	70	48	25	3	5	199	-0.488	0.933	0.196	0.93	48	234.271	155.75	560.906	2473.104
1202...774	1pok_E239Y	1743	986.457	297.874	5	111	193	1067	340	5	111	193	1067	340	7.39	24	13	10	9	8	7	6	5	4	3	0	117.624	2659	215	118	65	45	36	30	24	17	9	0	0	15	-0.07	0.842	0.992	0.662	109	16.523	73.908	2.892	2089.239
1203...775	1pok_E239Y	1728	1782.651	297.864	97	257	330	943	79	97	257	330	943	79	103.441	426	163	142	129	114	105	91	71	49	29	1	156.271	2104	295	161	125	108	97	84	69	53	20	0	44	190	0.332	0.821	0.897	0.996	86	278.081	775.372	4358.424	347460.629
1204...776	1pok_E239Y	1710	105.685	318.474	31	138	150	1088	260	31	138	150	1088	260	168.687	594	270	240	213	189	167	143	115	90	56	5	197.15	3427	298	218	176	147	126	105	89	73	49	0	39	309	0.683	0.786	0.582	0.996	85	384.024	1024.541	5558.023	1053785.401
1205...777	1pok_E239Y	1389	773.248	343.036	135	276	852	86	20	135	276	852	86	20	3415.887	6821	5504	4954	4479	4009	3544	3030	2424	1784	992	277	81.456	154	120	111	103	96	86	76	63	52	29	8	26	5969	0.203	0.995	0	0.985	68	6357.059	125.265	58270.32	149.518
1206...778	1pok_E239Y	1201	1807.491	344.561	29	484	587	66	13	29	484	587	66	13	98.067	226	179	146	126	110	95	78	62	45	30	5	96.03	385	235	148	100	77	65	56	48	38	20	2	23	195	0.049	0.841	0.468	0.913	62	206.403	196.242	81.079	16004.312
1207...779	1pok_E239Y	1458	1098.257	350.136	66	136	239	822	166	66	136	239	822	166	591.735	1176	955	825	726	659	603	532	454	371	243	7	111.008	215	156	142	133	123	114	104	95	77	59	8	20	1039	0.403	0.988	0	0.96	73	1093.699	161.329	1460.978	728.823
1208...780	1pok_E239Y	1323	1912.929	350.959	10	50	203	761	271	10	50	203	761	271	15.307	47	32	25	20	16	12	9	8	6	5	1	297.983	3891	848	183	88	49	40	36	32	27	22	2	0	35	-0.279	0.698	0.347	0.647	80	38.212	39.638	9.442	1490.431
1210...781	1pok_E239Y	1090	821.5	360.997	17	44	122	632	249	17	44	122	632	249	21.765	150	39	30	23	20	17	15	11	8	6	1	204.033	4400	387	135	70	49	37	29	25	20	15	5	36	61	0.583	0.91	1	0.984	54	90.796	2021.074	625.792	1398470.957
1212...782	1pok_E239Y	1174	1195.677	380.73	23	55	122	700	254	23	55	122	700	254	2681.696	5254	4406	3952	3360	2901	2601	2301	1935	1506	1151	165	116.023	191	167	146	134	124	114	106	96	87	75	12	25	4687	-0.014	0.996	0	0.982	58	4994.552	170.172	26844.109	206.522
1214...783	1pok_E239Y	1001	667.791	392.655	83	103	477	316	10	83	103	477	316	10	691.255	1579	1146	988	872	737	631	548	477	403	303	130	113.872	382	214	166	138	118	99	83	73	60	30	3	6	1281	0.119	0.964	0	0.984	49	1403.306	190.592	7130.294	2783.466
1216...784	1pok_E239Y	1357	1096.867	400.818	103	118	438	595	73	103	118	438	595	73	182.822	535	297	255	229	210	187	161	133	96	46	8	132.895	679	247	180	149	127	109	92	79	62	27	2	51	337	0.699	0.983	0.833	0.985	67	411.448	459.418	3250.994	14279.467
1218...785	1pok_E239Y	841	1226.551	426.555	24	53	453	262	23	24	53	453	262	23	948.809	1633	1418	1284	1142	1034	931	843	749	645	503	267	75.036	120	104	95	89	82	75	67	60	55	49	21	9	1485	0.335	0.997	0	0.952	42	1539.095	101.857	1346.8	62.456
1219...786	1pok_E239Y	1168	1460.836	434.951	31	79	323	655	55	31	79	323	655	55	432.114	1029	716	603	543	473	407	344	290	245	201	73	124.688	660	210	163	133	113	103	96	88	78	67	19	17	801	0.345	0.98	0	0.992	57	872.93	220.561	3784.978	2246.071
1221...787	1pok_E239Y	1294	1924.384	444.296	16	83	587	565	25	16	83	587	565	25	13.143	50	21	18	16	14	12	11	9	7	5	0	157.217	2264	310	176	111	84	65	51	42	32	24	5	12	27	0.129	0.582	1	0.972	67	34.522	342.463	36.13	241076.308
1222...788	1pok_E239Y	1863	461.322	441.58	127	235	705	730	23	127	235	705	730	23	7.055	22	13	10	8	7	6	5	5	4	3	0	50.711	1479	62	47	39	34	29	25	20	13	6	0	2	16	0.098	0.941	1	0.745	102	17.833	55.412	2.845	391.183
1223...789	1pok_E239Y	1186	385.887	454.364	23	57	584	457	40	23	57	584	457	40	134.139	229	199	185	170	156	136	117	101	84	63	30	151.516	1372	237	173	139	124	108	91	78	63	50	12	11	207	-0.023	0.776	0.472	0.826	64	214.406	287.875	38.616	54388.453
1227...790	1pok_E239Y	1135	1261.388	486.025	25	28	160	716	178	25	28	160	716	178	47.248	244	108	69	48	41	33	27	20	15	11	1	182.547	1216	537	327	188	113	82	61	49	41	22	4	29	154	0.712	0.995	1	0.956	58	187.793	641.414	730.405	6785.794
1228...791	1pok_E239Y	1758	1457.325	489.754	59	88	229	1174	178	59	88	229	1174	178	149.879	480	252	215	189	166	145	127	105	80	51	5	44.94	176	74	58	51	46	42	38	33	28	17	1	0	280	0.386	0.989	0	0.979	87	326.345	52.977	2381.398	38.068
1229...792	1pok_E239Y	1125	1583.327	488.318	9	38	293	632	136	9	38	293	632	136	553.715	883	774	716	670	632	594	550	479	377	237	156	123.78	177	154	143	138	133	127	121	113	103	88	61	11	812	-0.052	0.995	0	0.979	55	845.327	146.909	417.602	206.446
1232...793	1pok_E239Y	1656	1041.283	494.852	32	156	574	797	71	32	156	574	797	71	2491.776	5891	4293	3778	3354	2856	2406	1971	1559	1169	809	384	64.295	122	99	90	81	71	64	56	48	42	33	4	30	4525	-0.034	0.993	0	0.974	83	4862.446	101.169	120063.115	78.237
1233...794	1pok_E239Y	1361	937.157	496.18	25	89	152	850	218	25	89	152	850	218	24.91	58	39	34	31	28	25	22	19	15	10	0	113.503	2612	105	53	41	35	31	27	23	19	13	3	5	44	-0.266	0.352	0.117	0.41	71	48.127	106.986	15.829	70688.127
1236...795	1pok_E239Y	809	993.52	507.987	23	130	444	155	46	23	130	444	155	46	3321.994	7564	5632	4516	4043	3646	3229	2719	2272	1916	1396	568	61.352	123	100	91	84	75	65	53	42	28	17	6	19	6329	0.287	0.998	0	0.978	39	6890.59	106.718	143291.575	24.869
1237...796	1pok_E239Y	1878	569.239	519.961	204	469	1088	75	8	204	469	1088	75	8	9.913	28	19	17	14	10	8	6	5	4	3	0	46.928	776	84	51	39	32	28	24	21	17	11	1	0	21	-0.075	0.903	0.489	0.673	125	22.568	25.216	2.437	137.081
1238...797	1pok_E239Y	1395	483.83	520.977	34	50	144	658	483	34	50	144	658	483	15.199	49	27	23	19	16	13	11	10	8	5	1	126.024	1755	232	109	71	56	46	39	32	23	12	2	1	30	-0.053	0.623	1	0.897	77	34.519	106.831	19.107	17059.984
1240...798	1pok_E239Y	1364	281.386	528.002	148	160	469	528	20	148	160	469	528	20	88.231	228	154	127	110	97	84	74	62	44	26	3	108.258	962	192	153	119	98	85	73	60	46	25	2	24	178	0.388	0.808	0.604	0.972	67	193.299	283.955	153.165	46917.923
1241...799	1pok_E239Y	1535	1888.806	527.907	63	124	1015	304	8	63	124	1015	304	8	440.779	1009	697	574	517	472	427	388	344	298	242	14	122.704	763	177	151	137	126	115	102	92	79	62	3	4	770	0.085	0.991	0	0.975	77	836.701	166.234	3472.963	381.686
1243...800	1pok_E239Y	1771	916.249	540.199	55	124	767	771	11	55	124	767	771	11	28.766	229	59	36	30	25	20	16	13	9	6	0	720.824	11893	1757	487	124	60	43	34	28	22	9	0	65	99	0.357	0.936	1	0.986	88	136.705	7161.273	979.208	8016551.289
1245...801	1pok_E239Y	1346	1059.953	559.203	30	50	339	868	30	30	50	339	868	30	110.004	249	172	145	128	117	106	96	86	73	54	4	111.642	2028	234	92	53	44	39	34	27	21	15	1	3	205	-0.134	0.656	0.167	0.959	66	226.106	155	130.458	30892.091
1246...802	1pok_E239Y	1244	1319.351	566.941	55	158	487	505	16	55	158	487	505	16	10.457	66	22	15	11	9	7	6	5	3	2	0	114.809	2009	244	105	72	55	39	28	19	10	5	0	0	35	-0.149	0.824	1	0.843	61	44.148	76.984	64.322	2247.983
1250...803	1pok_E239Y	1295	106.533	590.97	81	113	142	705	235	81	113	142	705	235	184.934	493	395	302	237	190	148	115	96	77	49	12	98.053	265	170	152	130	111	96	78	62	44	26	4	17	434	0.433	0.99	0	0.986	64	456.25	174.234	205.312	688.679
1251...804	1pok_E239Y	1738	1287.127	604.289	87	187	806	574	54	87	187	806	574	54	9.065	27	17	14	12	10	8	6	5	4	3	0	46.051	224	111	68	49	37	31	26	21	15	7	0	8	19	0.183	0.917	1	0.773	106	20.755	89.462	3.015	1581.154
1252...805	1pok_E239Y	1637	499.917	600.081	87	162	448	793	115	87	162	448	793	115	23.326	155	41	32	28	25	21	17	13	10	6	1	198.412	4174	475	156	67	44	34	29	24	20	14	3	57	49	0.819	0.933	0.886	0.975	84	75.524	1771.512	842.44	1534037.321
1256...806	1pok_E239Y	1311	522.356	641.889	16	95	166	751	249	16	95	166	751	249	19.451	62	35	29	25	21	18	15	12	8	5	0	45.042	404	85	52	42	37	32	28	24	18	11	1	5	40	-0.168	0.655	0.497	0.936	69	46.971	56.377	33.506	3802.206
1257...807	1pok_E239Y	1587	1857.392	638.091	80	299	713	398	72	80	299	713	398	72	3486.83	6912	5761	5223	4680	4027	3334	2832	2282	1705	1314	462	91.108	179	136	123	112	99	87	79	71	62	46	7	32	6197	-0.088	0.996	0	0.988	78	6468.372	144.115	34633.08	146.205
1258...808	1pok_E239Y	892	1056.075	639.118	13	26	160	496	189	13	26	160	496	189	167.706	344	260	242	219	200	177	148	113	85	65	22	118.242	210	170	155	143	133	123	108	94	79	65	17	12	271	0.316	0.993	0	0.898	47	292.638	164.319	354.018	400.813
1261...809	1pok_E239Y	1706	1104.333	649.957	80	111	575	872	30	80	111	575	872	30	171.502	328	277	253	221	192	163	143	122	95	71	17	117.107	244	183	165	149	134	119	104	85	64	43	13	37	300	0.233	0.993	0	0.912	84	310.667	194.512	66.27	587.012
1262...810	1pok_E239Y	1778	1398.208	651.859	19	69	397	1054	208	19	69	397	1054	208	650.288	1422	1073	913	823	742	665	574	471	347	229	10	92.813	207	143	125	115	105	96	86	75	62	32	0	24	1186	0.031	0.994	0	0.989	88	1270.818	146.739	3892.876	226.079
1263...811	1pok_E239Y	1079	1322.146	652.352	50	71	221	609	105	50	71	221	609	105	6.013	27	10	8	7	6	5	5	4	3	2	0	50.669	571	91	56	39	34	31	28	24	20	12	2	0	13	0.008	0.965	1	0.891	55	16.873	27.945	11.711	25.542
1264...812	1pok_E239Y	1362	1499.495	669.828	46	228	456	538	75	46	228	456	538	75	30.446	59	46	42	38	34	30	27	24	20	15	2	39.872	132	62	51	46	42	39	36	32	28	16	1	3	49	-0.096	0.964	0.197	0.703	70	51.243	42.471	6.127	128.792
1265...813	1pok_E239Y	1480	361.555	668.128	120	134	243	842	121	120	134	243	842	121	588.351	1445	971	846	749	664	596	522	418	296	190	51	94.751	180	146	128	115	108	101	92	77	55	34	8	24	1047	0.257	0.994	0	0.984	73	1186.685	150.575	13926.791	140.82
1267...814	1pok_E239Y	1410	1652.933	703.79	113	232	792	234	19	113	232	792	234	19	9.325	26	16	14	12	10	9	8	6	5	3	0	36.963	284	70	48	39	32	28	23	20	17	15	2	12	18	0.248	0.792	0.811	0.704	80	19.538	48.925	3.449	1537.294
1268...815	1pok_E239Y	994	872.993	699.009	36	99	256	486	93	36	99	256	486	93	997.038	1613	1441	1340	1272	1188	1066	929	809	667	409	97	93.93	186	141	125	117	110	103	92	78	62	29	4	4	1510	0.208	0.988	0	0.98	49	1550.224	121.653	827.439	389.982
1271...816	1pok_E239Y	1365	162.544	710.534	78	105	242	794	128	78	105	242	794	128	446.645	884	707	625	561	505	458	408	354	286	139	29	138.743	309	222	192	170	153	137	123	105	88	53	9	1	754	-0.219	0.989	0	0.973	67	809.403	180.806	1340.3	548.933
1274...817	1pok_E239Y	1249	1087.8	742.541	29	59	285	782	67	29	59	285	782	67	356.805	709	538	485	440	402	365	325	276	228	160	29	136.466	566	220	178	160	143	131	119	104	83	48	5	17	584	0.533	0.978	0	0.987	61	633.59	225.902	1335.357	2874.22
1275...818	1pok_E239Y	1432	445.791	749.183	83	137	255	765	155	83	137	255	765	155	326.647	1854	488	427	394	354	310	278	247	190	116	27	111.39	260	158	146	136	127	116	107	96	79	48	5	16	566	0.043	0.927	0	0.978	71	865.563	158.352	112818.697	360.369
1276...819	1pok_E239Y	1692	301.158	770.858	29	116	202	1123	192	29	116	202	1123	192	184.389	597	307	264	234	209	180	157	129	101	52	8	133.786	2515	196	128	103	90	80	68	56	42	27	2	56	332	0.917	0.885	0.772	0.995	84	407.333	919.726	6013.937	492714.294
1277...820	1pok_E239Y	1907	1426.898	771.787	38	154	853	772	43	38	154	853	772	43	291.446	652	469	426	374	332	294	251	203	155	112	25	99.747	355	149	135	122	111	101	89	78	66	43	5	6	498	0.003	0.987	0	0.99	94	543.617	134.085	1793.492	382.078
1278...821	1pok_E239Y	974	74.159	765.677	12	31	319	515	78	12	31	319	515	78	922.84	1606	1345	1220	1121	1031	946	871	811	648	422	109	102.295	152	128	121	116	112	106	102	95	88	68	23	17	1418	0.181	0.997	0	0.959	48	1489.25	127.688	2936.562	94.757
1280...822	1pok_E239Y	1596	1524.792	771.981	64	198	560	597	142	64	198	560	597	142	314.158	958	552	462	373	326	295	257	207	166	127	22	109.831	1409	177	120	101	90	83	74	64	52	20	1	2	615	-0.264	0.916	0	0.965	80	714.95	119.05	6603.422	2104.823
1281...823	1pok_E239Y	856	1571.938	773.949	20	126	369	249	67	20	126	369	249	67	248.982	580	388	350	309	272	249	221	188	147	100	67	90.833	281	179	119	95	83	73	67	60	53	46	14	7	412	0.643	0.922	0	0.975	43	464.093	127.535	2420.503	3940.528
1282...824	1pok_E239Y	1180	1208.944	780.418	54	80	463	504	59	54	80	463	504	59	12.519	88	26	18	14	10	8	7	6	4	4	0	136.692	1939	333	200	109	63	38	28	22	17	14	4	0	37	0.245	0.959	0	0.96	58	54.759	25.931	200.183	32.547
1284...825	1pok_E239Y	1416	1079.047	791.707	60	94	242	746	254	60	94	242	746	254	284.055	628	482	409	358	324	287	246	197	140	95	3	109.627	312	180	150	135	119	106	94	82	68	35	1	8	535	0.325	0.971	0	0.991	70	566.671	162.371	559.849	1728.862
1285...826	1pok_E239Y	1690	119.107	790.665	33	109	163	932	421	33	109	163	932	421	811.557	1699	1375	1217	1053	902	788	679	575	430	247	31	89.351	177	136	123	109	98	89	80	72	58	41	5	55	1467	0.632	0.998	0	0.979	85	1571.694	152.553	5169.977	143.377
1286...827	1pok_E239Y	1140	370.231	792.136	52	179	649	237	3	52	179	649	237	3	244.308	593	420	351	302	266	237	204	168	128	94	21	116.103	1112	203	153	121	98	84	75	65	58	51	6	1	466	-0.067	0.942	0	0.965	56	504.411	155.411	1252.956	2848.171
1287...828	1pok_E239Y	1332	415.75	799.459	35	193	520	463	99	35	193	520	463	99	390.796	710	550	473	446	420	393	367	342	306	256	45	135.147	341	211	180	159	142	124	111	100	89	75	19	0	589	-0.068	0.994	0	0.922	69	621.304	167.406	840.096	259.285
1291...829	1pok_E239Y	975	458.552	817.149	66	86	229	468	105	66	86	229	468	105	556.6	1024	880	784	709	635	576	519	438	341	178	41	84.028	145	127	114	103	94	87	80	71	58	34	4	11	927	0.15	0.997	0	0.979	48	963.021	124.375	581.812	101.068
1292...830	1pok_E239Y	1008	301.815	821.219	60	89	197	540	108	60	89	197	540	108	178.31	375	306	266	223	194	164	139	122	99	73	26	73.68	230	133	97	84	76	69	61	53	44	25	4	8	333	0.097	0.947	0	0.945	49	350.224	116.776	139.643	1577.276
1293...831	1pok_E239Y	1598	805.436	831.581	50	104	196	853	367	50	104	196	853	367	17.618	73	34	24	20	17	15	12	10	8	6	0	454.103	9394	1100	292	115	56	36	29	24	20	15	1	38	45	0.412	0.806	1	0.917	86	54.43	3351.733	65.199	7427097.08
1297...832	1pok_E239Y	1793	1735.974	854.978	84	284	947	396	30	84	284	947	396	30	3642.798	9452	6243	5322	4589	4041	3580	3059	2467	1816	1187	185	60.847	127	88	79	72	67	63	58	52	44	28	3	31	6967	0.277	0.989	0	0.989	89	7672.921	89.225	307808.971	181.837
1298...833	1pok_E239Y	1898	427.376	856.796	17	106	787	884	68	17	106	787	884	68	608.447	1322	956	829	757	689	603	522	453	372	267	83	85.22	159	125	114	105	97	89	79	66	53	41	6	53	1018	0.045	0.994	0	0.969	95	1101.589	135.221	5613.379	146.846
1300...834	1pok_E239Y	1013	674.991	859.273	44	116	509	315	13	44	116	509	315	13	79.2	202	129	109	97	86	76	66	55	46	32	3	45.705	162	93	67	56	47	40	33	27	19	10	1	0	151	-0.494	0.877	0	0.937	51	171.235	38.529	216.337	353.033
1302...835	1pok_E239Y	1369	1835.837	882.559	39	208	566	488	29	39	208	566	488	29	571.453	1010	867	784	712	652	576	496	424	358	297	85	81.065	341	119	104	93	83	75	68	62	54	42	9	26	937	0.472	0.91	0	0.973	68	965.941	151.853	411.261	5029.478
1303...836	1pok_E239Y	1242	790.319	875.093	97	142	644	314	19	97	142	644	314	19	20.048	127	40	30	24	20	16	13	10	8	5	0	40.174	146	74	60	52	45	37	31	24	15	7	0	7	54	-0.12	0.867	0.442	0.966	62	69.5	55.403	282.218	681.434
1304...837	1pok_E239Y	1960	296.915	883.686	92	258	1179	356	30	92	258	1179	356	30	931.875	1692	1427	1278	1164	1051	934	817	721	602	437	83	269.066	749	409	360	324	291	265	240	205	171	129	35	13	1529	0.347	0.996	0	0.98	98	1592.827	400.602	1816.47	1338.382
1305...838	1pok_E239Y	1371	635.902	883.857	15	66	319	735	197	15	66	319	735	197	91.972	293	159	134	116	102	90	75	59	42	29	6	253.478	1981	930	393	146	66	46	39	33	26	18	5	8	175	0.127	0.766	0.744	0.958	69	207.913	650.203	1229.905	303417.698
1307...839	1pok_E239Y	903	152.909	884.254	17	69	180	452	167	17	69	180	452	167	66.004	128	96	88	83	77	70	61	54	42	27	9	69.313	274	125	102	84	70	60	52	45	35	23	3	1	104	0.438	0.978	0.605	0.849	44	111.818	110.75	46.467	681.369
1308...840	1pok_E239Y	1130	1609.668	894.954	5	52	325	625	105	5	52	325	625	105	2998.332	4924	4293	4013	3714	3438	3158	2861	2468	1962	1341	563	87.054	134	116	110	103	97	90	83	75	65	52	23	10	4490	-0.179	0.998	0	0.983	56	4661.304	115.268	16876.211	27.268
1310...841	1pok_E239Y	1072	1766.97	902.144	47	125	535	308	30	47	125	535	308	30	15.015	53	29	25	22	18	13	9	6	5	3	0	183.068	1187	526	303	185	112	77	55	43	35	30	12	13	33	-0.596	0.718	0.855	0.73	56	37.804	397.054	25.872	104432.265
1311...842	1pok_E239Y	1689	574.465	902.603	87	232	880	409	42	87	232	880	409	42	11.015	30	20	17	15	12	10	8	7	5	3	0	174.746	3634	518	237	88	32	23	18	15	13	8	0	0	22	-0.187	0.54	0.12	0.541	104	24.183	22.452	4.842	1125.055
1313...843	1pok_E239Y	1265	121.112	912.485	131	278	350	482	6	131	278	350	482	6	74.223	437	132	95	79	70	64	52	38	27	19	5	190.949	1870	540	260	127	94	73	58	46	38	32	3	54	213	0.744	0.983	1	0.991	62	309.016	1225.968	4017.467	121386.709
1314...844	1pok_E239Y	843	1723.562	905.052	26	74	335	327	66	26	74	335	327	66	16.772	64	30	24	20	17	14	12	10	8	6	0	44.362	99	70	63	57	51	46	40	34	26	14	2	3	39	0.232	0.975	0.933	0.938	41	47.805	53.244	44.206	130.233
1315...845	1pok_E239Y	863	1415.45	909.024	14	104	536	193	3	14	104	536	193	3	13.496	50	23	19	16	14	12	11	9	7	5	1	44.374	121	66	57	51	46	42	38	35	32	26	7	5	27	-0.201	0.92	0.933	0.844	44	34.159	51.614	51.952	269.964
1316...846	1pok_E239Y	1642	1157.876	930.634	34	154	367	1011	57	34	154	367	1011	57	113.239	970	209	138	116	96	80	64	52	38	22	2	259.562	4763	707	179	92	72	59	47	38	29	18	1	57	356	0.59	0.929	0.992	0.982	81	596.099	2327.605	32616.854	1428667.251
1317...847	1pok_E239Y	1471	1064.913	930.004	9	123	186	948	179	9	123	186	948	179	215.7	515	414	351	287	235	192	151	122	97	56	6	99.904	266	171	149	132	110	90	73	62	50	37	7	21	451	0.474	0.976	0	0.979	74	476.351	173.243	253.985	1698.13
1319...848	1pok_E239Y	1259	318.482	929.337	12	30	258	796	138	12	30	258	796	138	21.319	82	39	32	27	23	19	16	12	10	7	0	34.859	134	64	47	38	32	28	25	22	19	15	3	5	46	0.018	0.917	0.462	0.907	65	55.538	49	90.587	381.569
1321...849	1pok_E239Y	1224	1091.782	967.595	12	59	436	672	21	12	59	436	672	21	255.352	470	390	359	325	297	261	226	196	159	117	5	107.889	262	165	148	137	125	114	103	85	69	27	1	0	410	-0.0001716	0.979	0	0.967	60	431.2	137.067	282.16	769.996
1322...850	1pok_E239Y	1451	1706.627	968.339	104	400	536	349	30	104	400	536	349	30	8.992	28	16	13	12	10	8	6	6	4	3	0	216.883	3870	577	178	101	68	49	34	26	20	11	0	31	20	0.126	0.86	1	0.783	83	22.614	1094.217	4.406	429135.206
1323...851	1pok_E239Y	1054	1171.709	981.24	9	20	367	545	87	9	20	367	545	87	83.114	281	153	121	104	88	75	63	50	36	26	14	99.134	356	173	136	113	96	85	75	66	54	43	18	3	177	-0.412	0.865	0.19	0.918	53	211.604	129.075	804.051	4022.296
1324...852	1pok_E239Y	1146	1018.91	986.964	31	337	535	189	31	31	337	535	189	31	26.372	144	47	35	29	26	22	19	15	12	9	2	695.758	7768	2212	968	507	258	116	60	43	34	25	8	12	63	-0.032	0.685	1	0.944	57	93.614	1908.281	599.641	3508013.605
1325...853	1pok_E239Y	1775	1658.587	1010.188	71	297	762	544	74	71	297	762	544	74	12.594	48	25	21	18	14	11	8	6	4	3	0	360.483	10558	750	183	89	59	44	33	24	19	7	0	12	28	-0.087	0.356	0.796	0.781	101	31.337	841.614	17.906	4467617.9
1326...854	1pok_E239Y	1064	1860.107	1004.283	16	123	516	342	33	16	123	516	342	33	31.146	74	52	41	36	32	30	28	24	19	14	4	82.516	404	224	145	84	49	39	34	29	26	22	10	17	59	-0.201	0.84	0.758	0.835	61	62.738	187.443	13.669	13782.312
1327...855	1pok_E239Y	830	1250.021	1001.953	36	70	205	429	75	36	70	205	429	75	416.946	729	669	620	584	529	457	386	301	190	84	14	154.377	270	231	218	208	193	168	142	121	87	47	9	3	688	-0.385	0.997	0	0.95	41	702.78	218.366	138.903	232.525
1328...856	1pok_E239Y	928	1817.904	1023.087	26	57	378	378	69	26	57	378	378	69	24.866	71	45	36	31	27	24	19	15	12	9	3	116.847	1286	289	117	69	52	41	35	31	26	19	6	9	50	-0.157	0.593	0.836	0.895	48	56.396	273.583	31.781	127313.285
1330...857	1pok_E239Y	1766	1708.152	1037.026	59	197	466	865	153	59	197	466	865	153	11.125	61	21	17	13	11	9	7	6	5	3	0	264.11	11750	401	98	57	48	42	36	30	24	15	2	34	25	0.493	0.647	0.899	0.998	89	34.753	2099.708	86.388	9601724.679
1333...858	1pok_E239Y	1519	493.34	1039.12	79	118	241	742	305	79	118	241	742	305	822.25	1758	1412	1223	1097	979	835	688	530	367	265	13	75.13	149	123	106	95	86	75	66	57	49	23	2	32	1496	0.251	0.996	0	0.986	75	1589.093	128.4	5056.965	133.467
1335...859	1pok_E239Y	1509	335.422	1049.183	20	38	322	917	189	20	38	322	917	189	89.649	352	182	129	104	86	74	61	45	32	23	3	625.364	6405	2127	843	333	133	68	47	36	29	20	5	45	243	0.354	0.953	1	0.98	75	293.453	4289.147	859.421	2169683.085
1336...860	1pok_E239Y	883	1122.18	1051.608	50	94	379	319	19	50	94	379	319	19	85.412	436	132	110	97	87	80	70	61	47	31	15	338.087	4454	1036	425	182	100	70	59	50	44	38	6	24	166	0.174	0.836	1	0.995	43	263.419	2026.14	5987.313	1650573.143
1337...861	1pok_E239Y	1120	1438.033	1064.218	26	38	393	536	110	26	38	393	536	110	1530.229	2686	2238	2067	1904	1748	1578	1384	1193	1023	801	147	144.219	263	209	188	170	159	145	130	116	102	84	21	15	2359	0.158	0.99	0	0.981	55	2473.364	201.527	6844.74	840.686
1339...862	1pok_E239Y	1342	154.286	1078.721	31	185	674	365	57	31	185	674	365	57	16.339	41	30	27	23	19	15	12	8	6	5	0	88.04	1302	160	100	77	64	56	48	40	31	21	9	10	33	0.022	0.509	0.562	0.753	68	35.059	173.368	4.291	86153.232
1341...863	1pok_E239Y	996	1597.455	1087.13	16	156	606	188	14	16	156	606	188	14	29.884	71	47	43	39	34	30	25	20	17	13	3	48.619	334	80	57	48	42	38	35	33	29	23	2	0	49	0.182	0.961	0.311	0.633	56	52.875	44.036	35.109	160.392
1344...864	1pok_E239Y	1329	518.222	1098.909	97	296	797	107	12	97	296	797	107	12	9.654	26	18	15	12	10	8	7	6	5	3	0	36.322	182	66	46	38	33	30	27	24	21	15	1	0	20	0.188	0.968	0.793	0.551	65	21.323	26.123	2.896	46.877
1345...865	1pok_E239Y	1074	598.271	1103.81	14	82	486	374	104	14	82	486	374	104	471.315	1139	776	683	600	516	444	383	325	259	191	89	176.076	663	275	240	215	189	163	142	122	99	79	17	0	856	0.578	0.98	0	0.969	53	937.434	221.208	5513.642	2854.051
1346...866	1pok_E239Y	984	557.91	1103.957	17	49	150	557	190	17	49	150	557	190	374.535	816	615	538	462	409	353	296	260	224	179	28	107.95	324	169	139	126	112	101	90	79	69	55	16	33	675	0.249	0.981	0	0.983	48	745.771	233.146	1647.51	2265.166
1348...867	1pok_E239Y	1086	259.873	1112.663	70	108	244	553	82	70	108	244	553	82	151.84	395	239	218	199	175	149	129	112	86	46	7	127.127	769	305	183	133	102	78	59	48	38	23	4	0	264	-0.283	0.878	0.05	0.975	54	312.519	134.648	1487.99	4244.043
1349...868	1pok_E239Y	1200	1391.495	1111.04	10	131	420	491	117	10	131	420	491	117	78.847	321	153	118	97	82	72	62	48	31	14	3	112.332	552	212	162	138	122	107	87	58	35	17	2	19	183	-0.261	0.95	0.772	0.967	60	216.833	240.55	610.139	4424.381
1351...869	1pok_E239Y	867	898.286	1129.044	68	294	396	82	11	68	294	396	82	11	11.863	47	22	18	16	13	10	8	6	5	3	0	24.423	110	44	35	30	25	22	19	15	12	8	1	0	25	-0.013	0.916	0	0.789	46	31.761	8.957	45.747	10.955
1352...870	1pok_E239Y	1246	1151.103	1133.712	40	118	379	573	109	40	118	379	573	109	12.961	79	23	19	16	14	11	8	7	5	3	0	53.128	718	114	63	46	37	30	24	20	15	10	1	0	29	-0.326	0.802	0.271	0.852	65	45.262	24.492	213.332	156.681
1353...871	1pok_E239Y	1876	1106.992	1150.652	45	146	1092	537	11	45	146	1092	537	11	11.239	39	20	17	15	13	11	8	6	5	3	0	109.973	1732	305	101	49	36	30	26	22	18	12	1	3	23	-0.274	0.571	0.932	0.669	98	25.898	144.714	12.459	36142.449
1356...872	1pok_E239Y	1369	860.955	1155.887	47	423	739	129	5	47	423	739	129	5	11.874	68	22	17	14	12	10	8	7	5	4	0	127.723	3133	214	98	70	56	44	35	29	23	18	4	12	29	-0.231	0.466	0.797	0.658	68	37.206	174.853	121.605	72756.302
1358...873	1pok_E239Y	1792	457.474	1164.898	16	205	1264	249	13	16	205	1264	249	13	9.268	29	15	13	11	10	9	7	7	5	4	0	125.475	1321	327	154	98	71	54	40	31	23	16	1	41	17	0.549	0.799	0.963	0.833	120	20.083	446.475	9.476	151798.583
1359...874	1pok_E239Y	1179	1684.652	1169.093	22	82	264	604	183	22	82	264	604	183	176.55	374	283	248	223	198	173	148	122	100	80	37	110.735	280	180	154	135	119	105	94	80	65	48	16	1	306	0.133	0.984	0	0.964	58	325.224	148.69	254.484	713.766
1360...875	1pok_E239Y	1380	907.766	1179.752	38	223	673	354	55	38	223	673	354	55	18.955	114	36	24	20	17	15	13	11	9	6	1	606.593	8340	2038	777	279	108	52	31	20	15	12	1	43	52	0.375	0.9	1	0.955	70	72.086	4276.757	249.564	5167081.698
1362...876	1pok_E239Y	1535	1565.72	1197.461	10	76	579	786	55	10	76	579	786	55	53.027	268	100	75	62	53	43	32	24	15	10	3	252.869	3424	828	285	105	54	34	27	24	21	15	3	57	158	0.395	0.952	1	0.994	76	208.013	2023.211	953.25	506097.929
1364...877	1pok_E239Y	1126	1715.414	1205.121	25	82	307	662	31	25	82	307	662	31	181.357	425	307	268	233	203	175	152	124	94	63	10	156.636	1163	245	192	168	148	130	110	93	78	61	10	0	331	0.584	0.982	0	0.897	56	361.821	201.161	628.432	2076.956
1365...878	1pok_E239Y	1223	1225.241	1203.863	27	54	204	679	241	27	54	204	679	241	13.394	43	25	21	18	15	11	9	7	6	4	0	84.507	1039	197	70	51	37	31	26	22	17	13	1	29	28	0.129	0.818	0.956	0.879	60	33.367	464.75	22.999	108601.254
1366...879	1pok_E239Y	1424	1175.717	1211.166	33	60	268	841	201	33	60	268	841	201	22.404	91	47	32	28	24	21	15	10	7	5	0	127.681	1156	516	108	44	36	31	26	22	18	14	2	58	60	0.74	0.995	1	0.976	70	70.1	918.471	63.89	20321.021
1368...880	1pok_E239Y	1184	1607.544	1222.415	25	110	230	608	188	25	110	230	608	188	291.377	536	424	383	351	323	295	271	249	220	127	31	102.014	181	145	133	124	115	107	99	90	75	47	3	28	454	0.687	0.995	0	0.981	58	482.741	148.138	511.088	364.36
1369...881	1pok_E239Y	1270	480.346	1231.663	74	111	255	646	155	74	111	255	646	155	3089.669	7134	5619	4845	4122	3426	2816	2367	1867	1380	1011	141	73.213	138	109	98	92	83	76	68	60	48	28	6	19	6135	-0.176	0.99	0	0.982	63	6506.222	109.556	69855.697	202.755
1370...882	1pok_E239Y	1212	924.563	1235.09	37	401	597	140	16	37	401	597	140	16	2437.627	4320	3675	3403	3084	2751	2509	2226	1923	1523	952	354	88.536	149	126	115	106	99	89	79	72	65	56	7	11	3822	0.314	0.991	0	0.964	61	4005.557	115.705	22673.427	264.011
1371...883	1pok_E239Y	1455	286.688	1241.296	29	82	610	653	44	29	82	610	653	44	18.047	104	30	26	23	21	18	15	12	8	5	1	200.869	8600	304	103	58	42	35	30	27	23	15	2	22	33	-0.119	0.49	0.582	0.874	79	43.924	808.671	172.045	1581116.904
1372...884	1pok_E239Y	1258	235.576	1250.398	9	61	418	725	9	9	61	418	725	9	1497.336	2323	2083	1985	1867	1725	1589	1453	1270	986	694	221	145.93	228	200	190	181	172	162	146	125	103	69	9	17	2161	0.007	0.997	0	0.985	62	2230.339	197.339	2246.385	245.192
1375...885	1pok_E239Y	1420	311.235	1281.304	44	121	550	575	98	44	121	550	575	98	14.926	55	24	21	18	16	14	12	10	8	6	0	77.894	666	210	106	63	47	38	32	28	22	15	0	13	28	0.151	0.72	0.8	0.932	80	34.95	138.262	46.248	18471.344
1376...886	1pok_E239Y	1039	1463.07	1288.567	80	195	533	194	18	80	195	533	194	18	402.544	726	584	537	498	463	431	394	342	258	172	24	145.396	272	200	188	176	162	149	137	121	106	80	23	8	626	0.469	0.993	0	0.952	53	658.509	187.774	557.608	590.628
1377...887	1pok_E239Y	1320	1309.998	1300.284	74	128	542	512	38	74	128	542	512	38	861.027	1632	1397	1223	1077	945	855	772	678	547	314	43	124.398	211	179	160	146	134	124	116	106	94	75	14	23	1491	0.26	0.997	0	0.953	65	1536.185	183.646	1193.289	213.306
1378...888	1pok_E239Y	1222	1080.363	1303.524	27	237	779	136	20	27	237	779	136	20	33.344	224	55	44	39	36	32	27	21	15	11	1	336.196	4931	985	170	70	45	37	32	29	26	20	5	36	64	0.504	0.892	0.967	0.994	61	100.295	2512.836	1719.126	2252006.563
1379...889	1pok_E239Y	1343	1678.401	1301.172	49	415	669	175	12	49	415	669	175	12	14.989	40	24	21	19	17	15	12	10	8	6	0	177.509	1333	560	285	155	92	62	40	31	25	19	2	3	27	-0.173	0.493	0.958	0.541	67	30.373	119.866	13.04	39915.251
1380...890	1pok_E239Y	946	226.395	1304.541	66	69	170	457	163	66	69	170	457	163	1035.909	1919	1649	1518	1374	1248	1083	910	715	519	374	89	86.034	145	120	112	106	97	89	81	72	63	45	7	14	1739	0.318	0.995	0	0.961	47	1797.064	118.34	2735.421	146.82
1381...891	1pok_E239Y	1130	406.857	1313.157	9	52	396	520	131	9	52	396	520	131	1928.982	3304	2836	2625	2415	2203	1966	1752	1518	1237	891	453	121.572	192	159	153	145	133	121	111	103	91	81	52	8	2967	-0.138	0.998	0	0.98	56	3085.536	157.696	8260.427	57.854
1383...892	1pok_E239Y	1951	279.478	1327.035	36	256	950	603	66	36	256	950	603	66	13.105	65	25	21	17	14	11	9	7	5	3	0	418.259	9941	1162	339	87	38	27	22	18	13	5	0	51	28	0.485	0.769	0.887	0.998	106	35.849	2723.868	71.694	7317227.907
1384...893	1pok_E239Y	936	1722.985	1327.576	5	49	90	531	240	5	49	90	531	240	14.135	42	26	21	18	15	12	10	8	7	5	0	215.436	1886	652	307	181	120	81	60	47	37	27	4	5	30	0.62	0.68	1	0.917	49	32.796	296.551	7.101	124267.105
1385...894	1pok_E239Y	1230	1439.365	1326.266	157	290	595	79	80	157	290	595	79	80	1268.002	4293	2081	1734	1568	1403	1196	992	799	674	478	83	126.368	277	185	163	148	135	123	113	104	94	77	12	24	2659	0.227	0.983	0	0.982	61	3324.984	193.098	189517.951	1059.335
1386...895	1pok_E239Y	1067	1019.431	1331.179	46	97	518	318	67	46	97	518	318	67	268.479	561	433	387	344	315	278	236	188	134	91	15	170.786	355	255	232	211	187	171	156	136	115	82	10	16	484	0.024	0.989	0	0.966	53	515.472	251.981	437.117	1287.717
1387...896	1pok_E239Y	1467	1349.15	1339.614	12	52	257	790	331	12	52	257	790	331	1016.77	1823	1476	1353	1242	1134	1021	925	802	676	542	211	135.661	201	179	168	159	149	141	132	123	109	82	13	22	1546	0.196	0.998	0	0.989	72	1633.375	181.431	5206.595	73.884
1389...897	1pok_E239Y	1212	1786.688	1343.566	9	44	640	437	50	9	44	640	437	50	19.35	99	33	27	23	20	18	15	12	9	7	0	63.941	452	131	90	71	57	47	37	29	22	17	3	0	39	-0.432	0.85	0.573	0.871	67	54.373	50.209	279.517	355.509
1390...898	1pok_E239Y	1623	229.531	1351.524	22	83	317	978	187	22	83	317	978	187	1103.227	2072	1768	1610	1481	1313	1112	922	764	603	421	70	87.274	149	127	119	110	99	88	77	67	57	47	7	26	1859	0.367	0.998	0	0.988	80	1944.388	128.45	4172.337	89.822
1395...899	1pok_E239Y	971	1478.478	1362.382	200	221	492	27	21	200	221	492	27	21	825.36	1626	1341	1216	1099	963	851	747	584	404	271	24	92.365	179	130	119	111	104	97	89	79	65	44	2	23	1413	0.569	0.986	0	0.981	48	1499.75	137.583	3422.229	668.201
1398...900	1pok_E239Y	1468	1780.208	1400.652	69	156	914	274	25	69	156	914	274	25	2467.187	13701	4345	3864	3395	2798	2191	1618	1247	955	707	55	70.016	182	107	100	93	82	71	60	53	44	26	1	21	4712	0.299	0.937	0	0.987	72	6850.972	111.5	6414060.499	685.444
1400...901	1pok_E239Y	1205	1383.058	1424.501	19	45	221	721	168	19	45	221	721	168	492.417	901	781	702	641	560	496	427	345	276	207	58	132.333	287	183	170	157	145	132	121	110	96	76	32	5	819	0.186	0.998	0	0.967	59	854.864	178.644	517.032	112.128
1401...902	1pok_E239Y	1668	1832.495	1430.928	65	243	889	424	28	65	243	889	424	28	33.777	253	93	51	34	22	16	13	10	7	4	0	345.337	2864	1163	549	251	116	69	51	37	26	10	2	58	135	0.499	0.975	1	0.956	86	172.174	2025.767	930.493	279613.109
1402...903	1pok_E239Y	1388	72.788	1441.951	27	297	611	381	45	27	297	611	381	45	129.123	386	226	198	176	147	117	92	73	57	46	15	81.329	1026	157	83	61	48	41	35	30	24	16	2	26	249	-0.277	0.658	0.389	0.96	69	280.391	324.304	1245.485	116667.11
1403...904	1pok_E239Y	1586	1048.302	1436.286	75	198	973	300	16	75	198	973	300	16	23.882	181	43	31	25	22	20	18	15	12	8	0	431.706	14006	912	325	148	86	58	44	33	28	22	7	45	55	0.637	0.838	1	0.985	78	86.269	4007.577	983.222	13722313.808
1404...905	1pok_E239Y	892	1619.241	1432.001	126	96	237	332	81	126	96	237	332	81	182.054	365	291	250	222	197	175	149	128	110	92	65	131.232	282	200	178	158	143	127	114	101	84	67	39	26	318	0.539	0.997	0	0.956	44	335.545	223.614	154.248	388.464
1405...906	1pok_E239Y	1346	1758.785	1442.508	60	444	754	58	4	60	444	754	58	4	4046.52	8582	6527	5707	5079	4566	4096	3534	2920	2234	1590	386	86.02	133	114	104	98	92	88	82	76	69	58	18	17	7239	0.06	0.996	0	0.985	66	7659.818	114.652	105173.482	80.257
1406...907	1pok_E239Y	1670	870.337	1440.583	18	80	729	768	47	18	80	729	768	47	3228.863	6231	5282	4808	4222	3683	3242	2720	2166	1620	1205	326	95.2	171	142	132	119	107	96	84	73	65	47	6	11	5567	0.025	0.995	0	0.988	83	5840.084	134.735	32013.764	173.833
1407...908	1pok_E239Y	1128	1569.036	1450.903	34	41	173	570	287	34	41	173	570	287	210.582	393	326	302	281	256	225	192	159	118	63	5	129.021	227	189	172	156	143	133	123	112	94	56	7	27	342	0.358	0.993	0	0.934	56	357.786	194.357	172.74	606.944
1408...909	1pok_E239Y	1662	1464.067	1456.258	36	135	311	1031	116	36	135	311	1031	116	66.88	552	114	87	76	66	57	48	39	31	18	2	277.757	12601	394	119	70	57	51	46	41	32	20	0	53	152	0.771	0.866	0.928	0.992	82	257.524	3268.817	11759.079	10412138.613
1409...910	1pok_E239Y	1323	818.353	1461.677	57	78	324	667	163	57	78	324	667	163	2855.13	5434	4529	4035	3629	3322	3021	2628	2156	1541	1043	168	89.28	158	125	114	107	98	91	83	75	65	54	8	15	4830	0.111	0.991	0	0.953	67	5071.627	119.97	30046.891	267.402
1412...911	1pok_E239Y	926	237.318	1493.262	6	81	201	532	81	6	81	201	532	81	106.336	500	188	143	119	104	95	85	71	49	29	4	39.624	208	66	47	40	35	32	30	27	23	17	5	0	241	0.051	0.963	0	0.95	46	335.457	27.13	5207.857	25.853
1413...912	1pok_E239Y	1390	196.638	1509.493	90	434	609	158	54	90	434	609	158	54	88.735	731	149	117	100	85	69	56	49	40	28	4	236.527	4188	638	303	139	69	45	34	28	22	15	2	58	211	0.929	0.988	1	0.994	69	372.841	2019.464	19775.177	831450.191
1414...913	1pok_E239Y	1086	298.928	1526.424	21	281	630	102	18	21	281	630	102	18	26.768	86	51	41	34	28	23	18	15	12	9	1	44.885	1261	51	36	30	27	25	24	21	19	16	1	13	63	0.037	0.619	0.326	0.952	53	69.925	76.189	30.108	9351.172
1415...914	1pok_E239Y	1371	800.156	1528.77	70	151	586	503	36	70	151	586	503	36	156.656	447	289	244	204	167	140	114	92	76	58	6	147.292	592	264	208	177	154	134	113	89	71	52	5	16	329	-0.118	0.942	0.188	0.942	68	362.662	276.074	660.077	8810.303
1416...915	1pok_E239Y	1613	1849.432	1530.008	108	224	667	524	62	108	224	667	524	62	15.925	32	25	22	19	17	16	14	13	10	7	1	207.71	4507	446	141	73	56	48	40	33	26	19	1	7	26	-0.08	0.333	0.802	0.614	113	27.336	219.575	2.471	374939.2
1417...916	1pok_E239Y	1394	873.119	1533.075	60	84	335	740	156	60	84	335	740	156	84.292	365	148	116	99	88	79	68	56	40	29	8	59.593	283	119	77	60	50	44	38	34	29	22	5	2	168	-0.259	0.825	0.022	0.923	69	224.594	69.725	3114.908	1410.46
1418...917	1pok_E239Y	1295	232.766	1540.414	23	71	436	664	69	23	71	436	664	69	105.775	367	190	156	133	112	94	79	65	47	30	17	105.069	2141	146	77	53	43	35	31	27	24	19	4	0	233	-0.354	0.793	0	0.994	64	272.891	59.547	1016.222	1707.404
1419...918	1pok_E239Y	900	1741.214	1539.246	9	173	439	225	37	9	173	439	225	37	9.887	31	15	13	12	10	9	8	8	6	5	1	78.006	451	168	109	79	64	55	47	40	30	22	3	0	17	-0.082	0.842	0.945	0.649	52	20.115	40.442	15.141	548.516
1421...919	1pok_E239Y	1604	1788.006	1562.392	43	361	788	331	44	43	361	788	331	44	16.495	36	25	23	21	19	16	14	12	10	9	2	286.903	3746	935	256	110	60	46	36	28	22	19	6	6	28	0.267	0.804	0.804	0.785	79	29.646	777.772	3.166	351325.037
1422...920	1pok_E239Y	881	523.178	1560.912	24	68	422	328	17	24	68	422	328	17	6961.11	12085	10264	9783	9102	8314	7639	6603	5297	4046	2604	682	122.96	172	157	149	142	137	131	123	112	97	74	31	11	10654	0.011	0.996	0	0.977	43	11167.884	151.767	169822.754	146.411
1426...921	1pok_E239Y	1787	996.965	1572.001	11	95	279	989	376	11	95	279	989	376	24.406	112	44	36	30	25	21	17	14	12	9	0	188.656	3709	358	251	170	109	79	59	49	41	31	6	0	50	-0.033	0.795	0.634	0.864	94	66.245	82.319	268.44	3223.324
1428...922	1pok_E239Y	1127	392.515	1600.039	17	222	706	160	5	17	222	706	160	5	27.924	155	74	45	28	19	15	13	9	7	5	1	215.39	1279	627	356	210	140	92	69	55	45	29	4	36	102	0.194	0.983	1	0.939	58	119.724	907.638	153.372	24962.059
1430...923	1pok_E239Y	886	1695.804	1602.732	18	64	129	370	288	18	64	129	370	288	1249.247	2521	2033	1837	1576	1387	1241	1067	891	673	489	77	138.436	246	195	173	156	146	136	124	115	103	91	29	26	2209	0.589	0.996	0	0.98	43	2331.558	216.302	8291.688	539.839
1431...924	1pok_E239Y	1518	1122.946	1613.831	11	82	1039	327	27	11	82	1039	327	27	17.613	55	41	26	19	15	13	11	10	8	6	0	290.663	11200	319	117	85	62	52	46	40	35	29	12	0	47	-0.157	0.978	0.033	0.783	86	50.174	32.64	6.516	41.161
1433...925	1pok_E239Y	1007	344.531	1607.97	9	95	366	421	101	9	95	366	421	101	17.783	45	32	27	24	21	17	13	10	8	5	0	61.862	349	142	94	70	49	37	32	28	25	15	0	16	35	0.214	0.789	0.719	0.767	52	37.615	119.423	7.737	9079.667
1434...926	1pok_E239Y	920	632.364	1611.584	9	55	189	476	172	9	55	189	476	172	136.167	592	221	172	150	128	113	102	92	80	69	48	311.139	5884	347	166	127	107	95	85	76	63	50	17	38	295	0.599	0.941	1	0.969	46	414.457	3327.109	6847.9	2282620.053
1435...927	1pok_E239Y	1012	683.492	1612.514	49	105	641	191	14	49	105	641	191	14	104.473	182	155	141	133	124	116	102	85	66	34	3	67.948	226	104	88	81	76	70	63	52	42	24	2	5	165	0.192	0.982	0	0.914	54	172	89.815	20.259	315.114
1436...928	1pok_E239Y	1305	1267.308	1621.156	49	243	771	202	15	49	243	771	202	15	11.464	35	19	17	15	13	10	8	7	6	5	0	46.225	588	84	49	41	35	31	28	25	21	18	4	12	22	0.153	0.609	0.788	0.717	71	25.465	85.352	11.967	13119.58
1438...929	1pok_E239Y	1648	198.355	1619.812	22	60	712	762	54	22	60	712	762	54	1198.937	2539	1906	1659	1524	1393	1253	1086	857	623	434	158	140.233	234	184	169	160	151	144	135	125	113	96	16	30	2063	0.075	0.992	0	0.965	82	2205.89	182.232	13990.146	458.129
1439...930	1pok_E239Y	833	1923.198	1637.729	114	349	253	63	37	114	349	253	63	37	12.228	31	24	19	15	13	11	9	8	6	4	0	23.447	77	41	34	29	25	21	18	15	12	8	1	5	26	-0.415	0.927	0.606	0.489	54	27.148	30.981	1.756	136.389
1440...931	1pok_E239Y	1195	1566.177	1637.478	7	76	558	499	39	7	76	558	499	39	21.052	50	35	30	27	25	21	17	13	11	8	0	269.551	2219	939	442	155	73	48	38	33	29	24	4	7	42	-0.104	0.802	0.937	0.822	63	45.27	712.317	5.975	271910.217
1442...932	1pok_E239Y	923	1181.168	1642.199	12	45	247	491	113	12	45	247	491	113	14.677	37	30	26	20	15	11	9	8	6	4	0	31.271	120	55	39	33	29	27	25	22	20	15	2	7	32	0.051	0.95	0.855	0.668	54	33.315	51.963	1.623	292.776
1444...933	1pok_E239Y	1617	152.128	1650.978	89	213	934	217	130	89	213	934	217	130	1091.478	2334	1801	1596	1432	1299	1126	957	766	560	259	35	109.105	255	179	156	142	131	113	94	76	57	33	5	18	1994	0.056	0.974	0	0.986	80	2128.887	159.175	7660.075	1339.719
1446...934	1pok_E239Y	842	1524.171	1655.566	16	162	403	221	28	16	162	403	221	28	19.083	73	34	27	24	20	16	14	12	10	7	1	56.702	329	104	75	60	49	42	36	31	27	22	6	0	39	-0.128	0.94	0.172	0.863	44	49.568	30.636	94.245	70.686
1448...935	1pok_E239Y	1592	1140.694	1670.283	36	554	899	53	11	36	554	899	53	11	21.166	57	42	39	33	24	17	12	9	7	5	1	786.536	8531	2533	1109	570	279	136	74	50	33	23	5	10	45	0.588	0.731	0.763	0.768	90	47.256	1716.933	8.146	2942709.973
1451...936	1pok_E239Y	1503	316.638	1680.647	495	369	313	237	58	495	369	313	237	58	948.027	11659	3090	907	386	272	204	151	102	65	34	8	8.92	134	24	7	4	3	3	2	2	2	1	0	66	5959	0.743	0.975	0	0.993	74	8193.959	76.432	2373718.661	664.759
1452...937	1pok_E239Y	1288	1373.947	1676.339	38	256	567	374	38	38	256	567	374	38	3082.036	5425	4416	4106	3861	3607	3314	2935	2466	1872	1342	751	159.361	277	212	197	186	176	165	152	132	114	101	49	41	4700	0.786	0.998	0	0.984	63	4923.063	231.571	41646.98	415.673
1455...938	1pok_E239Y	812	585.219	1702.476	5	28	295	398	74	5	28	295	398	74	124.772	209	183	166	152	139	130	118	101	84	66	13	85.95	446	158	120	97	80	67	58	50	41	29	2	12	190	-0.025	0.848	0.4	0.902	40	196	187.025	20.4	13582.924
1456...939	1pok_E239Y	1327	727.235	1703.383	54	231	735	278	13	54	231	735	278	13	586.665	1148	882	814	766	705	641	558	462	345	171	9	156.015	325	212	199	188	178	167	156	141	116	69	6	17	948	0.19	0.983	0	0.984	65	1004.985	199.908	2508.107	1454.33
1461...940	1pok_E239Y	1312	1664.806	1751.978	37	100	210	676	257	37	100	210	676	257	77.068	873	186	64	47	39	34	27	22	17	11	3	476.907	8235	1311	282	133	82	66	54	47	40	29	3	53	417	0.612	0.957	1	0.99	65	609.492	4742.308	17812.496	3513877.228
1464...941	1pok_E239Y	944	1513.42	1777.259	52	324	463	78	17	52	324	463	78	17	10.717	33	20	17	14	11	9	8	6	5	4	0	46.246	371	106	49	40	33	28	24	21	17	14	1	0	22	0.635	0.953	0.781	0.756	47	23.851	32.149	5.488	148.297
1467...942	1pok_E239Y	927	1099.507	1779.978	7	66	568	260	7	7	66	568	260	7	27.411	54	39	34	31	28	27	25	23	20	17	4	54.59	132	85	72	62	54	50	46	41	37	31	4	0	44	0.114	0.962	0.728	0.887	47	48.17	55.809	10.78	249.091
1468...943	1pok_E239Y	1518	119.358	1789.1	41	96	552	671	129	41	96	552	671	129	13.387	28	22	20	19	16	14	11	8	6	4	0	52.225	477	95	67	54	44	38	33	28	24	19	2	0	24	-0.131	0.803	0.583	0.428	85	24.906	40.376	1.191	871.905
1469...944	1pok_E239Y	1479	1418.308	1794.238	149	235	872	164	28	149	235	872	164	28	21.652	48	37	35	32	28	22	17	12	8	5	0	593.885	8174	1877	637	314	106	52	31	24	20	10	0	0	39	-0.303	0.563	0.552	0.631	91	41	174.78	5.582	60855.82
1471...945	1pok_E239Y	944	585.5	1802.228	29	50	353	483	25	29	50	353	483	25	40.424	156	65	54	47	40	36	30	26	22	16	4	145.155	1888	233	136	111	94	82	69	58	49	40	11	36	91	0.662	0.938	1	0.988	46	121.478	998	331.989	215341.609
1472...946	1pok_E239Y	1234	306.619	1796.873	49	127	331	640	61	49	127	331	640	61	19.109	52	34	28	24	21	17	15	12	10	6	0	40.857	197	76	57	47	41	35	30	26	20	13	2	0	40	-0.069	0.974	0.699	0.854	69	44.957	43.536	13.375	85.553
1475...947	1pok_E239Y	1668	1376.467	1833.003	40	297	821	424	60	40	297	821	424	60	12.731	40	29	23	17	13	9	7	5	4	2	0	577.113	13512	1382	292	116	59	39	30	25	20	10	0	28	31	0.309	0.576	0.75	0.853	101	32.901	2737.158	4.406	16293680.133
1476...948	1pok_E239Y	1351	360.715	1829.97	24	153	958	184	14	24	153	958	184	14	34.394	524	62	42	31	25	22	19	16	13	9	0	307.845	7446	830	357	169	106	70	51	40	31	24	3	33	88	0.397	0.762	1	0.988	69	204.696	2047.261	13866.878	3883195.584
1477...949	1pok_E239Y	1785	134.487	1844.532	13	93	1084	527	43	13	93	1084	527	43	2905.267	6560	5108	4403	3877	3268	2832	2362	1843	1301	943	171	70.883	127	100	92	85	78	72	65	57	50	43	9	40	5515	0.273	0.996	0	0.99	88	5872.261	104.841	74787.943	82.497
1479...950	1pok_E239Y	942	1526.366	1847.242	55	138	477	206	49	55	138	477	206	49	21.226	49	34	30	27	24	22	19	16	13	7	0	93.166	1920	120	89	75	63	54	47	41	33	17	0	0	37	0.143	0.977	0.969	0.78	57	41.404	59.649	15.153	161.526
1480...951	1pok_E239Y	1418	1687.433	1849.47	23	230	861	250	26	23	230	861	250	26	212.581	386	294	266	252	234	219	204	182	154	122	18	124.248	220	166	155	146	137	129	120	112	98	71	12	20	319	-0.145	0.989	0	0.931	70	344.014	163.571	470.786	438.131
1481...952	1pok_E239Y	820	90.203	1847.94	5	84	356	307	52	5	84	356	307	52	344.31	949	526	453	402	365	337	309	272	230	185	45	144.883	2289	198	94	76	66	57	49	45	40	33	10	7	572	-0.007	0.547	0.205	0.994	40	630.825	379.8	6273.844	329687.81
1483...953	1pok_E239Y	1621	1581.106	1856.798	39	236	725	553	43	39	236	725	553	43	31.097	157	57	43	35	29	25	22	19	15	11	4	869.869	8358	3264	1206	459	169	72	53	45	39	31	8	53	78	0.412	0.969	1	0.974	81	100.889	5872.753	385.951	2439783.544
1484...954	1pok_E239Y	895	1887.377	1853.901	20	128	377	323	36	20	128	377	323	36	430.105	656	560	533	512	485	453	415	370	315	258	126	152.869	273	200	185	171	158	152	143	132	119	107	71	3	600	0.397	0.997	0	0.977	44	625	194.477	258.955	261.068
1485...955	1pok_E239Y	1112	1239.143	1854.189	26	373	591	98	10	26	373	591	98	10	9.58	28	21	17	13	10	7	6	4	3	2	0	47.763	351	84	59	50	41	37	33	29	26	19	4	0	23	0.197	0.971	0.827	0.595	63	24.159	29.444	1.626	55.263
1486...956	1pok_E239Y	1324	950.035	1858.131	11	99	537	586	62	11	99	537	586	62	24.747	93	43	35	31	28	23	19	15	12	8	1	89.792	1251	168	108	76	61	50	44	39	35	29	16	0	50	0.231	0.934	0.195	0.887	71	60.197	41.028	136.158	237.999
1487...957	1pok_E239Y	1514	272.876	1876.033	32	112	796	507	26	32	112	796	507	26	45.682	140	74	65	59	55	49	40	31	20	11	1	114.826	947	343	180	90	55	41	33	28	22	14	2	0	88	0.265	0.95	0	0.926	76	101.5	38.487	130.513	173.013
1490...958	1pok_E239Y	909	1159.976	1891.01	36	284	421	145	8	36	284	421	145	8	1075.053	2388	1753	1456	1247	1148	1026	910	792	673	534	175	118.289	263	179	158	140	126	113	100	88	76	66	30	14	1915	0.86	0.982	0	0.981	44	2055.114	176.409	18469.373	1938.105
1492...959	1pok_E239Y	1219	1607.028	1901.427	13	341	648	164	30	13	341	648	164	30	552.578	966	806	734	681	626	573	521	453	363	240	77	176.523	315	242	222	208	192	180	164	147	128	107	57	11	868	0.426	0.998	0	0.939	62	902.919	236.016	644.558	222.597
1493...960	1pok_E239Y	1161	959.378	1901.541	59	392	513	151	10	59	392	513	151	10	23.236	83	37	31	28	24	21	19	17	14	12	1	102.422	1684	149	76	61	53	47	42	37	32	27	12	0	42	-0.131	0.809	0.952	0.862	67	51.776	74.328	115.577	2287.265
1496...961	1pok_E239Y	1135	1810.078	1920.264	21	160	673	228	28	21	160	673	228	28	18.313	52	33	25	21	18	16	14	12	11	9	5	268.918	1498	812	466	284	185	121	71	44	33	27	7	4	38	-0.074	0.645	0.456	0.842	58	42.362	349.793	14.059	165231.819
1497...962	1pok_E239Y	870	142.739	1919.992	15	175	362	252	43	15	175	362	252	43	826.723	1642	1359	1147	976	880	806	706	610	515	396	124	88.925	144	122	112	103	96	89	82	74	66	57	28	7	1472	-0.294	0.983	0	0.96	43	1535.977	103.465	2274.255	321.551
1498...963	1pok_E239Y	1374	522.509	1919.289	33	59	302	773	182	33	59	302	773	182	34.96	176	60	51	46	39	33	26	20	14	9	0	475.479	7500	1595	267	73	50	41	35	30	27	22	2	38	74	0.68	0.862	0.774	0.987	71	99.282	3242.437	705.667	6857246.584
1502...964	1pok_E239Y	1226	737.932	1931.505	67	400	525	184	25	67	400	525	184	25	1154.205	2401	1902	1715	1512	1308	1105	948	762	589	443	114	80.202	136	115	105	95	87	78	70	64	59	48	21	32	2075	0.322	0.997	0	0.968	61	2213.574	121.689	9864.572	76.28
1503...965	1pok_E239Y	875	981.226	1953.219	53	281	358	143	29	53	281	358	143	29	512.651	906	780	687	617	551	501	460	409	351	273	68	137.544	210	179	167	157	148	138	128	119	110	101	22	4	851	-0.07	0.975	0	0.924	44	876.636	147.227	230.686	1125.721
1504...966	1pok_E239Y	1182	1416.196	1962.01	76	108	755	179	47	76	108	755	179	47	1104.992	2559	1704	1534	1399	1249	1120	960	788	631	466	102	112.371	175	155	147	139	129	119	110	96	74	56	20	5	1884	0.198	0.987	0	0.98	58	2104.897	138.414	37624.989	470.449
1506...967	1pok_E239Y	1197	548.748	1969.469	30	181	646	287	28	30	181	646	287	28	401.576	686	557	520	489	461	427	384	328	264	206	89	112.538	216	155	142	132	123	114	104	94	82	64	29	2	591	0.308	0.982	0	0.923	63	616.143	129.587	481.583	675.798
1507...968	1pok_E239Y	1099	642.317	1968.913	23	155	562	291	38	23	155	562	291	38	12.611	41	20	16	15	13	12	11	10	8	6	1	56.379	211	138	86	55	43	38	33	29	24	18	7	2	23	-0.322	0.722	0.778	0.779	62	27.758	47.565	21.054	1596.956
1508...969	1pok_E239Y	1454	1424.162	76.591	131	134	687	445	22	131	134	687	445	22	8.95	33	16	13	11	9	8	6	5	4	3	0	30.746	221	64	38	30	26	21	17	14	12	9	1	5	20	-0.115	0.821	0.887	0.759	75	23.28	37.68	10.175	606.298
1510...970	1pok_E239Y	1168	1790.608	82.562	51	70	229	638	160	51	70	229	638	160	64.987	399	119	87	73	65	58	49	39	28	16	2	41.517	158	85	58	47	41	34	28	23	18	11	1	1	149	0.558	0.941	0	0.992	57	226.404	60.123	5846.171	673.862
1511...971	1pok_E239Y	1131	633.361	81.419	96	301	438	231	43	96	301	438	231	43	521.447	890	767	700	652	612	561	488	411	327	228	87	72.808	137	111	104	97	91	79	66	54	39	21	4	15	806	0.031	0.997	0	0.965	56	831.125	112.429	445.002	57.352
1512...972	1pok_E239Y	1375	149.88	88.109	63	117	233	845	94	63	117	233	845	94	51.173	292	98	64	54	47	40	34	26	19	12	2	291.905	3652	908	280	109	83	65	50	40	32	28	8	49	158	0.678	0.963	1	0.983	68	216.25	2283.279	1402.188	740492.995
1513...973	1pok_E239Y	959	693.649	94.039	106	86	496	249	8	106	86	496	249	8	678.098	1524	1157	1030	902	795	677	554	427	297	197	76	69.811	193	112	98	89	82	75	67	54	34	14	1	0	1241	-0.28	0.988	0	0.979	47	1344.596	85.681	5328.113	133.281
1514...974	1pok_E239Y	1190	1831.772	100.625	85	92	224	682	87	85	92	224	682	87	17.497	87	35	26	21	17	15	12	10	7	5	0	154.549	2181	365	140	65	45	37	34	29	26	19	0	23	43	0.698	0.739	0.674	0.918	66	53.212	638.091	117.016	570309.689
1517...975	1pok_E239Y	1084	445.496	116.623	25	59	153	591	234	25	59	153	591	234	10.95	47	21	16	13	11	9	8	6	5	4	0	53.266	519	127	63	42	34	27	22	17	10	6	0	0	26	-0.418	0.717	0.66	0.725	57	31.807	49.298	40.121	1539.086
1519...976	1pok_E239Y	1870	662.059	134.267	119	273	1031	403	14	119	273	1031	403	14	13.18	98	24	15	13	11	9	7	6	5	3	0	800.762	10103	2809	972	378	150	72	51	39	30	21	2	71	47	0.358	0.961	1	0.966	97	67.691	6014.928	239.636	2791309.139
1520...977	1pok_E239Y	934	1131.257	128.137	92	66	166	493	104	92	66	166	493	104	80.487	177	134	117	102	91	78	67	56	43	29	13	147.323	393	278	224	183	155	134	117	97	71	44	14	9	149	0.457	0.969	0.919	0.923	47	158.34	236.809	50.182	4146.453
1521...978	1pok_E239Y	1479	363.99	153.655	68	173	271	914	29	68	173	271	914	29	29.813	180	62	46	36	30	24	18	11	6	4	0	82.038	335	200	135	106	78	56	40	27	16	8	0	53	81	0.246	0.969	1	0.974	73	118.37	282.562	836.507	1902.383
1522...979	1pok_E239Y	1671	138.115	157.195	99	140	1089	304	6	99	140	1089	304	6	404.057	739	640	578	517	456	400	348	306	245	164	57	83.347	135	117	111	103	95	86	78	69	60	42	10	24	670	-0.042	0.995	0	0.989	83	696.386	113.181	326.309	126.678
1524...980	1pok_E239Y	1792	1717.449	179.684	168	348	1077	162	8	168	348	1077	162	8	7.728	32	14	12	10	8	7	6	5	4	3	0	144.041	2562	421	78	35	28	24	20	17	14	10	0	0	17	0.096	0.936	0.554	0.701	90	19.9	19.789	11.712	47.9
1525...981	1pok_E239Y	1342	1124.692	174.139	47	73	110	744	354	47	73	110	744	354	83.227	188	149	114	95	85	78	72	60	48	34	12	146.163	1514	259	204	166	136	113	93	76	60	40	3	2	167	0.083	0.982	0.941	0.962	66	176.015	228.561	38.803	1871.519
1528...982	1pok_E239Y	1348	988.137	185.676	34	66	600	573	48	34	66	600	573	48	186.473	354	283	259	235	205	179	153	135	119	102	33	139.829	1355	262	150	118	92	74	65	58	51	44	22	11	303	-0.045	0.672	0.226	0.996	66	319.091	305.273	154.931	112005.865
1529...983	1pok_E239Y	1418	669.395	189.679	96	134	533	603	22	96	134	533	603	22	9.303	29	18	13	11	9	8	7	6	5	3	0	64.02	633	170	66	43	34	28	24	20	17	10	1	0	23	0.082	0.956	0.331	0.789	83	24.916	22.952	2.921	48.552
1530...984	1pok_E239Y	1070	365.202	205.936	98	103	164	605	88	98	103	164	605	88	26.359	86	53	39	31	26	22	19	16	12	7	0	74.591	338	152	112	89	71	56	45	34	28	19	7	13	62	-0.043	0.938	1	0.906	54	72.5	161.426	49.843	3224.911
1531...985	1pok_E239Y	1241	115.934	210.09	36	90	671	402	13	36	90	671	402	13	511.463	917	789	721	647	583	512	445	384	316	246	48	97.055	183	142	129	120	111	104	92	80	69	39	4	15	818	0.339	0.997	0	0.955	63	855.556	141.27	987.929	113.499
1533...986	1pok_E239Y	903	1279.448	219.554	66	135	143	478	64	66	135	143	478	64	895.429	1904	1438	1258	1098	996	871	761	675	535	375	149	75.876	155	116	101	89	82	75	68	61	52	35	11	26	1558	0.705	0.995	0	0.984	44	1691.477	129.932	11072.704	320.973
1534...987	1pok_E239Y	1918	1839.312	249.016	27	267	1131	430	13	27	267	1131	430	13	14.93	35	27	23	20	18	15	12	9	7	4	0	143.909	576	375	255	166	104	76	63	53	44	29	3	25	28	-0.149	0.901	1	0.67	137	29.774	311.723	3.533	21004.2
1539...988	1pok_E239Y	1100	952.522	273.923	79	57	383	547	21	79	57	383	547	21	553.354	1123	872	771	705	641	580	505	410	310	198	56	105.699	195	159	140	130	119	110	99	86	70	43	11	0	948	-0.183	0.988	0	0.921	54	1008.481	123.907	2520.99	296.195
1542...989	1pok_E239Y	1792	556.549	304.917	57	130	556	975	33	57	130	556	975	33	645.099	1189	983	875	795	737	691	643	558	410	184	20	122.489	205	164	152	145	138	132	126	114	96	57	3	64	1055	0.211	0.998	0	0.979	90	1103.667	183.489	1294.067	125.517
1543...990	1pok_E239Y	1594	717.837	300.977	112	182	629	564	77	112	182	629	564	77	11.523	40	26	19	13	10	8	7	6	5	3	0	417.761	4232	1581	580	176	61	38	27	23	18	7	0	0	29	-0.268	0.407	0.28	0.467	100	31.1	110.17	4.71	55120.601
1544...991	1pok_E239Y	1176	827.735	297.495	76	100	594	360	22	76	100	594	360	22	19.083	56	33	28	24	21	18	15	12	9	6	1	58.871	355	121	82	64	51	41	35	29	25	18	3	2	38	-0.406	0.72	0.319	0.741	61	44.426	49.623	29.556	1827.514
1545...992	1pok_E239Y	1368	1252.008	296.406	96	100	237	776	133	96	100	237	776	133	641.74	1445	1001	868	815	729	633	548	476	407	275	67	135.86	251	197	175	163	151	140	129	114	95	67	19	19	1113	-0.348	0.986	0	0.982	67	1230.478	189.433	7620.847	576.335
1546...993	1pok_E239Y	1427	1815.751	303.283	122	124	639	490	25	122	124	639	490	25	14.68	63	27	20	17	15	13	11	9	7	5	0	96.685	1558	187	106	76	60	48	39	32	24	13	0	0	36	0.751	0.908	1	0.925	75	41.667	104.907	35.662	3757.285
1547...994	1pok_E239Y	1481	607.956	308.963	10	166	403	824	37	10	166	403	824	37	429.889	849	731	639	535	480	429	372	301	227	160	39	117.706	327	220	172	148	127	104	88	72	55	40	10	28	772	0.383	0.989	0	0.96	73	801.356	239.384	457.764	1470.647
1548...995	1pok_E239Y	1205	1688.208	302.945	64	90	606	372	41	64	90	606	372	41	35.494	96	62	53	46	40	34	28	21	16	10	2	97.961	475	239	146	107	85	71	55	45	34	19	2	1	73	0.097	0.912	0.875	0.943	60	84.183	175.5	51.483	6246.383
1550...996	1pok_E239Y	1226	965.751	317.724	55	188	720	222	13	55	188	720	222	13	10.272	42	20	15	12	10	8	7	6	5	3	0	55.67	388	121	66	52	43	37	31	25	21	17	3	0	27	0.073	0.968	0.517	0.868	69	31.014	28.551	14.014	46.769
1551...997	1pok_E239Y	1457	134.24	324.642	123	179	377	650	87	123	179	377	650	87	10.712	46	18	14	12	11	10	9	7	6	4	1	87.616	740	235	121	74	57	48	39	33	21	12	2	13	22	-0.189	0.698	1	0.933	72	28.944	148.472	43.636	17735.333
1552...998	1pok_E239Y	1763	1222.36	338.816	53	140	827	674	36	53	140	827	674	36	573.782	1137	884	802	730	657	592	511	419	330	238	30	127.948	220	176	160	152	144	134	123	110	97	72	7	47	957	0.488	0.996	0	0.977	88	1038.875	185.102	2356.359	318.024
1553...999	1pok_E239Y	956	882.252	334.33	74	99	183	458	122	74	99	183	458	122	922.194	1936	1559	1394	1219	1030	870	739	638	508	320	102	87.955	165	134	124	112	98	86	78	69	55	37	14	30	1668	0.12	0.997	0	0.977	47	1770.021	145.745	6149.34	95.297
1554...1000	1pok_E239Y	957	1865.109	337.332	58	73	310	440	54	58	73	310	440	54	14.868	40	27	22	19	16	14	12	9	7	5	0	55.31	275	133	90	68	50	36	25	18	15	10	0	2	30	-0.067	0.812	0.707	0.549	54	32.704	58.685	8.764	1693.327
1556...1001	1pok_E239Y	1504	743.465	352.677	106	255	955	150	17	106	255	955	150	17	12.114	34	26	21	16	12	9	7	6	5	3	0	48.302	619	102	52	37	32	28	26	23	20	15	4	0	29	-0.376	0.978	0.268	0.681	91	30.692	26.253	2.191	24.189
1557...1002	1pok_E239Y	820	1829.296	348.22	58	70	131	479	68	58	70	131	479	68	11.628	31	20	18	15	13	11	9	7	5	4	0	49.396	366	119	66	50	41	33	27	22	15	8	2	1	23	0.333	0.907	0.979	0.841	43	25.721	91.023	5.317	1993.279
1558...1003	1pok_E239Y	1027	671.484	349.291	26	35	160	678	111	26	35	160	678	111	97.267	236	164	138	120	106	94	81	68	57	40	9	54.025	310	101	74	58	51	44	40	35	30	24	5	0	181	-0.064	0.952	0	0.88	51	195.784	60.451	191.738	343.463
1560...1004	1pok_E239Y	1309	995.788	365.731	84	179	407	543	72	84	179	407	543	72	43.323	272	70	57	50	45	39	34	27	19	11	3	98.634	2811	163	68	50	40	34	29	25	16	7	2	44	88	0.697	0.881	0.971	0.958	64	155.953	960.906	3089.263	595946.179
1562...1005	1pok_E239Y	1612	301.904	371.317	122	242	1035	178	7	122	242	1035	178	7	6.909	19	12	10	9	8	6	6	5	4	3	0	116.506	1498	320	104	54	41	33	28	25	19	13	0	9	13	0.468	0.647	1	0.826	109	14.495	177.798	2.122	52567.446
1563...1006	1pok_E239Y	1438	1071.011	380.686	109	132	602	537	30	109	132	602	537	30	507.501	1215	871	797	737	646	539	429	310	172	72	8	105.826	260	174	156	141	127	114	97	75	46	22	4	0	921	-0.3	0.988	0	0.984	71	987.887	136.761	4566.156	279.534
1564...1007	1pok_E239Y	1549	1647.897	378.829	47	113	592	733	26	47	113	592	733	26	612.096	991	887	818	752	700	637	574	489	405	307	68	90.372	150	128	117	109	101	92	85	78	66	50	8	48	911	0.225	0.998	0	0.976	76	939.737	135.842	446.983	58.738
1565...1008	1pok_E239Y	1350	248.912	375.08	55	191	751	262	73	55	191	751	262	73	9.64	35	19	15	13	10	7	6	5	4	3	0	508.39	8953	1471	398	128	56	30	23	17	10	4	1	10	21	0.272	0.763	0.96	0.822	90	23.956	1506.544	11.665	1816118.07
1566...1009	1pok_E239Y	919	1693.417	374.635	25	83	307	437	44	25	83	307	437	44	584.884	963	820	744	687	630	590	536	474	415	358	221	89.854	147	116	110	104	100	94	89	83	72	50	24	25	872	0.633	0.988	0	0.977	45	905.356	117.644	682.94	404.318
1567...1010	1pok_E239Y	1930	352.3	384.512	16	221	1242	390	24	16	221	1242	390	24	17.789	113	31	25	22	17	12	10	8	6	4	0	820.389	18647	1968	565	222	94	49	34	27	22	16	1	53	54	0.342	0.822	1	0.981	97	78.629	7190.804	232.089	29704537.209
1569...1011	1pok_E239Y	932	1112.098	402.207	32	119	225	464	68	32	119	225	464	68	388.258	819	588	540	502	466	433	377	292	199	115	30	76.486	149	119	105	96	87	79	71	63	47	24	3	24	641	0.694	0.997	0	0.963	47	697.936	127.404	2750.57	203.858
1570...1012	1pok_E239Y	1116	1209.688	414.081	70	97	547	347	38	70	97	547	347	38	66.663	257	118	93	79	67	60	53	44	36	27	6	28.438	92	38	34	32	30	28	27	25	21	16	5	0	140	0.144	0.986	0	0.959	55	161.055	32.2	624.27	9.978
1571...1013	1pok_E239Y	1011	1170.047	424.234	155	321	215	208	87	155	321	215	208	87	45.171	201	80	62	51	46	41	36	29	19	9	0	34.105	136	54	45	41	37	33	29	24	18	10	1	12	112	0.246	0.946	0	0.971	50	148.02	55.26	624.5	361.712
1573...1014	1pok_E239Y	1228	1645.878	431.955	78	207	729	188	11	78	207	729	188	11	46.594	131	77	65	59	51	45	39	31	25	19	2	132.606	1383	237	163	126	106	91	80	70	59	47	11	12	87	-0.071	0.778	1	0.875	61	102.361	267.377	167.903	43236.628
1574...1015	1pok_E239Y	1585	342.38	440.125	130	294	934	180	21	130	294	934	180	21	9.612	26	19	16	13	10	8	7	5	4	3	0	59.216	1047	118	60	41	33	28	22	17	14	9	0	3	20	-0.094	0.521	0.484	0.745	107	21.645	43.542	2.453	4890.117
1576...1016	1pok_E239Y	1355	467.316	447.591	134	111	620	442	21	134	111	620	442	21	45.368	117	78	64	57	50	44	38	32	24	14	2	111.395	842	214	132	107	88	75	66	54	43	26	2	28	92	0.139	0.905	1	0.939	67	102	375.463	39.94	32055.323
1577...1017	1pok_E239Y	1209	894.913	458.324	74	57	200	754	108	74	57	200	754	108	2148.668	4363	3232	2848	2644	2388	2169	1897	1647	1411	1136	240	79.706	163	122	107	98	89	77	68	62	56	39	5	19	3593	0.503	0.986	0	0.982	59	3863.153	119.695	52490.739	540.687
1579...1018	1pok_E239Y	1425	406.103	459.34	352	277	286	283	211	352	277	286	283	211	788.159	1749	1570	1341	1073	874	703	549	415	317	165	38	103.665	219	169	154	140	122	104	87	76	59	26	2	18	1645	-0.251	0.995	0	0.969	71	1693.803	173.38	929.848	266.292
1580...1019	1pok_E239Y	833	289.052	458.742	69	106	131	354	156	69	106	131	354	156	7.378	36	15	11	9	7	6	5	4	3	2	0	14.789	42	23	20	18	17	15	14	11	8	5	1	0	20	-0.385	0.941	0.038	0.79	43	25.442	13.093	20.154	10.131
1581...1020	1pok_E239Y	1368	1148.659	473.267	35	195	181	601	330	35	195	181	601	330	332.192	657	519	466	419	374	334	302	263	223	110	6	98.24	221	153	134	120	108	96	88	77	67	43	5	10	559	0.345	0.987	0	0.984	67	598.313	146.045	857.29	653.237
1582...1021	1pok_E239Y	1386	1710.696	478.711	60	77	406	724	92	60	77	406	724	92	21.69	103	45	35	27	21	17	14	10	8	6	0	347.134	4643	689	338	223	129	81	63	50	37	23	3	25	55	0.554	0.777	1	0.977	69	65.913	1676.667	125.645	2562936.164
1583...1022	1pok_E239Y	1941	765.309	491.883	27	353	898	553	72	27	353	898	553	72	2.623	9	5	4	3	3	3	2	2	1	1	0	1.714	7	3	3	2	2	2	1	1	1	0	0	12	5	0.045	0.857	0	0.382	199	5.538	1.894	0.711	1.23
1585...1023	1pok_E239Y	1017	88.82	500.559	124	82	437	341	18	124	82	437	341	18	370.064	695	594	536	491	440	370	303	250	214	150	40	91.927	198	138	120	110	103	96	87	72	57	40	7	20	626	-0.304	0.969	0	0.964	50	648.6	138.28	359.6	1157.082
1586...1024	1pok_E239Y	1254	1004.125	503.723	43	96	247	643	202	43	96	247	643	202	385.911	777	605	554	495	432	382	351	304	229	153	11	79.27	210	144	117	99	83	70	60	52	41	30	1	12	634	0.535	0.95	0	0.982	62	666.242	118.532	1113.474	1776.959
1587...1025	1pok_E239Y	1400	1392.349	509.722	55	98	599	590	22	55	98	599	590	22	23.952	87	47	36	30	26	22	17	12	8	6	0	173.883	2070	592	202	78	49	37	31	28	22	15	3	23	57	0.345	0.906	1	0.919	70	68.171	734.486	65.799	134912.707
1589...1026	1pok_E239Y	1445	961.421	524.525	75	145	424	717	67	75	145	424	717	67	467.666	1002	761	659	589	522	458	397	352	284	168	47	282.365	3178	809	286	152	107	85	66	54	44	30	4	33	829	0.21	0.827	0.689	0.995	72	895.042	1477.653	2171.54	1051737.866
1590...1027	1pok_E239Y	1771	1464.714	523.467	42	108	259	960	351	42	108	259	960	351	1898.517	5046	3944	3077	2380	1863	1518	1261	1051	814	596	192	33.448	78	60	53	43	34	29	25	23	19	12	1	33	4322	-0.013	0.994	0	0.976	89	4575.989	61.528	33772.595	42.744
1592...1028	1pok_E239Y	1633	1202.434	536.12	68	147	164	1086	144	68	147	164	1086	144	177.727	418	271	244	220	202	183	164	136	99	70	26	139.112	2603	181	129	115	102	87	74	61	52	37	5	3	287	-0.223	0.474	0.032	0.859	84	327.762	177.881	1472.3	94897.224
1593...1029	1pok_E239Y	1210	729.133	551.972	110	212	637	192	27	110	212	637	192	27	356.75	779	636	551	455	396	346	290	235	171	105	17	151.34	292	241	220	203	185	165	140	106	74	42	3	13	682	0.199	0.995	0	0.967	61	719.59	235.934	853.947	530.127
1594...1030	1pok_E239Y	879	1417.613	547.167	58	78	166	446	116	58	78	166	446	116	2994.148	6424	4510	4158	3868	3555	3241	2837	2279	1649	946	260	47.919	99	75	70	64	59	54	46	35	22	10	2	23	4953	0.655	0.992	0	0.977	43	5483.605	78.628	192603.867	162.466
1595...1031	1pok_E239Y	1209	1155.318	553.547	91	80	285	693	37	91	80	285	693	37	181.855	462	347	293	244	200	169	135	100	72	43	5	113.089	259	185	166	151	133	116	98	79	62	26	3	6	392	-0.095	0.992	0	0.985	59	414.983	177.492	302.491	424.182
1596...1032	1pok_E239Y	1388	1593.435	553.511	56	136	168	778	228	56	136	168	778	228	2650.233	4993	4211	3818	3507	3129	2657	2281	1839	1464	1106	92	85.197	154	128	117	108	98	87	77	69	59	35	3	18	4409	0.307	0.997	0	0.986	68	4620.676	125.088	29362.042	97.286
1597...1033	1pok_E239Y	891	295.2	559.331	59	72	85	471	187	59	72	85	471	187	14.842	36	25	22	20	18	16	13	10	6	3	0	34.223	163	75	42	35	30	27	24	20	14	9	2	3	28	-0.103	0.806	0.597	0.687	44	29.705	36.045	3.845	671.816
1598...1034	1pok_E239Y	1239	340.202	561.012	100	101	203	723	89	100	101	203	723	89	20.516	45	37	31	27	23	20	16	13	9	7	0	207.245	1490	742	387	156	66	42	28	21	16	9	1	5	39	0.003	0.625	0.84	0.737	74	40.865	267.878	3.036	111482.296
1599...1035	1pok_E239Y	1410	875.357	570.736	122	126	766	365	7	122	126	766	365	7	12.655	50	28	20	16	13	10	8	6	4	2	0	182.579	4529	407	125	66	45	36	29	23	16	8	0	31	33	0.172	0.649	0.752	0.846	84	37.298	1061.976	17.709	1637452.309
1600...1036	1pok_E239Y	1214	1864.937	573.426	105	183	661	221	26	105	183	661	221	26	8.577	42	15	11	9	8	7	6	5	4	3	0	347.844	8376	776	124	52	33	26	21	17	12	5	0	4	21	0.005	0.474	0.828	0.998	60	28.25	453.717	29.988	679362.636
1601...1037	1pok_E239Y	1274	1224.66	582.727	20	48	310	777	84	20	48	310	777	84	217.022	496	382	333	295	251	193	161	130	98	73	41	96.939	354	193	144	112	84	70	64	60	53	41	5	20	424	0.147	0.966	0	0.983	63	458.508	205	447.012	3037.746
1603...1038	1pok_E239Y	1250	1066.881	592.805	77	130	464	471	80	77	130	464	471	80	11.822	39	25	19	16	12	10	7	6	4	3	0	93.114	978	235	134	88	57	42	31	25	19	10	1	6	27	0.199	0.864	0.851	0.786	67	31.328	210.194	14.818	15770.962
1604...1039	1pok_E239Y	1674	1900.805	607.472	72	190	851	484	47	72	190	851	484	47	11.912	36	20	18	16	13	11	9	8	6	4	0	762.668	10955	2758	569	94	33	26	22	20	17	13	2	30	22	0.656	0.668	0.525	0.882	116	24.672	2891.009	10.996	14589037.767
1607...1040	1pok_E239Y	1307	1451.9	618.668	105	74	284	703	112	105	74	284	703	112	64.112	168	105	89	77	69	63	58	51	38	18	1	112.562	510	222	163	131	109	92	76	61	47	28	1	24	125	0.318	0.92	0.928	0.975	64	142.844	263.938	157.351	13993.215
1610...1041	1pok_E239Y	1250	1745.481	636.69	72	105	405	584	60	72	105	405	584	60	359.983	702	577	503	447	392	353	318	276	222	150	32	98.983	183	145	133	122	113	105	98	85	65	38	9	3	615	0.291	0.998	0	0.938	65	646.323	141.231	469.203	106.024
1611...1042	1pok_E239Y	937	1494.599	634.406	62	77	112	495	173	62	77	112	495	173	68.005	199	127	109	89	72	57	48	40	31	21	6	121.229	519	247	185	143	116	93	78	63	49	38	11	16	140	0.634	0.899	0.562	0.972	46	157.391	248.696	247.325	19303.777
1612...1043	1pok_E239Y	1150	273.937	639.629	89	142	300	444	160	89	142	300	444	160	6.244	32	13	8	7	6	5	4	4	3	2	0	18.57	102	39	29	24	20	16	12	7	3	2	0	0	17	0.196	0.964	0.432	0.858	64	20.562	16.688	12.059	17.809
1613...1044	1pok_E239Y	936	1189.165	644.625	59	114	510	209	21	59	114	510	209	21	36.571	121	77	59	45	35	26	22	18	15	12	2	97.036	780	228	129	94	68	52	43	36	29	20	5	5	93	0.012	0.79	0.737	0.936	48	106.125	163.292	70.651	15806.748
1614...1045	1pok_E239Y	1218	388.799	647.943	80	127	446	492	44	80	127	446	492	44	32.537	163	55	44	37	33	29	26	22	16	10	1	66.924	1083	111	68	50	41	36	32	27	18	9	1	1	70	0.261	0.78	0.267	0.974	60	101.45	60.867	736.581	2671.049
1615...1046	1pok_E239Y	1380	452.994	655.369	89	90	327	597	243	89	90	327	597	243	9.049	35	18	14	11	10	8	6	5	4	2	0	117.79	2552	277	81	53	40	32	26	19	9	4	0	9	21	-0.001	0.43	0.918	0.757	81	24.901	190.815	13.299	156028.447
1616...1047	1pok_E239Y	1945	509.478	659.884	166	258	1025	427	33	166	258	1025	427	33	10.499	42	21	16	12	10	8	7	6	5	4	0	576.5	10921	1535	424	144	70	49	38	30	25	18	0	43	25	0.274	0.719	0.934	0.966	105	30.181	3068.381	17.024	9841543.474
1617...1048	1pok_E239Y	1341	249.483	678.9	51	79	267	739	177	51	79	267	739	177	17.298	138	31	23	19	15	13	12	10	7	4	1	294.106	2241	986	518	279	125	53	30	21	15	7	0	16	42	0.56	0.881	1	0.979	66	74.258	912.242	795.1	403855.941
1620...1049	1pok_E239Y	1290	1082.528	721.907	114	90	269	678	123	114	90	269	678	123	194.057	359	305	280	259	235	207	176	146	103	53	8	116.665	275	183	167	151	136	124	108	86	59	35	5	7	322	0.1	0.988	0	0.924	68	334.471	162.971	90.514	646.176
1621...1050	1pok_E239Y	1771	132.842	738.934	52	95	237	1097	266	52	95	237	1097	266	110.392	1035	173	129	105	90	76	65	53	40	28	2	402.648	7075	725	361	284	224	172	138	111	86	55	3	66	352	0.377	0.888	1	0.984	89	630.056	3169.427	37704.345	3147268.155
1622...1051	1pok_E239Y	941	1791.28	735.777	32	112	414	342	24	32	112	414	342	24	6.223	23	11	9	7	6	5	5	4	3	2	0	29.601	152	58	42	35	30	26	24	20	10	3	0	0	13	-0.558	0.805	0.61	0.632	56	16.179	17.946	9.325	102.622
1624...1052	1pok_E239Y	1439	1834.725	751.86	39	247	794	309	23	39	247	794	309	23	20.895	151	44	27	20	16	14	12	10	8	5	0	572.901	6642	1892	706	240	86	43	31	23	18	15	1	28	68	0.094	0.857	1	0.965	73	99.63	3130.548	456.945	3240611.755
1625...1053	1pok_E239Y	1393	1061.461	774.127	32	96	211	936	88	32	96	211	936	88	22.668	106	42	33	27	23	19	15	11	8	5	1	98.398	2234	205	113	70	49	40	34	29	24	14	1	0	62	-0.027	0.976	0	0.957	69	79.348	30.174	137.821	23.912
1626...1054	1pok_E239Y	1353	1296.473	788.98	52	70	231	775	203	52	70	231	775	203	2148.975	4132	3513	3004	2719	2449	2217	1935	1598	1159	786	145	99.18	178	149	133	121	112	103	94	82	72	41	2	51	3835	-0.115	0.999	0	0.985	67	3953.866	160.552	5152.385	36.994
1627...1055	1pok_E239Y	1395	1780.549	794.039	29	122	544	611	59	29	122	544	611	59	17.565	54	31	25	22	19	16	14	11	9	6	0	61.692	240	115	86	71	61	51	44	39	32	23	4	18	35	-0.028	0.915	1	0.883	76	40.408	115.066	23.742	2299.351
1628...1056	1pok_E239Y	1761	180.881	807.143	74	114	284	959	305	74	114	284	959	305	550.845	1108	896	757	685	608	541	476	408	318	245	44	153.078	282	231	213	193	172	149	130	113	97	79	16	62	978	0.475	0.997	0	0.969	88	1029.92	251.898	1464.732	514.319
1629...1057	1pok_E239Y	1167	308.348	808.249	18	101	205	647	178	18	101	205	647	178	16.206	36	29	26	23	20	16	12	8	6	4	0	54.207	433	119	67	47	40	35	30	26	22	16	4	2	30	-0.249	0.763	0.41	0.518	89	31.225	43.876	2.039	1312.468
1630...1058	1pok_E239Y	971	1027.241	807.885	78	82	177	503	110	78	82	177	503	110	32.58	146	65	47	40	35	28	21	15	11	8	3	76.537	393	205	128	81	61	48	39	26	13	6	0	10	84	-0.2	0.784	0.655	0.979	50	104.6	144.24	358.96	10292.822
1631...1059	1pok_E239Y	914	1074.901	820.811	59	70	80	429	267	59	70	80	429	267	25.796	139	48	36	32	27	23	18	14	10	7	0	39.213	212	83	53	43	38	33	27	21	15	9	2	2	60	-0.459	0.858	0.234	0.932	45	84.978	53.378	527.977	420.457
1632...1060	1pok_E239Y	1355	1911.96	832.015	80	70	252	689	248	80	70	252	689	248	151.195	350	271	232	204	177	151	116	85	60	45	17	123.086	580	255	183	138	116	97	84	70	54	39	3	0	298	-0.263	0.934	0	0.966	67	314.537	131.239	150.905	2342.241
1635...1061	1pok_E239Y	1171	1690.22	842.392	4	73	458	553	55	4	73	458	553	55	14.905	90	26	20	17	15	13	11	9	8	6	0	118.847	3887	134	60	46	39	35	31	28	24	18	4	3	31	-0.208	0.176	0.467	0.665	62	47.29	200.935	289.529	558418.609
1636...1062	1pok_E239Y	1354	1447.945	850.284	24	89	125	833	260	24	89	125	833	260	26.209	127	50	35	30	26	23	20	16	13	7	0	175.433	4641	156	74	51	41	33	28	23	17	12	0	42	68	0.434	0.791	0.765	0.941	67	83.433	1785.746	190.037	2413442.428
1639...1063	1pok_E239Y	1257	665.903	862.032	52	207	537	354	78	52	207	537	354	78	418.916	857	683	567	515	457	407	356	306	260	201	49	108.991	195	148	133	125	117	109	99	90	81	70	35	22	769	0.068	0.992	0	0.966	62	798.21	156.79	410.456	394.488
1640...1064	1pok_E239Y	989	1217.742	864.473	64	58	338	452	58	64	58	338	452	58	20.1	59	33	28	25	22	19	16	13	11	6	2	40.715	407	81	47	39	33	29	24	19	12	4	0	0	40	0.286	0.979	0.537	0.884	50	48.08	41.22	33.154	75.492
1641...1065	1pok_E239Y	820	1494.674	862.26	36	54	189	412	116	36	54	189	412	116	29.474	77	48	41	35	31	27	24	21	18	14	6	33.86	109	57	45	39	35	32	28	25	21	13	3	5	55	0.349	0.965	0.282	0.929	41	64.098	47.805	50.966	191.864
1642...1066	1pok_E239Y	1502	463.607	874.652	34	98	742	573	24	34	98	742	573	24	181.333	310	254	231	213	199	187	171	153	131	100	31	62.67	117	88	79	73	67	62	56	52	46	39	7	12	267	0.096	0.979	0	0.96	76	280.408	78.158	108.189	261.107
1644...1067	1pok_E239Y	1141	1678.724	886.208	51	372	561	94	35	51	372	561	94	35	18.404	389	31	19	15	12	10	8	6	5	4	0	75.883	1479	141	58	41	36	30	27	25	23	15	1	0	46	-0.179	0.822	0	0.983	56	147.196	27.357	9014.301	11.444
1646...1068	1pok_E239Y	1477	796.3	899.374	86	134	620	561	51	86	134	620	561	51	547.338	1201	898	802	708	607	535	484	403	306	178	41	106.09	213	158	144	132	119	109	99	89	73	40	9	20	976	0.466	0.997	0	0.971	73	1046.301	160.356	4092.128	184.12
1647...1069	1pok_E239Y	981	1424.517	892.746	67	51	201	536	95	67	51	201	536	95	2856.996	5198	4150	3807	3591	3303	2990	2702	2327	1884	1072	283	84.432	146	124	116	109	101	91	81	70	55	23	2	17	4535	0.2	0.994	0	0.979	48	4835.667	125.042	41889.222	195.248
1648...1070	1pok_E239Y	1248	545.456	900.121	31	73	493	546	82	31	73	493	546	82	11	51	19	15	13	11	10	8	7	6	4	0	212.563	4491	515	194	78	44	32	26	23	20	15	4	4	25	-0.3	0.376	0.758	0.606	64	31.828	237.328	38.33	240905.283
1649...1071	1pok_E239Y	1327	291.762	907.207	12	119	707	397	68	12	119	707	397	68	13.402	31	21	18	16	15	13	11	10	8	6	0	390.249	8062	974	298	111	51	34	29	24	21	17	11	16	24	0.047	0.462	0.594	0.658	74	26.23	1152.122	3.393	4949753.134
1650...1072	1pok_E239Y	803	498.669	907.401	26	78	354	271	60	26	78	354	271	60	12.244	26	18	16	15	13	12	11	10	8	5	0	19.387	84	33	26	23	21	18	15	12	10	5	0	1	20	0.48	0.948	0.684	0.706	48	21.583	21.229	2.951	61.927
1651...1073	1pok_E239Y	1150	338.303	911.58	74	115	344	541	45	74	115	344	541	45	9.165	30	16	13	11	9	8	7	6	5	4	0	54.661	560	106	74	53	45	40	34	28	21	11	3	0	20	0.408	0.906	1	0.849	67	22.836	45.522	6.704	540.847
1652...1074	1pok_E239Y	1116	400.62	917.557	52	129	611	280	18	52	129	611	280	18	14.281	29	24	21	18	16	14	12	10	8	5	0	41.185	225	74	57	46	40	35	32	27	21	11	2	0	26	-0.128	0.956	0.909	0.628	66	27.091	37.545	1.083	126.612
1653...1075	1pok_E239Y	897	1258.201	926.705	32	83	197	509	56	32	83	197	509	56	49.8	118	93	82	69	57	45	35	27	20	15	2	49.501	239	86	64	53	46	41	37	34	30	17	2	28	99	0.241	0.926	0.683	0.91	44	105.25	140.409	24.233	3449.06
1655...1076	1pok_E239Y	1197	866.733	937.274	42	68	440	601	18	42	68	440	601	18	116.01	273	190	161	142	126	108	95	83	69	54	16	74.897	247	131	104	87	75	68	59	49	39	32	6	9	209	0.365	0.943	0	0.98	59	232.559	106.966	283.026	1610.88
1657...1077	1pok_E239Y	1237	926.101	944.431	30	81	185	752	160	30	81	185	752	160	60.82	732	97	77	68	54	44	35	28	20	13	3	45.146	209	81	61	51	43	38	34	30	25	17	4	0	166	0.042	0.891	0	0.978	61	320.262	49.475	21550.948	119.364
1658...1078	1pok_E239Y	1483	1811.403	946.721	70	328	914	128	8	70	328	914	128	8	8.198	23	16	13	11	9	7	5	4	4	3	0	86.264	574	229	119	81	53	40	33	27	20	12	1	12	18	0.089	0.577	0.842	0.706	96	19.427	110.354	2.016	24856.937
1659...1079	1pok_E239Y	1814	1382.935	951.426	13	115	1058	564	4	13	115	1058	564	4	121.54	289	197	169	149	134	120	102	86	72	56	15	106.276	269	190	155	130	111	96	82	71	59	43	15	32	216	0.387	0.988	0.292	0.977	92	236.478	193.489	351.25	1036.663
1660...1080	1pok_E239Y	1215	578.64	944.947	22	95	384	592	85	22	95	384	592	85	15.225	47	28	22	19	16	14	12	10	8	5	0	38.588	212	60	49	42	37	34	30	27	23	15	0	0	31	-0.355	0.904	0.45	0.759	73	36.027	31.452	18.492	164.494
1661...1081	1pok_E239Y	1215	439.31	947.539	54	92	235	697	119	54	92	235	697	119	11.38	59	21	16	13	11	9	8	7	5	4	0	135.301	1380	380	130	80	59	48	40	33	27	13	1	24	28	0.104	0.809	1	0.926	61	38.098	616.557	76.777	189621.624
1663...1082	1pok_E239Y	1552	1919.503	962.431	28	140	385	798	166	28	140	385	798	166	2209.177	4389	3591	3245	2830	2439	2153	1895	1600	1243	909	67	88.957	150	124	114	106	98	90	81	73	66	58	4	36	3857	0.226	0.997	0	0.988	77	4077.987	129.909	21524.325	86.135
1666...1083	1pok_E239Y	1173	1462.746	976.882	44	62	470	543	38	44	62	470	543	38	117.807	696	226	148	120	102	92	80	65	47	31	13	262.225	4119	716	299	142	77	63	54	47	38	31	8	32	359	0.394	0.86	0.947	0.971	58	491.828	1770.948	10758.798	1386433.29
1667...1084	1pok_E239Y	1046	1840.589	980.035	40	75	538	352	21	40	75	538	352	21	7.301	21	13	11	10	8	7	5	4	3	2	0	34.384	507	61	38	30	24	20	17	14	11	8	1	5	15	-0.116	0.652	0.669	0.567	65	16.538	37.169	2.587	1755.864
1668...1085	1pok_E239Y	1719	1786.977	995.79	52	273	684	523	152	52	273	684	523	152	10.685	31	17	15	13	12	11	9	8	7	4	0	228.898	2151	907	255	84	37	26	20	14	11	8	0	0	19	-0.004	0.444	0.667	0.753	86	22.093	108.058	9.131	46272.938
1669...1086	1pok_E239Y	1467	1469.854	1024.195	76	492	745	91	30	76	492	745	91	30	12.746	32	26	22	17	13	10	8	7	6	4	0	95.943	1875	235	104	64	49	40	33	29	25	21	4	2	27	0.152	0.463	0.272	0.758	97	28.289	38.691	1.484	5649.245
1671...1087	1pok_E239Y	1353	1151.182	1045.067	33	90	315	751	135	33	90	315	751	135	60.213	197	104	83	73	64	56	49	41	31	21	4	41.255	190	72	55	46	40	35	31	28	23	13	1	9	127	-0.307	0.871	0.025	0.955	67	151.284	57.582	328.561	838.094
1672...1088	1pok_E239Y	1085	1315.131	1043.076	60	103	352	477	69	60	103	352	477	69	237.784	796	462	362	293	245	210	182	152	112	49	2	63.117	271	128	94	74	63	52	45	39	28	11	1	0	529	-0.222	0.936	0	0.962	54	622.278	76.574	4911.534	633.874
1673...1089	1pok_E239Y	1518	144.588	1052.352	30	92	548	784	29	30	92	548	784	29	208.742	447	321	292	271	250	219	187	151	116	73	6	119.045	344	180	161	148	135	119	102	87	69	52	8	11	344	-0.321	0.956	0	0.948	78	371.423	161.564	783.013	1920.605
1675...1090	1pok_E239Y	1377	655.812	1069.651	91	85	603	555	18	91	85	603	555	18	15.91	61	33	24	20	16	13	10	8	6	4	0	132.874	1603	432	124	66	44	34	27	21	16	8	0	20	42	-0.16	0.734	0.724	0.923	69	47.652	512.406	20.575	207996.357
1676...1091	1pok_E239Y	1550	984.912	1072.003	51	102	638	679	61	51	102	638	679	61	557.425	1121	931	825	732	629	533	448	378	298	210	132	109.744	212	163	143	129	119	109	98	90	80	59	17	24	982	-0.135	0.995	0	0.956	77	1026.506	166.662	1257.393	243.548
1677...1092	1pok_E239Y	863	939.854	1072.848	39	49	166	465	126	39	49	166	465	126	732.045	1296	1168	1090	1013	901	779	691	549	347	164	16	125.987	233	177	166	155	148	138	127	109	80	47	3	2	1211	-0.378	0.996	0	0.903	45	1240.533	159.733	487.093	166.107
1678...1093	1pok_E239Y	1735	1776.666	1090.467	107	281	750	518	41	107	281	750	518	41	58.571	905	179	50	28	23	19	15	12	8	5	0	2174.735	28543	7448	1765	511	150	61	41	33	27	17	3	47	318	0.176	0.918	1	0.991	86	484.163	17129.14	23494.787	35575332.957
1680...1094	1pok_E239Y	1268	1656.761	1106.787	69	92	269	751	61	69	92	269	751	61	20.267	207	39	26	21	17	13	10	7	6	4	0	156.03	2523	373	133	75	58	48	41	34	28	18	4	14	67	-0.076	0.642	0.897	0.923	63	112.714	514	1442.553	281573.746
1682...1095	1pok_E239Y	1294	1596.928	1118.179	27	191	727	312	9	27	191	727	312	9	1445.861	2561	2297	2042	1822	1599	1420	1251	1085	901	672	201	99.482	171	143	130	117	108	101	94	85	73	54	8	18	2401	-0.226	0.997	0	0.984	64	2469.453	144.844	2409.467	85.913
1683...1096	1pok_E239Y	1125	427.837	1121.241	23	274	626	158	25	23	274	626	158	25	150.857	296	249	218	187	167	149	133	117	96	50	6	252.309	692	455	387	333	282	225	190	157	125	73	7	22	265	0.58	0.986	1	0.933	56	275.482	498.679	60.178	8461.397
1684...1097	1pok_E239Y	1613	1436.363	1129.468	116	417	873	139	31	116	417	873	139	31	17.949	57	29	24	22	20	18	15	13	11	7	1	55.25	336	104	68	56	48	42	37	33	27	22	10	3	33	-0.126	0.872	0.884	0.816	85	37.6	62.306	29.464	1028.895
1687...1098	1pok_E239Y	1386	720.282	1132.075	68	73	212	802	206	68	73	212	802	206	212.649	420	323	291	265	241	216	193	170	135	85	27	85.29	164	129	115	106	97	89	80	69	53	34	1	16	342	-0.2	0.982	0	0.972	68	370.515	118.515	484.779	405.603
1688...1099	1pok_E239Y	1225	145.064	1147.334	48	75	255	693	134	48	75	255	693	134	65.198	135	100	88	79	71	66	60	53	44	26	5	65.865	319	123	86	69	57	49	43	39	35	29	7	0	110	0.0005669	0.952	0.016	0.874	60	119.55	51.667	52.081	265.522
1689...1100	1pok_E239Y	1410	1704.967	1145.432	85	317	788	179	18	85	317	788	179	18	11.611	44	23	18	15	12	9	7	6	5	3	0	324.282	4497	823	406	268	167	98	58	40	25	8	0	33	28	0.174	0.683	0.989	0.79	82	33	1292.183	19.439	2027279.686
1690...1101	1pok_E239Y	1411	293.528	1148.552	25	121	630	538	58	25	121	630	538	58	13.292	27	21	19	17	15	14	12	9	7	5	0	225.88	3279	598	255	153	108	79	65	53	43	32	10	12	23	-0.23	0.618	1	0.442	89	23.944	325.169	1.177	163432.297
1691...1102	1pok_E239Y	1146	343.665	1148.647	12	49	184	550	323	12	49	184	550	323	10.667	24	16	14	13	12	10	9	8	7	5	1	205.371	2169	580	226	93	57	45	38	34	31	26	6	17	19	0.268	0.72	1	0.803	63	20.81	689.619	2.44	473513.887
1695...1103	1pok_E239Y	886	1815.398	1164.953	47	49	131	504	139	47	49	131	504	139	123.163	248	190	173	162	150	129	114	96	71	37	6	151.767	425	239	206	182	165	147	130	113	96	65	9	11	202	-0.076	0.914	0.359	0.928	44	213.682	217.545	133.308	9003.339
1696...1104	1pok_E239Y	1256	221.122	1171.864	67	125	542	443	57	67	125	542	443	57	856.921	1565	1355	1201	1067	949	822	722	626	537	420	146	82.773	135	113	102	93	87	81	77	72	66	58	21	22	1455	-0.206	0.985	0	0.981	62	1504.226	107.177	889.014	321.436
1697...1105	1pok_E239Y	1262	1423.182	1178.757	46	72	579	481	58	46	72	579	481	58	17.51	59	29	24	21	19	17	14	12	9	7	0	609.292	6155	1880	1017	431	167	77	42	31	23	15	4	10	35	0.205	0.707	0.817	0.874	67	42.418	1497.09	38.273	2430424.47
1699...1106	1pok_E239Y	1192	1504.568	1176.842	37	92	617	406	13	37	92	617	406	13	8.815	24	15	13	11	10	8	7	6	5	3	0	63.143	294	130	94	74	56	47	39	33	28	21	2	10	17	0.342	0.849	1	0.648	75	18.48	90.373	2.97	3545.514
1700...1107	1pok_E239Y	1110	795.98	1178.691	94	180	519	280	15	94	180	519	280	15	8.833	33	19	14	11	9	7	5	4	3	2	0	41.873	229	92	60	43	36	30	26	23	18	12	0	3	22	0.338	0.789	0.595	0.831	66	25.015	44.515	7.288	1353.613
1702...1108	1pok_E239Y	1025	1574.456	1193.991	4	43	413	465	83	4	43	413	465	83	1589.395	3235	2466	2261	2084	1863	1657	1415	1106	813	577	232	68.585	115	94	88	83	77	72	65	57	48	40	7	23	2655	0.27	0.995	0	0.957	50	2877.78	95.68	26828.492	79.978
1703...1109	1pok_E239Y	1378	140.634	1193.239	29	139	856	290	42	29	139	856	290	42	80.705	1106	117	83	68	62	55	49	42	30	19	5	255.496	8349	489	138	69	51	41	37	33	29	25	7	36	230	0.064	0.659	0.943	0.985	68	529.544	2412.809	62419.072	5836240.155
1705...1110	1pok_E239Y	1575	411.683	1203.11	107	334	968	126	20	107	334	968	126	20	11.312	36	21	18	15	13	10	8	6	5	3	0	298.126	7298	745	169	51	32	28	24	21	18	14	3	34	23	0.458	0.635	0.7	0.836	89	25.326	1861.697	7.905	6236087.56
1707...1111	1pok_E239Y	1414	1391.067	1218.539	37	75	123	724	406	37	75	123	724	406	36.668	284	68	53	43	34	26	20	15	12	9	0	127.882	2569	222	85	63	54	48	43	37	32	25	4	52	104	0.765	0.938	1	0.992	70	161.986	1102.814	2766.471	430222.323
1708...1112	1pok_E239Y	1606	1099.825	1211.814	67	94	728	638	50	67	94	728	638	50	13.951	68	27	22	18	14	12	9	7	4	3	0	322.666	3968	1064	432	172	66	38	30	24	18	11	1	46	36	0.096	0.808	0.987	0.941	82	45.207	1800.159	64.116	1689765.768
1709...1113	1pok_E239Y	1480	817.696	1222.243	77	288	429	497	163	77	288	429	497	163	13.003	68	27	21	17	13	9	7	5	4	3	0	500.863	11096	1304	446	155	52	33	23	19	16	12	0	39	37	0.58	0.819	0.966	0.927	79	47.595	3870.038	79.988	10776934.29
1710...1114	1pok_E239Y	1418	196.859	1214.911	58	50	292	740	250	58	50	292	740	250	1085.465	2403	1830	1559	1390	1215	1051	911	747	605	420	70	97.262	186	139	129	123	114	103	90	76	60	48	12	18	1966	0.27	0.994	0	0.976	71	2141.296	134.676	16833.87	227.965
1714...1115	1pok_E239Y	1601	521.084	1223.024	58	86	490	866	70	58	86	490	866	70	238.092	426	353	322	295	271	245	218	191	150	103	35	100.845	233	141	128	117	107	99	91	83	73	62	15	12	378	0.082	0.992	0	0.956	80	393.238	134.662	120.756	302.899
1715...1116	1pok_E239Y	1516	895.119	1219.285	117	357	730	262	21	117	357	730	262	21	12.244	41	23	20	16	13	11	9	7	5	4	0	147.898	2671	368	147	76	53	39	31	26	19	11	0	32	25	0.101	0.691	0.892	0.818	92	28.826	582.011	16.209	377891.772
1720...1117	1pok_E239Y	1043	715.551	1246.894	22	72	275	554	106	22	72	275	554	106	229.454	407	333	294	272	253	235	217	192	162	122	33	79.008	147	110	100	94	87	78	72	64	58	47	12	33	363	0.467	0.996	0	0.961	52	380.596	122.942	145.395	167.939
1723...1118	1pok_E239Y	1328	863.907	1269.629	73	90	250	628	261	73	90	250	628	261	17.242	63	35	26	21	18	15	12	9	7	4	0	173.691	2636	582	210	89	52	40	35	30	24	11	0	2	43	-0.187	0.795	0.947	0.932	71	48.845	382.859	23.906	77040.713
1726...1119	1pok_E239Y	845	1663.509	1272.563	14	37	375	377	30	14	37	375	377	30	101.824	169	140	131	124	117	110	104	93	73	42	8	53.658	163	88	72	64	57	51	47	41	32	19	3	2	149	0.084	0.959	0	0.914	43	156.395	67.651	31.448	401.809
1728...1120	1pok_E239Y	1001	908.709	1281.813	41	56	428	453	13	41	56	428	453	13	22.678	114	37	29	25	23	20	18	16	13	9	2	91.69	1496	169	79	55	47	43	39	35	30	25	8	14	48	-0.075	0.533	0.279	0.994	50	67.64	333.4	303.75	235582.16
1729...1121	1pok_E239Y	1009	1107.119	1289.233	49	71	307	453	110	49	71	307	453	110	388.213	692	587	543	492	440	395	348	302	244	192	45	76.358	215	118	93	82	77	72	68	61	51	42	14	8	622	0.026	0.958	0	0.933	50	644.94	113.06	345.736	1136.616
1731...1122	1pok_E239Y	1325	1826.86	1299.918	46	115	824	283	38	46	115	824	283	38	310.688	604	502	448	399	352	311	269	234	174	111	14	96.458	219	143	127	116	108	97	86	74	64	54	3	29	541	0.31	0.987	0	0.962	67	567.657	154.239	316.494	676.182
1732...1123	1pok_E239Y	1559	115	1294.798	64	131	827	484	29	64	131	827	484	29	13.672	88	26	18	15	13	11	9	7	5	4	0	317.475	4590	815	374	210	128	76	51	36	24	15	1	48	35	0.365	0.876	1	0.976	78	54.051	2203.436	212.126	1757362.784
1733...1124	1pok_E239Y	1357	268.932	1302.573	145	175	740	222	39	145	175	740	222	39	8.313	41	18	12	9	8	6	5	4	4	3	0	34.746	194	56	47	40	34	30	28	25	22	16	1	0	22	-0.032	0.954	0.973	0.823	73	27.37	37.219	26.699	80.664
1734...1125	1pok_E239Y	1014	660.003	1302.309	76	142	395	332	50	76	142	395	332	50	15.748	58	29	25	21	17	14	11	9	7	5	0	41.828	220	76	57	47	41	36	31	27	22	14	1	0	32	0.184	0.945	0.655	0.838	59	38.492	38.525	47.03	161.131
1735...1126	1pok_E239Y	1118	782.848	1303.466	53	64	396	554	30	53	64	396	554	30	14.407	101	26	20	17	14	12	10	8	6	4	0	174.706	2761	479	148	75	53	42	35	29	24	15	2	0	31	0.41	0.803	0.973	0.96	60	50.683	230.417	385.683	39556.176
1736...1127	1pok_E239Y	1311	1428.817	1311.239	36	36	141	781	281	36	36	141	781	281	136.172	346	256	204	170	149	125	101	83	65	50	10	112.397	319	225	176	143	121	101	83	69	50	17	1	28	285	0.12	0.989	0.105	0.969	66	307.258	241.773	293.737	1226.054
1737...1128	1pok_E239Y	996	502.13	1310.58	25	49	220	591	89	25	49	220	591	89	280.008	456	408	384	362	344	317	285	227	157	87	14	119.675	178	156	146	140	134	126	116	107	94	75	19	5	427	0.04	0.995	0	0.967	49	437.959	148.694	67.998	227.437
1739...1129	1pok_E239Y	1562	708.044	1314.74	17	105	739	599	76	17	105	739	599	76	21.973	94	36	31	28	25	22	18	13	9	6	0	113.432	1757	292	147	74	47	35	27	19	15	11	3	0	46	-0.331	0.84	0.977	0.951	80	59.163	209.625	156.061	11513.559
1741...1130	1pok_E239Y	1092	1895.263	1324.556	49	64	712	231	11	49	64	712	231	11	945.146	1841	1601	1386	1189	998	879	760	679	607	423	54	118.864	200	173	156	138	124	118	112	105	94	67	11	36	1698	0.59	0.999	0	0.982	54	1754.481	183.167	1643.287	72.324
1742...1131	1pok_E239Y	1055	1532.418	1327.037	18	98	560	350	7	18	98	560	350	7	22.693	68	41	32	26	23	20	17	15	12	8	0	66.41	568	128	88	72	59	49	40	32	25	19	4	6	51	0.242	0.961	1	0.973	53	57.585	128.547	21.564	1464.927
1743...1132	1pok_E239Y	1329	898.805	1334.82	19	50	271	888	80	19	50	271	888	80	1726.562	3588	2825	2462	2102	1813	1633	1423	1231	993	784	281	86.648	158	124	114	101	92	84	77	70	64	56	9	27	3092	0.28	0.996	0	0.986	65	3252.662	131.431	15639.947	137.476
1744...1133	1pok_E239Y	1250	412.561	1336.462	63	47	483	572	60	63	47	483	572	60	8.357	57	19	10	8	7	6	5	4	3	2	0	345.622	4032	1052	413	175	79	50	36	29	23	12	0	21	29	0.074	0.848	1	0.933	64	37.828	1679.391	56.424	1019399.426
1745...1134	1pok_E239Y	1414	458.546	1342.598	38	43	356	802	138	38	43	356	802	138	306.817	883	496	421	382	351	320	286	227	162	74	10	99.45	338	145	131	119	109	99	92	84	73	45	2	16	576	0.221	0.981	0	0.984	70	657.229	135.743	4672.976	680.191
1746...1135	1pok_E239Y	1609	765.248	1351.422	43	112	826	575	19	43	112	826	575	19	21.575	401	46	30	22	16	12	9	7	6	5	1	563.475	8559	1625	431	187	89	56	47	40	33	19	1	9	65	-0.231	0.187	0.202	0.998	79	122.671	921.987	5990.98	5822602.038
1748...1136	1pok_E239Y	1156	1376.221	1351.802	94	325	528	169	24	94	325	528	169	24	16.484	44	27	24	22	20	17	13	10	8	5	1	178.27	3390	387	168	95	72	55	46	36	25	12	0	21	30	0.667	0.634	0.781	0.88	61	32.902	728.443	9.859	1016122.673
1751...1137	1pok_E239Y	852	389.992	1373.743	36	37	123	459	179	36	37	123	459	179	7.295	18	12	10	9	8	7	6	5	5	4	0	35.384	268	61	51	43	35	30	26	21	16	11	2	0	13	0.507	0.953	1	0.603	51	14.157	41.608	2.211	226.238
1752...1138	1pok_E239Y	1275	1842.803	1379.127	10	53	240	722	228	10	53	240	722	228	2879.637	5343	4368	3948	3596	3321	2922	2532	2126	1712	1284	453	102.502	161	135	128	120	114	106	96	87	76	67	18	38	4782	0.292	0.999	0	0.984	63	5043.016	145.524	27037.984	38.948
1755...1139	1pok_E239Y	1487	1390.398	1396.285	37	232	860	295	35	37	232	860	295	35	15.186	36	28	24	20	17	13	11	9	7	5	1	204.822	1915	636	372	210	104	59	43	34	28	20	15	3	30	-0.158	0.724	0.771	0.667	85	31.4	273.2	2.546	65195.266
1756...1140	1pok_E239Y	1294	648.03	1402.297	49	70	516	614	18	49	70	516	614	18	56.246	162	107	87	70	60	50	41	34	27	18	2	127.229	619	252	189	153	122	103	82	62	49	37	7	24	119	0.324	0.901	0.955	0.941	64	128.844	285.531	90.038	20856.655
1758...1141	1pok_E239Y	1200	1552.365	1399.08	42	81	320	576	151	42	81	320	576	151	419.09	828	651	597	549	486	427	359	298	236	167	34	127.84	249	187	168	156	141	128	115	102	89	73	8	0	699	0.084	0.997	0	0.971	60	745.733	158.483	1297.362	114.283
1761...1142	1pok_E239Y	1315	1027.203	1412.999	54	84	344	742	62	54	84	344	742	62	4912.85	13021	7864	6882	6211	5662	5073	4439	3434	2434	1570	342	128.89	214	178	163	152	145	136	125	113	94	74	19	24	8936	0.152	0.994	0	0.985	65	10401.615	181.877	1097760.76	159.031
1762...1143	1pok_E239Y	1381	1722.791	1423.843	57	101	441	659	92	57	101	441	659	92	18.377	113	33	25	21	18	15	13	10	9	7	1	307.774	4643	845	130	65	50	43	38	34	28	20	5	21	46	-0.069	0.753	1	0.944	72	61.486	1654.903	293.416	1607412.643
1764...1144	1pok_E239Y	1140	1824.594	1429.544	21	209	669	196	19	21	209	669	196	19	6140.439	10162	9064	8005	7368	6900	6384	5857	5167	4182	3026	707	129.909	209	179	161	151	141	133	124	112	98	79	24	16	9503	-0.043	0.997	0	0.981	56	9738.339	178.089	27954.581	193.546
1765...1145	1pok_E239Y	1885	1777.413	1440.95	40	104	644	951	113	40	104	644	951	113	6082.659	33933	10156	8502	7599	6748	5736	4737	3776	2677	1811	351	120.806	371	179	160	147	135	122	105	89	76	62	13	51	11545	0.485	0.951	0	0.992	93	17205.796	218.903	38537038.012	3604.926
1766...1146	1pok_E239Y	1461	263.229	1433.554	73	132	550	632	55	73	132	550	632	55	1960.716	4450	3342	2776	2423	2197	1923	1642	1367	1104	696	36	36.463	79	58	52	46	41	37	32	28	22	11	1	16	3833	0.015	0.988	0	0.988	72	4111.583	56	27552.243	71.944
1767...1147	1pok_E239Y	924	716.381	1431.591	46	67	218	528	51	46	67	218	528	51	3995.952	8719	5775	5193	4856	4557	4205	3805	3445	2735	1646	252	66.579	108	92	86	81	75	69	65	60	50	32	5	15	6278	0.524	0.995	0	0.981	45	7100.533	90.822	501335.76	84.324
1768...1148	1pok_E239Y	899	1866.752	1435	20	76	311	423	60	20	76	311	423	60	26.438	112	44	36	32	28	25	22	18	15	10	2	75.987	945	179	82	57	42	36	30	26	21	13	1	13	48	-0.477	0.418	0.254	0.758	45	64.711	193.844	378.561	83914.754
1770...1149	1pok_E239Y	1168	1906.945	1454.814	47	152	441	471	45	47	152	441	471	45	26.768	75	52	41	33	28	23	19	15	12	9	3	119.434	1781	328	104	62	44	38	32	26	20	15	3	2	59	-0.317	0.607	0.664	0.878	60	64.683	135.55	17.45	28727.814
1771...1150	1pok_E239Y	1501	693.59	1472.962	23	73	587	732	49	23	73	587	732	49	5114.641	10818	7804	6926	6274	5822	5248	4597	3867	3006	2251	413	84.151	143	113	106	99	93	87	80	72	61	51	12	16	8650	0.021	0.994	0	0.987	74	9471.5	112.108	382778.899	90.529
1774...1151	1pok_E239Y	1037	1731.21	1470.606	5	45	416	526	30	5	45	416	526	30	25.572	106	48	32	27	25	22	20	16	13	8	1	360.17	3086	1224	566	227	95	57	46	38	33	25	4	28	67	0.556	0.949	1	0.959	51	81.314	1975.059	136.176	620469.82
1775...1152	1pok_E239Y	1296	1275.54	1497.59	25	75	378	714	77	25	75	378	714	77	104.204	196	161	141	124	110	98	89	82	74	60	16	182.305	1987	395	215	143	103	81	69	60	50	38	10	5	170	0.249	0.529	0.234	0.871	69	177.145	224.507	43.08	134866.743
1776...1153	1pok_E239Y	1400	81.845	1504.085	80	118	616	483	78	80	118	616	483	78	129.845	241	193	177	164	150	136	122	105	83	54	2	114.474	245	165	150	138	127	118	106	95	82	57	3	10	207	0.105	0.987	0.054	0.906	72	219.181	157.375	110.204	628.207
1777...1154	1pok_E239Y	1446	1376.651	1511.497	25	34	274	946	135	25	34	274	946	135	3701.926	8175	6124	5256	4610	4043	3588	3155	2621	2033	1492	233	114.174	206	168	149	135	123	114	104	94	82	67	12	26	6937	0.056	0.996	0	0.988	71	7410.423	174.028	122508.61	213.802
1780...1155	1pok_E239Y	1258	387.983	1523.504	25	73	411	676	51	25	73	411	676	51	42.121	82	64	57	51	47	43	39	34	28	17	4	63.985	293	123	86	68	58	50	43	38	31	21	3	18	69	-0.343	0.842	0.687	0.884	64	73.641	128.297	11.855	6275.771
1781...1156	1pok_E239Y	1320	1483.409	1535.408	19	38	263	831	143	19	38	263	831	143	600.153	1295	982	862	770	666	575	504	421	330	237	158	115.486	628	190	150	128	111	98	86	78	69	55	21	3	1070	0.253	0.979	0	0.955	66	1146.227	170.212	3175.6	1378.197
1784...1157	1pok_E239Y	1155	1661.172	1547.692	19	53	328	653	90	19	53	328	653	90	469.008	1045	724	635	581	528	469	397	336	284	226	73	127.087	310	187	165	147	136	126	115	103	88	66	23	3	788	0.182	0.986	0	0.969	57	881.667	169.912	4335.556	768.361
1786...1158	1pok_E239Y	1336	222.828	1564.902	53	140	722	372	19	53	140	722	372	19	914.811	1779	1624	1467	1317	1145	861	663	514	368	253	124	86.126	156	132	123	112	100	88	75	66	53	36	4	11	1694	-0.285	0.997	0	0.982	66	1731.924	131.591	550.009	77.757
1788...1159	1pok_E239Y	884	1677.447	1586.177	9	29	125	460	242	9	29	125	460	242	493.889	914	745	681	625	567	513	441	372	285	216	97	138.476	261	207	189	175	160	143	126	107	83	65	14	2	789	0.069	0.993	0	0.954	44	832.864	192.318	1131.39	520.171
1790...1160	1pok_E239Y	1489	382.655	1601.523	32	340	774	306	17	32	340	774	306	17	579.561	1273	956	789	705	634	564	504	442	366	251	34	106.267	185	156	136	125	116	107	98	90	79	60	11	34	1060	-0.216	0.995	0	0.962	73	1140.068	160.068	3304.557	144.995
1791...1161	1pok_E239Y	1987	280.284	1603.403	25	125	642	1072	75	25	125	642	1072	75	1427.285	3290	2282	2017	1855	1658	1452	1268	1029	778	524	24	69.683	119	98	92	87	80	74	65	56	48	37	1	53	2542	0.274	0.996	0	0.99	98	2757.184	104.204	38453.232	71.611
1792...1162	1pok_E239Y	1386	172.46	1617.531	39	143	606	508	51	39	143	606	508	51	12.11	109	23	18	15	12	9	6	5	4	2	0	174.916	2330	391	160	131	101	82	64	49	35	22	8	0	31	0.176	0.892	0.991	0.922	71	52.775	84.197	473.104	926.299
1794...1163	1pok_E239Y	1595	908.597	1633.237	34	157	813	519	37	34	157	813	519	37	4169.32	9084	7068	6061	5593	5186	4583	3673	2629	1611	1004	131	90.13	165	132	121	111	103	95	84	70	55	41	7	45	7718	0.097	0.996	0	0.988	79	8205.101	141.405	118571.711	140.57
1795...1164	1pok_E239Y	1237	346.854	1636.833	31	120	380	638	51	31	120	380	638	51	567.907	1061	854	781	717	654	590	536	472	378	174	26	104.576	166	145	134	127	120	112	104	93	79	48	5	9	924	0.161	0.989	0	0.968	62	973.484	130.855	1466.766	392.672
1796...1165	1pok_E239Y	1095	238.394	1639.855	50	87	524	346	65	50	87	524	346	65	1053.733	2145	1693	1529	1377	1241	1124	986	768	516	313	53	59.206	109	90	82	75	69	64	56	47	38	20	2	14	1820	-0.26	0.987	0	0.984	54	1939.778	85.5	6932.247	150.88
1797...1166	1pok_E239Y	1376	1039.067	1647.353	39	288	656	341	31	39	288	656	341	31	196.258	562	316	255	226	203	186	169	148	121	82	37	122.577	3096	175	114	89	72	60	52	44	38	31	14	0	369	-0.446	0.939	0	0.951	70	444.557	51.757	3190.218	216.955
1798...1167	1pok_E239Y	1590	399.591	1649.654	57	62	480	931	24	57	62	480	931	24	284.521	588	478	417	371	322	273	235	197	151	109	20	114.435	275	178	157	140	126	112	100	87	72	53	1	9	528	0.311	0.986	0	0.99	79	554.253	168.367	256.721	850.663
1799...1168	1pok_E239Y	1915	1814.978	1662.076	43	105	349	1185	212	43	105	349	1185	212	2112.129	4568	3473	3057	2701	2336	2030	1801	1509	1206	797	164	95.744	187	149	133	119	102	90	80	71	63	55	9	42	3708	0.719	0.998	0	0.98	96	3985.885	156.677	61866.976	226.614
1801...1169	1pok_E239Y	1477	510.105	1670.287	24	158	768	491	12	24	158	768	491	12	20.111	144	47	24	19	16	13	10	7	6	4	0	407.717	6646	1101	391	166	78	53	43	32	24	17	3	41	76	0.334	0.873	1	0.952	75	102.493	3104.773	343.877	3520451.109
1802...1170	1pok_E239Y	1239	1545.827	1671.775	42	71	274	734	105	42	71	274	734	105	574.056	1301	984	810	714	616	534	460	382	318	268	76	89.426	169	133	116	104	95	88	80	73	62	50	24	39	1080	0.255	0.995	0	0.987	61	1159.689	147.115	3863.362	218.462
1803...1171	1pok_E239Y	1160	945.262	1673.718	14	72	428	544	74	14	72	428	544	74	4186.457	8672	6902	6459	5332	4348	3910	3464	2836	2332	1841	832	92.819	147	133	123	115	106	94	85	75	65	51	9	29	7217	0.635	0.999	0	0.982	57	7740	136.754	194203.649	43.448
1804...1172	1pok_E239Y	1144	1048.527	1696.345	10	239	655	195	14	10	239	655	195	14	238.941	843	364	319	292	259	238	217	180	135	92	40	74.647	380	137	99	81	70	61	53	47	41	34	11	0	413	-0.108	0.936	0	0.948	56	524.786	82.393	12649.561	526.131
1805...1173	1pok_E239Y	945	1510.355	1700.219	29	56	233	502	109	29	56	233	502	109	910.794	1583	1419	1338	1224	1114	979	818	656	519	272	23	123.901	229	194	179	164	151	136	121	104	63	18	2	17	1468	-0.232	0.995	0	0.984	46	1507.565	196.957	937.42	354.346
1807...1174	1pok_E239Y	993	99.342	1706.749	39	70	140	615	115	39	70	140	615	115	155.379	370	255	222	197	176	159	136	109	80	42	8	123.672	232	186	164	149	138	128	115	100	80	57	14	5	287	0.293	0.989	0	0.978	49	324.633	166.347	601.416	634.186
1809...1175	1pok_E239Y	1128	1753.031	1710.033	44	314	463	228	48	44	314	463	228	48	50.175	158	80	65	57	50	46	42	37	32	26	11	39.426	283	57	44	40	37	35	33	31	28	21	3	0	94	-0.003	0.95	0	0.931	55	114.2	31.636	350.669	77.868
1810...1176	1pok_E239Y	1390	1631.331	1721.373	46	67	283	834	122	46	67	283	834	122	1161.293	2233	1844	1592	1407	1306	1177	1032	882	694	486	190	99.612	187	138	124	115	106	98	91	84	76	64	21	11	1964	0.016	0.995	0	0.941	72	2038.125	137.528	4983.443	154.749
1811...1177	1pok_E239Y	1567	1142.075	1715.629	62	143	570	717	41	62	143	570	717	41	480.19	1660	801	675	602	545	468	400	342	260	157	2	137.905	2071	359	126	83	71	63	58	53	47	37	2	2	892	-0.202	0.679	0	0.993	77	1069.065	136.104	33951.827	17833.911
1812...1178	1pok_E239Y	1197	337.259	1727.142	29	148	579	376	39	29	148	579	376	39	16.962	43	29	23	20	18	16	15	12	9	6	1	65.713	396	126	89	68	58	50	45	39	33	22	1	0	33	0.049	0.968	1	0.826	71	36.662	54.282	7.942	187.78
1813...1179	1pok_E239Y	1209	604.475	1729.613	46	63	278	756	51	46	63	278	756	51	1051.06	2296	1723	1499	1305	1145	1004	882	751	578	424	203	91.637	194	140	117	105	95	87	79	71	65	56	21	18	1870	-0.195	0.987	0	0.983	59	2026.644	146.915	15126.534	422.688
1814...1180	1pok_E239Y	1120	846.277	1731.802	44	59	355	619	20	44	59	355	619	20	59.273	122	94	81	73	66	58	51	44	36	26	11	59.704	700	94	73	61	50	41	35	29	25	20	8	0	101	0.382	0.941	0	0.949	56	108.554	55.214	39.14	442.204
1817...1181	1pok_E239Y	987	1479.216	1738.504	55	152	593	161	7	55	152	593	161	7	784.939	1429	1257	1140	1054	927	794	665	536	392	290	161	108.675	179	161	150	139	127	113	98	83	71	54	7	17	1326	-0.043	0.994	0	0.982	48	1368.021	156.917	832.854	258.785
1819...1182	1pok_E239Y	1394	1558.006	1758.101	20	104	737	442	65	20	104	737	442	65	723.795	1644	1289	1050	860	764	672	578	488	407	343	23	85.098	183	134	117	104	95	85	76	66	55	37	2	47	1392	0.596	0.997	0	0.973	69	1484.783	154.043	6252.344	192.071
1820...1183	1pok_E239Y	1472	1221.88	1766.917	63	65	184	865	270	63	65	184	865	270	327.096	568	499	455	409	361	319	287	255	216	158	26	94.09	169	136	123	114	105	96	85	76	67	50	8	21	521	-0.248	0.993	0	0.931	74	535.824	134.662	134.415	226.575
1822...1184	1pok_E239Y	946	1604.872	1764.072	60	187	183	324	164	60	187	183	324	164	23.696	60	45	38	32	28	24	17	13	9	4	0	33.242	120	54	42	35	32	30	27	25	22	17	2	1	50	-0.163	0.959	0.144	0.84	47	53.83	38.064	8.056	115.379
1823...1185	1pok_E239Y	1500	811.85	1766.631	18	75	278	973	116	18	75	278	973	116	71.796	481	112	88	76	69	62	53	41	29	18	1	423.682	11251	835	222	76	58	49	43	39	34	29	3	40	196	0.26	0.771	0.99	0.987	74	322.622	3867.811	6083.614	11523153.64
1825...1186	1pok_E239Y	1082	856.615	1792.863	39	76	221	489	223	39	76	221	489	223	56.213	160	89	78	70	61	54	47	40	33	22	6	45.574	147	73	61	54	50	46	40	34	27	15	3	4	107	0.061	0.866	0	0.936	55	122.327	44.273	186.511	641.326
1826...1187	1pok_E239Y	1412	1772.001	1807.809	29	103	282	833	140	29	103	282	833	140	2658.787	5257	4110	3520	3194	2988	2708	2402	2026	1648	1184	653	113.392	178	150	138	132	124	117	109	100	88	76	26	30	4378	0.376	0.997	0	0.97	71	4656.944	151.282	61956.701	132.174
1827...1188	1pok_E239Y	1380	1040.7	1807.058	25	91	781	418	32	25	91	781	418	32	163.301	626	283	241	208	173	151	128	102	79	57	20	90.864	254	151	121	107	95	83	72	63	56	46	7	3	315	-0.153	0.931	0	0.963	68	386.647	109.676	5624.611	1110.072
1828...1189	1pok_E239Y	1354	318.665	1810.816	39	63	154	835	242	39	63	154	835	242	104.724	247	197	164	139	119	102	85	62	39	23	2	98.717	1233	150	116	102	89	77	66	56	43	29	2	0	212	-0.248	0.991	0	0.945	69	226.116	112.797	99.639	169.785
1832...1190	1pok_E239Y	1075	999.572	1834.536	28	120	579	293	30	28	120	579	293	30	171.195	398	291	260	227	202	168	135	109	77	54	10	101.42	263	167	139	122	111	97	82	71	58	47	9	20	322	0.312	0.934	0	0.966	53	354.849	163.075	481.902	4258.749
1833...1191	1pok_E239Y	1273	388.076	1851.223	49	371	660	140	25	49	371	660	140	25	612.075	1283	953	870	788	722	623	536	452	333	230	42	131.258	257	186	171	160	149	139	124	107	88	64	21	1	1004	0.541	0.997	0	0.969	63	1082.397	172.095	7149.16	234.277
1834...1192	1pok_E239Y	1305	1384.773	1851.235	82	101	393	595	112	82	101	393	595	112	29.205	105	57	44	38	32	26	20	15	11	7	0	171.793	2228	512	165	68	48	41	37	34	29	22	3	1	68	-0.079	0.615	0.465	0.835	64	79.453	178.172	114.935	48514.924
1836...1193	1pok_E239Y	1441	1758.814	1871.604	39	179	920	254	18	39	179	920	254	18	63.026	389	92	81	74	68	62	56	48	37	20	2	44.873	296	76	58	47	41	36	33	30	27	21	7	5	106	0.309	0.909	0	0.977	71	180.521	64.028	6685.517	370.591
1840...1194	1pok_E239Y	1279	355.693	1897.495	66	83	383	647	72	66	83	383	647	72	13.216	45	27	23	18	14	11	8	6	5	3	0	93.709	2387	142	74	52	42	35	29	22	18	13	0	20	30	0.366	0.579	0.836	0.916	69	34.623	386.101	18.38	351689.077
1841...1195	1pok_E239Y	1084	1526.615	1902.289	35	133	423	422	54	35	133	423	422	54	923.304	2266	1664	1425	1177	972	847	703	568	453	366	74	109.347	274	162	149	136	123	110	97	82	66	52	15	8	1850	-0.717	0.966	0	0.976	53	1987.302	142.66	14339.645	959.054
1843...1196	1pok_E239Y	1640	1829.629	1917.261	10	55	1106	396	26	10	55	1106	396	26	52.052	292	92	65	56	49	44	40	35	28	17	4	412.835	14724	521	74	44	38	34	31	27	24	20	4	50	123	0.498	0.793	0.852	1	81	177.099	4465.975	2200.163	17392543.925
1844...1197	1pok_E239Y	1286	1879.542	1919.712	19	152	585	428	83	19	152	585	428	83	43.069	88	66	59	54	49	44	39	33	26	19	0	125.892	1736	296	81	53	44	39	36	33	27	19	3	14	72	0.34	0.702	0.744	0.957	63	77.857	425.286	19.773	200174.553
1846...1198	1pok_E239Y	1474	1134.128	1948.372	135	458	628	182	39	135	458	628	182	39	3813.089	7318	6042	5368	4771	4121	3657	3344	2970	2456	1785	170	192.358	358	272	245	227	211	196	180	163	141	103	12	0	6418	-0.045	0.979	0	0.974	74	6708.635	216.297	57956.178	1937.56
1849...1199	1pok_E239Y	1369	1844.709	77.432	6	74	402	785	76	6	74	402	785	76	544.687	755	684	650	619	586	550	514	485	441	402	197	167.477	236	201	190	181	173	166	160	154	148	136	80	35	709	-0.033	0.998	0	0.912	67	724.015	211.164	124.433	151.481
1850...1200	1pok_E239Y	1353	437.589	80.167	148	149	410	540	78	148	149	410	540	78	11.903	43	21	17	14	12	11	9	8	6	4	0	50.221	225	84	67	56	49	43	38	34	30	23	4	22	25	-0.201	0.804	0.975	0.852	70	31.514	87.471	28.621	3346.478
1851...1201	1pok_E239Y	929	120.731	79.562	51	103	274	397	90	51	103	274	397	90	10.417	24	18	15	13	12	10	8	7	5	4	0	37.963	175	70	49	41	37	34	29	25	18	9	0	0	20	0.293	0.947	1	0.562	48	20.896	49.854	1.177	306.125
1852...1202	1pok_E239Y	954	1728.928	84.85	54	69	245	505	56	54	69	245	505	56	118.832	247	190	170	152	136	120	101	83	66	49	16	99.922	274	167	143	125	108	92	80	71	60	43	3	11	204	0.052	0.962	0.168	0.97	47	219.319	161.957	134.898	2050.168
1853...1203	1pok_E239Y	1319	1508.589	90.768	55	79	212	804	133	55	79	212	804	133	264.301	562	436	376	326	293	254	217	187	159	117	17	141.703	1321	250	183	150	127	111	94	75	56	38	6	34	481	0.636	0.866	0.368	0.99	65	510.846	479.846	490.561	86556.499
1858...1204	1pok_E239Y	1708	1825.044	129.695	76	191	1151	249	14	76	191	1151	249	14	909.761	1724	1456	1296	1169	1021	880	765	654	530	411	107	115.206	195	168	156	144	131	118	102	88	75	60	11	39	1556	-0.335	0.998	0	0.988	84	1605.952	174.321	1423.998	71.909
1860...1205	1pok_E239Y	1600	1599.872	127.976	96	195	947	314	10	96	195	947	314	10	11.809	32	24	19	15	12	10	8	6	5	4	0	267.308	3164	805	373	176	106	68	52	42	31	24	5	0	26	-0.126	0.955	0.527	0.643	98	27.796	28.582	3.509	71.182
1861...1206	1pok_E239Y	1175	1040.65	132.177	83	90	173	742	64	83	90	173	742	64	9.571	29	17	14	12	11	9	7	6	5	3	0	39.424	153	68	58	51	46	41	33	27	18	6	0	8	20	-0.05	0.951	0.967	0.762	60	22.45	56.3	5.581	283.31
1862...1207	1pok_E239Y	1554	1105.685	140.193	92	105	387	859	80	92	105	387	859	80	9.236	41	18	14	11	8	7	6	5	4	3	0	121.905	873	376	196	101	63	50	40	32	23	7	0	20	25	0.434	0.934	1	0.892	77	30.805	440.13	19.949	35427.775
1863...1208	1pok_E239Y	874	347.716	150.563	23	341	326	130	39	23	341	326	130	39	11.612	29	22	19	16	14	11	8	6	4	2	0	14.048	37	28	24	20	15	12	10	7	4	3	0	12	25	-0.013	0.987	0.68	0.87	47	26.936	27.596	1.592	18.028
1865...1209	1pok_E239Y	929	1867.327	150.698	68	136	540	123	51	68	136	540	123	51	823.074	1423	1178	1091	1002	926	844	750	652	553	438	282	92.636	149	125	117	111	105	96	86	76	66	56	30	18	1233	-0.154	0.996	0	0.977	45	1297.511	128.711	2779.717	91.628
1867...1210	1pok_E239Y	1229	1409.766	159.644	219	447	485	41	13	219	447	485	41	13	10.87	40	18	15	13	12	10	9	7	6	4	0	571.748	15710	1338	413	169	86	51	35	26	21	17	2	23	22	0.595	0.701	0.852	0.951	63	26.048	3596.397	20.141	19443755.985
1868...1211	1pok_E239Y	1399	1069.503	173.338	48	83	296	796	150	48	83	296	796	150	15.371	79	37	23	17	12	10	8	6	5	4	0	400.91	2419	1363	749	397	205	107	63	45	33	23	4	35	47	0.323	0.956	1	0.876	81	56.852	1586.099	70.521	260199.324
1869...1212	1pok_E239Y	972	172.113	173.674	106	86	202	427	133	106	86	202	427	133	239.437	540	431	370	324	275	221	180	148	110	70	19	87.856	253	158	119	103	94	84	75	60	45	29	9	23	468	0.197	0.97	0	0.949	48	501.396	178.938	391.156	2091.975
1872...1213	1pok_E239Y	1485	585.913	173.977	63	117	505	744	24	63	117	505	744	24	1002.432	1894	1509	1355	1247	1133	1014	905	802	660	436	89	98.055	168	140	130	121	111	102	93	84	74	43	4	5	1594	-0.055	0.987	0	0.984	73	1687.726	120.041	6095.213	353.519
1873...1214	1pok_E239Y	1274	839.178	186.7	85	185	231	602	151	85	185	231	602	151	509.48	989	842	734	644	575	509	430	354	302	192	46	75.227	146	115	102	89	81	74	68	62	53	38	3	33	899	-0.151	0.996	0	0.987	63	930.317	123.032	542.629	109.713
1875...1215	1pok_E239Y	1320	1835.123	193.344	23	83	426	729	31	23	83	426	729	31	360.911	621	511	456	425	395	361	327	288	256	217	108	184.186	428	248	226	211	197	184	172	157	137	115	40	10	542	0.605	0.998	0	0.987	65	578.169	247.231	550.048	345.593
1876...1216	1pok_E239Y	1617	1785.319	198.392	45	105	753	665	22	45	105	753	665	22	264.69	490	425	380	340	298	259	219	181	152	122	29	143.936	567	200	180	169	156	144	130	113	95	75	13	10	446	0.304	0.993	0	0.945	84	460.988	194.298	108.988	589.257
1877...1217	1pok_E239Y	804	1521.952	203.125	59	70	255	384	25	59	70	255	384	25	8.892	30	15	12	10	9	8	7	7	5	3	0	31.19	121	56	46	37	29	25	21	19	16	13	4	0	17	0.267	0.959	1	0.687	50	20.92	38.96	14.794	124.878
1878...1218	1pok_E239Y	1601	551.016	213.47	61	170	604	699	50	61	170	604	699	50	14.558	50	29	22	17	14	12	10	9	6	4	0	275.473	3450	966	473	200	85	43	30	23	17	11	0	24	35	0.366	0.941	1	0.859	89	39.955	1074.876	18.133	174711.164
1879...1219	1pok_E239Y	1164	197.474	217.534	89	121	375	505	56	89	121	375	505	56	5.935	18	12	9	7	6	5	4	3	3	2	0	34.55	303	60	42	35	30	27	24	22	20	16	4	0	14	-0.056	0.958	1	0.548	64	15.047	22.734	1.545	40.508
1880...1220	1pok_E239Y	1402	1880.856	222.558	88	115	878	281	5	88	115	878	281	5	122.9	287	201	173	150	134	123	110	93	67	44	9	249.481	2592	886	345	105	61	45	37	32	26	14	1	4	232	-0.279	0.448	0.229	0.995	69	251.333	271.667	183.903	272661.585
1881...1221	1pok_E239Y	1046	1636.743	215.547	14	44	214	703	55	14	44	214	703	55	321.125	662	518	456	405	351	301	264	230	188	148	32	138.525	497	244	193	160	140	124	107	90	79	59	9	0	559	-0.19	0.985	0	0.978	51	605.882	168.922	1000.418	728.661
1882...1222	1pok_E239Y	1078	779.77	221.907	103	91	173	600	85	103	91	173	600	85	8.754	30	18	14	11	8	7	6	5	4	3	0	28.488	232	56	35	28	24	21	19	16	14	10	1	0	21	-0.06	0.974	0.117	0.67	57	23	17.947	5.649	12.822
1883...1223	1pok_E239Y	1780	152.417	230.614	112	249	1081	291	16	112	249	1081	291	16	17.64	43	35	32	27	21	15	10	7	5	4	0	242.513	1831	695	431	264	172	105	62	46	37	30	4	4	37	-0.026	0.833	1	0.584	112	38.259	377.643	1.96	62362.069
1884...1224	1pok_E239Y	1428	1190.738	229.492	80	211	206	740	171	80	211	206	740	171	1172.169	2304	1791	1523	1354	1245	1158	1078	983	880	569	62	106.031	198	157	134	121	111	102	96	89	83	66	3	27	2014	0.543	0.998	0	0.974	70	2108.571	167.671	5023.416	165.849
1886...1225	1pok_E239Y	1373	103.957	246.579	50	73	237	843	150	50	73	237	843	150	9.013	33	16	14	12	10	8	6	5	4	3	0	175.77	2535	519	192	80	52	39	30	26	22	17	1	0	19	0.041	0.918	0.979	0.872	78	22.885	47.897	14.307	368.246
1887...1226	1pok_E239Y	1319	1526.623	248.001	99	122	373	646	62	99	122	373	646	62	8.497	25	15	12	10	9	8	7	6	5	4	0	169.902	3477	431	162	74	55	44	36	29	24	17	5	31	17	0.605	0.706	1	0.869	75	19.413	978.32	4.962	1250605.844
1888...1227	1pok_E239Y	927	592.017	245.417	78	90	303	398	40	78	90	303	398	40	11.434	46	23	16	13	11	9	8	6	5	4	1	44.695	335	97	56	40	34	30	27	22	16	7	1	19	30	0.429	0.809	0.652	0.935	45	36.333	125.178	20.756	9935.391
1889...1228	1pok_E239Y	1788	1325.326	262.559	35	132	325	1247	16	35	132	325	1247	16	324.102	697	537	463	416	365	317	275	227	181	130	19	131.137	592	206	176	153	134	118	102	90	79	61	9	7	569	0.208	0.981	0	0.955	90	595.156	187.311	647.087	1437.125
1890...1229	1pok_E239Y	1369	865.318	253.815	34	87	478	640	96	34	87	478	640	96	13.88	60	21	18	16	15	14	13	11	9	5	1	350.343	14155	472	183	104	65	46	36	28	22	17	5	43	23	0.855	0.834	0.777	0.951	76	30.776	3636.75	106.595	16672803.714
1891...1230	1pok_E239Y	1718	777.161	274.738	74	106	557	884	66	74	106	557	884	66	10.978	26	17	16	15	13	12	10	8	5	3	0	146.641	1088	521	219	88	46	33	27	23	19	12	1	19	19	-0.146	0.614	0.906	0.549	100	20.24	289.89	2.362	131609.898
1892...1231	1pok_E239Y	1138	1896.296	269.969	20	77	229	624	168	20	77	229	624	168	126.009	568	220	184	163	134	112	88	69	55	43	13	50.008	195	86	66	56	46	42	38	36	31	24	7	1	253	0.454	0.967	0	0.975	57	354.526	73.754	9228.39	286.782
1893...1232	1pok_E239Y	1821	198.017	278.369	59	200	725	750	49	59	200	725	750	49	15.306	41	32	28	23	16	11	8	7	5	4	0	171.146	2994	523	226	94	43	32	27	23	19	15	2	0	33	-0.186	0.871	0.06	0.645	127	34.85	20.323	3.671	123.51
1895...1233	1pok_E239Y	1087	1176.038	286.965	147	334	459	115	10	147	334	459	115	10	330.463	682	510	461	419	377	338	303	256	196	126	27	104.425	543	179	129	108	97	90	83	73	58	34	7	9	553	-0.102	0.814	0	0.966	53	594.34	165.038	980.3	13462.829
1896...1234	1pok_E239Y	892	1041.351	291.255	79	186	517	82	9	79	186	517	82	9	3512.407	8093	5941	4933	4237	3752	3297	2964	2484	2051	1523	663	60.711	116	97	86	78	70	62	56	48	37	17	3	4	6633	0.23	0.987	0	0.975	44	7134.227	86.114	196591.676	210.828
1897...1235	1pok_E239Y	866	867.697	296.868	22	211	430	181	13	22	211	430	181	13	12.83	39	23	19	17	15	12	10	8	5	3	0	90.516	614	261	148	71	44	35	30	26	22	17	9	16	28	-0.208	0.885	0.98	0.765	45	30.578	319.2	7.577	24702.027
1898...1236	1pok_E239Y	1342	619.883	303.803	129	92	191	786	112	129	92	191	786	112	970.159	1993	1762	1561	1337	1113	898	733	569	421	281	58	88.118	168	140	125	113	101	86	74	65	56	39	10	30	1873	-0.052	0.998	0	0.986	66	1936.409	147.939	835.09	92.905
1899...1237	1pok_E239Y	953	664.483	300.549	22	45	147	537	193	22	45	147	537	193	1125.934	2133	1793	1501	1318	1176	1064	960	852	747	613	309	99.72	177	135	126	117	110	101	91	80	72	62	31	22	1919	0.282	0.996	0	0.963	48	2016.896	145.75	4627.302	171.729
1900...1238	1pok_E239Y	914	830.461	313.218	71	84	328	397	17	71	84	328	397	17	458.386	793	692	642	600	544	480	411	343	274	183	53	90.574	153	131	122	114	105	95	85	75	67	37	7	10	720	-0.068	0.996	0	0.959	46	747.848	128.609	373.781	122.76
1901...1239	1pok_E239Y	1078	1219.444	312.707	11	60	506	476	11	11	60	506	476	11	167.378	461	278	223	187	172	158	140	126	100	79	37	46.867	191	80	58	48	41	38	35	32	30	25	7	17	317	-0.428	0.884	0	0.929	53	353.792	87.075	1275.221	1633.994
1902...1240	1pok_E239Y	951	1301.361	313.792	62	74	351	415	31	62	74	351	415	31	362.456	744	542	495	464	430	379	334	267	203	133	38	110.721	211	163	145	134	124	113	103	94	81	49	11	8	609	0.068	0.988	0	0.98	47	675.34	150.681	1651.629	507.749
1904...1241	1pok_E239Y	1418	1185.021	339.606	40	120	945	264	17	40	120	945	264	17	126.946	408	211	179	149	134	116	99	85	68	53	18	452.128	5802	1490	628	248	108	61	48	39	33	26	6	48	254	0.714	0.878	0.79	0.968	73	309.356	2815.849	1887.681	3549657.69
1905...1242	1pok_E239Y	1599	1452.003	336.523	153	332	965	106	14	153	332	965	106	14	10.296	46	18	16	13	11	9	7	5	4	3	0	191.697	4421	425	112	52	37	29	26	22	18	14	3	6	21	-0.264	0.472	0.836	0.757	82	28.659	306.012	55.761	221517.671
1906...1243	1pok_E239Y	1786	1039.35	345.811	82	175	820	637	41	82	175	820	637	41	7583.909	64515	10825	8433	7703	6940	6254	5383	4640	3848	2399	202	88.579	533	122	108	102	94	85	75	67	57	42	1	39	17929	0.267	0.818	0	0.99	88	36899.091	190.58	236661034.742	17368.085
1908...1244	1pok_E239Y	982	694.188	347.413	52	89	136	526	157	52	89	136	526	157	11.773	40	22	18	14	12	10	9	7	5	3	0	42.284	324	76	51	42	37	33	30	25	19	8	1	0	27	-0.387	0.94	0.789	0.798	55	30.309	39.236	8.65	147.49
1909...1245	1pok_E239Y	1437	1495.61	370.832	222	417	698	76	5	222	417	698	76	5	13.868	114	28	18	15	12	10	8	7	5	3	0	285.565	8563	453	149	85	62	51	41	35	27	13	1	0	42	-0.296	0.913	0.645	0.95	74	62.486	48.743	309.466	155.542
1910...1246	1pok_E239Y	1489	806.203	369.345	20	74	750	545	63	20	74	750	545	63	183.065	1007	269	237	213	188	169	145	117	86	59	25	350.764	12120	503	103	62	51	45	41	38	35	23	5	56	389	0.846	0.906	0.991	0.998	73	643.041	4769.082	33559.354	13130544.733
1911...1247	1pok_E239Y	1559	1387.299	377.497	34	57	549	860	26	34	57	549	860	26	1071.398	2184	1631	1472	1341	1217	1094	939	773	607	486	155	84.439	155	122	107	97	90	83	76	69	60	52	11	34	1851	0.283	0.99	0	0.986	77	2001.078	123.935	7779.552	340.762
1915...1248	1pok_E239Y	1646	301.797	384.964	38	83	377	964	149	38	83	377	964	149	21.281	43	33	30	27	24	22	19	16	13	8	1	72.735	1206	149	67	45	37	34	31	28	25	18	4	38	35	0.437	0.656	0.709	0.878	109	37.128	285.963	4.204	119165.577
1918...1249	1pok_E239Y	834	1274.348	380.761	51	66	270	408	21	51	66	270	408	21	65.439	155	111	96	82	70	59	51	42	34	27	10	102.492	428	190	142	114	94	80	69	59	51	44	8	10	129	-0.521	0.861	0.559	0.854	42	140.881	181.452	61.343	9977.01
1919...1250	1pok_E239Y	1716	384.855	390.886	151	595	852	62	18	151	595	852	62	18	18.431	37	30	28	26	22	17	14	12	9	7	1	187.411	4487	565	203	71	50	39	31	26	21	17	6	0	32	-0.03	0.712	0.338	0.669	105	33.343	36.162	1.806	1264.25
1920...1251	1pok_E239Y	1282	758.009	388.958	63	49	164	756	228	63	49	164	756	228	161.119	440	253	227	207	185	165	139	116	84	55	20	78.572	694	153	90	65	55	49	42	36	32	25	7	0	284	-0.069	0.969	0	0.965	63	323.349	45.603	1452.005	96.112
1921...1252	1pok_E239Y	1687	1091.684	391.23	30	188	429	934	84	30	188	429	934	84	11.29	32	18	16	15	14	12	9	7	5	4	0	103.705	768	332	177	100	51	33	26	21	16	12	0	4	20	-0.327	0.515	0.737	0.397	86	22.616	81.802	9.353	14956.973
1925...1253	1pok_E239Y	1118	1038.988	398.563	83	104	282	577	53	83	104	282	577	53	8.725	33	15	12	10	9	7	7	6	5	4	0	26.501	152	54	34	27	24	20	18	16	12	6	0	1	19	0.064	0.855	0.743	0.885	59	24.458	22.763	17.197	179.706
1926...1254	1pok_E239Y	1241	247.291	404.116	47	71	161	731	200	47	71	161	731	200	17.571	44	34	27	22	18	15	13	11	8	6	1	38.291	162	71	50	43	39	35	31	26	19	11	2	0	38	-0.029	0.992	0.738	0.751	68	40.147	40.706	2.978	22.884
1928...1255	1pok_E239Y	1495	1202.938	414.479	63	225	871	288	17	63	225	871	288	17	18.701	162	36	22	18	15	13	11	9	7	5	0	764.343	12332	2148	861	332	134	66	42	32	25	18	3	46	67	0.053	0.875	1	0.97	74	95.068	6178.392	553.198	9383866.373
1929...1256	1pok_E239Y	1207	136.52	413.825	10	112	836	193	30	10	112	836	193	30	62.353	278	97	74	66	61	53	47	43	36	27	12	167.364	2677	382	145	88	63	47	38	34	30	25	4	50	160	0.817	0.955	1	0.978	59	205.254	1453.831	1093.952	417757.056
1930...1257	1pok_E239Y	1872	1888.819	417.473	10	39	1180	565	31	10	39	1180	565	31	147.001	481	250	207	182	159	133	107	87	73	61	17	196.973	4066	501	127	76	60	52	42	34	28	21	3	44	312	0.78	0.791	0.625	0.998	93	372.516	1147.28	1997.755	1135400.675
1932...1258	1pok_E239Y	1518	1358.408	429.207	65	201	817	390	19	65	201	817	390	19	14.039	259	20	15	11	8	7	6	4	3	2	0	317.389	4838	785	213	119	77	56	44	34	25	19	5	0	46	-0.253	0.826	0.128	0.964	75	122.987	34.12	3446.84	119.972
1933...1259	1pok_E239Y	1674	424.787	433.259	28	110	647	798	52	28	110	647	798	52	19.806	44	35	31	27	23	19	15	11	9	7	2	411.563	5298	1173	554	327	189	95	55	37	27	20	8	10	37	0.295	0.761	0.979	0.672	92	38.141	902.065	2.252	619327.126
1934...1260	1pok_E239Y	1108	179.091	427.612	102	135	520	309	12	102	135	520	309	12	36.934	113	66	53	45	39	34	29	24	18	11	2	44.785	179	83	63	53	44	38	31	26	21	13	2	23	81	0.173	0.935	0.667	0.93	56	92.5	107.518	76.464	1726
1935...1261	1pok_E239Y	1049	1404.572	430.04	3	22	286	597	120	3	22	286	597	120	1268.232	2169	1711	1550	1444	1344	1265	1176	1069	961	834	308	94.811	150	126	116	109	103	97	90	82	74	64	20	26	1871	0.081	0.997	0	0.959	52	1998.269	130.769	7617.504	87.716
1936...1262	1pok_E239Y	1547	723.717	441.359	37	117	224	1037	106	37	117	224	1037	106	18.832	81	35	27	23	20	16	14	11	8	6	1	160.664	1481	478	221	99	60	44	34	26	20	14	0	28	45	-0.103	0.778	1	0.952	76	55.25	642.474	79.635	235181.486
1937...1263	1pok_E239Y	1504	1836.329	447.055	63	107	284	873	155	63	107	284	873	155	939.91	1633	1403	1294	1201	1100	1006	885	743	603	341	49	145.436	370	209	188	174	161	148	137	120	101	63	8	3	1476	0.026	0.993	0	0.987	74	1524.203	188.068	1474.648	491.577
1938...1264	1pok_E239Y	1487	290.09	456.457	111	134	331	769	123	111	134	331	769	123	7.46	29	14	12	10	8	6	5	4	3	2	0	84.601	1670	159	93	62	51	44	37	31	23	13	0	0	16	-0.194	0.842	1	0.713	96	19.031	51.167	11.176	829.16
1939...1265	1pok_E239Y	898	1515.799	453.469	72	66	159	521	56	72	66	159	521	56	16.64	45	29	24	21	18	16	13	11	9	6	1	35.665	158	71	49	39	32	29	25	22	19	13	3	8	33	0.416	0.913	0.781	0.798	47	36.021	57.319	10.148	768.132
1940...1266	1pok_E239Y	1083	382.588	459.26	21	92	169	731	56	21	92	169	731	56	27.974	130	53	41	33	28	22	18	15	12	10	3	108.229	1021	341	141	71	45	35	28	22	16	11	4	15	66	0.588	0.959	1	0.988	53	89.698	425.679	291.682	24978.444
1941...1267	1pok_E239Y	1135	1458.492	467.135	77	56	172	654	150	77	56	172	654	150	6.768	21	13	10	8	7	6	5	4	3	2	0	30.989	154	62	39	30	26	24	21	19	15	10	0	0	16	0.044	0.928	1	0.712	60	17.55	40.267	1.648	256.829
1944...1268	1pok_E239Y	1476	418.865	489.185	99	136	717	457	23	99	136	717	457	23	16.535	42	33	27	21	17	14	11	9	7	5	0	65.795	732	161	69	44	36	31	25	21	18	14	2	0	35	-0.172	0.961	0.053	0.721	92	36.967	23.337	3.488	40.789
1945...1269	1pok_E239Y	986	873.009	486.781	48	55	202	525	136	48	55	202	525	136	66.485	391	139	86	69	60	52	46	39	31	23	8	29.684	110	49	39	34	31	29	26	23	18	10	0	19	180	0.144	0.889	0	0.986	48	229.354	51.479	3118.395	621
1947...1270	1pok_E239Y	1272	1383.114	489.937	33	44	213	733	216	33	44	213	733	216	312.333	606	481	436	403	365	328	282	231	175	110	15	102.705	1223	165	111	93	82	72	60	47	37	21	1	0	530	0.133	0.98	0	0.974	63	565.524	98.159	518.186	411.086
1948...1271	1pok_E239Y	1208	1230.306	497.615	38	92	260	632	160	38	92	260	632	160	7.035	23	11	10	8	7	7	6	5	4	3	1	30.334	200	45	35	31	29	26	24	20	17	13	5	0	13	0.253	0.944	0.789	0.709	68	15.574	20.735	8.803	50.783
1949...1272	1pok_E239Y	1258	1509.392	499.166	92	88	141	788	126	92	88	141	788	126	33.217	318	88	27	21	16	13	11	9	7	5	1	293.917	4886	768	138	39	24	21	18	15	13	10	2	51	190	0.487	0.963	1	0.99	62	248.484	3314.097	1136.992	1138290.668
1951...1273	1pok_E239Y	867	1419.865	515.487	38	45	161	512	90	38	45	161	512	90	161.664	378	278	235	209	182	150	125	102	84	61	35	44.076	142	88	64	51	41	34	30	26	22	19	2	22	320	-0.006	0.986	0	0.936	43	342.14	107.256	280.167	304.097
1953...1274	1pok_E239Y	1519	141.028	523.778	151	194	464	594	96	151	194	464	594	96	16.608	51	39	29	21	16	12	9	8	6	3	0	110.44	1574	271	124	68	45	38	34	30	25	14	4	0	44	-0.044	0.991	0	0.806	85	46.624	30.212	4.235	14.496
1954...1275	1pok_E239Y	1490	722.972	517.821	211	550	635	45	25	211	550	635	45	25	438.927	1089	817	661	566	471	385	338	283	231	136	29	83.158	314	164	124	98	84	72	59	50	36	23	6	15	911	-0.274	0.956	0	0.96	75	967.12	153.347	1852.559	1967.293
1955...1276	1pok_E239Y	1910	85.763	528.693	146	287	1027	393	29	146	287	1027	393	29	19.227	56	42	34	25	19	15	11	9	7	4	0	113.364	781	386	171	63	41	34	30	26	20	6	0	1	47	-0.254	0.546	0.236	0.634	95	49.516	69.705	5.85	10810.966
1956...1277	1pok_E239Y	1246	1789.21	528.884	44	65	309	723	89	44	65	309	723	89	154.104	336	289	251	203	157	127	107	96	80	57	21	102.185	253	176	148	121	106	92	78	67	60	48	16	15	305	0.162	0.988	0	0.937	63	317.365	168.429	64.391	724.848
1957...1278	1pok_E239Y	1414	286.508	529.914	121	143	556	554	12	121	143	556	554	12	233.153	522	396	342	306	275	244	202	152	103	58	7	85.929	180	129	119	111	103	93	80	63	49	32	2	5	441	-0.364	0.993	0	0.97	70	477.157	112.643	554.075	114.115
1958...1279	1pok_E239Y	1234	1874.827	538.173	63	78	220	601	247	63	78	220	601	247	32.739	78	55	45	39	34	30	26	22	19	16	3	103.293	687	337	151	75	54	45	37	28	21	15	1	7	64	0.249	0.911	0.985	0.879	66	68.909	261.606	13.598	14786.33
1959...1280	1pok_E239Y	1229	1194.115	549.996	63	132	779	217	11	63	132	779	217	11	10.404	46	23	16	11	9	7	6	5	5	4	0	47.797	329	89	61	49	43	39	35	30	23	15	1	0	27	-0.092	0.975	0.951	0.857	69	32.609	34.275	29.832	23.301
1960...1281	1pok_E239Y	915	1684.701	546.388	47	96	432	283	44	47	96	432	283	44	454.864	952	696	632	566	509	458	397	323	268	213	83	120.843	254	161	150	141	131	122	110	100	92	79	32	12	764	-0.305	0.992	0	0.955	46	809.891	164.935	2297.271	229.713
1961...1282	1pok_E239Y	927	847.493	549.323	108	76	108	508	114	108	76	108	508	114	12.48	27	21	19	17	15	12	10	8	6	4	0	28.299	134	46	37	33	30	27	24	20	15	9	2	0	23	-0.311	0.947	0.716	0.527	51	24.157	32.627	1.819	105.92
1964...1283	1pok_E239Y	1414	896.047	559.951	21	102	231	896	136	21	102	231	896	136	14.617	93	29	24	19	15	11	8	6	4	3	0	275.308	3091	905	312	132	71	46	33	26	22	19	4	22	37	0.471	0.806	0.838	0.967	72	50.819	1021.75	224.454	821322.299
1965...1284	1pok_E239Y	1366	1443.992	569.948	64	237	870	167	13	64	237	870	167	13	13.168	39	22	18	16	14	13	11	9	7	4	0	46.444	371	93	61	45	36	29	24	19	15	10	1	0	26	0.147	0.891	0.645	0.806	68	30.353	38.676	13.375	395.072
1967...1285	1pok_E239Y	1091	1712.944	575.985	28	61	213	477	293	28	61	213	477	293	17.5	59	31	26	22	19	15	13	10	8	6	1	332.388	4527	991	398	170	87	55	43	36	30	18	5	39	37	0.564	0.883	1	0.915	56	42.768	2237.089	30.535	1883578.867
1969...1286	1pok_E239Y	1120	447.669	584.361	25	136	516	394	28	25	136	516	394	28	558.876	925	751	692	652	613	570	526	485	438	356	107	152.016	455	245	205	177	157	143	131	119	102	72	9	8	788	0.447	0.974	0	0.979	55	833.691	211.218	1609.704	2798.498
1971...1287	1pok_E239Y	1234	1360.855	593.579	45	105	511	481	66	45	105	511	481	66	14.288	98	31	20	16	13	10	8	7	5	4	0	128.796	2923	250	118	82	60	44	34	29	23	17	1	24	39	-0.3	0.577	0.952	0.838	63	54.492	508.238	223.774	333551.007
1972...1288	1pok_E239Y	1511	1190.492	604.183	66	144	671	501	93	66	144	671	501	93	19.629	45	38	34	30	24	17	12	8	6	5	0	198.009	5672	497	260	140	74	41	33	26	21	16	1	0	40	-0.001	0.817	0.208	0.633	87	41.54	34.494	2.432	591.445
1974...1289	1pok_E239Y	912	1413.64	603.923	81	66	178	455	120	81	66	178	455	120	14.975	56	30	21	17	15	13	12	10	6	3	1	88.845	1748	160	71	50	40	32	26	22	18	10	1	0	36	-0.252	0.976	0	0.93	46	44.826	23.761	32.622	13.138
1975...1290	1pok_E239Y	1824	1736.576	613.219	11	77	485	1050	169	11	77	485	1050	169	14.013	51	23	19	17	15	13	12	10	8	6	1	218.834	7351	485	104	47	36	31	26	22	18	13	2	40	26	0.535	0.774	0.797	0.923	97	32.856	1054.567	47.691	1085312.142
1976...1291	1pok_E239Y	944	654.574	628.526	82	66	182	520	70	82	66	182	520	70	107.934	249	185	163	138	116	97	85	71	57	42	20	91.281	452	173	137	107	87	72	62	55	48	35	7	12	205	0.305	0.957	0.267	0.991	46	221.543	174	141.422	3011.174
1977...1292	1pok_E239Y	1513	1359.073	646.363	17	85	236	1011	143	17	85	236	1011	143	14.691	42	27	21	18	16	13	11	9	7	5	0	148.393	1294	394	222	136	74	46	34	26	19	13	6	0	32	-0.115	0.749	0.664	0.859	77	35.429	70.987	8.479	3745.493
1978...1293	1pok_E239Y	1461	853.187	656.866	22	116	392	881	21	22	116	392	881	21	474.721	877	694	618	569	527	479	429	376	316	249	90	85.999	158	118	107	98	91	84	79	73	67	59	18	37	754	0.385	0.995	0	0.962	73	805.904	127	1158.909	181.096
1979...1294	1pok_E239Y	1899	1190.221	662.726	80	585	1086	98	15	80	585	1086	98	15	21.592	50	40	37	32	24	18	13	11	9	6	2	1279.06	20319	3794	1398	452	129	54	32	26	23	20	5	22	42	0.066	0.44	0.261	0.898	122	44	2983.164	3.623	37613503.071
1981...1295	1pok_E239Y	1756	1249.744	665.136	75	166	944	486	43	75	166	944	486	43	14.887	40	31	25	19	15	12	9	8	6	5	0	178.638	2471	533	108	57	41	33	26	20	17	13	2	19	34	0.154	0.728	0.8	0.665	94	35.372	620.415	2.255	349443.456
1982...1296	1pok_E239Y	1431	106.669	674.609	49	96	321	763	171	49	96	321	763	171	25.395	78	43	36	33	30	26	22	17	12	7	0	471.72	10929	971	263	148	84	63	53	46	39	29	6	40	49	0.482	0.786	0.966	0.916	78	56.91	3838.423	67.005	11598598.654
1983...1297	1pok_E239Y	969	225.038	672.935	65	73	103	511	196	65	73	103	511	196	220.194	544	384	308	271	251	226	190	152	117	58	14	85.069	211	139	115	104	96	88	78	66	50	28	3	32	446	0.416	0.998	0	0.961	47	476.915	157.745	816.376	70.616
1984...1298	1pok_E239Y	1371	267.797	687.72	60	82	227	725	251	60	82	227	725	251	324.867	644	531	474	424	372	323	275	230	174	115	18	100.744	180	157	140	128	117	103	89	76	60	41	8	24	569	0.217	0.998	0	0.987	68	599.044	160.441	398.219	99.099
1986...1299	1pok_E239Y	1337	344.594	696.045	74	129	618	464	19	74	129	618	464	19	758.248	1236	1128	1044	957	883	809	713	607	478	321	76	150.916	241	204	193	183	172	161	146	127	106	85	26	22	1162	0.335	0.998	0	0.972	66	1181.273	208.682	317.562	175.581
1987...1300	1pok_E239Y	1591	731.185	695.403	18	131	750	645	10	18	131	750	645	10	195.325	420	311	282	252	218	188	156	136	117	78	13	137.817	377	209	178	162	147	135	120	106	94	75	24	29	348	-0.005	0.98	0	0.986	79	373.861	210.468	315.74	1745.16
1988...1301	1pok_E239Y	1463	453.962	728.301	59	112	645	514	110	59	112	645	514	110	269.071	525	380	341	319	300	278	256	238	195	125	28	107.928	339	182	142	121	106	95	85	77	67	52	21	7	420	-0.281	0.955	0	0.976	72	461.458	156.764	850.498	2005.208
1991...1302	1pok_E239Y	1287	1363.13	748.739	22	58	196	655	328	22	58	196	655	328	747.377	1263	1105	1013	931	857	772	679	587	473	357	75	126.229	249	189	169	155	141	129	114	98	78	60	12	11	1160	-0.02	0.994	0	0.984	63	1195.857	185.921	535.71	422.486
1992...1303	1pok_E239Y	1225	809.332	773.631	68	114	393	549	77	68	114	393	549	77	5492.288	9703	7876	7111	6714	6384	5985	5309	4497	3663	2672	435	98.142	155	134	126	120	113	106	96	84	69	52	11	14	8289	0.368	0.997	0	0.985	60	8656.817	130.483	123314.683	108.216
1993...1304	1pok_E239Y	1903	445.091	795.974	42	111	662	950	107	42	111	662	950	107	227.943	637	402	348	303	254	205	167	136	111	70	28	145.439	2008	352	146	105	87	75	66	57	45	36	11	17	450	0.448	0.807	0.395	0.984	94	528.17	329.362	2584.014	68150.38
1995...1305	1pok_E239Y	1386	559.564	802.627	64	115	761	399	10	64	115	761	399	10	28.053	166	63	41	32	25	19	14	11	8	5	0	362.284	5178	1136	384	165	85	54	45	37	30	23	0	33	88	0.161	0.852	1	0.985	70	115.243	2223.2	481.527	1875352.617
1996...1306	1pok_E239Y	1352	199.314	795.509	116	153	705	345	3	116	153	705	345	3	639.303	1269	1017	904	815	722	630	551	462	378	281	45	127.262	304	198	171	153	135	121	109	96	81	62	7	18	1098	0.432	0.959	0	0.985	67	1167.552	185.433	2135.77	3331.857
1998...1307	1pok_E239Y	1680	780.049	812.385	61	212	786	569	27	61	212	786	569	27	15.056	59	25	21	19	17	14	12	10	7	5	0	210.818	5304	431	147	81	55	43	36	29	23	18	2	0	32	-0.069	0.704	0.606	0.851	83	39.831	51.59	44.839	2450.748
1999...1308	1pok_E239Y	1869	1721.367	825.122	42	491	1120	147	41	42	491	1120	147	41	601.208	2485	1104	920	791	638	536	430	336	247	181	48	148.909	332	231	205	188	168	147	131	111	89	67	11	17	1237	0.085	0.969	0	0.988	92	1559.652	216.924	113795.575	1128.766
2000...1309	1pok_E239Y	1325	887.089	826.134	41	444	598	178	33	41	444	598	178	33	410.483	1036	678	632	567	517	444	316	231	177	115	36	122.577	216	182	171	157	143	127	112	93	73	56	13	2	712	-0.001	0.99	0	0.926	67	799.209	169.328	9194.882	150.31
2002...1310	1pok_E239Y	1279	309.716	838.508	32	87	310	739	90	32	87	310	739	90	33.827	81	55	49	45	40	34	29	23	17	11	1	35.235	116	63	44	36	32	29	27	25	23	20	2	0	59	-0.151	0.935	0.173	0.85	65	65.215	42.385	35.431	220.667
2003...1311	1pok_E239Y	1383	933.139	853.132	54	58	230	733	286	54	58	230	733	286	374.194	826	518	484	443	403	373	337	300	265	214	83	114.426	323	171	148	133	123	113	105	95	78	55	8	0	569	0.352	0.99	0	0.985	68	661.676	141.662	4766.542	396.9
2004...1312	1pok_E239Y	1270	457.054	852.277	47	344	750	76	19	47	344	750	76	19	81.899	661	143	89	76	67	59	51	43	34	27	11	341.606	7634	844	216	91	56	43	36	31	26	21	5	44	264	0.456	0.886	1	0.998	63	427.397	3378.714	14237.223	4279335.823
2005...1313	1pok_E239Y	1280	1322.965	870.063	123	103	251	650	129	123	103	251	650	129	8.96	126	18	12	9	6	5	4	3	3	2	0	30.086	151	53	41	36	32	27	21	18	15	10	0	1	27	0.406	0.906	0.965	0.935	63	53.635	43.048	753.851	166.236
2006...1314	1pok_E239Y	1120	410.687	867.558	30	105	458	409	90	30	105	458	409	90	59.151	151	93	78	70	64	58	51	45	37	29	5	122.393	1509	246	107	86	77	69	62	55	44	29	8	3	105	-0.086	0.675	0.3	0.832	62	120.161	133.516	167.813	20047.605
2007...1315	1pok_E239Y	1111	1754.66	871.226	17	47	174	674	175	17	47	174	674	175	396.236	775	622	537	481	437	388	335	283	232	199	105	106.295	250	159	134	121	108	99	90	82	74	65	22	22	684	0.097	0.987	0	0.967	56	722.036	175.107	705.249	786.381
2008...1316	1pok_E239Y	1190	617.913	881.476	51	53	146	697	221	51	53	146	697	221	119.71	254	194	175	157	139	121	101	80	58	44	17	105.05	203	150	133	121	110	101	93	86	78	67	25	9	210	0.031	0.98	0	0.913	59	222.475	138.78	116.893	749.596
2009...1317	1pok_E239Y	1381	100.937	887.201	54	87	149	830	239	54	87	149	830	239	39.461	105	70	58	49	42	36	31	26	21	15	2	299.818	5016	652	191	110	76	58	42	34	26	20	8	31	79	0.048	0.763	0.733	0.94	68	87.544	1947.662	46.572	2725451.93
2010...1318	1pok_E239Y	831	485.654	882.276	24	40	192	420	141	24	40	192	420	141	61.165	151	95	84	75	66	57	50	44	39	32	8	49.699	201	84	67	56	49	43	38	32	28	24	10	7	107	-0.27	0.935	0.162	0.96	41	119.61	77.415	165.018	654.145
2011...1319	1pok_E239Y	1206	864.21	885.862	82	68	95	652	279	82	68	95	652	279	374.585	1014	658	540	459	417	356	295	236	185	134	38	83.333	187	123	110	100	90	81	73	66	59	46	10	40	742	0.825	0.997	0	0.958	61	826.426	146.869	5484.704	419.753
2012...1320	1pok_E239Y	1217	657.242	896.565	46	58	377	702	23	46	58	377	702	23	114.587	245	169	153	140	128	115	101	88	75	58	11	81.385	167	127	115	104	93	80	70	57	46	35	13	21	193	0.551	0.995	0	0.986	60	214.967	133.35	225.032	276.127
2013...1321	1pok_E239Y	1234	1619.631	891.872	68	267	591	252	31	68	267	591	252	31	367.934	633	538	476	445	412	365	328	295	255	216	57	143.859	236	192	176	166	157	145	134	124	115	96	34	23	581	0.273	0.998	0	0.954	63	603.667	200.54	161.492	157.487
2014...1322	1pok_E239Y	1676	1275.216	914.887	96	306	1088	155	8	96	306	1088	155	8	13.011	39	21	18	16	14	13	11	9	7	5	1	58.55	418	120	83	65	50	40	32	26	21	16	3	0	24	-0.138	0.941	0.982	0.778	102	27.833	67.784	15.845	425.973
2015...1323	1pok_E239Y	968	694.78	908.789	30	36	242	573	71	30	36	242	573	71	121.895	226	167	152	143	132	123	114	103	91	75	22	121.566	217	164	150	141	134	126	116	104	95	76	11	2	185	0.38	0.992	0	0.909	51	200.451	140.51	143.973	361.622
2017...1324	1pok_E239Y	1278	1428.992	958.217	66	98	656	404	21	66	98	656	404	21	53.797	166	107	81	68	57	47	36	28	21	16	4	218.764	3325	616	122	75	60	49	42	36	29	21	5	0	130	0.308	0.858	0.114	0.972	65	141.846	78.723	88.838	2409.339
2018...1325	1pok_E239Y	999	1500.92	960.472	62	53	211	549	101	62	53	211	549	101	2595.015	4496	3888	3459	3207	2957	2689	2439	2125	1675	1186	244	70.858	113	95	89	85	82	77	68	60	51	40	11	25	4091	0.337	0.997	0	0.98	49	4257.694	98.633	12584.825	66.028
2019...1326	1pok_E239Y	1093	670.455	967.333	48	156	589	265	18	48	156	589	265	18	8.844	35	17	12	10	8	7	6	5	5	3	0	32.888	213	63	44	34	30	26	23	19	17	14	2	0	22	-0.251	0.871	0.257	0.84	54	26.963	21.889	15.591	117.432
2020...1327	1pok_E239Y	1289	1747.279	972.477	215	193	240	481	140	215	193	240	481	140	23.876	67	44	36	30	26	23	20	14	9	6	1	29.322	104	53	40	33	28	25	22	20	18	15	0	21	50	0.338	0.95	0.581	0.911	72	55.694	56.208	24.046	387.915
2021...1328	1pok_E239Y	1578	1257.318	983.08	19	88	581	821	53	19	88	581	821	53	13.224	67	25	19	16	13	11	9	6	5	3	0	473.452	4826	1924	485	87	45	38	33	27	22	14	3	1	35	0.027	0.472	0.427	0.896	80	46.725	401.012	84.524	547071.062
2022...1329	1pok_E239Y	1507	277.636	990.834	92	103	176	846	249	92	103	176	846	249	51.648	161	87	76	69	62	54	41	30	21	14	4	155.535	2706	228	105	58	37	29	26	22	17	10	1	0	99	-0.195	0.518	0.068	0.927	78	116.128	58.846	258.573	8161.771
2023...1330	1pok_E239Y	1839	1702.19	989.157	53	110	400	1127	120	53	110	400	1127	120	45.476	535	68	55	50	45	39	30	23	17	12	3	202.011	5882	459	90	54	45	38	33	29	25	19	2	64	102	0.965	0.987	1	0.998	91	220.824	2111.648	12503.42	1788445.722
2025...1331	1pok_E239Y	1345	950.219	1006.06	17	128	646	415	107	17	128	646	415	107	80.93	519	132	103	88	77	67	57	46	35	25	9	217.442	3521	390	228	148	110	89	73	59	51	44	4	42	195	0.399	0.859	1	0.984	66	333.015	1442.636	10518.197	939052.989
2026...1332	1pok_E239Y	1405	645.397	1010.272	70	344	767	183	11	70	344	767	183	11	18.404	38	31	28	25	22	19	15	12	8	5	2	589.547	11169	1451	240	101	52	33	26	21	18	16	7	0	33	0.04	0.965	0.026	0.636	78	34.308	19.603	1.546	28.188
2028...1333	1pok_E239Y	1510	821.416	1029.955	25	47	345	863	197	25	47	345	863	197	122.734	257	190	165	153	142	129	112	93	71	46	19	128.446	250	187	170	156	144	130	115	97	80	68	23	38	211	-0.124	0.979	0.394	0.959	77	226.935	192.026	114.476	1443.61
2030...1334	1pok_E239Y	1383	1064.967	1037.981	102	121	511	581	42	102	121	511	581	42	12.832	31	22	19	17	15	13	10	8	6	3	0	113.925	832	335	173	93	55	36	28	23	20	16	2	15	24	0.139	0.65	0.731	0.763	81	25.79	220.42	3.302	68610.12
2032...1335	1pok_E239Y	953	481.569	1027.577	51	65	205	431	179	51	65	205	431	179	40.839	194	82	55	46	39	35	29	23	16	8	1	34.62	161	67	43	36	32	28	25	22	19	14	2	0	114	0.233	0.962	0	0.988	47	148.362	33.574	512.486	86.032
2035...1336	1pok_E239Y	1125	1808.162	1039.208	40	164	396	392	103	40	164	396	392	103	61.535	158	108	87	74	65	56	48	42	35	28	8	54.239	216	97	68	55	50	45	41	38	35	31	7	14	120	-0.393	0.881	0.215	0.935	58	130.724	91.948	98.2	2060.98
2037...1337	1pok_E239Y	1288	1688.476	1043.187	41	212	715	272	27	41	212	715	272	27	361.411	742	578	493	439	385	342	302	267	228	181	96	143.341	1619	224	161	136	123	110	97	84	71	59	22	0	633	0.001	0.964	0	0.985	63	674.651	190.556	863.243	2711.898
2038...1338	1pok_E239Y	1339	1423.519	1043.164	27	53	421	732	75	27	53	421	732	75	93.866	502	195	145	114	86	65	54	45	37	27	7	260.693	4434	650	148	74	51	38	30	24	19	13	2	36	249	-0.241	0.805	0.957	0.964	67	314.672	2047.358	3563.504	1698236.379
2040...1339	1pok_E239Y	1666	1369.007	1053.032	12	89	534	848	156	12	89	534	848	156	94.591	236	150	135	121	108	96	82	64	48	37	4	189.963	1907	532	285	146	88	62	49	39	31	22	3	0	165	-0.252	0.686	0.4	0.962	82	188.634	238.915	328.086	57287.981
2041...1340	1pok_E239Y	1160	252.264	1060.314	33	67	447	557	29	33	67	447	557	29	10.683	38	19	15	13	11	10	8	7	6	4	0	53.183	337	120	70	53	43	36	29	24	21	17	3	0	23	0.317	0.96	0.921	0.921	57	27.544	46.404	14.634	199.328
2043...1341	1pok_E239Y	1579	1764.941	1067.964	25	120	208	780	413	25	120	208	780	413	74.295	413	135	104	89	74	61	51	44	34	17	0	249.241	5424	539	339	245	160	100	58	47	39	25	3	26	188	0.158	0.692	0.956	0.997	78	254.577	893.346	3147.424	913618.329
2044...1342	1pok_E239Y	891	1465.402	1062.768	67	355	341	72	32	67	355	341	72	32	99.107	310	170	144	125	107	89	74	61	49	41	13	41.9	215	78	54	43	38	33	29	25	21	16	1	3	191	-0.103	0.855	0	0.957	44	236.409	57.818	1221.333	1051.694
2045...1343	1pok_E239Y	1082	75.705	1066.709	20	67	163	740	81	20	67	163	740	81	62.085	170	119	98	80	66	54	46	37	29	19	1	45.923	194	77	59	51	45	41	37	33	28	19	3	1	132	-0.336	0.941	0	0.904	56	140.857	51.768	96.051	285.357
2046...1344	1pok_E239Y	1253	473.909	1074.988	13	57	551	579	25	13	57	551	579	25	468.932	912	693	630	582	533	481	425	361	304	243	34	143.864	347	206	185	172	159	146	133	118	103	77	8	21	744	0.409	0.996	0	0.957	63	807.651	213.619	2372.418	428.902
2047...1345	1pok_E239Y	1381	990.094	1070.697	35	81	619	603	27	35	81	619	603	27	618.836	1378	910	816	756	690	637	569	489	402	300	42	112.932	217	160	148	138	128	121	113	98	78	50	4	30	1008	0.193	0.984	0	0.989	68	1139.574	162.235	10320.627	823.445
2048...1346	1pok_E239Y	1172	1557.397	1074.698	23	64	596	398	58	23	64	596	398	58	103.91	225	166	144	124	108	97	87	76	68	58	9	111.629	394	196	162	133	111	97	84	69	54	43	16	9	187	-0.299	0.927	0.323	0.921	58	200.672	174.931	97.048	4535.444
2049...1347	1pok_E239Y	938	1106.929	1073.413	12	47	354	467	43	12	47	354	467	43	1504.822	2796	2377	2181	1922	1748	1556	1326	1046	808	569	179	108.958	237	161	135	120	112	102	94	88	80	72	38	7	2519	-0.006	0.974	0	0.951	47	2643.511	144.851	6909.824	1117.744
2053...1348	1pok_E239Y	1169	117.841	1085.533	78	353	641	43	35	78	353	641	43	35	63.604	196	114	92	78	68	59	49	39	30	23	7	148.289	2632	372	129	62	45	39	35	32	28	24	8	7	132	-0.318	0.553	0.615	0.878	57	151.614	327.667	264.167	207980.678
2061...1349	1pok_E239Y	1745	420.737	1113.582	39	162	835	604	81	39	162	835	604	81	286.197	622	454	402	356	320	283	254	215	163	109	49	300.098	3921	655	265	184	146	118	100	89	76	59	18	16	491	0.017	0.718	0.472	0.958	87	531.977	789.391	970.137	582685.204
2062...1350	1pok_E239Y	1361	1137.812	1112.447	14	44	250	861	160	14	44	250	861	160	1186.622	2392	1769	1619	1486	1350	1227	1075	926	722	509	121	119.731	1115	173	117	104	94	86	78	72	65	53	10	0	1887	-0.195	0.939	0	0.963	67	2028.821	105.388	18187.64	1322.148
2063...1351	1pok_E239Y	1178	1675.282	1117.603	19	255	625	199	53	19	255	625	199	53	44.919	605	66	48	42	39	35	30	23	14	7	0	831.869	26614	1542	334	120	80	60	44	35	28	16	1	49	125	0.768	0.945	1	0.987	58	277.31	11321.224	18584.076	45283285.07
2064...1352	1pok_E239Y	1551	793.323	1139.35	53	70	307	847	246	53	70	307	847	246	656.396	1204	1071	968	878	801	713	572	423	299	233	25	120.176	248	182	167	155	143	128	107	86	74	51	3	14	1114	0.043	0.996	0	0.963	77	1142.727	181.506	401.497	259.107
2065...1353	1pok_E239Y	991	260.393	1132.63	11	94	518	322	30	11	94	518	322	30	544.609	950	848	768	693	626	558	478	392	299	233	109	73.048	118	104	96	86	79	71	65	59	53	47	18	13	884	0.187	0.997	0	0.98	49	913.02	101.51	386.061	68.944
2066...1354	1pok_E239Y	938	1711.953	1144.219	13	37	167	498	205	13	37	167	498	205	24.542	76	47	37	31	26	22	18	15	11	8	1	39.801	110	64	55	46	41	37	32	29	25	20	5	3	53	-0.165	0.968	0.278	0.864	52	58.038	49.615	30.575	123.814
2067...1355	1pok_E239Y	1350	644.292	1153.636	25	76	455	705	57	25	76	455	705	57	1073.566	1795	1607	1504	1376	1228	1087	959	845	675	488	95	92.195	154	127	118	111	104	94	84	76	66	53	16	2	1677	0.064	0.995	0	0.971	68	1719.176	112.809	1122.498	126.919
2068...1356	1pok_E239Y	1733	217.372	1168.065	57	536	962	126	12	57	536	962	126	12	495.271	901	705	641	600	555	517	469	400	330	248	68	66.291	103	85	80	76	72	68	63	58	52	45	16	25	769	0.472	0.997	0	0.991	86	817.174	84.395	1164.563	64.495
2069...1357	1pok_E239Y	1162	1672.936	1167.125	23	130	604	353	29	23	130	604	353	29	22.171	91	41	31	26	23	20	17	13	10	7	1	51.53	252	92	74	62	55	46	39	31	22	15	1	0	52	-0.22	0.935	0.718	0.931	59	62.729	65.61	107.893	387.458
2072...1358	1pok_E239Y	801	128.541	1169.754	27	27	363	274	95	27	27	363	274	95	165.919	342	292	253	226	197	166	139	108	76	36	5	83.93	249	178	145	113	88	70	55	40	26	11	3	8	306	0.225	0.976	0	0.971	39	319.821	168.923	107.942	1473.148
2073...1359	1pok_E239Y	1141	270.73	1170.811	23	80	589	396	25	23	80	589	396	25	99.101	206	153	133	118	107	95	86	78	65	49	26	135.235	884	407	224	126	70	44	33	27	24	20	7	10	168	0.293	0.779	0.532	0.937	59	179.356	284.932	85.619	55663.826
2075...1360	1pok_E239Y	1461	718.71	1180.016	45	105	562	663	57	45	105	562	663	57	9.583	23	17	15	13	11	9	7	6	4	2	0	65.799	338	185	105	64	43	31	25	21	16	12	2	44	19	0.337	0.921	1	0.567	96	19.844	214.365	1.215	8931.232
2076...1361	1pok_E239Y	910	1450.501	1187.356	39	69	250	434	96	39	69	250	434	96	317.165	703	524	443	396	354	315	261	216	164	126	67	106.298	285	186	145	122	109	96	84	70	58	48	20	11	606	0.13	0.964	0	0.978	45	652.489	179.556	693.317	2517.669
2077...1362	1pok_E239Y	1176	337.71	1185.555	98	87	451	499	19	98	87	451	499	19	122.241	349	225	178	143	126	112	95	78	62	48	20	124.486	2202	304	98	71	56	47	40	34	27	17	7	4	261	-0.161	0.398	0.097	0.938	59	280.475	152.068	387.504	114669.555
2078...1363	1pok_E239Y	996	667.146	1190.753	56	65	454	378	29	56	65	454	378	29	8.435	21	15	13	10	9	8	7	6	5	3	0	57.271	623	127	63	42	35	30	25	19	15	11	3	1	16	0.074	0.645	0.59	0.477	81	16.889	40.531	1.506	2337.928
2080...1364	1pok_E239Y	1202	257.969	1212.171	20	43	129	641	343	20	43	129	641	343	86.832	275	139	117	106	96	84	74	63	49	35	3	39.301	176	81	50	40	34	29	26	23	20	17	5	10	158	-0.255	0.782	0.045	0.957	59	194.915	63.661	1161.705	1988.292
2083...1365	1pok_E239Y	1179	127.918	1221.901	30	68	180	562	312	30	68	180	562	312	15.517	56	25	22	19	17	14	13	11	9	6	0	45.672	361	83	55	44	36	32	29	25	22	18	3	0	28	0.069	0.943	0.524	0.872	63	37.159	29.841	66.134	73.34
2085...1366	1pok_E239Y	1318	688.346	1251.973	25	134	756	361	18	25	134	756	361	18	18.835	75	34	27	23	20	18	14	10	8	5	1	168.136	4814	314	89	52	39	33	27	22	17	6	0	4	44	-0.233	0.402	0.57	0.841	69	54.087	196.87	71.587	161431.012
2086...1367	1pok_E239Y	1016	1391.143	1246.195	64	200	465	240	36	64	200	465	240	36	88.978	156	126	113	104	96	90	84	76	66	53	10	169.97	524	269	220	191	171	156	140	125	112	99	51	15	136	-0.084	0.94	0.942	0.876	50	143.04	267.96	25.598	9143.358
2087...1368	1pok_E239Y	1485	1408.403	1292.293	23	120	901	409	8	23	120	901	409	8	99.884	219	142	127	118	109	101	90	80	70	58	13	195.552	499	306	268	232	205	183	167	150	125	101	20	14	159	-0.025	0.946	0.874	0.936	75	174.4	254.133	219.76	6937.342
2088...1369	1pok_E239Y	1249	1565.774	1280.502	12	144	845	199	27	12	144	845	199	27	235.108	988	451	363	296	243	191	149	121	98	75	9	87.189	1372	171	72	60	50	45	41	36	31	26	6	21	544	-0.131	0.642	0.229	0.997	61	683.852	273.951	14797.044	92261.817
2090...1370	1pok_E239Y	1151	656.846	1286.19	53	157	780	142	7	53	157	780	142	7	20.93	72	41	33	27	23	19	14	11	9	6	0	664.474	6299	2140	1033	483	249	152	89	57	36	24	4	18	46	0.311	0.832	0.955	0.813	63	51.286	2407.317	45.283	2920458.756
2091...1371	1pok_E239Y	986	793.345	1289.01	45	41	171	534	177	45	41	171	534	177	163.309	375	284	240	205	179	160	141	110	79	53	13	56.188	147	94	76	67	59	51	46	41	35	27	4	4	320	-0.013	0.965	0	0.972	49	341.265	72.51	219.828	379.719
2092...1372	1pok_E239Y	1413	479.708	1310.427	132	543	619	65	10	132	543	619	65	10	21.556	59	49	42	31	22	14	11	9	7	5	0	396.868	6469	1221	236	82	43	35	29	25	22	16	4	0	52	-0.218	0.298	0.095	0.311	72	53.611	113.431	2.349	126488.273
2093...1373	1pok_E239Y	1453	139.482	1308.541	15	87	528	693	100	15	87	528	693	100	178.212	342	290	266	241	210	180	150	117	88	69	13	92.957	151	130	122	115	107	95	85	76	66	51	5	10	302	0.013	0.989	0	0.915	75	313.573	118.32	82.751	299.498
2094...1374	1pok_E239Y	1988	1350.561	1319.626	37	388	1011	434	63	37	388	1011	434	63	15.934	51	28	23	20	17	14	12	10	8	6	0	164.261	1114	434	258	177	118	80	56	39	32	20	6	34	34	0.262	0.952	1	0.862	103	38.194	547.854	13.166	33632.124
2095...1375	1pok_E239Y	1410	1782.071	1334.22	48	67	207	930	137	48	67	207	930	137	44.76	153	82	64	54	45	38	34	29	22	15	3	56.326	208	113	88	68	55	45	38	31	24	19	2	2	101	-0.285	0.901	0.025	0.983	70	118.171	55.386	133.256	581.608
2097...1376	1pok_E239Y	887	1548.785	1344.26	28	76	286	417	70	28	76	286	417	70	107.273	298	187	156	132	113	96	82	69	57	47	10	53.506	205	82	65	57	53	49	45	41	36	30	14	1	215	-0.034	0.962	0	0.929	43	240.186	54.907	484.942	213.712
2098...1377	1pok_E239Y	1258	1597.889	1344.858	14	94	494	575	54	14	94	494	575	54	162.752	952	270	216	184	156	134	109	91	71	48	28	335.8	5163	882	127	92	76	65	57	48	41	33	8	29	435	0.191	0.858	1	0.993	62	630.565	2400.129	21066.73	2074559.145
2100...1378	1pok_E239Y	1321	1383.744	1358.016	40	322	730	190	9	40	322	730	190	9	15.107	62	30	24	20	16	12	10	8	7	5	0	457.306	9798	1359	455	155	73	42	32	25	21	15	1	15	33	0.572	0.606	0.908	0.884	69	37.942	1727.058	48.286	7757648.46
2101...1379	1pok_E239Y	1028	1429.304	1362.805	91	297	422	159	34	91	297	422	159	34	16.029	35	28	23	20	18	15	13	10	9	7	1	58.743	499	134	75	56	45	37	31	26	21	12	2	0	30	0.203	0.898	0.517	0.649	63	31.476	39.381	2.313	388.712
2103...1380	1pok_E239Y	990	921.035	1374.193	41	46	473	398	14	41	46	473	398	14	476.142	933	762	690	641	573	496	422	326	228	158	46	105.726	175	152	140	128	117	109	98	84	69	56	29	20	809	0.017	0.996	0	0.979	49	845.918	153.245	902.361	140.43
2105...1381	1pok_E239Y	1329	1139.327	1386.54	56	140	397	623	80	56	140	397	623	80	11.808	39	24	18	15	12	9	7	6	5	3	0	142.539	2548	435	179	91	57	37	28	22	18	13	3	0	30	-0.182	0.879	0.41	0.717	75	33.48	30.867	7.343	253.316
2106...1382	1pok_E239Y	1216	1575.882	1386.667	23	42	220	767	146	23	42	220	767	146	235.128	445	376	338	299	265	230	203	168	135	91	56	121.856	323	184	158	140	128	116	103	92	82	72	55	17	397	-0.087	0.98	0	0.911	60	416	172.833	196.867	1153.106
2108...1383	1pok_E239Y	1325	238.624	1407.861	80	196	766	231	26	80	196	766	231	26	17.442	207	27	21	19	17	15	13	10	7	5	0	114.151	1661	291	120	73	51	34	24	19	16	11	0	10	37	0.158	0.561	0.758	0.996	68	75.044	222.176	2095.483	98142.675
2109...1384	1pok_E239Y	1084	1204.187	1405.844	33	128	738	158	4	33	128	738	158	4	76.551	152	109	97	89	82	75	69	62	54	47	18	92.397	1283	184	101	71	61	53	46	41	35	29	10	0	118	0.637	0.954	0.096	0.933	57	127.877	73.491	77.652	686.39
2110...1385	1pok_E239Y	852	1459.454	1400.757	20	55	185	525	52	20	55	185	525	52	635.812	1241	945	855	792	721	671	609	507	385	281	58	80.805	320	159	109	84	74	65	56	47	38	30	7	1	1011	0.163	0.929	0	0.978	42	1079.19	105.19	3162.821	1799.488
2112...1386	1pok_E239Y	835	511.789	1410.993	38	46	119	419	200	38	46	119	419	200	68.884	278	104	88	80	71	63	55	47	36	25	5	175.663	1444	420	198	134	106	90	80	69	59	42	10	13	158	0.181	0.895	1	0.976	41	213.39	628.317	1206.482	99280.656
2113...1387	1pok_E239Y	1546	315.847	1417.802	44	156	1017	284	27	44	156	1017	284	27	38.638	163	70	54	46	40	36	31	25	20	11	0	124.287	797	353	198	108	71	58	49	42	34	23	4	11	81	0.333	0.861	0.714	0.953	77	102.831	270.026	504.634	29920.259
2115...1388	1pok_E239Y	1241	1694.319	1461.792	17	120	199	717	160	17	120	199	717	160	13.805	51	26	22	18	14	11	9	7	6	5	1	79.676	1048	159	81	57	48	40	33	24	17	8	0	0	31	-0.502	0.746	0.453	0.766	61	36.705	32.852	31.159	605.7
2116...1389	1pok_E239Y	1934	1388.565	1477.419	64	423	1021	351	29	64	423	1021	351	29	20.487	89	43	30	22	20	16	14	11	8	5	0	261.716	2529	990	371	126	46	30	23	19	15	11	1	37	58	0.3	0.855	0.795	0.934	98	68.122	1130.755	55.72	522730.634
2117...1390	1pok_E239Y	831	1872.779	1467.1	28	40	207	499	45	28	40	207	499	45	51.557	133	87	77	68	59	49	39	31	24	18	7	75.466	537	155	94	74	59	49	41	36	32	22	5	0	101	0.027	0.894	0.335	0.876	44	113.295	83.273	90.526	1691.698
2119...1391	1pok_E239Y	1027	319.917	1474.786	65	161	539	224	17	65	161	539	224	17	6.827	31	12	9	8	7	6	5	5	4	3	0	20.395	53	31	27	23	21	20	18	16	14	10	1	0	14	0.546	0.967	0.823	0.773	57	17.965	20.544	22.701	36.213
2120...1392	1pok_E239Y	1097	1437.33	1492.567	25	118	378	497	51	25	118	378	497	51	15.538	47	24	21	18	17	15	14	11	9	6	2	37.149	146	63	52	43	36	31	27	24	20	16	6	18	30	0.457	0.968	1	0.823	56	34.661	70.268	19.331	420.91
2121...1393	1pok_E239Y	1739	884.526	1508.651	20	71	308	1096	212	20	71	308	1096	212	571.392	1363	877	789	721	664	589	499	407	328	255	52	112.925	199	159	146	135	122	112	103	94	85	62	19	12	928	-0.555	0.97	0	0.974	86	1005.384	143.942	7377.353	764.869
2122...1394	1pok_E239Y	1672	764.253	1512.579	58	268	1090	202	22	58	268	1090	202	22	15.715	44	27	23	21	18	15	12	9	8	5	0	80.218	1172	148	99	69	52	42	36	30	24	19	5	3	29	0.013	0.715	0.67	0.81	105	32.829	68.743	16.599	4398.572
2123...1395	1pok_E239Y	1678	89.701	1516.853	72	86	710	705	58	72	86	710	705	58	15.044	49	37	27	18	12	10	8	7	5	4	0	65.077	734	138	84	59	45	38	33	28	24	20	5	0	42	-0.062	0.967	0.035	0.737	83	43.916	27.651	3.017	51.312
2124...1396	1pok_E239Y	1454	308.775	1526.825	28	39	453	796	106	28	39	453	796	106	7.95	29	13	11	10	8	7	6	5	4	3	0	365.61	4090	1298	416	130	45	25	19	15	12	9	3	8	16	-0.03	0.653	0.912	0.756	83	19.542	851.771	11.549	906223.333
2126...1397	1pok_E239Y	1533	1345.275	1529.946	36	77	369	877	151	36	77	369	877	151	1731.748	3160	2608	2386	2148	1931	1765	1559	1336	1101	781	346	99.695	167	141	129	121	112	103	95	84	70	55	7	17	2781	0.13	0.995	0	0.987	76	2940.368	137.671	11544.812	171.905
2127...1398	1pok_E239Y	1705	999.035	1545.111	22	44	372	1128	96	22	44	372	1128	96	19.12	76	37	32	28	24	18	13	8	5	3	0	266.492	4776	845	361	177	100	66	50	39	31	25	12	26	39	-0.404	0.745	1	0.74	112	43.911	758.196	74.599	308728.408
2128...1399	1pok_E239Y	820	886.296	1552.768	206	267	223	60	54	206	267	223	60	54	480.429	902	673	610	575	535	494	441	383	327	281	74	99.905	172	137	123	116	108	100	92	84	74	64	21	26	759	0.551	0.997	0	0.977	40	819.075	149.55	1624.969	212.498
2129...1400	1pok_E239Y	913	467.266	1561.268	61	116	460	238	23	61	116	460	238	23	123.273	331	243	196	160	133	114	94	76	51	19	6	109.269	346	201	159	138	120	101	88	71	55	30	4	12	266	0.003	0.969	0.085	0.926	45	290.978	200.044	378.822	2429.109
2130...1401	1pok_E239Y	1315	709.19	1566.11	64	88	468	626	23	64	88	468	626	23	2009.896	3763	3194	2903	2609	2312	2005	1725	1424	1129	839	87	97.699	156	131	122	113	106	97	88	82	76	67	18	18	3390	0.103	0.992	0	0.97	66	3533.03	124.712	10546.666	252.75
2131...1402	1pok_E239Y	958	91.819	1566.566	55	321	485	72	7	55	321	485	72	7	1361.223	2233	1929	1768	1642	1520	1390	1297	1152	921	673	498	108.965	168	143	136	128	121	113	104	93	83	70	35	16	2043	0.287	0.997	0	0.976	47	2122.894	143.319	2795.584	130.77
2132...1403	1pok_E239Y	1184	1772.692	1571.754	85	142	744	194	6	85	142	744	194	6	23.775	62	37	32	29	27	24	21	18	14	9	1	50.444	1041	64	49	41	37	33	30	27	24	20	3	6	43	0.259	0.813	0.268	0.928	61	49.869	46.705	25.098	1217.716
2134...1404	1pok_E239Y	995	1634.697	1577.18	9	32	208	633	100	9	32	208	633	100	305.504	634	497	444	386	334	293	255	215	167	128	46	174.911	671	273	224	202	181	164	146	126	107	90	15	13	550	0.406	0.972	0	0.989	49	583.347	274.592	608.553	4979.017
2135...1405	1pok_E239Y	1447	940.637	1588.886	32	52	470	805	53	32	52	470	805	53	561.648	1104	943	855	745	650	555	457	355	281	195	113	161.71	310	243	218	196	174	157	141	125	108	85	24	16	993	-0.109	0.99	0	0.984	71	1030.183	232.239	838.882	1049.478
2137...1406	1pok_E239Y	871	1681.084	1605.199	22	89	372	308	64	22	89	372	308	64	2720.956	3812	3476	3318	3208	3072	2932	2737	2489	2119	1659	442	116.846	163	151	142	133	128	124	120	113	100	69	14	10	3562	-0.291	0.996	0	0.936	43	3648.767	144.233	5510.085	143.899
2138...1407	1pok_E239Y	846	832.616	1610.166	35	167	347	217	66	35	167	347	217	66	972.031	1952	1608	1435	1284	1118	956	792	635	504	376	157	142.505	460	287	192	150	132	115	101	89	76	64	27	5	1722	-0.227	0.942	0	0.934	41	1805.659	243.341	4748.761	7002.908
2141...1408	1pok_E239Y	1251	1112.18	1626.589	53	71	567	491	46	53	71	567	491	46	3212.225	5992	5185	4697	4184	3764	3399	3132	2704	1609	539	75	98.94	171	141	131	122	114	107	101	93	71	30	5	33	5579	0.073	0.997	0	0.966	63	5742.841	149.762	11910.102	153.642
2143...1409	1pok_E239Y	1160	1835.617	1622.66	10	42	194	740	152	10	42	194	740	152	26.978	61	46	39	35	31	28	23	19	12	8	2	78.167	664	156	108	79	65	53	46	37	29	20	3	2	49	-0.066	0.888	0.88	0.801	67	53.313	98.896	10.872	2531.586
2144...1410	1pok_E239Y	1157	1040.839	1626.301	19	127	370	560	52	19	127	370	560	52	1905.309	3484	3002	2804	2546	2331	2080	1674	1246	914	650	181	106.355	185	147	137	128	119	110	99	88	76	63	21	24	3188	0.24	0.993	0	0.989	57	3328.193	152.439	7716.296	344.457
2146...1411	1pok_E239Y	836	1335.003	1631.78	18	71	309	368	58	18	71	309	368	58	2815.913	4387	3967	3639	3397	3182	2948	2703	2402	2005	1470	499	110.299	166	148	135	130	124	115	106	95	81	67	35	15	4149	0.598	0.998	0	0.975	41	4238.366	148.049	4575.159	134.973
2148...1412	1pok_E239Y	1268	420.261	1670.089	47	369	643	171	20	47	369	643	171	20	98.933	385	165	131	116	103	91	77	68	62	41	12	439.853	3048	1493	736	388	157	83	67	57	49	39	6	5	196	-0.206	0.855	0.987	0.983	62	251.145	1230.21	3073.931	372592.392
2151...1413	1pok_E239Y	991	483.002	1673.799	52	74	235	513	101	52	74	235	513	101	11.24	40	20	17	15	13	10	8	6	5	4	0	23.219	74	45	37	30	25	19	14	12	11	9	2	9	24	0.224	0.954	0.926	0.847	50	28.8	38.8	20.04	146.2
2152...1414	1pok_E239Y	1433	124.829	1685.821	57	108	480	666	92	57	108	480	666	92	42.446	211	97	60	46	38	33	28	21	16	11	1	186.772	3208	414	164	95	69	59	50	41	34	24	4	35	118	-0.423	0.715	0.918	0.958	71	146.056	1194.62	604.448	976678.686
2155...1415	1pok_E239Y	1789	530.498	1696.28	53	707	865	100	21	53	707	865	100	21	21.6	219	44	21	18	16	13	11	9	7	4	0	668.222	11803	2089	486	116	54	39	30	26	23	19	5	61	90	0.553	0.94	1	0.981	88	138.125	6269.148	1428.768	7812406.808
2156...1416	1pok_E239Y	1180	1281.909	1696.349	35	168	710	210	24	35	168	710	210	24	578.943	1643	975	837	745	662	598	511	375	264	190	39	80.086	198	125	107	93	83	75	68	61	55	43	9	2	1057	-0.321	0.974	0	0.978	58	1181.845	104.121	19460.648	293.899
2157...1417	1pok_E239Y	1685	274.285	1710.615	22	138	135	911	445	22	138	135	911	445	257.172	572	398	354	320	289	258	225	191	153	108	23	101.837	307	166	141	120	104	91	81	71	61	52	21	2	440	-0.257	0.955	0	0.978	83	482.566	120.024	1265.643	1145.807
2158...1418	1pok_E239Y	897	999.86	1699.684	10	29	168	503	164	10	29	168	503	164	355.258	691	558	508	458	386	348	297	252	212	169	42	221.324	597	355	300	256	227	202	180	161	139	115	56	4	609	-0.379	0.985	0	0.935	44	641.364	321.955	565.686	2565.089
2160...1419	1pok_E239Y	975	79.481	1701.497	35	90	378	372	85	35	90	378	372	85	35.177	92	65	50	39	34	30	28	24	20	14	5	106.296	563	249	154	115	88	69	51	37	31	26	9	19	76	0.346	0.957	1	0.953	49	83.531	355.224	19.269	12860.746
2161...1420	1pok_E239Y	1327	954.944	1709.544	36	214	591	412	51	36	214	591	412	51	191.905	604	357	294	242	198	162	131	108	94	78	22	144.969	2373	203	155	130	109	95	82	69	58	48	16	7	411	-0.236	0.697	0.103	0.989	65	457.092	231.246	1885.868	50782.124
2162...1421	1pok_E239Y	1245	906.891	1718.919	20	127	575	482	8	20	127	575	482	8	276.036	640	478	408	352	306	263	231	189	138	91	24	189.453	628	323	259	214	186	163	143	126	110	90	25	13	521	0.202	0.955	0.031	0.962	61	553.164	312.393	957.186	9763.845
2163...1422	1pok_E239Y	927	1317.799	1717.565	32	225	374	229	47	32	225	374	229	47	84.53	154	124	111	102	92	82	73	66	58	47	27	67.467	264	127	96	78	63	56	51	45	38	26	4	1	134	-0.014	0.894	0.043	0.841	46	140.348	60.696	27.401	919.647
2168...1423	1pok_E239Y	1408	239.64	1751.382	23	138	607	545	68	23	138	607	545	68	225.711	492	348	318	289	264	242	211	169	117	82	13	92.425	448	140	115	101	91	84	78	71	62	47	13	17	372	-0.165	0.934	0	0.968	70	404.343	127.657	933.082	2102.654
2169...1424	1pok_E239Y	1164	992.121	1768.252	31	117	806	187	5	31	117	806	187	5	15.03	54	23	21	19	17	15	12	10	8	6	0	69.417	378	127	101	79	66	57	47	37	27	17	1	2	28	0.118	0.909	1	0.974	58	37.483	91.086	52.56	1567.803
2170...1425	1pok_E239Y	831	1035.982	1772.929	4	36	97	478	198	4	36	97	478	198	18.67	77	30	23	20	18	16	15	13	11	8	1	33.988	260	57	38	32	29	25	23	21	18	14	1	0	46	0.165	0.976	0	0.984	41	56.22	23.122	63.927	21.131
2171...1426	1pok_E239Y	905	1316.724	1777.715	4	48	375	399	60	4	48	375	399	60	214.848	488	341	308	274	249	226	190	151	111	76	15	132.845	687	259	195	158	126	102	86	67	56	44	24	0	367	-0.147	0.944	0	0.935	45	403.978	174.511	1241.711	3216.161
2172...1427	1pok_E239Y	1444	1364.439	1783.101	14	110	292	740	263	14	110	292	740	263	242.857	564	399	353	304	264	231	199	169	138	99	51	193.709	3950	394	210	142	114	93	76	65	56	46	11	2	437	-0.203	0.754	0.039	0.974	73	483.89	173.233	1359.851	21069.549
2173...1428	1pok_E239Y	1159	403.573	1804.029	33	136	492	381	101	33	136	492	381	101	610.565	1085	958	891	835	775	654	518	412	296	197	56	100.897	158	139	131	124	117	106	94	80	70	56	27	28	1000	0.635	0.998	0	0.968	57	1040.702	140.298	629.578	115.578
2174...1429	1pok_E239Y	1369	1273.828	1810.106	32	287	806	177	39	32	287	806	177	39	240.789	490	396	362	327	294	249	191	140	109	90	23	147.573	1467	195	166	141	124	110	94	84	71	60	14	8	421	-0.098	0.813	0.089	0.917	67	442.896	223.955	301.467	25146.879
2175...1430	1pok_E239Y	1053	1090.955	1808.67	30	305	537	140	21	30	305	537	140	21	314.542	651	530	456	408	358	310	260	221	169	126	9	74.93	159	108	95	87	82	76	69	63	55	43	2	15	576	-0.215	0.989	0	0.945	52	603.038	108.231	366.345	220.947
2176...1431	1pok_E239Y	969	1031.951	1818.252	17	59	440	420	16	17	59	440	420	16	12.797	58	26	19	15	12	10	8	7	5	4	0	86.675	1134	225	86	52	41	34	28	23	18	13	1	0	33	0.266	0.765	0.875	0.926	49	39.408	96.286	43.303	7365.02
2177...1432	1pok_E239Y	1282	1165.356	1819.231	42	298	695	184	37	42	298	695	184	37	577.932	1114	937	827	760	695	621	530	405	292	167	23	155.169	339	229	207	191	177	161	142	125	101	71	7	0	984	0.103	0.994	0	0.969	64	1028.641	203.75	1546.511	433
2180...1433	1pok_E239Y	1056	1331.653	1828.782	45	97	362	489	42	45	97	362	489	42	20.271	95	33	27	24	21	19	16	13	10	6	2	59.438	287	107	81	69	59	51	44	38	31	24	7	8	44	0.288	0.843	0.82	0.948	56	61.054	87.804	198.015	3525.301
2181...1434	1pok_E239Y	1538	1701.904	1839.616	45	271	979	197	20	45	271	979	197	20	20.663	107	34	27	23	20	18	16	13	10	7	0	294.668	5221	727	255	119	77	61	51	43	36	25	6	0	49	-0.196	0.915	0.361	0.967	77	70.26	43.416	195.335	222.347
2183...1435	1pok_E239Y	1877	393.84	1853.545	21	67	410	1207	136	21	67	410	1207	136	543.825	1013	839	755	687	634	559	479	407	318	224	24	86.711	145	121	114	106	98	88	80	71	62	51	6	30	894	0.125	0.995	0	0.965	95	935.716	119.232	1004.435	128.241
2184...1436	1pok_E239Y	1031	1234.179	1842.444	15	87	347	520	46	15	87	347	520	46	437.06	711	641	608	568	535	470	421	375	289	118	18	172.099	426	259	225	205	191	178	163	148	123	59	6	16	658	0.295	0.966	0	0.971	52	675.192	258.462	165.232	4970.941
2185...1437	1pok_E239Y	1312	894.063	1851.034	78	427	668	100	13	78	427	668	100	13	19.136	54	39	31	25	21	17	12	9	7	6	0	205.977	1382	550	332	187	119	86	71	65	55	38	11	12	44	-0.156	0.76	0.957	0.801	68	47.765	375.176	6.945	98591.851
2186...1438	1pok_E239Y	1168	449.265	1852.063	70	150	567	336	24	70	150	567	336	24	11.866	27	18	17	15	14	13	11	9	7	3	0	25.607	299	43	30	24	20	17	15	13	11	8	1	0	20	-0.295	0.916	0.222	0.508	74	21.27	16.716	2.792	45.69
2187...1439	1pok_E239Y	1483	1003.925	1857.15	16	240	799	346	51	16	240	799	346	51	17.43	70	33	24	20	17	15	12	10	8	6	1	245.933	10558	419	158	82	56	42	32	24	19	15	5	30	43	0.269	0.566	0.85	0.823	80	51.237	1613.9	52.781	6346033.04
2190...1440	1pok_E239Y	1065	1568.159	1863.339	36	205	590	194	18	36	205	590	194	18	41.7	124	72	60	53	46	39	33	28	22	16	3	87.108	315	170	125	104	87	72	59	51	42	28	3	3	81	-0.444	0.897	0.79	0.836	55	91.164	122.345	126.464	2554.844
2191...1441	1pok_E239Y	1171	692.671	1870.187	28	214	463	407	34	28	214	463	407	34	153.499	264	239	216	194	172	156	139	122	100	61	6	122.796	302	191	169	156	140	123	108	92	75	51	7	7	247	-0.082	0.988	0	0.873	64	253.172	174.375	22.611	709.141
2192...1442	1pok_E239Y	1395	1329.425	1874.603	11	127	755	432	47	11	127	755	432	47	21.3	79	34	29	25	22	19	16	14	12	9	3	339.971	4199	1099	361	131	61	38	28	21	17	13	2	5	45	-0.147	0.772	0.955	0.941	71	56.634	909.127	91.19	470343.716
2195...1443	1pok_E239Y	1605	1471.969	1878.156	154	582	783	50	8	154	582	783	50	8	18.474	48	28	26	23	21	18	15	14	11	8	2	137.699	1872	429	202	80	46	36	27	19	15	12	1	6	30	-0.086	0.345	0.425	0.806	107	33.439	78.738	18.377	42262.754
2196...1444	1pok_E239Y	1434	624.12	1886.047	81	101	959	249	21	81	101	959	249	21	96.381	424	171	136	117	106	93	78	59	42	28	4	134.574	2719	243	106	73	59	49	41	35	30	20	4	0	200	-0.413	0.611	0.101	0.914	73	251.658	77.616	3650.088	6284.894
2200...1445	1pok_E239Y	816	1775.777	1894.788	37	63	476	209	18	37	63	476	209	18	141.168	275	206	188	177	164	148	133	112	88	68	14	133.596	379	233	191	156	132	116	104	90	78	68	18	15	218	0.142	0.977	0.586	0.959	41	234.683	242.634	232.558	2770.33
2201...1446	1pok_E239Y	979	1286.952	1899.006	58	231	349	282	39	58	231	349	282	39	2522.655	4671	3750	3344	3035	2780	2487	2215	1937	1698	1308	529	90.67	123	114	108	101	97	93	88	82	75	66	30	10	4172	0.265	0.999	0	0.98	48	4382.958	112.417	20565.498	20.368
2203...1447	1pok_E239Y	1410	1600.468	1909.141	37	65	414	751	105	37	65	414	751	105	3193.038	5905	5152	4506	4066	3603	3276	2890	2400	1788	1181	225	96.904	180	140	125	112	103	96	88	80	70	59	12	3	5556	0.122	0.996	0	0.99	70	5668.957	139.643	7646.47	142.201
2207...1448	1pok_E239Y	1650	376.894	1930.329	50	230	760	498	74	50	230	760	498	74	236.381	557	391	330	298	263	227	194	162	128	86	33	132.441	552	233	189	158	133	113	96	83	71	55	3	6	450	0.031	0.918	0.011	0.985	82	495.61	172.768	816.799	5538.641
2208...1449	1pok_E239Y	1077	972.21	1930.684	24	189	728	115	10	24	189	728	115	10	10.15	29	19	16	13	10	8	7	6	5	3	1	128.844	3861	206	99	73	55	44	34	26	23	20	6	0	21	0.562	0.85	0.962	0.656	75	22.533	56.6	3.982	1499.573
2210...1450	1pok_E239Y	835	457.62	1931.379	48	37	187	446	105	48	37	187	446	105	1517.744	3281	2377	2206	2024	1858	1620	1324	1011	791	533	70	132.111	235	185	172	159	147	137	124	111	97	74	20	9	2521	-0.536	0.984	0	0.97	41	2733.683	168.244	35739.875	489.55
2212...1451	1pok_E239Y	1574	1322.823	1940.898	43	437	861	168	26	43	437	861	168	26	2482.023	4466	3524	3077	2872	2650	2441	2240	2054	1794	1480	556	81.558	142	115	105	96	89	82	74	68	61	50	6	44	4069	0.156	0.997	0	0.978	79	4276.506	122.456	11800.275	87.337
2213...1452	1pok_E239Y	1381	1129.896	1941.47	30	313	840	138	30	30	313	840	138	30	13.154	38	27	21	17	14	11	9	7	5	4	0	115.323	646	251	195	142	101	69	51	41	35	24	4	9	31	0.033	0.921	1	0.751	76	33.026	249.987	3.289	11036.46
2214...1453	1pok_E239Y	1614	1234.52	1938.328	69	480	949	80	5	69	480	949	80	5	19.185	118	31	28	25	21	17	14	11	8	6	1	431.515	6908	1329	850	483	218	94	50	34	23	18	4	1	35	0.368	0.84	0.877	0.981	80	56.175	779.7	525.494	292099.76
2215...1454	1pok_E239Y	1422	1010.875	1946.84	16	120	629	567	67	16	120	629	567	67	16.101	56	26	23	20	18	15	13	11	9	7	3	292.537	6238	830	342	151	77	56	47	41	33	21	1	29	29	0.368	0.757	0.919	0.946	71	36.183	1566.38	56.628	2275175.278
2216...1455	1pok_E239Y	975	1557.315	1945.162	34	60	136	463	246	34	60	136	463	246	22.967	96	37	30	28	25	22	19	16	11	8	3	79.903	783	181	103	73	58	47	36	31	27	18	3	31	44	0.909	0.931	0.862	0.959	51	61.588	348.922	251.34	54554.308
2217...1456	1pok_E239Y	1051	764.3	1946.732	22	105	455	398	49	22	105	455	398	49	12.473	43	27	23	16	11	9	7	6	5	3	0	23.202	215	43	31	23	19	16	14	12	10	8	0	11	31	-0.008	0.75	0.424	0.897	54	35.074	34.833	9.661	921.806
2218...1457	1pok_E239Y	1835	817.556	1956.822	42	244	583	863	65	42	244	583	863	65	12.843	48	20	17	15	14	12	10	9	8	5	0	98.112	551	298	190	115	53	27	20	17	15	13	4	0	25	0.431	0.907	0.89	0.948	99	31.616	188.626	40.176	9929.083
2220...1458	1pok_E239Y	881	1173.951	1983.113	237	265	186	112	73	237	265	186	112	73	2.615	8	5	4	3	3	2	2	2	1	0	0	1.57	5	3	2	2	2	1	1	1	1	0	0	1	6	0.096	0.838	0	0.462	57	6.632	1.368	0.584	0.794
4457...1459	1pok_E239Y	1038	280.02	76.22	6	30	84	624	261	6	30	84	624	261	44.275	89	67	59	53	46	41	38	34	30	25	14	88.875	425	163	129	101	82	70	61	53	46	34	9	25	74	-0.168	0.926	0.982	0.927	53	79.17	209.453	14.782	6857.757
4491...1460	1pok_E239Y	1313	766.589	87.23	28	57	155	788	258	28	57	155	788	258	218.15	460	360	311	278	240	204	170	146	125	99	38	128.627	468	216	182	158	140	122	101	83	66	51	17	16	400	-0.062	0.952	0.03	0.979	66	421.333	223.864	263.949	5049.269
4512...1461	1pok_E239Y	1178	123.183	96.622	12	81	379	629	58	12	81	379	629	58	14.323	59	28	21	17	14	12	10	9	7	5	0	111.87	832	341	184	87	43	37	31	23	18	14	1	15	33	-0.309	0.623	0.807	0.818	62	41.548	245.435	57.602	71934.504
452...1462	1pok_E239Y	1349	1467.124	99.803	31	146	478	575	76	31	146	478	575	76	60.814	149	93	77	69	63	58	54	49	43	29	7	41.494	188	65	48	41	38	35	33	31	28	21	2	5	116	0.143	0.905	0.03	0.933	66	131.136	51.379	93.39	596.023
453...1463	1pok_E239Y	1548	413.248	105.707	15	53	204	1063	182	15	53	204	1063	182	20.349	193	28	21	18	16	13	12	9	8	6	1	208.871	3331	512	119	71	51	39	32	25	20	15	1	59	77	0.12	0.912	1	0.988	76	127.947	2063.842	1085.76	657658.633
4542...1464	1pok_E239Y	895	244.253	102.39	37	37	209	534	58	37	37	209	534	58	18.78	36	30	27	24	21	18	16	14	11	8	3	40.085	118	59	53	47	42	37	34	31	28	24	8	4	32	-0.209	0.952	0.764	0.536	56	33.107	45.696	1.489	199.997
45510...1465	1pok_E239Y	1803	1581.661	104.441	19	209	703	724	112	19	209	703	724	112	11.333	45	20	16	14	12	10	8	7	5	4	0	592.235	10711	1896	435	101	49	38	32	26	20	14	6	35	26	0.044	0.709	0.971	0.888	91	32.066	3478.132	23.27	11726680.202
456...1466	1pok_E239Y	1356	721.607	110.85	50	67	212	765	243	50	67	212	765	243	1553.294	2756	2349	2146	1953	1745	1577	1409	1212	976	733	192	130.778	239	183	169	158	148	138	126	113	96	65	3	27	2483	0.425	0.994	0	0.985	67	2581.239	186.299	4644.838	503.224
4571...1467	1pok_E239Y	1394	529.627	110.527	21	91	528	678	47	21	91	528	678	47	630.744	1377	1066	918	810	717	626	513	411	316	243	64	124.588	218	183	168	151	138	126	115	102	88	66	7	35	1160	0.338	0.998	0	0.973	69	1236.884	189.942	4161.146	140.373
459...1468	1pok_E239Y	1595	869.547	117.46	7	119	318	922	197	7	119	318	922	197	7.953	31	14	12	10	9	7	6	5	4	3	0	128.211	5272	237	80	46	35	29	24	19	15	12	0	29	16	0.549	0.575	0.965	0.825	100	18.7	787.01	12.11	1898975.23
460...1469	1pok_E239Y	1872	1130.826	116.71	28	118	403	1173	115	28	118	403	1173	115	14.044	61	26	22	18	15	12	9	8	6	4	0	721.419	8843	2549	596	239	104	60	42	33	27	22	5	29	31	-0.452	0.547	0.579	0.832	100	37.69	2600.33	62.674	10122443.061
4611...1470	1pok_E239Y	1601	1650.205	125.075	31	256	848	439	6	31	256	848	439	6	6.283	21	11	9	8	7	6	5	4	3	2	0	56.037	436	122	79	57	47	39	30	23	16	11	0	3	13	-0.146	0.867	1	0.616	86	14.686	83.895	4.006	1961.559
4621...1471	1pok_E239Y	1371	1915.542	132.722	16	60	314	831	132	16	60	314	831	132	191.332	511	324	255	219	193	169	154	136	120	102	38	157.566	1476	256	200	170	150	131	114	97	78	52	9	49	362	0.809	0.883	0.678	0.988	69	411.101	574.739	1765.251	134844.83
463...1472	1pok_E239Y	1052	605.579	131.508	53	79	378	481	44	53	79	378	481	44	190.58	401	301	265	233	202	182	157	134	121	101	32	94.986	267	146	124	109	96	87	82	76	66	53	20	24	336	0.638	0.973	0	0.975	52	363.173	173.423	316.451	2170.552
4647...1473	1pok_E239Y	1066	1542.149	139.914	27	65	397	520	34	27	65	397	520	34	7.155	32	16	10	8	6	5	4	4	3	2	0	55.08	294	103	75	61	50	43	37	31	27	21	7	0	20	0.087	0.954	1	0.823	60	23.517	47.067	11.483	185.362
4653...1474	1pok_E239Y	1205	332.731	132.579	29	69	492	581	15	29	69	492	581	15	74.642	157	124	105	92	83	72	63	52	41	32	15	78.545	317	131	101	86	75	67	62	55	49	39	4	7	134	-0.248	0.921	0.153	0.915	63	142	95.921	42.317	1532.454
4664...1475	1pok_E239Y	997	1820.87	135.026	7	56	256	547	102	7	56	256	547	102	51.212	116	79	69	61	55	50	45	39	32	25	6	65.227	231	115	87	73	66	60	54	42	36	29	5	1	87	-0.01	0.945	0.205	0.928	51	96.471	73.314	72.131	588.176
4704...1476	1pok_E239Y	1693	1758.496	148.742	29	162	749	654	71	29	162	749	654	71	6.564	22	11	9	8	7	6	5	4	3	2	0	153.432	6037	160	84	58	49	41	33	25	20	14	1	24	13	-0.226	0.457	0.991	0.821	93	16.183	990.978	7.569	2992816.279
4711...1477	1pok_E239Y	1400	1168.176	149.149	71	105	284	820	103	71	105	284	820	103	166.494	407	263	235	212	187	162	136	113	90	70	18	60.041	211	108	84	72	63	54	45	37	30	17	1	0	309	0.579	0.99	0	0.983	69	351.464	79.304	761.611	184.704
473...1478	1pok_E239Y	1067	832.71	157.388	45	61	263	597	86	45	61	263	597	86	118.025	220	172	156	142	130	116	104	93	82	65	12	113.145	306	171	144	127	118	106	95	87	79	66	11	2	189	-0.042	0.98	0.114	0.892	52	200.115	146.885	80.025	814.948
4744...1479	1pok_E239Y	1413	1300.803	166.221	28	42	161	1007	152	28	42	161	1007	152	316.403	648	507	445	391	354	321	284	239	180	136	14	145.069	406	246	199	177	158	143	129	112	87	36	2	0	542	0.034	0.985	0	0.989	70	583.257	189.843	889.705	1025.732
4753...1480	1pok_E239Y	997	988.382	162.032	25	54	123	626	147	25	54	123	626	147	685.926	1345	1057	926	822	727	660	591	522	452	379	111	58.113	139	88	74	66	59	55	51	46	42	35	9	14	1144	0.423	0.987	0	0.981	49	1221.939	89.265	3294.221	244.481
4763...1481	1pok_E239Y	1258	627.45	174.162	37	94	542	530	18	37	94	542	530	18	321.902	604	496	441	405	361	318	288	248	207	147	28	163.83	391	274	236	209	184	161	139	111	85	63	4	7	536	-0.205	0.979	0	0.969	62	559.065	247.694	300.641	2429.084
4772...1482	1pok_E239Y	1014	361.632	175.821	13	38	290	595	61	13	38	290	595	61	30.083	110	51	40	34	30	27	24	20	17	14	4	37.586	159	62	47	40	36	33	31	28	24	20	5	0	57	-0.009	0.97	0	0.886	56	76.643	33.75	243.015	23.473
4781...1483	1pok_E239Y	1064	265.46	179.696	68	142	427	361	53	68	142	427	361	53	5.617	16	12	9	7	6	4	4	3	2	2	0	34.004	125	68	53	43	34	26	19	16	15	12	5	0	13	-0.068	0.954	0.897	0.325	68	13.515	18.75	0.662	32.217
4793...1484	1pok_E239Y	963	732.107	175.584	54	66	118	483	222	54	66	118	483	222	143.209	291	223	208	187	164	143	121	100	79	56	23	53.91	190	99	68	56	51	46	42	38	32	26	7	6	238	0.406	0.961	0	0.951	48	260.25	93.542	290.979	844.832
4811...1485	1pok_E239Y	905	402.201	177.364	45	43	130	454	222	45	43	130	454	222	11.65	48	21	17	14	12	10	8	7	6	4	1	44.518	277	68	53	47	43	39	36	31	24	14	2	0	26	0.672	0.978	0.897	0.879	49	31.714	43.245	38.367	159.858
482...1486	1pok_E239Y	1633	447.573	185.074	95	111	710	629	49	95	111	710	629	49	20.673	91	38	29	24	20	17	15	12	9	6	1	530.759	7184	1907	383	90	58	42	33	26	19	13	1	39	53	0.414	0.866	1	0.963	82	67.671	3466.78	94.196	4879222.781
483...1487	1pok_E239Y	1238	176.661	187.047	15	129	207	826	49	15	129	207	826	49	305.558	587	468	422	377	333	293	255	233	210	158	47	154.861	867	238	198	174	156	142	129	111	89	64	10	21	492	-0.102	0.837	0.178	0.952	61	537.393	297.033	906.403	36508.819
4841...1488	1pok_E239Y	936	1337.034	187.768	57	78	166	513	108	57	78	166	513	108	350.768	578	519	469	421	384	354	323	287	252	180	42	141.502	443	229	188	162	150	138	120	102	84	62	5	2	546	-0.266	0.967	0	0.897	48	559.312	194.125	109.882	2514.068
4851...1489	1pok_E239Y	1478	814.579	194.414	30	95	194	936	200	30	95	194	936	200	97.155	262	189	158	130	105	81	63	52	43	34	2	88.342	308	161	133	113	98	80	67	53	38	26	2	30	209	0.132	0.974	0.194	0.904	77	226.558	180.299	195.519	1758.755
4861...1490	1pok_E239Y	1550	687.866	190.571	68	107	333	952	77	68	107	333	952	77	168.548	372	273	236	216	194	171	147	122	101	54	1	239.886	1941	808	334	152	89	59	46	39	32	22	3	9	303	-0.372	0.628	0.306	0.968	79	326.873	389.608	323.832	213496.77
4871...1491	1pok_E239Y	1011	1774.1	188.356	32	94	374	446	41	32	94	374	446	41	219.003	413	322	293	268	240	219	197	176	143	111	68	145.474	441	221	183	163	146	134	121	109	99	87	32	0	346	0.553	0.982	0	0.985	50	368.44	160	303.166	1205.6
4891...1492	1pok_E239Y	1288	1726.216	193.4	72	79	343	679	83	72	79	343	679	83	199.814	406	318	281	252	230	210	184	154	114	66	9	111.123	270	195	162	138	123	109	94	79	64	24	0	16	339	0.415	0.961	0	0.97	64	359.172	173.469	286.736	2824.999
4911...1493	1pok_E239Y	1321	1102.409	208.538	53	71	321	751	101	53	71	321	751	101	622.934	1322	987	868	778	689	610	516	434	381	296	80	117.126	287	182	154	137	123	113	105	93	78	60	6	34	1115	0.38	0.982	0	0.984	65	1206.308	205.769	3054.367	1773.47
4931...1494	1pok_E239Y	1063	933.99	217.115	69	75	283	571	47	69	75	283	571	47	15.289	40	30	25	21	18	14	9	7	6	4	1	48.872	199	111	79	55	40	35	30	26	21	14	0	8	33	-0.384	0.805	0.594	0.705	66	35.258	66.424	4.191	2163.578
4981...1495	1pok_E239Y	1186	1338.099	232.26	23	57	102	644	337	23	57	102	644	337	61.769	453	117	77	63	55	48	38	26	17	9	1	259.202	5931	471	103	57	44	37	33	27	20	13	0	51	212	0.727	0.961	1	0.975	58	316.966	3225.31	5291.137	1861076.007
4991...1496	1pok_E239Y	1556	1875.794	242.419	65	132	299	880	150	65	132	299	880	150	88.609	197	137	125	115	103	91	78	64	49	34	5	108.033	366	199	155	131	112	96	81	69	58	42	7	15	149	0.553	0.964	0.644	0.956	78	167.141	175.346	200.737	3127.278
5001...1497	1pok_E239Y	1307	1576.102	245.12	80	201	762	213	16	80	201	762	213	16	504.575	981	796	687	618	559	507	446	373	301	238	73	104.386	243	157	141	129	117	102	90	79	67	51	9	14	874	0.408	0.992	0	0.952	66	922.485	160.515	940.28	507.462
5011...1498	1pok_E239Y	1863	1924.056	252.567	10	90	408	1124	178	10	90	408	1124	178	88.493	182	142	122	109	97	84	74	63	54	43	12	119.9	411	216	177	150	126	106	90	76	60	42	5	1	158	0.405	0.986	0.798	0.938	92	165.913	187.272	33.732	1124.763
502...1499	1pok_E239Y	1961	736.394	245.907	44	207	940	694	43	44	207	940	694	43	9.511	30	17	14	12	10	9	7	6	5	3	0	380.749	4210	1427	295	96	48	36	30	25	20	15	1	19	19	-0.101	0.535	0.852	0.74	127	21.134	897.961	6.147	1873376.18
505...1500	1pok_E239Y	1016	1083.834	246.319	54	78	342	438	83	54	78	342	438	83	575.288	1049	860	780	715	652	597	544	469	378	250	30	98.805	274	163	137	121	111	99	88	75	57	24	2	19	917	-0.217	0.978	0	0.987	50	971.06	191.54	1237.416	1475.888
5061...1501	1pok_E239Y	1010	1429.603	251.725	42	152	317	464	25	42	152	317	464	25	20.406	67	40	31	24	21	18	15	12	9	7	1	59.658	490	139	82	56	43	32	25	20	15	6	0	0	46	-0.305	0.672	0.266	0.817	56	51.107	43.411	32.56	1959.349
507...1502	1pok_E239Y	1188	914.835	257.482	54	49	324	632	106	54	49	324	632	106	167.449	454	282	241	211	186	157	133	109	92	68	10	73.006	993	121	86	76	64	52	41	33	27	20	3	0	320	-0.037	0.888	0	0.959	60	357.683	86.833	1028.483	1910.772
508...1503	1pok_E239Y	1249	1730.458	263.315	43	119	466	514	74	43	119	466	514	74	41.178	93	67	56	49	44	39	34	31	25	18	8	64.44	349	115	82	69	59	53	48	41	34	23	3	0	77	0.082	0.973	0.17	0.891	66	82.652	62.909	17.076	221.871
5121...1504	1pok_E239Y	947	1265.266	271.454	37	89	162	499	144	37	89	162	499	144	8.099	22	15	12	10	8	7	6	5	4	3	0	31.762	88	61	49	38	32	28	23	20	17	14	2	0	16	-0.419	0.915	0.58	0.6	64	17.562	21.156	2.684	66.351
5131...1505	1pok_E239Y	1065	1343.961	272.147	25	82	317	562	51	25	82	317	562	51	43.108	162	68	55	48	43	39	35	32	27	22	6	128.501	1850	275	117	81	62	50	44	39	35	26	3	31	80	0.924	0.937	1	0.986	52	108.481	806.135	596.519	246853.424
5151...1506	1pok_E239Y	1304	959.67	284.255	44	97	435	594	99	44	97	435	594	99	1088.426	2088	1771	1568	1394	1251	1096	932	754	589	442	105	109.742	217	166	150	136	121	108	96	83	71	57	14	18	1879	-0.184	0.996	0	0.987	64	1963.297	169.656	3826.646	159.413
5161...1507	1pok_E239Y	1209	870.201	287.293	38	62	180	706	190	38	62	180	706	190	23.279	63	43	33	28	25	22	18	14	11	8	0	130.147	3539	265	111	65	44	34	27	22	18	9	0	0	51	-0.14	0.785	0.618	0.844	61	55.393	124.508	10.304	9230.775
5171...1508	1pok_E239Y	1669	1543.797	285.054	17	135	342	1050	87	17	135	342	1050	87	581.44	1057	905	808	739	657	577	501	436	360	275	22	111.07	203	161	148	138	128	117	105	91	76	51	6	40	961	0.438	0.996	0	0.958	85	1001.612	170.047	770.59	258.421
518...1509	1pok_E239Y	1484	1066.443	289.419	80	85	431	820	38	80	85	431	820	38	102.431	417	152	132	122	111	99	86	69	54	37	10	122.133	1143	335	121	77	61	54	48	42	32	19	2	38	213	0.433	0.954	0.99	0.974	73	294.192	630.822	3379.689	48394.968
5201...1510	1pok_E239Y	1817	1371.551	309.975	27	134	400	1048	178	27	134	400	1048	178	20.37	190	46	23	17	15	12	10	7	5	4	0	717.68	11693	2163	768	236	64	33	23	15	12	9	1	47	85	0.222	0.884	1	0.994	90	121.967	5065.389	692.432	7317693.66
521...1511	1pok_E239Y	1221	309.83	306.348	66	105	434	530	67	66	105	434	530	67	11.261	48	20	16	14	11	10	8	7	5	4	0	294.047	1567	936	615	341	177	95	59	38	26	16	3	4	24	-0.184	0.76	1	0.827	66	31.091	411.636	45.416	94378.292
5221...1512	1pok_E239Y	1312	1278.137	310.339	54	142	154	712	235	54	142	154	712	235	11.517	50	21	17	15	13	10	8	7	5	4	0	157.938	3527	312	119	74	59	47	38	28	22	16	4	27	24	0.577	0.7	0.958	0.969	77	29.662	715.896	42.691	834919.859
5231...1513	1pok_E239Y	1044	1113.451	305.589	12	49	124	588	257	12	49	124	588	257	89.068	181	135	118	110	103	94	82	72	58	36	4	46.284	111	73	64	56	52	47	42	38	32	12	0	0	147	-0.142	0.99	0	0.87	52	156.942	51.346	89.862	36.303
526...1514	1pok_E239Y	1212	1442.309	315.591	70	110	252	690	70	70	110	252	690	70	837.788	1860	1456	1231	1058	957	845	724	566	389	242	46	66.955	133	114	104	94	82	72	61	47	26	6	0	15	1613	-0.088	0.995	0	0.984	60	1737.867	110.633	4718.649	103.599
5301...1515	1pok_E239Y	1115	604.233	348.123	69	121	555	333	19	69	121	555	333	19	8.33	29	16	13	10	9	7	6	5	4	3	0	25.027	120	46	35	29	25	21	18	15	12	8	1	0	19	0.099	0.937	0.151	0.802	60	21.633	14.967	6.132	29.966
5311...1516	1pok_E239Y	1066	430.274	347.992	97	145	382	355	70	97	145	382	355	70	12.572	64	24	20	16	12	10	8	7	5	3	0	122.184	686	316	175	111	90	75	59	47	38	25	2	9	28	-0.005	0.752	0.867	0.852	57	39.333	229.596	101.696	34692.521
5321...1517	1pok_E239Y	1202	947.427	350.377	32	148	585	403	16	32	148	585	403	16	11.638	40	21	17	14	12	10	9	7	5	4	1	97.93	2092	202	88	63	47	40	35	28	23	17	3	13	26	0.098	0.563	0.77	0.824	64	31.562	228.641	18.996	116172.98
5331...1518	1pok_E239Y	1078	385.482	353.539	130	267	440	178	49	130	267	440	178	49	4.934	14	8	7	6	5	5	4	3	3	2	0	23.362	167	55	39	29	21	14	10	7	5	3	0	5	9	0.223	0.906	0.946	0.519	105	9.905	38.838	1.477	348.688
535...1519	1pok_E239Y	1440	1586.932	366.242	63	212	723	389	29	63	212	723	389	29	7.378	27	13	11	9	8	7	5	5	4	3	0	90.634	2637	139	57	38	30	24	19	15	11	8	0	0	15	-0.075	0.687	0.605	0.523	77	17.87	20.429	12.295	409.31
5361...1520	1pok_E239Y	918	1277.092	359.225	45	83	157	523	91	45	83	157	523	91	24.553	67	43	37	32	29	25	21	16	10	6	0	33.932	160	61	45	39	35	31	27	23	18	8	0	5	46	0.351	0.956	0.493	0.791	55	52.273	50.673	32.089	276.911
5381...1521	1pok_E239Y	1186	1008.067	367.896	64	126	666	305	10	64	126	666	305	10	10.087	49	22	15	11	9	8	6	5	4	3	0	26.965	113	44	34	30	27	25	23	21	18	8	1	4	26	-0.236	0.866	0.516	0.789	64	31.281	31.641	36.983	229.043
5391...1522	1pok_E239Y	1624	796.504	377.518	38	167	983	373	26	38	167	983	373	26	9.62	51	16	13	11	10	9	8	6	5	4	0	57.551	299	132	88	62	48	38	34	29	25	14	0	0	21	-0.231	0.939	1	0.879	87	27.759	36.828	46.597	59.798
5401...1523	1pok_E239Y	1431	845.766	381.141	32	116	910	308	37	32	116	910	308	37	286.814	1374	425	374	342	309	270	239	213	177	135	56	369.716	15614	403	115	72	59	52	46	40	35	28	3	41	475	0.797	0.837	0.705	0.999	71	679.183	4172.141	65598.262	21157011.896
541...1524	1pok_E239Y	1288	1517.074	381.249	35	73	379	716	59	35	73	379	716	59	533.965	1046	907	783	680	588	524	457	377	276	195	19	138.627	254	200	180	163	150	141	126	112	98	83	8	27	973	-0.0007436	0.995	0	0.968	63	1004.952	212.54	346.395	397.391
5421...1525	1pok_E239Y	1125	1846.638	379.749	15	42	146	701	201	15	42	146	701	201	151.324	346	245	221	200	176	154	130	103	78	54	8	86.44	373	142	117	101	89	81	73	64	56	26	0	0	270	-0.0001778	0.978	0	0.944	55	287.745	87.164	233.499	328.5
544...1526	1pok_E239Y	1457	966.804	394.864	25	149	598	608	39	25	149	598	608	39	14.738	43	24	21	18	16	14	12	9	7	6	2	242.752	2751	684	459	274	161	88	52	39	27	19	8	38	27	0.506	0.805	0.88	0.92	82	32.524	938.049	19.469	609415.193
5451...1527	1pok_E239Y	957	895.162	390.53	57	177	446	223	36	57	177	446	223	36	225.482	521	384	342	292	248	210	176	141	110	86	28	48.821	198	90	61	49	44	41	38	34	30	24	4	0	421	-0.561	0.958	0	0.949	47	465	48.936	976.383	155.209
5461...1528	1pok_E239Y	1058	1453.92	393.469	46	84	404	446	54	46	84	404	446	54	415.244	873	630	532	487	459	425	388	348	295	162	28	115.48	210	171	152	139	127	117	107	98	87	59	8	31	721	0.06	0.996	0	0.98	52	785.942	182.115	1972.247	199.794
547...1529	1pok_E239Y	1903	1884.764	409.554	20	154	712	962	18	20	154	712	962	18	58.904	137	98	84	74	65	57	50	42	34	25	3	110.36	1646	186	111	87	70	59	50	40	31	18	1	0	105	0.571	0.925	0.416	0.897	103	110.757	104.864	44.378	2207.846
548...1530	1pok_E239Y	1749	1296.896	416.783	28	125	650	844	79	28	125	650	844	79	12.419	35	26	21	17	12	9	8	6	5	4	0	319.509	5515	896	333	162	64	37	29	24	19	15	2	0	29	-0.038	0.743	0.49	0.622	88	30.318	51.398	1.899	2123.58
5501...1531	1pok_E239Y	1886	1495.179	426.499	24	72	1201	499	33	24	72	1201	499	33	414.942	886	668	585	534	486	423	358	285	218	152	42	113.509	256	181	160	146	132	119	101	80	59	39	14	68	744	0.344	0.997	0	0.98	94	793.84	208.128	1402.9	326.92
5521...1532	1pok_E239Y	1215	644.291	432.34	40	58	289	633	175	40	58	289	633	175	2005.364	3743	3113	2869	2605	2320	2058	1802	1519	1121	778	89	77.396	136	108	103	96	90	84	76	65	53	36	3	25	3280	0.641	0.996	0	0.972	61	3450.213	111.098	14387.053	157.597
554...1533	1pok_E239Y	1069	770.488	433.274	10	59	187	632	159	10	59	187	632	159	257.398	538	441	372	308	267	233	205	180	156	125	34	121.047	314	207	177	148	125	107	95	84	72	56	6	28	469	0.347	0.99	0	0.98	52	497.077	233.846	398.033	1301.053
556...1534	1pok_E239Y	1478	1249.173	442.916	42	106	375	696	239	42	106	375	696	239	11.122	210	17	14	12	10	9	7	6	5	4	0	154.687	4791	280	140	71	56	46	36	29	24	19	5	0	21	-0.251	0.535	0.691	0.89	79	46.278	37.785	1528.074	690.042
5571...1535	1pok_E239Y	1333	1346.645	450.775	89	106	300	700	121	89	106	300	700	121	294.732	541	481	443	407	371	318	254	180	121	86	21	124.474	417	216	184	161	144	125	99	74	52	35	6	7	507	-0.105	0.985	0	0.94	68	521.294	202.103	89.855	1184.181
5581...1536	1pok_E239Y	1548	1172.475	465.832	54	129	378	855	112	54	129	378	855	112	3047.014	6846	5473	4777	4169	3468	2859	2289	1826	1502	1002	54	117.548	233	190	174	155	136	117	102	89	74	31	3	24	5752	0.0003582	0.995	0	0.974	76	6074.026	192.171	88924.315	259.063
5601...1537	1pok_E239Y	1273	882.493	475.262	24	38	306	667	213	24	38	306	667	213	146.756	320	241	204	172	152	137	125	111	92	67	18	64.64	195	94	84	76	70	63	58	52	45	31	3	6	269	0.24	0.991	0	0.973	64	288.016	88.188	211.64	155.996
5611...1538	1pok_E239Y	1058	654.249	477.521	17	29	133	669	185	17	29	133	669	185	37.577	82	66	58	49	42	35	27	22	18	15	3	51.193	168	95	72	57	47	41	37	33	30	25	4	0	72	-0.061	0.945	0.462	0.871	54	75.63	64.37	5.604	483.381
562...1539	1pok_E239Y	1553	700.312	484.252	42	151	820	462	45	42	151	820	462	45	61.144	368	99	69	60	54	49	45	38	33	25	7	608.495	9020	1758	403	171	121	86	61	46	36	27	6	67	174	0.737	0.984	1	0.989	77	250.351	6122.169	2718.929	2789221.881
5641...1540	1pok_E239Y	1088	410.206	496.194	10	34	171	603	257	10	34	171	603	257	54.835	354	98	72	59	49	43	37	31	26	21	4	127.917	2463	191	111	90	74	61	51	45	36	25	3	42	139	0.593	0.896	1	0.984	53	208.717	1008.17	4171.222	433245.122
5651...1541	1pok_E239Y	1291	981.529	494.449	32	68	112	711	344	32	68	112	711	344	1247.815	2246	1927	1720	1581	1435	1283	1121	984	829	464	36	89.335	189	136	121	110	101	92	82	71	60	38	4	29	2014	0.232	0.996	0	0.957	66	2108.879	140.606	5247.652	165.36
567...1542	1pok_E239Y	1594	1238.218	513.741	28	41	139	1044	304	28	41	139	1044	304	39.924	98	67	55	48	43	38	34	29	23	16	0	128.753	1189	302	198	127	97	77	63	51	40	23	0	9	76	0.342	0.896	0.864	0.93	84	83.762	227.083	35.443	14011.791
568...1543	1pok_E239Y	1000	1287.288	512.822	49	84	166	502	182	49	84	166	502	182	30.767	102	57	44	36	31	28	25	20	16	11	2	50.595	177	93	70	57	51	46	41	35	29	15	1	1	64	-0.019	0.934	0.289	0.947	51	75.51	60.49	97.975	458.171
569...1544	1pok_E239Y	1884	865.901	528.302	35	127	319	1074	278	35	127	319	1074	278	20.102	227	43	27	16	12	10	8	7	5	3	0	528.82	5446	1931	808	255	75	44	31	24	20	15	6	52	85	-0.204	0.9	1	0.941	94	126.17	3236.989	1048.652	1217425.096
5701...1545	1pok_E239Y	1093	912.351	518.872	21	64	383	557	47	21	64	383	557	47	13.077	34	21	18	16	14	13	11	9	7	6	1	34.241	216	56	44	38	32	28	24	20	16	12	2	9	24	0.327	0.745	0.655	0.773	54	26.593	57.093	7.13	2916.64
5711...1546	1pok_E239Y	1619	1051.456	523.783	63	101	188	999	240	63	101	188	999	240	1958.852	4242	3682	3108	2596	2135	1825	1505	1165	845	597	57	87.91	168	137	125	113	100	87	75	63	52	43	3	50	3824	0.248	0.998	0	0.988	80	3981.088	148.2	14599.905	67.06
573...1547	1pok_E239Y	1059	721.704	531.635	22	90	620	293	20	22	90	620	293	20	36.88	103	59	52	46	41	37	31	26	20	15	2	36.941	316	50	41	36	33	31	29	27	24	21	5	0	65	-0.053	0.973	0	0.883	58	75.966	32.707	104.275	36.587
5741...1548	1pok_E239Y	1335	458.313	536.943	38	63	189	890	127	38	63	189	890	127	598.056	1143	964	869	761	689	612	524	428	314	220	80	121.964	202	175	161	151	141	127	110	96	83	69	10	27	1009	0.066	0.997	0	0.958	67	1056.642	178.97	1427.603	154.238
5751...1549	1pok_E239Y	1192	1644.581	540.76	27	97	421	594	30	27	97	421	594	30	55.28	176	85	74	67	61	53	46	39	32	24	2	47.237	192	88	66	54	46	39	34	29	23	18	3	1	104	0.132	0.969	0.028	0.976	59	131.339	73.831	416.733	264.242
5771...1550	1pok_E239Y	831	996.063	541.439	31	57	150	468	108	31	57	150	468	108	1368.579	2548	2019	1766	1609	1500	1403	1309	1136	907	668	325	93.288	160	139	127	118	111	103	93	76	56	32	3	2	2163	-0.228	0.987	0	0.972	41	2298.707	122.024	12923.378	318.414
5801...1551	1pok_E239Y	1395	1602.116	556.475	46	69	369	771	117	46	69	369	771	117	55.627	197	103	80	68	58	49	40	34	28	22	1	143.649	1950	332	141	98	74	58	48	39	31	19	2	22	119	0.491	0.751	0.6	0.944	70	139.286	470.929	344.433	215858.809
581...1552	1pok_E239Y	933	756.321	559.801	20	27	152	588	126	20	27	152	588	126	14.303	42	28	23	19	15	12	9	8	6	5	0	47.591	240	81	63	52	44	39	35	31	28	22	9	0	31	0.572	0.971	0.834	0.846	51	33.843	44.255	6.995	160.347
5821...1553	1pok_E239Y	1557	1175.926	572.277	41	90	132	811	466	41	90	132	811	466	551.55	1064	957	852	745	642	540	452	359	269	167	17	89.487	180	152	136	121	109	93	75	60	48	18	0	28	1005	0.09	0.996	0	0.977	78	1031.782	153.615	303.606	170.108
5831...1554	1pok_E239Y	1592	793.754	582.467	9	35	245	1145	127	9	35	245	1145	127	34.849	866	44	34	29	22	16	10	7	5	3	0	438.322	16204	785	175	80	54	43	37	31	27	23	4	67	116	0.84	0.952	1	0.994	80	331.312	5746.875	41143.315	15207774.059
5851...1555	1pok_E239Y	1602	1016.281	587.206	41	65	283	1140	48	41	65	283	1140	48	1591.473	2565	2279	2142	1990	1847	1709	1570	1355	1113	707	20	95.316	186	145	134	126	120	111	101	78	41	9	0	26	2360	0.081	0.982	0	0.972	79	2438.076	140.835	3344.728	745.353
5861...1556	1pok_E239Y	941	1226.153	584.7	37	93	97	545	148	37	93	97	545	148	565.49	956	837	759	702	642	586	540	476	389	234	33	97.579	181	148	137	125	115	107	98	85	60	21	1	2	874	-0.183	0.997	0	0.952	46	896.674	139.152	414.524	94.825
5901...1557	1pok_E239Y	1275	743.355	604.136	23	33	243	801	149	23	33	243	801	149	3535.604	40288	5257	4633	4216	3613	2965	2235	1728	1293	923	111	78.2	451	115	102	92	84	73	63	55	46	35	7	51	6755	0.85	0.967	0	0.993	63	16655.857	213.54	84051494.154	9559.994
5911...1558	1pok_E239Y	1385	543.212	608.092	17	47	212	956	129	17	47	212	956	129	68.391	235	129	89	75	66	57	52	47	39	26	5	131.893	1088	412	202	91	56	45	38	34	31	24	2	12	165	-0.139	0.577	0.284	0.93	69	192.551	221.333	338.305	91324.57
592...1559	1pok_E239Y	871	679.632	606.942	30	143	166	429	90	30	143	166	429	90	758.455	1310	1088	996	917	839	775	681	599	505	412	211	160.738	315	215	194	181	171	164	153	142	126	96	27	4	1165	0.289	0.991	0	0.977	43	1218.721	193.093	1643.876	701.619
5931...1560	1pok_E239Y	1462	637.153	631.639	41	58	389	870	73	41	58	389	870	73	900.395	1558	1244	1138	1050	976	923	861	794	682	530	55	174.529	283	233	211	199	191	182	173	163	146	107	8	18	1349	0.035	0.993	0	0.944	72	1416.667	229.236	3284.5	644.93
5951...1561	1pok_E239Y	1244	1274.592	637.421	25	66	395	646	84	25	66	395	646	84	675.087	1481	1215	1025	910	783	628	493	410	339	217	52	97.137	197	162	145	128	109	97	83	68	53	32	5	33	1314	0.41	0.997	0	0.984	61	1379.459	170.967	1832.838	218.261
596...1562	1pok_E239Y	1357	906.218	640.795	34	200	836	237	20	34	200	836	237	20	21.847	175	35	28	24	22	19	17	14	9	6	0	133.227	2500	319	114	65	51	43	36	31	25	19	2	10	53	0.138	0.547	0.519	0.994	67	83.91	264.328	944.29	170122.579
5981...1563	1pok_E239Y	1218	1569.19	654.438	69	100	237	694	97	69	100	237	694	97	20.726	163	55	22	16	13	11	9	7	5	4	0	468.368	5405	1637	494	150	68	52	43	34	25	18	2	45	98	0.359	0.97	1	0.98	61	124.869	3726.82	287.589	994828.41
5991...1564	1pok_E239Y	1309	675.043	659.542	92	150	389	566	90	92	150	389	566	90	885.526	1591	1445	1231	1091	989	873	750	644	535	394	140	166.181	384	250	225	198	180	164	148	132	111	84	10	8	1507	-0.119	0.996	0	0.967	65	1542.677	247.708	455.111	447.284
601...1565	1pok_E239Y	962	1528.427	661.7	52	89	84	454	265	52	89	84	454	265	8.772	30	16	12	10	9	8	6	5	4	3	0	54.124	296	94	73	60	53	47	41	36	26	13	1	0	20	-0.08	0.964	0.982	0.842	51	23.373	38.471	7.763	84.484
6061...1566	1pok_E239Y	944	1105.803	695.694	43	90	305	458	33	43	90	305	458	33	12.25	36	22	17	14	13	12	10	8	6	4	0	39.88	215	77	55	45	37	32	27	23	18	12	1	0	27	0.091	0.932	0.876	0.936	47	31	41.489	6.383	256.59
6081...1567	1pok_E239Y	1424	1046.706	709.285	19	43	180	902	262	19	43	180	902	262	1641.716	2986	2452	2215	2006	1832	1645	1455	1256	1045	871	133	114.721	196	159	145	135	123	113	103	95	87	76	12	28	2607	0.474	0.997	0	0.987	70	2776.3	167.4	12379.953	206.154
6101...1568	1pok_E239Y	1320	1685.491	711.045	28	43	288	813	129	28	43	288	813	129	10.058	33	16	14	12	11	10	9	7	6	4	0	108.765	711	280	163	107	79	61	47	36	25	17	3	3	19	-0.199	0.702	1	0.705	74	23.486	113.986	15.358	11100.473
6111...1569	1pok_E239Y	901	845.669	711.13	44	87	334	348	67	44	87	334	348	67	69.992	169	118	103	93	81	69	55	45	35	23	9	76.149	684	147	96	74	61	54	49	42	33	25	7	0	133	-0.224	0.936	0	0.964	44	146.432	67.341	84.518	572.225
6121...1570	1pok_E239Y	1227	1381.504	715.53	45	123	226	759	59	45	123	226	759	59	260.365	677	429	386	348	306	266	216	162	112	80	27	171.857	2662	282	175	137	110	95	84	73	62	36	6	20	476	0.268	0.651	0.347	0.992	60	538.5	563.95	2784.817	472906.481
615...1571	1pok_E239Y	1277	1844.164	726.469	8	66	472	617	89	8	66	472	617	89	1092.323	2321	1940	1652	1440	1238	1055	844	632	512	385	237	108.127	180	161	151	141	125	107	91	80	69	52	30	36	2127	-0.132	0.999	0	0.968	63	2197.429	167.556	2548.721	57.58
616...1572	1pok_E239Y	1090	602.077	730.174	109	120	191	491	164	109	120	191	491	164	94.151	558	191	111	92	81	71	62	52	40	29	3	55.128	228	107	78	62	52	46	42	37	28	12	0	5	306	-0.006	0.839	0	0.992	54	409.444	68.926	5205.765	1794.069
6171...1573	1pok_E239Y	1436	1109.497	743.264	85	109	426	712	73	85	109	426	712	73	11.091	36	20	17	14	12	10	8	6	5	4	0	220.609	2276	720	322	178	107	65	47	37	27	17	0	0	24	-0.242	0.673	0.967	0.65	71	27.085	277.577	10.838	80692.357
6181...1574	1pok_E239Y	1356	1584.874	742.919	96	188	622	406	16	96	188	622	406	16	61.179	265	132	87	63	54	49	41	34	25	17	3	187.266	2005	497	199	106	69	58	49	43	38	33	2	37	166	0.442	0.927	1	0.982	68	207.926	1093.926	832.48	247191.362
6201...1575	1pok_E239Y	1240	553.656	748.061	12	55	265	710	169	12	55	265	710	169	1462.212	2549	2128	1964	1808	1698	1576	1413	1187	906	612	89	83.562	134	115	109	103	96	90	82	70	57	47	5	17	2275	0.226	0.997	0	0.982	61	2377.967	113.295	5026.786	88.208
6211...1576	1pok_E239Y	1469	1181.178	749.242	29	75	195	910	238	29	75	195	910	238	35.506	139	57	46	40	37	33	28	24	21	16	1	121.285	1636	310	142	90	65	53	45	35	26	16	0	36	75	-0.039	0.806	1	0.953	75	98.68	614.507	280.218	182730.57
622...1577	1pok_E239Y	1424	862.182	756.43	28	73	216	1013	70	28	73	216	1013	70	76.771	357	137	108	90	76	66	53	45	36	26	7	280.884	4934	616	171	88	69	56	45	35	26	17	2	58	177	0.684	0.957	0.968	0.985	70	241.186	2911.9	2630.123	1493178.033
6241...1578	1pok_E239Y	912	1161.572	790.178	58	70	110	432	226	58	70	110	432	226	37.066	79	61	53	47	43	39	33	26	18	12	3	48.293	342	88	63	55	49	44	37	28	18	7	0	18	65	0.126	0.763	0.379	0.856	53	68.943	92.528	15.374	6259.23
625...1579	1pok_E239Y	1417	1751.317	796.251	78	126	466	655	68	78	126	466	655	68	8.943	42	19	13	10	8	7	6	5	4	3	0	90.777	1180	197	117	77	59	49	40	33	27	14	1	5	23	-0.019	0.49	1	0.726	79	28.127	132.127	27.3	52100.009
626...1580	1pok_E239Y	1168	586.966	799.694	52	100	275	683	44	52	100	275	683	44	1667.02	2975	2458	2259	2132	1991	1784	1517	1259	1008	782	88	113.038	193	152	142	132	124	118	111	98	87	69	7	44	2606	0.643	0.998	0	0.986	57	2746.281	170.035	10803.991	195.367
6271...1581	1pok_E239Y	1375	1693.096	804.581	29	86	183	843	212	29	86	183	843	212	187.492	546	357	310	255	203	158	127	103	80	60	2	138.396	475	263	219	177	150	123	99	80	60	40	1	1	378	-0.224	0.962	0	0.928	68	427	199.706	2366.765	2120.737
628...1582	1pok_E239Y	1256	629.443	806.159	63	81	230	739	127	63	81	230	739	127	614.869	1355	1090	941	778	667	580	486	404	299	208	55	103.2	273	165	139	122	111	102	92	83	71	41	5	10	1187	-0.503	0.946	0	0.966	62	1245.274	145.177	2064.522	2187.339
6291...1583	1pok_E239Y	1285	888.748	810.453	47	77	733	390	13	47	77	733	390	13	125.808	1216	229	175	140	110	88	74	59	46	28	4	382.585	13150	442	234	128	71	48	41	33	26	15	2	44	344	0.624	0.853	0.861	0.997	63	599.54	4427.587	56728.09	14685231.576
6301...1584	1pok_E239Y	1091	714.101	811.26	22	90	458	425	64	22	90	458	425	64	105.181	381	170	136	118	104	92	84	76	68	58	35	121.072	685	278	176	117	88	77	67	58	49	41	12	11	200	-0.103	0.793	0.519	0.967	54	245.593	256.111	2137.871	32305.469
6311...1585	1pok_E239Y	1196	797.157	810.094	17	61	528	529	40	17	61	528	529	40	650.792	1575	1100	918	780	699	631	551	457	374	264	23	111.163	231	167	155	139	126	114	100	84	67	47	9	5	1209	0.126	0.996	0	0.983	59	1356.339	164.644	10945.173	73.856
632...1586	1pok_E239Y	1440	1258.974	817.267	39	75	468	725	101	39	75	468	725	101	10.106	26	18	15	13	11	9	7	6	5	4	0	118.401	1868	302	152	84	54	42	36	31	26	20	4	0	20	0.121	0.908	0.95	0.741	77	21.506	195.857	2.094	8329.265
6351...1587	1pok_E239Y	1139	1655.136	832.873	50	92	304	575	91	50	92	304	575	91	9.874	68	18	14	12	9	8	6	5	3	2	0	72.133	890	169	89	58	44	34	27	23	16	11	0	11	24	-0.06	0.73	0.965	0.92	56	41.946	168.125	173.086	18518.288
6371...1588	1pok_E239Y	1079	1298.504	842.199	25	76	471	443	49	25	76	471	443	49	12.052	36	21	17	15	13	11	9	8	6	5	1	46.32	201	91	62	48	41	36	32	29	25	21	4	0	25	-0.205	0.951	0.852	0.79	54	28.111	35.852	8.84	102.015
640...1589	1pok_E239Y	1159	787.357	850.476	14	24	170	694	229	14	24	170	694	229	335.03	686	519	467	429	385	340	291	247	194	149	22	85.433	153	119	110	102	94	89	82	76	63	44	7	20	558	0.129	0.994	0	0.963	58	611.655	122.69	1497.502	140.593
6421...1590	1pok_E239Y	1244	1352.203	857.352	32	143	756	265	31	32	143	756	265	31	183.162	388	275	249	224	207	191	172	145	116	78	8	104.22	258	168	144	128	113	97	88	76	62	44	18	13	295	0.231	0.971	0	0.955	63	331.762	157.968	687.673	1595.205
644...1591	1pok_E239Y	921	830.849	858.134	22	43	213	523	93	22	43	213	523	93	368.8	568	505	478	450	413	371	327	294	264	238	72	99.162	156	133	122	113	107	101	93	85	78	66	25	2	522	-0.136	0.995	0	0.926	46	538.652	112	171.053	118.565
6451...1592	1pok_E239Y	1511	1213.829	859.838	55	124	809	472	26	55	124	809	472	26	9.53	24	17	15	13	10	8	7	6	5	4	0	233.666	6865	429	92	40	28	23	20	16	12	8	0	15	18	0.161	0.579	0.935	0.635	105	19.124	461.295	1.804	439813.827
6461...1593	1pok_E239Y	1214	1476.46	863.283	34	101	230	731	94	34	101	230	731	94	420.15	852	715	610	525	449	396	344	288	234	190	45	102.629	232	161	147	130	115	101	89	77	66	39	4	29	788	0.219	0.993	0	0.948	61	818.246	177.164	341.53	459.219
647...1594	1pok_E239Y	1413	1070.263	865.143	36	70	443	775	57	36	70	443	775	57	1031.613	2394	1727	1533	1319	1134	970	831	694	525	401	95	118.089	229	167	147	136	127	120	112	103	90	65	9	46	1882	0.714	0.996	0	0.973	71	2052.761	191.479	16282.689	556.926
648...1595	1pok_E239Y	1478	1624.116	872.144	61	128	293	718	249	61	128	293	718	249	12.125	51	23	18	15	12	10	9	7	5	3	0	416.846	5632	1403	428	144	76	49	41	36	29	11	0	5	28	-0.372	0.722	0.99	0.841	82	35.537	1061.524	43.322	735308.908
6531...1596	1pok_E239Y	1483	924.434	890.769	30	69	293	833	235	30	69	293	833	235	67.009	1345	156	49	34	25	18	14	12	9	6	1	1310.608	33523	3000	820	324	160	84	53	41	27	11	0	36	365	-0.171	0.659	1	0.956	74	661.851	10655.486	66844.613	87446209.493
6541...1597	1pok_E239Y	1611	806.161	903.202	10	94	851	590	36	10	94	851	590	36	270.948	504	396	372	345	323	288	251	209	165	108	19	74.828	172	101	93	87	83	78	73	65	56	44	6	2	415	-0.243	0.992	0	0.957	82	444.134	87.939	561.897	80.545
655...1598	1pok_E239Y	1029	1054.103	910.567	12	100	390	469	41	12	100	390	469	41	983.65	2266	1530	1407	1259	1124	999	838	691	515	387	207	117.98	215	172	149	134	125	114	106	98	89	78	15	12	1643	0.45	0.994	0	0.981	50	1904.78	171.14	30917.052	379.32
657...1599	1pok_E239Y	1596	673.596	914.813	28	139	193	851	351	28	139	193	851	351	37.34	139	72	58	47	39	32	26	21	16	9	1	94.109	767	285	92	60	50	42	35	28	22	16	1	19	81	0.55	0.765	0.519	0.935	85	98.071	245.282	240.395	58140.767
658...1600	1pok_E239Y	1098	877.724	921.035	30	54	339	591	50	30	54	339	591	50	12.035	75	20	16	13	12	10	9	7	6	4	0	63.154	678	130	76	56	43	37	32	24	19	12	0	0	27	-0.109	0.747	0.854	0.922	57	41.93	56.737	167.504	1792.229
6591...1601	1pok_E239Y	1740	1900.617	927.505	30	109	242	1125	198	30	109	242	1125	198	42.305	232	75	61	51	43	38	33	26	18	11	0	96.697	537	199	152	113	90	74	59	47	37	20	3	12	88	-0.343	0.85	0.872	0.914	92	126.402	166.467	2047.523	3417.749
6601...1602	1pok_E239Y	1478	939.282	934.421	34	53	177	842	341	34	53	177	842	341	111.417	814	159	134	119	108	98	87	70	56	40	10	268.676	5958	384	218	169	137	118	102	91	78	62	10	43	233	0.311	0.763	0.943	0.997	73	446.616	1881.247	29588.675	2985702.898
661...1603	1pok_E239Y	1099	988.096	940.37	33	57	119	672	203	33	57	119	672	203	93.013	673	143	120	105	89	78	67	59	51	40	8	212.727	4704	304	179	138	114	97	84	72	59	46	13	32	173	0.098	0.726	1	0.997	54	339.63	1537.667	20195.604	1725978.926
6621...1604	1pok_E239Y	1265	1102.766	948.155	35	85	270	768	79	35	85	270	768	79	26.859	88	50	40	33	29	25	21	16	12	8	1	56.023	414	144	74	40	31	25	22	20	17	13	1	2	56	-0.271	0.516	0.078	0.889	67	66.478	35.806	82.996	2932.395
6631...1605	1pok_E239Y	1752	1197.37	953.22	129	329	885	332	47	129	329	885	332	47	7.967	30	14	12	10	8	7	6	5	4	3	0	88.281	1063	246	102	57	45	37	31	26	21	16	3	0	16	-0.095	0.75	0.967	0.603	131	18.107	52.779	8.111	1928.89
6671...1606	1pok_E239Y	1086	1258.011	987.896	37	60	334	566	68	37	60	334	566	68	519.621	1177	825	753	694	632	542	437	346	249	163	36	111.983	320	190	162	144	125	106	93	77	64	36	2	12	920	0.289	0.979	0	0.986	53	1030.642	181.472	5443.966	1568.815
669...1607	1pok_E239Y	944	842.359	1001.856	29	183	508	165	44	29	183	508	165	44	89.721	191	149	138	124	108	88	68	51	44	34	10	55.493	233	105	83	68	56	44	35	31	27	19	6	15	156	0.5	0.96	0.059	0.857	53	166.283	107.472	101.788	1183.268
670...1608	1pok_E239Y	1364	933.103	1009.636	32	60	404	753	89	32	60	404	753	89	403.578	801	711	610	506	426	365	312	270	228	182	24	128.144	303	203	180	157	141	120	106	93	81	65	6	18	747	0.051	0.986	0	0.943	69	766.435	195.783	216.188	1070.924
671...1609	1pok_E239Y	808	1170.993	1003.212	33	97	132	402	127	33	97	132	402	127	449.389	890	699	625	570	522	461	399	324	253	191	50	125.754	344	190	168	152	136	120	106	94	83	68	10	4	745	-0.367	0.942	0	0.92	39	797.923	173.692	2001.712	3252.264
6721...1610	1pok_E239Y	1271	1080.795	1014.916	12	55	614	516	61	12	55	614	516	61	507.11	838	720	679	641	604	557	489	411	314	204	62	134.628	344	193	170	152	140	130	120	108	97	86	42	7	740	0.094	0.986	0	0.921	66	764.727	176.515	699.804	891.522
6731...1611	1pok_E239Y	927	1766.146	1009.099	12	69	332	448	47	12	69	332	448	47	1072.011	2194	1698	1566	1476	1354	1150	884	645	499	360	131	110.542	189	164	152	143	133	115	97	76	65	56	8	27	1821	0.532	0.998	0	0.982	45	1963.467	172.822	11431.404	128.768
6741...1612	1pok_E239Y	1158	1384.315	1019.353	60	233	519	252	76	60	233	519	252	76	351.282	826	539	490	433	370	327	285	247	216	189	91	123.769	285	171	154	144	135	125	114	103	88	69	17	0	583	0.544	0.996	0	0.984	57	664.93	160.509	4926.1	202.776
6751...1613	1pok_E239Y	1464	1292.019	1034.316	14	110	778	522	10	14	110	778	522	10	525.226	1059	827	745	692	634	555	459	378	268	188	23	127.281	379	219	177	151	132	117	104	90	75	52	3	0	874	0.151	0.975	0	0.957	73	941.055	150.178	2191.97	1214.804
676...1614	1pok_E239Y	1739	1488.902	1032.173	35	111	437	1003	111	35	111	437	1003	111	17.513	68	26	23	21	19	17	15	12	10	7	1	202.083	7171	337	208	138	93	66	50	35	26	20	4	0	33	-0.11	0.86	0.446	0.871	95	42.453	42.863	66.058	507.129
679...1615	1pok_E239Y	1080	992.616	1056.471	11	55	309	588	102	11	55	309	588	102	32.853	124	54	45	39	34	30	26	22	18	13	3	107.656	1316	200	95	68	55	50	44	38	34	25	9	28	66	0.442	0.864	0.864	0.862	54	84.574	545.389	316.17	133359.645
6801...1616	1pok_E239Y	1375	1797.644	1062.507	90	235	678	323	25	90	235	678	323	25	1346.13	2639	2053	1924	1751	1561	1359	1146	962	815	697	78	138.433	242	202	190	173	159	141	127	112	97	65	6	33	2165	-0.071	0.995	0	0.944	69	2270.971	209.783	14864.55	306.315
681...1617	1pok_E239Y	1133	931.525	1060.772	44	73	432	541	19	44	73	432	541	19	387.246	678	590	528	480	445	406	367	309	228	149	45	122.214	317	182	162	149	136	120	104	92	82	66	7	0	619	-0.1	0.994	0	0.931	58	638.466	163.879	305.663	305.21
682...1618	1pok_E239Y	1042	1099.001	1067.178	5	19	174	625	200	5	19	174	625	200	1725.486	3283	2701	2397	2145	1939	1704	1514	1273	1007	720	346	102.145	185	145	134	123	111	101	89	79	72	66	11	36	2920	0.796	0.998	0	0.981	51	3062.588	160.941	11485.576	187.663
683...1619	1pok_E239Y	1005	1220.797	1081.336	16	243	450	271	4	16	243	450	271	4	1143.433	2051	1795	1620	1475	1335	1148	981	832	645	470	155	104.017	173	141	130	121	113	105	94	87	77	68	29	23	1883	-0.144	0.996	0	0.982	49	1955.469	148.694	2149.147	134.784
684...1620	1pok_E239Y	858	1065.702	1090.114	6	41	338	387	63	6	41	338	387	63	2051.854	3326	2972	2771	2591	2350	2130	1887	1691	1309	964	278	101.855	149	134	128	121	115	107	98	88	78	69	10	9	3127	0.272	0.999	0	0.977	42	3197.905	133.333	2836.896	38.889
685...1621	1pok_E239Y	1198	1390.295	1092.494	4	23	656	483	4	4	23	656	483	4	353.616	679	573	514	440	382	333	297	258	209	160	98	140.199	318	203	176	160	148	138	128	116	101	82	18	19	599	0.095	0.996	0	0.931	60	625.883	212.017	463.536	300.883
686...1622	1pok_E239Y	1123	898.031	1097.611	17	65	412	546	54	17	65	412	546	54	11.316	37	21	17	14	12	10	8	7	5	4	0	24.131	110	45	30	25	22	21	19	17	14	8	0	3	24	-0.106	0.872	0.336	0.843	61	28.557	28.574	16.083	219.982
6871...1623	1pok_E239Y	1407	1269.668	1099.171	30	49	247	800	256	30	49	247	800	256	1285.213	2366	1886	1675	1527	1372	1223	1105	1006	915	797	378	95.639	155	129	118	110	102	96	89	82	74	64	24	40	2016	0.503	0.998	0	0.971	69	2139.536	137.174	9646.625	100.434
693...1624	1pok_E239Y	1426	782.353	1109.328	39	86	448	776	55	39	86	448	776	55	157.881	310	244	223	203	183	164	145	120	90	58	3	92.731	255	174	134	110	92	80	70	60	49	36	4	30	260	0.418	0.969	0	0.957	70	274.971	176.357	147.199	2273.087
694...1625	1pok_E239Y	1293	1177.852	1110.3	19	24	129	828	250	19	24	129	828	250	23.574	58	36	32	30	27	24	21	18	14	9	1	107.632	2654	172	115	80	62	47	39	34	30	25	9	0	40	-0.131	0.892	0.973	0.839	65	45.154	116.031	27.146	3002.891
696...1626	1pok_E239Y	1129	1227.992	1125.115	72	356	418	213	39	72	356	418	213	39	1617.988	2638	2324	2232	2084	1874	1616	1408	1293	1135	871	68	116.306	170	151	143	137	130	121	112	104	95	77	8	17	2413	0.018	0.997	0	0.967	56	2498.5	146.786	4263.679	129.383
697...1627	1pok_E239Y	1374	1815.387	1129.576	20	83	131	794	317	20	83	131	794	317	1241.3	2978	2081	1924	1673	1437	1227	1001	801	584	429	52	109.608	208	162	146	136	126	116	105	94	77	42	2	11	2247	-0.286	0.969	0	0.986	68	2479.588	144.691	36906.83	1008.861
698...1628	1pok_E239Y	1804	879.076	1147.116	30	120	908	661	50	30	120	908	661	50	17.583	89	29	25	22	20	17	14	10	7	5	0	473.674	15160	966	290	108	57	39	30	25	20	15	4	16	35	-0.382	0.329	0.97	0.764	92	50.391	1680.065	170.543	12497300.8
6991...1629	1pok_E239Y	1085	1013.752	1135.72	29	61	344	595	41	29	61	344	595	41	13.412	40	23	19	16	14	12	11	9	7	5	2	64.28	334	159	91	62	49	39	32	27	22	17	3	0	28	0.024	0.823	1	0.729	53	31.906	72.66	13.331	2448.677
700...1630	1pok_E239Y	1374	1506.552	1142.127	30	166	850	300	9	30	166	850	300	9	29.073	250	68	40	32	25	17	12	8	6	4	0	66.198	372	116	88	73	64	55	47	41	34	28	6	0	102	-0.227	0.86	0.157	0.943	68	150.985	65.912	1587.25	858.286
704...1631	1pok_E239Y	1633	1047.924	1168.35	61	257	802	455	20	61	257	802	455	20	19.358	168	38	25	21	17	13	10	8	7	5	0	360.697	6017	1029	351	135	71	50	39	32	27	20	2	61	59	0.729	0.955	1	0.966	84	91.464	3118.06	893.034	2241664.58
705...1632	1pok_E239Y	1265	1396.799	1170.317	30	49	112	642	416	30	49	112	642	416	27.733	79	53	39	32	29	26	21	17	14	11	1	154.642	4499	292	126	75	48	37	30	24	19	12	0	9	60	-0.137	0.513	0.682	0.812	63	66.841	265.143	34.832	184044.916
7061...1633	1pok_E239Y	1533	980.737	1179.158	25	52	625	756	26	25	52	625	756	26	10.654	38	21	15	13	11	9	7	6	5	4	0	108.77	1922	254	115	71	52	43	37	32	24	14	0	0	27	0.064	0.855	0.776	0.812	76	30.855	91.592	9.15	3064.715
7071...1634	1pok_E239Y	959	1846.386	1168.457	48	115	360	393	24	48	115	360	393	24	1151.631	2420	1793	1600	1446	1267	1130	975	858	704	533	105	98.688	177	143	132	122	110	100	91	83	73	45	11	17	2055	0.318	0.996	0	0.98	47	2218.66	147.574	9978.31	170.585
709...1635	1pok_E239Y	1139	1120.733	1174.069	44	65	252	686	70	44	65	252	686	70	767.37	1547	1153	1055	976	894	807	715	591	422	283	80	110.947	364	188	149	128	116	106	95	81	65	48	9	16	1259	0.262	0.945	0	0.987	56	1361.018	193.714	4875.303	4833.454
7101...1636	1pok_E239Y	1147	1313.27	1179.099	30	120	442	436	97	30	120	442	436	97	1160.392	2158	1798	1571	1420	1275	1150	1000	855	729	563	366	118.992	259	174	150	136	125	113	104	94	84	74	45	19	1967	0.249	0.989	0	0.986	56	2069.482	180.786	2944.535	809.49
7121...1637	1pok_E239Y	1759	1707.707	1212.702	88	275	977	358	35	88	275	977	358	35	12.443	44	23	19	16	13	12	9	7	5	4	0	675.492	9263	2143	682	217	82	49	37	30	24	17	1	20	26	0.365	0.624	0.929	0.883	105	30.057	1992.99	19.14	7535486.428
7131...1638	1pok_E239Y	1436	1200.953	1208.03	46	42	132	759	425	46	42	132	759	425	695.414	1375	1052	989	909	817	725	639	523	395	289	33	113.055	196	170	155	141	128	114	100	85	73	56	17	0	1102	0.414	0.988	0	0.982	72	1172.042	142.917	5215.068	600.215
7151...1639	1pok_E239Y	1095	1079.85	1224.496	12	47	266	558	187	12	47	266	558	187	411.998	825	667	567	510	454	396	349	292	246	180	101	88.111	498	165	120	95	79	69	60	52	46	38	8	9	740	-0.125	0.975	0	0.973	54	778.389	164.963	487.164	1353.036
7161...1640	1pok_E239Y	855	1662.517	1225.071	11	47	265	441	64	11	47	265	441	64	14.957	197	23	16	14	11	10	8	7	6	4	0	27.158	109	44	36	33	29	26	22	18	15	12	3	0	40	-0.079	0.834	0	0.985	42	99.643	21.548	2326.944	61.343
720...1641	1pok_E239Y	1195	787.348	1253.075	49	91	203	746	83	49	91	203	746	83	23.182	172	48	36	28	23	18	13	8	6	3	0	126.986	1982	267	103	63	48	41	36	32	26	13	0	31	63	-0.136	0.756	0.954	0.979	61	90.623	780.246	817.35	301515.759
7211...1642	1pok_E239Y	1146	1880.091	1258.073	72	70	172	708	105	72	70	172	708	105	177.38	538	308	255	210	177	153	135	118	101	73	15	209.791	2976	280	206	180	154	133	114	96	72	55	6	0	384	-0.232	0.977	0	0.978	56	440.589	154.839	1717.171	725.099
722...1643	1pok_E239Y	1248	865.921	1266.177	24	88	478	627	14	24	88	478	627	14	65.43	172	123	90	74	66	58	51	44	37	27	0	94.1	954	179	130	99	80	66	55	44	36	26	3	3	146	0.038	0.975	0.548	0.974	62	158.323	153.21	51.993	1205.359
7261...1644	1pok_E239Y	1362	1440.773	1275.616	60	137	776	342	30	60	137	776	342	30	9.04	43	14	12	11	10	9	7	6	5	4	0	89.175	591	238	154	99	63	45	33	24	17	11	0	18	17	-0.462	0.556	0.68	0.599	75	21.893	164.4	42.069	31331.173
7281...1645	1pok_E239Y	1315	1142.161	1279.591	59	235	758	209	22	59	235	758	209	22	12.697	110	21	18	16	14	11	9	7	6	4	0	177.101	1239	541	313	172	90	59	42	34	25	16	3	4	26	0.403	0.756	1	0.919	66	42.227	217.667	459.024	48763.919
729...1646	1pok_E239Y	984	1299.262	1279.982	59	104	331	420	44	59	104	331	420	44	1320.039	4837	2273	1943	1642	1401	1179	1011	835	659	481	115	149.551	394	268	204	172	155	137	116	99	86	70	13	2	2557	-0.248	0.929	0	0.983	48	3249.25	208.521	472249.646	3311.25
7311...1647	1pok_E239Y	1435	1606.517	1295.387	91	116	468	636	96	91	116	468	636	96	12.511	92	21	16	13	11	10	8	7	5	4	0	504.392	8360	1473	297	104	52	33	24	20	17	15	4	52	39	0.111	0.918	1	0.911	71	53.563	5008.338	196.161	3406341.266
734...1648	1pok_E239Y	993	922.147	1300.512	14	91	352	459	63	14	91	352	459	63	1997.294	3363	3014	2800	2584	2315	2082	1836	1529	1139	771	473	109.799	169	146	137	131	124	117	105	92	79	65	27	10	3157	-0.244	0.996	0	0.941	51	3244.49	142.647	3165.544	132.072
7351...1649	1pok_E239Y	1439	878.163	1309.155	26	77	459	746	100	26	77	459	746	100	1887.933	3605	3007	2675	2382	2209	1992	1777	1463	946	616	156	107.118	178	150	140	131	123	111	98	87	72	56	16	47	3154	0.252	0.998	0	0.985	71	3321.014	162.958	13699.563	73.871
7361...1650	1pok_E239Y	1333	1848.151	1313.217	61	59	148	822	215	61	59	148	822	215	254.343	983	407	342	303	273	242	218	187	152	114	14	152.388	665	315	199	159	132	113	98	85	75	60	6	25	473	-0.411	0.823	0.318	0.979	66	560.712	331.682	11803.478	33073.762
7371...1651	1pok_E239Y	1211	1772.076	1315.688	27	104	294	675	100	27	104	294	675	100	101.707	239	176	153	135	120	103	85	62	43	29	5	180.065	761	315	264	230	198	167	136	115	84	60	11	3	192	0.355	0.982	0.863	0.856	65	205.769	255.123	140.116	2708.016
738...1652	1pok_E239Y	1007	1540.755	1327.147	28	53	207	560	134	28	53	207	560	134	63.065	237	97	80	74	68	62	55	46	35	26	6	37.381	114	56	49	43	39	35	32	29	26	19	4	0	121	0.216	0.968	0	0.961	50	157.96	37.14	985.638	61.24
7391...1653	1pok_E239Y	1442	1251.059	1337.298	68	162	766	401	12	68	162	766	401	12	13.248	50	26	22	18	14	11	8	6	5	3	0	99.431	401	273	178	115	76	54	42	32	24	14	3	4	29	-0.094	0.693	0.665	0.807	82	35.537	114.841	40.419	12564.207
7401...1654	1pok_E239Y	1518	840.409	1342.419	52	156	676	573	26	52	156	676	573	26	424.412	815	670	604	522	477	435	382	312	239	186	37	129.968	293	183	168	154	141	132	122	109	95	77	9	31	718	0.411	0.999	0	0.987	75	758.08	188.787	797.22	90.594
7411...1655	1pok_E239Y	1258	1111.674	1331.656	12	133	577	483	29	12	133	577	483	29	33.311	103	51	43	38	35	32	29	25	21	16	7	91.768	853	155	112	93	78	66	57	45	35	26	7	4	61	0.166	0.926	0.973	0.904	63	73.508	150.968	120.282	3757.142
7441...1656	1pok_E239Y	1465	1914.834	1354.25	87	145	378	733	82	87	145	378	733	82	18.229	79	34	29	25	20	16	12	9	7	5	1	39.422	232	73	48	41	35	31	28	25	20	9	0	0	38	0.331	0.976	0	0.896	72	48.042	28.375	117.957	17.79
7451...1657	1pok_E239Y	1489	901.644	1358.589	61	96	162	686	453	61	96	162	686	453	791.226	1605	1300	1170	1043	902	758	627	522	434	341	9	105.394	193	160	140	130	120	110	99	85	65	48	2	31	1407	0.592	0.997	0	0.985	73	1502.342	165.123	3325.074	219.149
7461...1658	1pok_E239Y	1519	1504.198	1358.32	7	68	239	848	319	7	68	239	848	319	45.712	128	78	62	54	47	41	36	33	27	19	2	115.495	1303	307	134	74	46	37	32	27	23	19	4	23	92	0.153	0.585	0.316	0.968	77	107.299	329.662	115.015	219641.211
7491...1659	1pok_E239Y	1267	1566.458	1371.808	7	64	309	754	109	7	64	309	754	109	20.168	76	35	27	24	20	18	16	14	11	6	1	202.089	4138	340	159	115	79	57	46	38	30	22	4	0	44	-0.39	0.781	0.478	0.895	67	56.955	58.239	95.177	1539.018
7501...1660	1pok_E239Y	1132	1395.093	1385.746	11	52	363	609	79	11	52	363	609	79	21.686	132	33	27	24	22	20	17	14	11	8	0	56.209	360	98	75	62	52	46	41	36	29	23	3	9	45	0.45	0.945	0.956	0.99	56	76.054	92.518	667.408	910.357
7511...1661	1pok_E239Y	1564	1292.317	1403.172	42	190	981	288	25	42	190	981	288	25	16.903	83	31	25	21	18	14	11	9	7	5	0	325.541	6841	705	183	100	72	61	52	44	36	29	4	22	39	-0.079	0.558	1	0.843	79	50.899	1509.266	127.23	4367172.195
7531...1662	1pok_E239Y	1081	1154.148	1402.03	27	119	615	295	5	27	119	615	295	5	16.684	81	29	22	19	17	15	13	11	9	7	1	81.806	589	187	103	74	61	50	40	31	24	21	3	0	35	0.353	0.888	0.886	0.961	56	46.946	94.661	139.551	2820.867
7541...1663	1pok_E239Y	1723	1879.822	1400.209	7	54	213	1198	212	7	54	213	1198	212	59.444	150	90	80	74	67	61	55	44	35	24	5	108.588	978	265	121	76	58	48	40	34	29	21	2	46	102	0.319	0.859	0.808	0.934	87	115.931	507.103	170.087	102378.553
7551...1664	1pok_E239Y	1620	966.087	1410.967	40	209	378	807	153	40	209	378	807	153	22.228	53	34	29	27	25	22	20	17	14	10	0	245.306	1961	774	333	172	97	68	54	45	38	30	4	27	37	0.197	0.748	0.908	0.818	93	40.731	730.925	18.068	447268.93
7571...1665	1pok_E239Y	1654	1541.934	1418.615	19	129	369	928	182	19	129	369	928	182	22.047	177	35	29	26	23	20	16	12	9	6	1	444.233	10725	1028	485	275	148	91	68	50	39	21	2	50	49	-0.176	0.629	0.862	0.95	84	81.19	3276.131	1177.821	9211045.971
7591...1666	1pok_E239Y	1583	1833.477	1423.122	53	318	823	333	26	53	318	823	333	26	71.178	170	110	95	86	77	69	60	53	45	35	8	150.709	4848	234	109	83	65	54	47	40	34	28	8	0	124	-0.208	0.778	0.268	0.917	80	138.762	104.362	122.956	6511.681
7601...1667	1pok_E239Y	1083	1253.578	1433.785	21	115	540	357	29	21	115	540	357	29	525.893	969	861	772	709	638	563	459	350	252	169	40	181.73	355	260	239	218	199	181	167	152	128	100	34	10	900	0.177	0.991	0	0.918	57	923.912	242.193	454.677	1099.84
7611...1668	1pok_E239Y	1012	1004.388	1446.02	29	71	208	556	131	29	71	208	556	131	17.496	54	31	26	23	19	16	13	10	8	6	0	45.646	167	88	63	51	45	41	36	29	23	16	1	15	35	0.575	0.963	0.915	0.866	52	41.962	85.904	34.575	853.01
762...1669	1pok_E239Y	1442	1445.325	1455.322	44	65	346	845	122	44	65	346	845	122	331.112	707	564	475	409	371	324	274	226	176	132	12	118.298	291	204	175	151	131	115	97	82	63	40	2	25	621	-0.083	0.987	0	0.983	71	660.535	213.042	583.911	1063.956
7651...1670	1pok_E239Y	1117	904.838	1463.878	22	70	307	614	85	22	70	307	614	85	424.181	889	737	641	545	485	406	338	277	201	148	53	185.839	680	326	260	223	189	157	136	120	105	88	9	10	785	-0.194	0.946	0	0.986	55	815.891	311.927	606.715	10850.831
7681...1671	1pok_E239Y	1603	1220.446	1504.07	17	78	665	796	18	17	78	665	796	18	15.195	117	26	22	19	15	12	9	7	6	4	1	366.915	7420	1015	230	100	70	53	41	32	25	17	0	52	37	0.244	0.861	1	0.971	81	60.395	3339.432	376.856	3749942.566
7691...1672	1pok_E239Y	1621	1884.123	1506.192	28	102	536	734	175	28	102	536	734	175	1747.262	3127	2605	2383	2210	2030	1845	1594	1342	1082	730	222	116.433	183	157	148	139	131	121	110	97	85	71	17	42	2788	0.129	0.996	0	0.989	80	2925.863	159.938	7787.219	216.009
7701...1673	1pok_E239Y	1109	1175.691	1510.749	45	52	361	596	26	45	52	361	596	26	21.887	216	54	22	15	11	8	7	6	5	3	0	346.756	5261	958	381	191	106	69	55	46	40	25	3	30	118	0.173	0.87	1	0.979	55	165.709	2189.436	928.134	1552279.846
7721...1674	1pok_E239Y	1655	1125.743	1520.217	21	151	598	780	78	21	151	598	780	78	8.927	27	17	14	12	9	7	6	5	4	3	0	198.172	3865	442	291	176	111	64	48	37	31	20	1	0	20	-0.08	0.724	1	0.652	83	22.41	48.494	5.326	2018.997
774...1675	1pok_E239Y	1269	906.889	1524.418	108	235	674	225	6	108	235	674	225	6	313.891	743	484	436	397	365	327	287	238	170	108	12	90.847	437	167	124	101	83	73	65	58	46	27	5	8	531	-0.108	0.922	0	0.992	62	599.242	153.161	2439.151	3742.974
775...1676	1pok_E239Y	980	1072.898	1523.24	30	154	601	158	21	30	154	601	158	21	1449.565	2505	2232	2044	1838	1652	1476	1245	1030	884	682	248	115.393	185	164	149	136	125	113	102	93	85	75	33	12	2289	0.106	0.998	0	0.978	48	2372.771	162.604	3573.343	119.114
7761...1677	1pok_E239Y	1135	1469.218	1532.083	36	86	589	393	20	36	86	589	393	20	317.897	592	502	442	398	357	325	282	240	187	137	30	98.435	258	150	137	123	113	102	90	80	66	28	2	2	537	0.329	0.993	0	0.953	57	558.807	134.561	283.454	269.58
7771...1678	1pok_E239Y	1210	1021.588	1541.938	29	52	332	720	52	29	52	332	720	52	33.655	128	55	47	42	38	35	31	22	16	9	0	83.612	2635	133	71	54	46	38	31	24	19	14	1	14	63	0.291	0.542	0.502	0.982	60	80.1	279.433	338.19	236842.879
7781...1679	1pok_E239Y	1000	1607.793	1542.195	45	90	408	394	43	45	90	408	394	43	81.976	262	138	116	97	83	73	64	54	46	38	10	41.25	169	61	50	46	43	39	35	33	29	21	3	4	168	0.262	0.985	0	0.979	49	200.408	60.184	655.752	89.334
7791...1680	1pok_E239Y	1206	1656.422	1549.201	37	106	727	291	32	37	106	727	291	32	710.588	1244	1047	966	902	833	750	664	564	425	299	90	193.931	294	255	241	226	211	197	184	170	153	128	41	13	1129	-0.2	0.998	0	0.965	59	1171.339	255.746	861.139	138.529
7801...1681	1pok_E239Y	1675	1425.628	1557.077	22	82	215	997	328	22	82	215	997	328	197.03	842	330	289	245	209	175	150	125	106	86	15	229.391	2791	653	202	106	68	51	40	33	28	20	4	11	367	0.176	0.719	0.572	0.956	83	463.771	632.084	14317.719	391949.282
7811...1682	1pok_E239Y	827	1801.469	1554.201	67	132	457	146	10	67	132	457	146	10	12.255	34	19	17	15	13	12	11	9	8	6	0	20.744	94	37	29	23	19	16	15	13	11	8	2	0	22	-0.094	0.923	0.293	0.683	44	24.795	20.409	11.481	59.196
7821...1683	1pok_E239Y	1094	1098.347	1558.724	19	24	122	601	307	19	24	122	601	307	13.005	138	21	17	15	13	11	10	8	7	6	0	164.157	2208	418	169	100	65	44	36	31	25	19	6	0	29	-0.408	0.682	0.509	0.807	58	42	42.052	404.655	638.739
784...1684	1pok_E239Y	1284	988.078	1571.275	21	41	146	807	241	21	41	146	807	241	761.02	1303	1188	1080	983	889	791	669	541	433	344	37	112.86	195	160	149	140	130	116	102	88	77	67	7	25	1236	-0.027	0.996	0	0.955	63	1265.079	164.492	347.978	185.361
786...1685	1pok_E239Y	1622	1369.332	1582.359	50	88	436	880	141	50	88	436	880	141	685.498	1339	1087	1002	885	777	690	583	463	382	295	25	98.593	176	145	134	123	112	102	91	80	61	44	4	26	1142	0.178	0.997	0	0.974	80	1220.263	150.1	2930.919	100.665
7871...1686	1pok_E239Y	1236	944.561	1582.804	20	105	382	674	38	20	105	382	674	38	29.376	107	51	43	36	31	27	23	17	13	9	1	122.21	1081	248	150	114	91	72	59	48	40	28	2	35	64	-0.085	0.83	0.93	0.953	62	79.903	513.565	147.442	104473.73
788...1687	1pok_E239Y	1093	1321.612	1591.067	26	53	347	525	121	26	53	347	525	121	716.182	1254	1113	968	839	760	715	661	603	487	372	69	101.025	171	142	129	119	113	106	99	89	74	54	7	22	1175	-0.012	0.999	0	0.981	54	1206.722	147.796	359.312	58.347
7891...1688	1pok_E239Y	1346	1925.359	1595.03	39	101	316	754	112	39	101	316	754	112	14.039	38	25	20	17	15	13	12	10	8	5	0	78.893	602	184	120	90	66	48	36	27	21	15	1	8	28	0.111	0.777	1	0.899	75	31.293	104.4	7.087	7294.64
791...1689	1pok_E239Y	1193	1453.427	1600.986	8	96	256	719	99	8	96	256	719	99	259.21	634	476	413	326	273	235	194	159	123	91	29	59.538	230	117	90	70	53	46	42	36	31	20	2	24	511	0.35	0.941	0	0.992	59	548.017	127.542	906.423	2329.401
7921...1690	1pok_E239Y	828	1024.746	1602.851	14	136	479	165	11	14	136	479	165	11	723.787	1265	1165	1048	935	819	717	645	551	404	294	50	103.149	195	163	136	125	114	105	98	87	73	39	1	23	1199	0.284	0.997	0	0.949	41	1230.341	174.805	337.152	222.596
793...1691	1pok_E239Y	1178	1798.364	1613.334	38	97	176	727	127	38	97	176	727	127	20.014	140	34	26	22	20	17	13	10	8	6	1	116.519	1224	355	161	76	50	43	38	33	29	22	6	27	50	0.325	0.942	1	0.977	58	82.517	495.931	615.836	23888.202
7941...1692	1pok_E239Y	1470	1231.635	1628.618	58	114	854	415	8	58	114	854	415	8	10.277	26	19	16	13	11	9	7	6	5	4	0	168.716	2835	404	261	162	109	69	46	33	21	11	1	3	20	0.078	0.842	0.919	0.574	95	21.211	229.147	2.061	21709.641
797...1693	1pok_E239Y	1584	932.298	1647.622	69	231	936	302	26	69	231	936	302	26	21.626	169	43	33	26	20	16	14	10	7	4	0	215.463	4683	330	135	89	70	57	50	41	36	28	2	33	49	-0.096	0.639	0.986	0.997	80	86.25	1284.463	911.062	1711479.249
7981...1694	1pok_E239Y	1317	1744.552	1645.043	38	103	275	707	166	38	103	275	707	166	12.427	66	24	19	16	12	10	8	6	5	3	0	162.021	1126	516	251	140	83	56	43	34	27	19	1	0	32	-0.334	0.831	0.71	0.943	69	40.652	58.609	64.256	1011.977
7991...1695	1pok_E239Y	1042	1335.27	1652.012	62	122	488	325	32	62	122	488	325	32	156.05	376	249	229	210	184	164	135	103	77	53	5	96.666	200	142	129	119	109	98	90	76	62	48	10	11	275	0.16	0.992	0	0.982	51	311.157	139.157	838.171	211.113
801...1696	1pok_E239Y	980	1412.383	1659.321	20	36	164	525	216	20	36	164	525	216	74.897	203	127	105	92	81	73	65	56	43	20	4	39.273	145	76	57	48	41	36	31	27	16	5	0	8	151	-0.05	0.715	0	0.997	48	168.271	40.5	190.072	1519.792
802...1697	1pok_E239Y	1219	1693.605	1663.345	25	51	243	706	175	25	51	243	706	175	1037.793	1933	1676	1504	1323	1129	983	866	768	663	511	86	127.366	229	194	181	163	148	133	118	109	92	29	3	39	1745	0.227	0.998	0	0.984	60	1822.517	204.883	2802.016	137.87
8051...1698	1pok_E239Y	1043	1908.483	1675.78	31	110	429	411	42	31	110	429	411	42	9.255	89	17	12	10	8	7	6	5	4	3	0	56.241	321	101	71	60	54	47	40	34	28	21	3	0	23	-0.474	0.727	0.543	0.905	53	36.094	32.283	223.821	302.052
8071...1699	1pok_E239Y	1126	1005.05	1688.407	28	112	335	564	75	28	112	335	564	75	1003.814	1928	1608	1453	1335	1167	998	844	678	530	399	106	104.219	188	152	138	126	116	107	99	89	74	52	4	25	1717	0.342	0.997	0	0.983	55	1809.291	158.6	3865.661	197.695
8081...1700	1pok_E239Y	1585	1439.247	1699.506	27	62	218	1050	199	27	62	218	1050	199	85.114	417	166	131	104	85	70	59	49	39	27	4	244.09	3244	799	196	62	45	37	33	29	25	20	3	7	191	-0.228	0.49	0.294	0.995	82	232.951	424.598	2794.681	424261.533
809...1701	1pok_E239Y	1224	1870.901	1697.56	16	33	229	818	98	16	33	229	818	98	786.153	1387	1235	1134	1018	936	822	703	572	430	285	9	99.877	178	147	134	122	112	103	92	80	67	54	2	19	1295	0.158	0.992	0	0.959	62	1329.032	146.839	569.386	340.974
8111...1702	1pok_E239Y	1033	1307.941	1711.36	48	81	413	383	88	48	81	413	383	88	1911.16	3788	3218	2881	2506	2112	1852	1580	1344	1013	742	171	103.725	197	162	150	131	117	105	92	79	67	39	4	16	3390	-0.038	0.998	0	0.981	51	3519.137	163.196	12002.903	68.746
8131...1703	1pok_E239Y	1545	1055.358	1724	25	56	250	1064	133	25	56	250	1064	133	472.869	1003	805	719	623	534	460	375	295	241	167	27	151.683	855	248	209	186	164	146	127	104	69	47	24	0	857	0.257	0.986	0	0.97	76	911.974	216.434	1791.105	1442.351
8141...1704	1pok_E239Y	1313	1351.608	1720.787	23	72	209	832	163	23	72	209	832	163	690.374	1199	1029	955	878	798	701	620	520	416	326	61	98.072	175	145	130	120	110	98	87	75	66	54	6	12	1075	-0.362	0.99	0	0.972	65	1118.462	134.908	1184.156	303.961
8151...1705	1pok_E239Y	1448	1112.939	1724.871	38	81	528	648	114	38	81	528	648	114	10.862	25	20	18	16	13	10	8	6	5	3	0	435.238	8956	1227	426	126	44	34	28	22	16	12	1	3	21	0.071	0.269	0.388	0.8	103	22.01	220.301	1.039	636536.172
8161...1706	1pok_E239Y	1472	1810.196	1741.638	34	100	489	668	145	34	100	489	668	145	55.806	137	90	75	66	60	54	47	40	34	28	9	133.934	2611	217	145	106	76	62	52	42	34	28	9	10	100	-0.145	0.627	0.706	0.915	73	110.068	234.945	96.064	79989.476
8171...1707	1pok_E239Y	944	1763.431	1747.476	26	51	347	450	56	26	51	347	450	56	40.472	98	69	60	52	42	37	33	29	23	16	3	63.725	298	116	86	70	59	53	47	42	34	24	2	12	77	0.123	0.855	0.477	0.863	50	83.3	97.32	26.29	3571.658
8221...1708	1pok_E239Y	1352	1914.308	1803.325	43	253	668	325	41	43	253	668	325	41	10.331	45	18	14	12	11	9	8	7	5	4	0	47.254	289	91	61	52	44	38	34	29	23	14	2	0	22	0.43	0.967	0.978	0.88	71	29.056	50.831	39.771	186.422
823...1709	1pok_E239Y	821	1029.916	1803.939	47	100	279	335	49	47	100	279	335	49	45.7	141	81	56	46	43	41	38	34	28	20	7	139.33	1476	415	108	62	49	42	37	33	30	25	5	33	112	0.563	0.976	1	0.989	40	125.9	1096.35	59.89	76526.227
8241...1710	1pok_E239Y	1202	1471.821	1811.945	6	37	313	684	137	6	37	313	684	137	1478.917	2506	2216	2043	1910	1766	1574	1357	1096	867	663	95	106.141	166	138	129	123	117	110	101	94	83	68	16	9	2301	0.037	0.993	0	0.985	59	2374.441	128.559	2742.891	236.145
8251...1711	1pok_E239Y	1394	1296.523	1818.047	43	237	670	398	23	43	237	670	398	23	102.654	401	201	168	134	103	79	68	56	44	33	7	142.429	865	474	213	110	59	44	37	34	30	25	9	25	218	-0.588	0.617	0.388	0.975	70	261.057	347.514	2351.111	122518.964
8281...1712	1pok_E239Y	1234	1549.556	1831.654	36	58	236	714	182	36	58	236	714	182	28.259	72	49	43	37	33	27	22	17	13	8	2	136.4	1029	341	226	138	86	62	46	36	23	11	1	0	54	-0.276	0.861	0.971	0.752	64	58.922	140.156	25.385	5963.101
[truncated: 99,299 more rows]
[truncated: 125 more columns]
