# Supplementary material for: Mutation-induced filaments of folded proteins are inert and non-toxic in a cellular system
Source: Mol Syst Biol. 2025 Sep 15;21(10):1306–24. doi: 10.1038/s44320-025-00144-y (PMC12494878; doi:10.1038/s44320-025-00144-y)
Supplement: Supplementary file 9 — Source data Fig. 2 [file 44320_2025_144_MOESM9_ESM.zip › Fig2/2A/CD_data.csv]

	Wavelength	X.1pok.E239Y.	X.1pok.Wt.	X.2cg4.Wt.DDM.	X.2cg4.126Y.DDM.	X.2vyc.Wt.	X.2vyc.D497L.	X.2vyc.K491Y.	X.2wcv.Wt.DDM.	X.2wcv.E77Y.DDM.	X.3n75.Wt.	X.3n75.D460L.	X.1m3u.Wt.DDM.	X.1m3u.157L.DDM.	X.2an9.60Y.DDM.	X.2an9.Wt.DDM.	X.1frw.Wt.	X.1frw.170L.	X.1d7a.Wt.DDM.	X.1d7a.4xL.DDM.	delta_1pok	delta_1m3u	delta_2cg4	delta_2vyc	delta_2a9n	delta_2wcv	delta_1frw	delta_1d7a
1	260	0	0	0	0	0	0	0	0	0	0	0	0	0	6.66e-08	-5.3e-07	0	0	0	0	0	0	0	0	5.966e-07	0	0	0
2	259	-0.00458493	-0.0088424	-0.00595245	-0.0048487	-0.0229012	-0.0243409	-0.0156163	-0.007859	0.00963066	0.0120396	-0.0194497	0.00184344	-0.0090553	-0.0105406	-0.0122135	-0.0152131	-0.0544901	0.0036493	0.00426225	0.00425747	0.01089874	0.00110375	0.0014397	0.0016729	0.01748966	0.039277	0.000612950000000001
3	258	-0.00638626	-0.000265459	0.00948826	0.0163695	-0.00515274	-0.0179779	-0.00662678	-0.0115424	-0.0301517	-0.0209232	0.0110181	-0.00321485	-0.0191589	-0.00752897	-0.0157328	-0.0500284	-0.0814854	0.0157443	0.0148528	0.006120801	0.01594405	0.00688124	0.01282516	0.00820383	0.0186093	0.031457	0.0008915
4	257	0.0159555	-0.00369167	-0.0140764	0.00551732	-0.015023	-0.0124587	-0.00288788	-0.0167199	-0.052318	-0.000556424	0.0174236	-0.0211788	-0.0277795	-0.00278386	0.0270739	-0.0996536	-0.129289	0.0306789	0.00604569	0.01964717	0.0066007	0.01959372	0.0025643	0.02985776	0.0355981	0.0296354	0.02463321
5	256	-0.00175648	0.00107792	-0.00806365	-0.00202447	-0.0328919	-0.0350013	-0.0201903	-0.0148904	-0.0238849	-0.0267506	-0.0202184	-0.00473409	-0.0324432	-0.000900903	-0.0264924	-0.11517	-0.0637431	0.0201459	-0.00152624	0.0028344	0.02770911	0.00603918	0.0021094	0.025591497	0.0089945	0.0514269	0.02167214
6	255	0.0208538	-0.000927081	-0.0153077	-0.00976234	-0.0253697	-0.0326013	-0.00959425	-0.0249122	-0.00557441	-0.0291015	-0.0082392	-0.00895969	-0.0232957	-0.00263999	-0.00733153	-0.100602	-0.0361378	0.0192525	-0.00260265	0.021780881	0.01433601	0.00554536	0.0072316	0.00469154	0.01933779	0.0644642	0.02185515
7	254	-0.00793882	-0.0180594	-0.0222811	-0.000719367	-0.0118878	-0.00470585	0.00300385	-0.0587697	-0.108847	-0.00863907	-0.0189462	-0.0400023	-0.0620839	-0.0138399	0.0282229	-0.113689	-0.125162	0.0263463	-0.00956705	0.01012058	0.0220816	0.021561733	0.00718195	0.0420628	0.0500773	0.011473	0.03591335
8	253	-0.0514492	-0.0650609	-0.0398556	-0.0192977	-0.0118004	-0.0134113	-0.00943589	-0.0425852	-0.0199156	-0.0264591	-0.0194488	-0.0294189	-0.0511069	-0.0172301	-0.0416705	-0.192303	-0.196723	0.00624169	-0.0203735	0.0136117	0.021688	0.0205579	0.0016109	0.0244404	0.0226696	0.00442000000000001	0.02661519
9	252	-0.035559	-0.0528309	-0.0582102	-0.0395999	-0.0303152	-0.0399777	-0.0175417	-0.0702011	-0.108544	-0.0780081	-0.0302701	-0.0568291	-0.0803561	-0.0258906	-0.0187765	-0.229938	-0.272375	-0.0119422	-0.0389075	0.0172719	0.023527	0.0186103	0.0096625	0.0071141	0.0383429	0.042437	0.0269653
10	251	-0.0361887	-0.0441728	-0.0787456	-0.0466665	-0.0563225	-0.0694155	-0.0411302	-0.0797296	-0.0845289	-0.0902975	-0.0409454	-0.0726216	-0.0875986	-0.0427353	-0.0303989	-0.258473	-0.28052	-0.0344768	-0.0499563	0.0079841	0.014977	0.0320791	0.013093	0.0123364	0.00479930000000001	0.022047	0.0154795
11	250	-0.0832418	-0.0873386	-0.0895628	-0.070696	-0.0595596	-0.0828964	-0.0553167	-0.133962	-0.16341	-0.135493	-0.0709805	-0.114264	-0.15545	-0.0705325	-0.0287218	-0.247585	-0.342753	-0.0535499	-0.0680616	0.0040968	0.041186	0.0188668	0.0233368	0.0418107	0.029448	0.095168	0.0145117
12	249	-0.131277	-0.153914	-0.134844	-0.104826	-0.0861089	-0.111315	-0.0727892	-0.183918	-0.21397	-0.129177	-0.105769	-0.147766	-0.187484	-0.103567	-0.0358109	-0.284173	-0.427314	-0.127047	-0.113631	0.022637	0.039718	0.030018	0.0252061	0.0677561	0.030052	0.143141	0.013416
13	248	-0.135759	-0.146804	-0.17415	-0.134065	-0.142592	-0.16321	-0.126146	-0.220928	-0.210653	-0.195258	-0.172083	-0.202364	-0.228965	-0.141637	-0.0686905	-0.392575	-0.578081	-0.185238	-0.154248	0.011045	0.026601	0.040085	0.020618	0.0729465	0.010275	0.185506	0.03099
14	247	-0.233464	-0.223716	-0.228887	-0.185346	-0.19195	-0.228836	-0.164764	-0.280273	-0.246458	-0.26933	-0.19018	-0.263672	-0.292167	-0.171949	-0.09332	-0.545605	-0.622848	-0.277107	-0.208548	0.00974800000000001	0.028495	0.043541	0.036886	0.078629	0.033815	0.077243	0.068559
15	246	-0.261788	-0.268509	-0.285019	-0.238878	-0.256722	-0.30382	-0.229963	-0.357265	-0.320926	-0.342017	-0.279589	-0.345652	-0.390919	-0.249888	-0.122758	-0.726339	-0.6968	-0.384306	-0.275331	0.00672099999999998	0.045267	0.046141	0.047098	0.12713	0.036339	0.029539	0.108975
16	245	-0.369035	-0.364711	-0.366803	-0.311572	-0.347301	-0.39697	-0.317918	-0.479906	-0.449823	-0.434556	-0.36505	-0.476817	-0.518869	-0.341438	-0.147814	-0.910331	-0.723459	-0.551427	-0.373088	0.00432399999999999	0.042052	0.055231	0.049669	0.193624	0.030083	0.186872	0.178339
17	244	-0.468693	-0.477465	-0.476004	-0.419885	-0.457358	-0.509895	-0.422973	-0.611638	-0.56891	-0.576306	-0.500217	-0.62323	-0.666157	-0.429476	-0.201992	-1.03695	-0.783636	-0.761321	-0.482799	0.00877199999999995	0.042927	0.056119	0.052537	0.227484	0.042728	0.253314	0.278522
18	243	-0.582665	-0.593099	-0.577766	-0.526378	-0.597361	-0.680536	-0.572746	-0.76638	-0.733295	-0.722313	-0.653086	-0.810173	-0.84262	-0.563208	-0.312324	-1.27548	-0.942898	-0.992866	-0.618373	0.0104340000000001	0.032447	0.051388	0.083175	0.250884	0.0330849999999999	0.332582	0.374493
19	242	-0.713817	-0.714394	-0.72042	-0.646834	-0.762879	-0.848449	-0.71532	-0.937684	-0.886915	-0.895621	-0.800119	-1.03365	-1.05484	-0.705185	-0.386586	-1.50441	-1.13958	-1.3123	-0.783601	0.000576999999999939	0.02119	0.0735859999999999	0.08557	0.318599	0.050769	0.36483	0.528699
20	241	-0.939504	-0.933008	-0.89255	-0.819166	-0.970696	-1.09673	-0.930739	-1.16416	-1.09817	-1.11458	-1.01806	-1.31059	-1.31371	-0.92158	-0.539259	-1.86414	-1.4186	-1.67567	-0.969842	0.00649600000000006	0.00312000000000001	0.073384	0.126034	0.382321	0.06599	0.44554	0.705828
21	240	-1.13764	-1.1295	-1.10585	-1.02492	-1.22119	-1.37924	-1.17289	-1.3899	-1.32225	-1.36676	-1.2561	-1.63904	-1.62542	-1.1186	-0.663423	-2.33744	-1.81467	-2.11446	-1.20567	0.00814000000000004	0.01362	0.0809299999999999	0.15805	0.455177	0.06765	0.52277	0.90879
22	239	-1.44574	-1.43638	-1.36733	-1.28632	-1.50538	-1.69242	-1.46942	-1.68696	-1.63563	-1.67297	-1.56664	-2.03931	-2.00894	-1.401	-0.851671	-2.92024	-2.12346	-2.63421	-1.46091	0.00936000000000003	0.03037	0.08101	0.18704	0.549329	0.0513300000000001	0.79678	1.1733
23	238	-1.73247	-1.68646	-1.68486	-1.5866	-1.82068	-2.03551	-1.79166	-1.96749	-1.94694	-2.02795	-1.90397	-2.48855	-2.45801	-1.7382	-1.15185	-3.56911	-2.46169	-3.22551	-1.77462	0.0460099999999999	0.0305400000000002	0.09826	0.21483	0.58635	0.0205500000000001	1.10742	1.45089
24	237	-2.02121	-1.98025	-2.06666	-1.95771	-2.1839	-2.44256	-2.15967	-2.29689	-2.35119	-2.439	-2.28341	-2.99908	-2.94098	-2.0887	-1.44057	-4.19821	-2.84555	-3.91228	-2.11492	0.0409599999999999	0.0581	0.10895	0.25866	0.64813	0.0543	1.35266	1.79736
25	236	-2.38892	-2.36566	-2.52298	-2.418	-2.57357	-2.88357	-2.58425	-2.67315	-2.80091	-2.93131	-2.72908	-3.62527	-3.5473	-2.48314	-1.83785	-4.97408	-3.3938	-4.67337	-2.50297	0.0232600000000001	0.0779700000000001	0.10498	0.31	0.64529	0.12776	1.58028	2.1704
26	235	-2.86033	-2.81125	-3.04549	-2.94401	-2.98008	-3.34925	-3.00412	-3.0355	-3.31502	-3.43941	-3.25537	-4.27968	-4.15606	-2.94856	-2.34269	-5.82487	-3.98494	-5.55086	-2.93829	0.04908	0.12362	0.10148	0.36917	0.60587	0.27952	1.83993	2.61257
27	234	-3.29946	-3.24429	-3.66988	-3.55983	-3.49641	-3.9045	-3.51859	-3.38525	-3.77578	-4.05218	-3.86815	-5.00905	-4.86523	-3.49581	-2.99554	-6.81913	-4.69185	-6.49763	-3.40985	0.0551699999999999	0.14382	0.11005	0.40809	0.50027	0.39053	2.12728	3.08778
28	233	-3.83973	-3.777	-4.35494	-4.25669	-4.03537	-4.51187	-4.08757	-3.81507	-4.46576	-4.70298	-4.52975	-5.79591	-5.64432	-4.05135	-3.58078	-7.79012	-5.44181	-7.50303	-3.9197	0.0627299999999997	0.151590000000001	0.0982500000000002	0.4765	0.47057	0.65069	2.34831	3.58333
29	232	-4.31096	-4.24875	-5.10259	-5.02232	-4.64533	-5.20638	-4.70218	-4.22632	-5.05308	-5.4556	-5.293	-6.63382	-6.41439	-4.67412	-4.37475	-8.87633	-6.17323	-8.6246	-4.44952	0.0622099999999994	0.21943	0.0802700000000005	0.56105	0.299370000000001	0.826759999999999	2.7031	4.17508
30	231	-4.87527	-4.79045	-5.95585	-5.861	-5.32795	-5.96804	-5.3863	-4.5974	-5.70916	-6.26853	-6.06356	-7.48429	-7.2358	-5.28454	-5.12029	-10.0488	-6.90365	-9.74978	-5.00291	0.0848200000000006	0.248489999999999	0.0948500000000001	0.64009	0.16425	1.11176	3.14515	4.74687
31	230	-5.37982	-5.31277	-6.81162	-6.73495	-6.07014	-6.78118	-6.07814	-4.94976	-6.34121	-7.07906	-6.89909	-8.32363	-8.03927	-5.95688	-5.87345	-11.3207	-7.7453	-10.8633	-5.58106	0.0670499999999992	0.28436	0.0766699999999991	0.71104	0.0834299999999999	1.39145	3.5754	5.28224
32	229	-5.89851	-5.83491	-7.70159	-7.64499	-6.91798	-7.68824	-6.92062	-5.28951	-7.00207	-7.95786	-7.79447	-9.15664	-8.85501	-6.58165	-6.73255	-12.5751	-8.68935	-12.0131	-6.15495	0.0636000000000001	0.301629999999999	0.0566000000000004	0.77026	0.1509	1.71256	3.88575	5.85815
33	228	-6.40798	-6.31014	-8.57696	-8.53295	-7.74256	-8.59762	-7.73011	-5.57934	-7.63724	-8.84834	-8.67595	-9.94165	-9.62147	-7.19343	-7.49333	-13.6512	-9.83804	-13.0985	-6.7367	0.0978400000000006	0.320179999999999	0.0440100000000001	0.855059999999999	0.2999	2.0579	3.81316	6.3618
34	227	-6.83969	-6.74986	-9.42694	-9.41003	-8.58629	-9.47711	-8.53004	-5.77326	-8.16708	-9.66181	-9.54397	-10.6126	-10.2702	-7.76909	-8.25383	-14.628	-10.7453	-14.0684	-7.27448	0.0898300000000001	0.3424	0.0169099999999993	0.89082	0.48474	2.39382	3.8827	6.79392
35	226	-7.24516	-7.15839	-10.2444	-10.2489	-9.3896	-10.3299	-9.31317	-5.99121	-8.75253	-10.4287	-10.335	-11.2107	-10.9066	-8.21976	-8.88342	-15.3837	-11.4894	-14.9278	-7.77716	0.0867700000000005	0.3041	0.00450000000000017	0.940300000000001	0.663659999999998	2.76132	3.8943	7.15064
36	225	-7.59752	-7.499	-10.9848	-10.9953	-10.0993	-11.0575	-10.0112	-6.15295	-9.24621	-11.0856	-11.0182	-11.6695	-11.399	-8.66701	-9.46197	-16.0853	-12.1123	-15.6507	-8.23199	0.0985200000000006	0.2705	0.0105000000000004	0.9582	0.794960000000001	3.09326	3.973	7.41871
37	224	-7.79669	-7.73875	-11.6432	-11.6843	-10.7136	-11.6683	-10.605	-6.30009	-9.72623	-11.657	-11.5876	-12.0159	-11.8055	-9.03439	-10.055	-16.6401	-12.6044	-16.2285	-8.63973	0.0579400000000003	0.2104	0.0411000000000001	0.954700000000001	1.02061	3.42614	4.0357	7.58877
38	223	-8.00693	-7.93905	-12.1945	-12.2144	-11.1998	-12.1359	-11.0843	-6.37472	-10.0095	-12.1071	-12.1543	-12.1875	-12.0196	-9.31423	-10.4482	-17.0489	-13.2513	-16.6063	-8.94562	0.0678800000000006	0.167899999999999	0.0198999999999998	0.9361	1.13397	3.63478	3.7976	7.66068
39	222	-8.12061	-8.07809	-12.6394	-12.679	-11.5626	-12.4589	-11.4447	-6.47327	-10.2573	-12.4635	-12.5283	-12.2734	-12.1625	-9.50037	-10.8121	-17.3045	-13.7475	-16.8545	-9.23154	0.0425199999999997	0.110900000000001	0.0396000000000001	0.8963	1.31173	3.78403	3.557	7.62296
40	221	-8.20036	-8.12908	-12.9426	-12.9876	-11.7591	-12.617	-11.6685	-6.52343	-10.4379	-12.6615	-12.826	-12.2275	-12.1947	-9.64722	-11.1095	-17.409	-14.2972	-16.9531	-9.44397	0.0712799999999998	0.0327999999999999	0.0449999999999999	0.857900000000001	1.46228	3.91447	3.1118	7.50913
41	220	-8.22979	-8.16311	-13.1302	-13.1989	-11.8639	-12.6818	-11.7825	-6.58294	-10.4622	-12.756	-12.975	-12.1167	-12.1275	-9.71611	-11.2902	-17.3753	-14.5916	-16.9247	-9.59183	0.0666799999999999	0.0107999999999997	0.0686999999999998	0.817900000000002	1.57409	3.87926	2.7837	7.33287
42	219	-8.19343	-8.1525	-13.2218	-13.321	-11.8467	-12.5883	-11.7867	-6.7059	-10.5895	-12.7626	-13.029	-11.9492	-12.0604	-9.77738	-11.4017	-17.2451	-14.5443	-16.7711	-9.70628	0.0409299999999995	0.1112	0.0991999999999997	0.7416	1.62432	3.8836	2.7008	7.06482
43	218	-8.15948	-8.10204	-13.2622	-13.3624	-11.7365	-12.4127	-11.6864	-6.80276	-10.5307	-12.6576	-13.0802	-11.7051	-11.8883	-9.78669	-11.4069	-17.0103	-14.5045	-16.5992	-9.76679	0.0574399999999997	0.183199999999999	0.100199999999999	0.6762	1.62021	3.72794	2.5058	6.83241
44	217	-8.07636	-8.03326	-13.2665	-13.401	-11.5664	-12.168	-11.5837	-6.95454	-10.565	-12.5209	-13.0377	-11.5267	-11.7468	-9.79586	-11.3887	-16.6636	-14.6573	-16.3723	-9.79181	0.043099999999999	0.2201	0.134499999999999	0.601599999999999	1.59284	3.61046	2.0063	6.58049
45	216	-7.99965	-7.94556	-13.2419	-13.3871	-11.368	-11.9082	-11.4095	-7.02636	-10.502	-12.3819	-12.9548	-11.3166	-11.5804	-9.76963	-11.2106	-16.2788	-14.7284	-16.1159	-9.79424	0.0540899999999995	0.2638	0.145200000000001	0.5402	1.44097	3.47564	1.5504	6.32166
46	215	-7.81812	-7.78264	-13.2323	-13.3999	-11.2184	-11.6919	-11.3036	-7.12616	-10.3864	-12.206	-12.8665	-11.1452	-11.4334	-9.81711	-11.1596	-15.9123	-14.815	-15.863	-9.78563	0.0354800000000006	0.2882	0.1676	0.4735	1.34249	3.26024	1.0973	6.07737
47	214	-7.72962	-7.72487	-13.2534	-13.4138	-11.0786	-11.4867	-11.1672	-7.20944	-10.3108	-12.0428	-12.7721	-11.034	-11.3252	-9.83435	-11.0646	-15.446	-14.9256	-15.6689	-9.78226	0.00474999999999959	0.2912	0.160400000000001	0.408100000000001	1.23025	3.10136	0.5204	5.88664
48	213	-7.6129	-7.6422	-13.3411	-13.4905	-10.9354	-11.3275	-11.0702	-7.28102	-10.1476	-11.9006	-12.6844	-10.9668	-11.2351	-9.93746	-11.0371	-14.9512	-15.1216	-15.5307	-9.79467	0.0293000000000001	0.2683	0.1494	0.392100000000001	1.09964	2.86658	0.170400000000001	5.73603
49	212	-7.41085	-7.46732	-13.4835	-13.6393	-10.9054	-11.2392	-11.0742	-7.41643	-10.1823	-11.8138	-12.6999	-11.0481	-11.279	-10.0907	-11.0744	-14.4266	-15.4259	-15.4976	-9.82918	0.05647	0.2309	0.155800000000001	0.3338	0.983700000000001	2.76587	0.9993	5.66842
50	211	-7.26956	-7.39499	-13.6627	-13.7791	-10.8729	-11.1518	-11.0396	-7.50351	-10.036	-11.7496	-12.7157	-11.1306	-11.3169	-10.3792	-11.2113	-13.9463	-15.6532	-15.4818	-9.88135	0.12543	0.186300000000001	0.116400000000001	0.2789	0.832099999999999	2.53249	1.7069	5.60045
51	210	-7.02907	-7.18986	-13.8053	-13.9019	-10.8405	-11.0398	-11.0213	-7.579	-9.97218	-11.6226	-12.7095	-11.1967	-11.3197	-10.6435	-11.3265	-13.6337	-15.206	-15.434	-9.95138	0.16079	0.122999999999999	0.0965999999999987	0.199299999999999	0.683	2.39318	1.5723	5.48262
52	209	-6.75092	-6.99148	-13.8518	-13.9094	-10.6407	-10.7576	-10.8274	-7.46585	-9.80926	-11.2897	-12.4703	-11.1075	-11.1762	-10.8763	-11.4412	-13.4206	-14.6975	-15.2571	-9.95204	0.24056	0.0686999999999998	0.057599999999999	0.116899999999999	0.5649	2.34341	1.2769	5.30506
53	208	-6.11723	-6.51289	-13.6398	-13.7204	-10.1125	-10.1049	-10.3263	-7.04492	-9.30633	-10.5891	-11.9627	-10.7351	-10.7535	-10.9113	-11.4462	-12.8713	-13.9366	-14.7399	-9.80069	0.395659999999999	0.0184000000000015	0.0806000000000004	0.00760000000000005	0.534899999999999	2.26141	1.0653	4.93921
54	207	-5.26099	-5.71078	-13.0885	-13.1723	-9.26751	-9.10672	-9.5073	-6.34472	-8.68643	-9.57307	-11.0158	-9.93493	-9.98931	-10.667	-11.2168	-12.1022	-13.1291	-13.7133	-9.42622	0.44979	0.0543800000000001	0.0838000000000001	0.16079	0.549799999999999	2.34171	1.0269	4.28708
55	206	-4.09497	-4.70668	-12.0885	-12.1831	-7.98798	-7.67092	-8.29684	-5.29707	-7.52961	-8.08813	-9.69352	-8.67427	-8.79182	-10.1346	-10.8049	-10.7388	-12.522	-12.1798	-8.79601	0.61171	0.11755	0.0945999999999998	0.317060000000001	0.670299999999999	2.23254	1.7832	3.38379
56	205	-2.6235	-3.3613	-10.6441	-10.7964	-6.36408	-5.85748	-6.6978	-3.96001	-6.1197	-6.30106	-8.02338	-7.08143	-7.32536	-9.27663	-10.1285	-9.46928	-11.2581	-10.1271	-7.87011	0.7378	0.24393	0.1523	0.506600000000001	0.85187	2.15969	1.78882	2.25699
57	204	-0.894246	-1.85769	-8.81037	-9.06025	-4.55109	-3.79054	-4.88399	-2.43568	-4.45463	-4.14324	-6.0609	-5.11277	-5.4845	-8.06357	-9.21017	-7.64785	-9.34777	-7.74674	-6.69364	0.963444	0.371729999999999	0.249879999999999	0.76055	1.1466	2.01895	1.69992	1.0531
58	203	0.890081	-0.157985	-6.68045	-7.01519	-2.36748	-1.42957	-2.7948	-0.846541	-2.60294	-1.76319	-3.81085	-2.84666	-3.39827	-6.5413	-7.98529	-4.77562	-7.13159	-4.85779	-5.29555	1.048066	0.55161	0.334739999999999	0.93791	1.44399	1.756399	2.35597	0.437760000000001
59	202	2.78146	1.54542	-4.23351	-4.74669	-0.0361228	1.18248	-0.469157	0.702546	-0.348392	0.758256	-1.29711	-0.336123	-1.09107	-4.80737	-6.38678	-1.63391	-4.34236	-1.79056	-3.75693	1.23604	0.754947	0.51318	1.2186028	1.57941	1.050938	2.70845	1.96637
60	201	4.52628	3.22105	-1.48196	-2.12171	2.5814	4.0018	2.12558	2.04106	2.32875	3.45317	1.45542	2.54011	1.56288	-2.73985	-4.31766	2.16669	-0.815707	1.95836	-1.99306	1.30523	0.97723	0.63975	1.4204	1.57781	0.28769	2.982397	3.95142
61	200	6.31055	4.86928	1.46419	0.729	5.34327	6.98156	4.97314	3.39808	4.79652	6.40832	4.29605	5.64182	4.47549	-0.403224	-1.46129	5.33246	3.10759	6.18114	-0.135128	1.44127	1.16633	0.73519	1.63829	1.058066	1.39844	2.22487	6.316268
62	199	7.79412	6.34913	4.75735	3.835	8.35951	10.12	7.83326	4.50889	7.74879	9.54449	7.46795	9.09109	7.7301	2.26331	1.74091	9.38794	6.66127	10.9591	2.04414	1.44499	1.36099	0.92235	1.76049	0.5224	3.2399	2.72667	8.91496
63	198	8.94857	7.60767	8.21027	7.08057	11.227	13.2992	10.8882	5.55595	10.6101	12.4429	10.6642	12.8455	11.2761	5.00747	5.13565	12.9837	9.90759	16.287	4.07379	1.3409	1.5694	1.1297	2.0722	0.12818	5.05415	3.07611	12.21321
64	197	9.84497	8.68633	11.533	10.3483	13.9225	15.992	13.6558	6.10011	13.2368	14.9832	13.6755	16.5426	14.8001	7.54095	8.63456	15.5168	12.7459	21.5284	6.04397	1.15864	1.7425	1.1847	2.0695	1.09361	7.13669	2.7709	15.48443
65	196	10.2003	9.12443	14.7361	13.5437	16.2247	18.3421	15.9418	6.01596	15.5802	17.363	16.2291	19.8263	17.9828	9.83402	11.7279	17.2742	14.8573	26.4915	7.23808	1.07587	1.8435	1.1924	2.1174	1.89388	9.56424	2.4169	19.25342
66	195	10.2722	9.26461	17.4541	16.3859	17.7685	19.6692	17.7176	5.58948	17.3684	18.8146	18.2634	22.5536	20.7837	11.7423	14.317	17.0829	16.0278	30.4333	6.87849	1.00759	1.7699	1.0682	1.9007	2.5747	11.77892	1.0551	23.55481
67	194	10.0033	9.59897	19.6334	18.6287	18.9008	20.5189	18.949	4.90337	18.3191	19.8091	19.8692	24.1905	22.5196	13.2426	16.3834	17.7153	15.9202	32.2678	3.69377	0.40433	1.6709	1.0047	1.6181	3.1408	13.41573	1.7951	28.57403
68	193	9.50761	9.03915	20.8124	20.3729	19.2164	20.8834	19.16	3.72589	18.4403	20.5953	21.548	25.4412	23.5606	14.1448	17.5762	13.207	13.5206	31.2386	4.11524	0.46846	1.8806	0.439499999999999	1.667	3.4314	14.71441	0.313599999999999	27.12336
69	192	8.94126	8.60895	22.0517	21.782	18.9772	20.3261	19.4367	2.88455	21.058	20.4057	20.5573	24.1333	24.8211	14.7103	18.5815	8.61688	8.89254	26.0387	-5.83061	0.33231	0.687800000000003	0.2697	1.3489	3.8712	18.17345	0.27566	31.86931
70	191	8.53345	8.3739	22.6749	21.3009	18.3047	19.2491	18.6753	1.51924	18.1258	19.9028	16.6093	17.2237	24.8443	14.7983	18.8183	6.74139	8.02668	18.8658	-12.0979	0.159549999999999	7.6206	1.374	0.944399999999998	4.02	16.60656	1.28529	30.9637
71	190	7.01411	7.08856	22.39	20.8284	17.2507	18.1711	17.1647	-3.8347	19.006	18.4245	6.9337	9.25842	19.9988	14.4629	18.7275	3.7798	4.15268	3.65778	-12.6396	0.0744500000000006	10.74038	1.5616	0.920400000000001	4.2646	22.8407	0.37288	16.29738
