# Supplementary material for: Mutation-induced filaments of folded proteins are inert and non-toxic in a cellular system
Source: Mol Syst Biol. 2025 Sep 15;21(10):1306–24. doi: 10.1038/s44320-025-00144-y (PMC12494878; doi:10.1038/s44320-025-00144-y)
Supplement: Supplementary file 10 — Source data Fig. 3 [file 44320_2025_144_MOESM10_ESM.zip]

Archive with 17 entries (13 files):
- Fig3/
- Fig3/3B/
- __MACOSX/Fig3/._3B
- Fig3/3C/
- __MACOSX/Fig3/._3C
- Fig3/.DS_Store
- __MACOSX/Fig3/._.DS_Store
- Fig3/3A/
- __MACOSX/Fig3/._3A
- Fig3/3B/1m3u-hsp104.tif
- Fig3/3B/1pok-hsp104.tif
- Fig3/3B/1d7a-hsp104.tif
- Fig3/3B/1frw-hsp104.tif
- Fig3/3C/Heatmap_notes.txt
- Fig3/3C/Colocalization_summary.csv
- Fig3/3A/0-49-example.tif
- Fig3/3A/0-24-example.tif
