# Supplementary material for: Mutation-induced filaments of folded proteins are inert and non-toxic in a cellular system
Source: Mol Syst Biol. 2025 Sep 15;21(10):1306–24. doi: 10.1038/s44320-025-00144-y (PMC12494878; doi:10.1038/s44320-025-00144-y)
Supplement: Supplementary file 10 — Source data Fig. 3 [file 44320_2025_144_MOESM10_ESM.zip › Fig3/3C/Heatmap_notes.txt]

Heatmap of Colocalization column
Categories included in Heatmap
	Chaperone, Protasome, Protease, Marker
Constructs included in Heatmap (prot-strain) 
	only those with more than 50% of colocalization proteins available (column name)
	
