# Supplementary material for: Mutation-induced filaments of folded proteins are inert and non-toxic in a cellular system
Source: Mol Syst Biol. 2025 Sep 15;21(10):1306–24. doi: 10.1038/s44320-025-00144-y (PMC12494878; doi:10.1038/s44320-025-00144-y)
Supplement: Supplementary file 10 — Source data Fig. 3 [file 44320_2025_144_MOESM10_ESM.zip › Fig3/3C/Colocalization_summary.csv]

	prot	names	strain	Category	Colocalization	ncells	YFPmean	RFPmean	cytosol	Nucleus	mitochondria	prot_strain	name_category
97	1pok	HSP104	fiber	Chaperone	0.176838967877052	728	480.425346153846	773.401182692308	1	1	0	1pok-fiber	HSP104-Chaperone
98	1pok	HSP78	fiber	Chaperone	0.133920160998686	487	421.509722792608	197.689706365503	0	0	1	1pok-fiber	HSP78-Chaperone
100	1pok	RVB1	fiber	DNA-related	0.173281578537441	602	432.295179401993	253.676453488372	0	1	0	1pok-fiber	RVB1-DNA-related
101	1pok	RVB2	fiber	DNA-related	0.194548588845748	637	466.202271585557	199.611208791209	0	1	0	1pok-fiber	RVB2-DNA-related
103	1pok	TCP1	fiber	Chaperone	0.155817685495553	492	435.634825203252	281.129227642276	0	0	0	1pok-fiber	TCP1-Chaperone
105	1pok	CCT3	fiber	Chaperone	0.0608358015767164	844	501.613412322275	59.9815793838863	1	0	0	1pok-fiber	CCT3-Chaperone
106	1pok	CCT4	fiber	Chaperone	0.176202152156507	184	229.849326086957	172.474434782609	1	0	0	1pok-fiber	CCT4-Chaperone
107	1pok	CCT5	fiber	Chaperone	0.143532259548372	579	362.706530224525	249.365533678756	1	0	0	1pok-fiber	CCT5-Chaperone
109	1pok	HSP10	fiber	Chaperone	0.165080637720894	839	500.780971394517	1004.84291179976	0	0	1	1pok-fiber	HSP10-Chaperone
111	1pok	CAJ1	fiber	Chaperone	0.204683363654788	434	448.064917050691	139.889089861751	1	1	0	1pok-fiber	CAJ1-Chaperone
113	1pok	DJP1	fiber	Peroxisom-related	0.1703357983469	492	468.224451219512	154.69981504065	1	0	0	1pok-fiber	DJP1-Peroxisom-related
117	1pok	JEM1	fiber	Chaperone	0.142932778976231	801	437.658719101124	44.4768776529338	0	0	0	1pok-fiber	JEM1-Chaperone
121	1pok	JJJ3	fiber	Chaperone	0.232274033702883	576	451.701057291667	43.0952881944444	1	1	0	1pok-fiber	JJJ3-Chaperone
122	1pok	MDJ1	fiber	Chaperone	0.128493869128512	479	474.734803757829	174.467022964509	0	0	1	1pok-fiber	MDJ1-Chaperone
124	1pok	SCJ1	fiber	Chaperone	0.113671835067197	613	508.130743882545	142.259543230016	0	0	0	1pok-fiber	SCJ1-Chaperone
125	1pok	SEC63	fiber	Chaperone	0.11999822506701	41	496.291829268293	122.431926829268	0	0	1	1pok-fiber	SEC63-Chaperone
126	1pok	SIS1	fiber	Chaperone	0.187739035327268	534	447.90922659176	609.306979400749	1	1	0	1pok-fiber	SIS1-Chaperone
127	1pok	SWA2	fiber		0.174943494557571	1183	473.26799408284	47.1674446322908	1	0	0	1pok-fiber	SWA2-
128	1pok	TIM14	fiber		0.169419857958562	152	373.062519736842	210.298526315789	0	0	1	1pok-fiber	TIM14-
130	1pok	YDJ1	fiber	Chaperone	0.189965265035599	570	447.555740350877	1262.6971122807	1	0	0	1pok-fiber	YDJ1-Chaperone
131	1pok	ZUO1	fiber	Chaperone	0.141618730509694	1007	421.886410129096	694.465898709037	1	1	1	1pok-fiber	ZUO1-Chaperone
133	1pok	KAR2	fiber	Chaperone	0.111967721965366	503	462.813135188867	1179.28650497018	0	0	0	1pok-fiber	KAR2-Chaperone
135	1pok	SSA1	fiber	Chaperone	0.184031126753076	726	503.720132231405	2757.68122176309	1	1	0	1pok-fiber	SSA1-Chaperone
136	1pok	SSA2	fiber	Chaperone	0.168531658431912	915	629.098703825137	9044.22675628415	1	0	1	1pok-fiber	SSA2-Chaperone
138	1pok	SSA4	fiber	Chaperone	0.213692028540318	790	491.770310126582	162.928835443038	1	1	0	1pok-fiber	SSA4-Chaperone
139	1pok	SSB1	fiber	Chaperone	0.138665864105426	752	483.334998670213	3082.35206648936	1	0	0	1pok-fiber	SSB1-Chaperone
140	1pok	SSB2	fiber	Chaperone	0.13806701037067	881	504.341269012486	2260.32883314415	1	0	0	1pok-fiber	SSB2-Chaperone
142	1pok	SSC2/SSQ1	fiber	Chaperone	0.120028944759498	882	456.958386621315	46.865753968254	0	0	1	1pok-fiber	SSC2/SSQ1-Chaperone
144	1pok	SSE1	fiber	Chaperone	0.142223932420832	914	474.868115973742	1413.32322210066	1	0	0	1pok-fiber	SSE1-Chaperone
145	1pok	SSE2	fiber	Chaperone	0.20160784787776	498	457.11665060241	87.5605401606426	1	0	0	1pok-fiber	SSE2-Chaperone
146	1pok	SSZ1	fiber	Chaperone	0.143392794317757	479	448.311847599165	611.869108559499	1	0	0	1pok-fiber	SSZ1-Chaperone
147	1pok	FES1	fiber	Chaperone	0.19524024109971	1084	458.678117158672	177.142191881919	1	0	0	1pok-fiber	FES1-Chaperone
148	1pok	MGE1P	fiber	Chaperone	0.119149346233363	982	496.996359470468	273.696405295316	0	0	1	1pok-fiber	MGE1P-Chaperone
149	1pok	SIL1	fiber	Chaperone	0.137736481807146	749	475.035736982644	82.9150987983979	0	0	0	1pok-fiber	SIL1-Chaperone
150	1pok	SNL1	fiber	Structural	0.141545467573728	1062	579.679245762712	59.8290028248588	0	0	1	1pok-fiber	SNL1-Structural
151	1pok	HSC82	fiber	Chaperone	0.173630558441412	1339	513.868118745332	4221.72071097834	1	0	1	1pok-fiber	HSC82-Chaperone
152	1pok	HSP82	fiber	Chaperone	0.185171918851959	972	450.637897119342	1990.33791358025	1	0	0	1pok-fiber	HSP82-Chaperone
153	1pok	AHA1	fiber	Chaperone	0.157037476753812	829	433.650470446321	139.097963811821	1	0	0	1pok-fiber	AHA1-Chaperone
154	1pok	CDC37	fiber	Chaperone	0.155166797915782	725	456.298446896552	168.201384827586	1	0	0	1pok-fiber	CDC37-Chaperone
155	1pok	CNS1	fiber	Chaperone	0.169040116149633	1056	469.079529356061	87.1917168560606	1	0	0	1pok-fiber	CNS1-Chaperone
156	1pok	CPR6	fiber	Chaperone	0.151406222268717	1073	529.543363466915	377.950578751165	1	0	0	1pok-fiber	CPR6-Chaperone
158	1pok	HCH1	fiber	Chaperone	0.200627942480399	596	430.484204697987	411.234662751678	1	1	0	1pok-fiber	HCH1-Chaperone
160	1pok	PPT1	fiber	Chaperone	0.197770560560821	851	456.469467685076	100.961561692127	1	1	0	1pok-fiber	PPT1-Chaperone
161	1pok	SBA1	fiber	Chaperone	0.187020324741335	746	483.644658176944	544.060819034853	1	1	0	1pok-fiber	SBA1-Chaperone
162	1pok	STI1	fiber	Chaperone	0.154246141088022	880	482.9166375	1141.49966363636	1	0	0	1pok-fiber	STI1-Chaperone
165	1pok	GIM2/PAC10	fiber	Chaperone	0.172656467663433	1008	432.830232142857	109.880099206349	1	0	0	1pok-fiber	GIM2/PAC10-Chaperone
166	1pok	GIM3	fiber	Chaperone	0.168045101990222	836	483.254113636364	182.35226076555	1	0	0	1pok-fiber	GIM3-Chaperone
170	1pok	HSP12	fiber	Chaperone	0.193587247029665	740	445.545712162162	642.454421621622	1	1	0	1pok-fiber	HSP12-Chaperone
171	1pok	HSP26	fiber	Chaperone	0.151700691192627	1040	491.447252884615	658.733084615385	1	1	1	1pok-fiber	HSP26-Chaperone
172	1pok	HSP31	fiber	Chaperone	0.256137807013474	807	478.63858983891	53.4638996282528	0	0	0	1pok-fiber	HSP31-Chaperone
175	1pok	HSP42	fiber	Chaperone	0.164833390741507	955	488.30277591623	107.541186387435	1	0	0	1pok-fiber	HSP42-Chaperone
177	1pok	TSA1	fiber	Fiber-forming	0.148176604251193	1047	505.421714422159	3023.59305730659	1	0	0	1pok-fiber	TSA1-Fiber-forming
178	1pok	AIP1	fiber	Structural	0.12799233818912	829	505.841083232811	166.893510253317	1	1	0	1pok-fiber	AIP1-Structural
179	1pok	SUP35	fiber	Prion	0.174725802382537	1115	507.875253811659	213.306343497758	1	0	0	1pok-fiber	SUP35-Prion
180	1pok	RNQ1	fiber	Prion	0.140916317254345	1071	498.206180205415	40.2430018674136	1	0	0	1pok-fiber	RNQ1-Prion
181	1pok	WHI3	fiber	RNA-related	0.196094425496404	983	528.230591047813	41.2176469989827	1	0	0	1pok-fiber	WHI3-RNA-related
182	1pok	DCP2	fiber	RNA-related	0.170232349011636	765	455.203900653595	55.9634169934641	1	1	0	1pok-fiber	DCP2-RNA-related
183	1pok	ASN1	fiber	Fiber-forming	0.146035658870548	875	466.063354285714	1523.97668342857	1	0	0	1pok-fiber	ASN1-Fiber-forming
184	1pok	GCN3	fiber	Fiber-forming	0.164595157332131	686	449.445275510204	76.8508163265306	1	0	0	1pok-fiber	GCN3-Fiber-forming
185	1pok	PFK1	fiber	Fiber-forming	0.137626938519542	1119	472.98972028597	1183.89493386953	1	0	0	1pok-fiber	PFK1-Fiber-forming
186	1pok	GLT1	fiber	Fiber-forming	0.145578092206204	829	515.560841978287	98.8063075995175	1	0	1	1pok-fiber	GLT1-Fiber-forming
187	1pok	URA8	fiber	Fiber-forming	0.148865060861346	990	479.455546464646	496.459038383838	0	0	0	1pok-fiber	URA8-Fiber-forming
188	1pok	GLN1	fiber	Fiber-forming	0.140145139293073	1317	461.84623158694	630.706433561124	1	1	0	1pok-fiber	GLN1-Fiber-forming
189	1pok	TUB1	fiber	Structural	0.177724490818471	1157	474.534885047537	143.647324114088	1	1	0	1pok-fiber	TUB1-Structural
190	1pok	RPL17B	fiber	Structural	0.1256360385976	1135	468.36614185022	699.60663876652	1	0	0	1pok-fiber	RPL17B-Structural
191	1pok	mscarlet	fiber	All	0.203579900014171	819	450.445323565324	2768.57514774115	1	0	0	1pok-fiber	mscarlet-All
193	1pok	HSP104	misfolded	Chaperone	0.370110632113195	78	126.965166666667	761.650256410256	1	1	0	1pok-misfolded	HSP104-Chaperone
194	1pok	HSP78	misfolded	Chaperone	0.224437272616816	47	184.734787234043	359.397808510638	0	0	1	1pok-misfolded	HSP78-Chaperone
195	1pok	MCX1	misfolded	Chaperone	0.212876984933185	66	153.170863636364	71.7162272727273	0	0	1	1pok-misfolded	MCX1-Chaperone
196	1pok	RVB1	misfolded	DNA-related	0.231277700074939	34	127.731029411765	284.305058823529	0	1	0	1pok-misfolded	RVB1-DNA-related
197	1pok	RVB2	misfolded	DNA-related	0.33065402961127	61	137.338967213115	185.157442622951	0	1	0	1pok-misfolded	RVB2-DNA-related
199	1pok	TCP1	misfolded	Chaperone	0.181019987006905	20	176.17965	403.97585	0	0	0	1pok-misfolded	TCP1-Chaperone
200	1pok	CCT2	misfolded	Chaperone	0.178409206258626	55	180.001054545455	43.1123454545455	1	0	0	1pok-misfolded	CCT2-Chaperone
201	1pok	CCT3	misfolded	Chaperone	0.217384844211458	43	171.469395348837	102.608	1	0	0	1pok-misfolded	CCT3-Chaperone
204	1pok	CCT6	misfolded	Chaperone	0.155690464831687	23	181.255130434783	57.2237826086957	1	0	0	1pok-misfolded	CCT6-Chaperone
205	1pok	HSP10	misfolded	Chaperone	0.337972705287809	74	147.363702702703	1122.26958108108	0	0	1	1pok-misfolded	HSP10-Chaperone
206	1pok	APJ1	misfolded	Chaperone	0.422002885586336	27	180.633	52.0047777777778	1	1	1	1pok-misfolded	APJ1-Chaperone
207	1pok	CAJ1	misfolded	Chaperone	0.326754660092975	26	175.707153846154	162.758807692308	1	1	0	1pok-misfolded	CAJ1-Chaperone
208	1pok	CWC23	misfolded	RNA-related	0.253319586175309	67	122.845074626866	43.1773731343284	0	1	0	1pok-misfolded	CWC23-RNA-related
209	1pok	DJP1	misfolded	Peroxisom-related	0.275604512769761	77	143.802571428571	160.899493506494	1	0	0	1pok-misfolded	DJP1-Peroxisom-related
210	1pok	ERJ5	misfolded	Folding-related	0.203616568734041	39	174.820692307692	54.0837692307692	0	0	0	1pok-misfolded	ERJ5-Folding-related
211	1pok	HLJ1	misfolded	Chaperone	0.308188915559533	37	195.869783783784	85.1057027027027	0	0	0	1pok-misfolded	HLJ1-Chaperone
212	1pok	JAC1	misfolded	Chaperone	0.222632213737037	22	217.071954545455	51.6678636363636	0	0	1	1pok-misfolded	JAC1-Chaperone
213	1pok	JEM1	misfolded	Chaperone	0.18643203109305	39	175.10858974359	78.2532564102564	0	0	0	1pok-misfolded	JEM1-Chaperone
214	1pok	JID1	misfolded	Chaperone	0.209482845599961	29	185.735275862069	52.6724137931034	0	0	1	1pok-misfolded	JID1-Chaperone
215	1pok	JJJ1	misfolded	Chaperone	0.146892361436157	31	193.049129032258	44.3530967741935	1	0	1	1pok-misfolded	JJJ1-Chaperone
217	1pok	JJJ3	misfolded	Chaperone	0.368523393545467	31	119.687129032258	45.823935483871	1	1	0	1pok-misfolded	JJJ3-Chaperone
218	1pok	MDJ1	misfolded	Chaperone	0.211421117595635	42	171.166880952381	281.34269047619	0	0	1	1pok-misfolded	MDJ1-Chaperone
220	1pok	SCJ1	misfolded	Chaperone	0.192979317355181	78	129.146884615385	149.272064102564	0	0	0	1pok-misfolded	SCJ1-Chaperone
222	1pok	SIS1	misfolded	Chaperone	0.41808364763123	76	182.842763157895	815.572802631579	1	1	0	1pok-misfolded	SIS1-Chaperone
223	1pok	SWA2	misfolded		0.156478858132486	55	182.789490909091	80.6921272727273	1	0	0	1pok-misfolded	SWA2-
224	1pok	TIM14	misfolded		0.41939185445711	23	173.975260869565	298.790739130435	0	0	1	1pok-misfolded	TIM14-
225	1pok	XDJ1	misfolded	Chaperone	0.271739437022387	26	162.1215	71.9029615384615	0	1	1	1pok-misfolded	XDJ1-Chaperone
226	1pok	YDJ1	misfolded	Chaperone	0.327315989950543	47	184.944212765957	1620.30572340426	1	0	0	1pok-misfolded	YDJ1-Chaperone
227	1pok	ZUO1	misfolded	Chaperone	0.0976431753977245	34	173.859235294118	930.959705882353	1	1	1	1pok-misfolded	ZUO1-Chaperone
229	1pok	KAR2	misfolded	Chaperone	0.207122518744062	54	117.430444444444	1040.96444444444	0	0	0	1pok-misfolded	KAR2-Chaperone
230	1pok	LHS1	misfolded	Chaperone	0.181681131395854	27	166.452888888889	53.2636666666667	0	0	0	1pok-misfolded	LHS1-Chaperone
231	1pok	SSA1	misfolded	Chaperone	0.299953731514825	27	190.230518518519	3632.013	1	1	0	1pok-misfolded	SSA1-Chaperone
232	1pok	SSA2	misfolded	Chaperone	0.268851407670437	83	169.739975903614	10343.0637831325	1	0	1	1pok-misfolded	SSA2-Chaperone
233	1pok	SSA3	misfolded	Chaperone	0.266977114678296	77	138.494636363636	51.7684935064935	1	0	0	1pok-misfolded	SSA3-Chaperone
234	1pok	SSA4	misfolded	Chaperone	0.366999995460602	58	172.563672413793	227.620948275862	1	1	0	1pok-misfolded	SSA4-Chaperone
235	1pok	SSB1	misfolded	Chaperone	0.164772617433452	55	179.9062	3757.22536363636	1	0	0	1pok-misfolded	SSB1-Chaperone
236	1pok	SSB2	misfolded	Chaperone	0.136641483497441	67	178.777895522388	2954.45425373134	1	0	0	1pok-misfolded	SSB2-Chaperone
237	1pok	TOR1	misfolded	Metabolism	0.185770559483274	66	144.165545454545	49.1418484848485	1	1	0	1pok-misfolded	TOR1-Metabolism
238	1pok	SSC2/SSQ1	misfolded	Chaperone	0.217694092500705	38	189.948236842105	85.0143684210526	0	0	1	1pok-misfolded	SSC2/SSQ1-Chaperone
239	1pok	SSC3/ECM10	misfolded	Chaperone	0.238325227052877	40	159.508925	62.9011	0	0	1	1pok-misfolded	SSC3/ECM10-Chaperone
240	1pok	SSE1	misfolded	Chaperone	0.158203748353649	53	182.50758490566	1884.95241509434	1	0	0	1pok-misfolded	SSE1-Chaperone
241	1pok	SSE2	misfolded	Chaperone	0.303211034431638	31	172.925225806452	107.016193548387	1	0	0	1pok-misfolded	SSE2-Chaperone
243	1pok	FES1	misfolded	Chaperone	0.227790062259305	33	147.927333333333	233.946878787879	1	0	0	1pok-misfolded	FES1-Chaperone
244	1pok	MGE1P	misfolded	Chaperone	0.215674149688404	40	141.920525	347.137	0	0	1	1pok-misfolded	MGE1P-Chaperone
245	1pok	SIL1	misfolded	Chaperone	0.170317442786712	33	141.512333333333	78.2061212121212	0	0	0	1pok-misfolded	SIL1-Chaperone
246	1pok	SNL1	misfolded	Structural	0.227992418679759	61	160.50331147541	106.617114754098	0	0	1	1pok-misfolded	SNL1-Structural
247	1pok	HSC82	misfolded	Chaperone	0.326708518873086	56	172.865553571429	5342.31203571429	1	0	1	1pok-misfolded	HSC82-Chaperone
248	1pok	HSP82	misfolded	Chaperone	0.384644599960453	60	160.90975	2436.36088333333	1	0	0	1pok-misfolded	HSP82-Chaperone
249	1pok	AHA1	misfolded	Chaperone	0.157928737605119	25	181.7422	200.68924	1	0	0	1pok-misfolded	AHA1-Chaperone
250	1pok	CDC37	misfolded	Chaperone	0.15592372363216	52	172.802038461538	250.860019230769	1	0	0	1pok-misfolded	CDC37-Chaperone
251	1pok	CNS1	misfolded	Chaperone	0.18074498833176	53	186.609	175.644698113208	1	0	0	1pok-misfolded	CNS1-Chaperone
252	1pok	CPR6	misfolded	Chaperone	0.139358679144323	23	215.679608695652	544.785565217391	1	0	0	1pok-misfolded	CPR6-Chaperone
254	1pok	HCH1	misfolded	Chaperone	0.362995432510592	25	178.0344	527.91596	1	1	0	1pok-misfolded	HCH1-Chaperone
255	1pok	PIH1	misfolded	Chaperone	0.24333056631395	60	130.857666666667	40.5640833333333	1	1	0	1pok-misfolded	PIH1-Chaperone
256	1pok	PPT1	misfolded	Chaperone	0.265853390314421	57	129.111456140351	115.198947368421	1	1	0	1pok-misfolded	PPT1-Chaperone
257	1pok	SBA1	misfolded	Chaperone	0.505766245987771	38	131.5825	457.890605263158	1	1	0	1pok-misfolded	SBA1-Chaperone
258	1pok	STI1	misfolded	Chaperone	0.284340223839967	47	150.842234042553	1503.14553191489	1	0	0	1pok-misfolded	STI1-Chaperone
259	1pok	TAH1	misfolded	Chaperone	0.259815429183755	36	161.951416666667	67.4156111111111	1	1	0	1pok-misfolded	TAH1-Chaperone
260	1pok	GIM1/YKE2	misfolded	Chaperone	0.166746936039925	24	194.737791666667	73.88525	1	0	0	1pok-misfolded	GIM1/YKE2-Chaperone
261	1pok	GIM2/PAC10	misfolded	Chaperone	0.223294866808675	48	178.167104166667	172.785083333333	1	0	0	1pok-misfolded	GIM2/PAC10-Chaperone
262	1pok	GIM3	misfolded	Chaperone	0.179183677768078	31	168.075193548387	248.903516129032	1	0	0	1pok-misfolded	GIM3-Chaperone
263	1pok	GIM4	misfolded	Chaperone	0.149756691952257	30	186.832066666667	66.9474	1	0	0	1pok-misfolded	GIM4-Chaperone
264	1pok	GIM5	misfolded	Chaperone	0.164002327073399	30	207.958933333333	65.2586666666667	1	0	0	1pok-misfolded	GIM5-Chaperone
266	1pok	HSP12	misfolded	Chaperone	0.1384494192612	137	71.2003941605839	482.46503649635	1	1	0	1pok-misfolded	HSP12-Chaperone
267	1pok	HSP26	misfolded	Chaperone	0.206533732252948	35	147.615514285714	792.849628571429	1	1	1	1pok-misfolded	HSP26-Chaperone
268	1pok	HSP31	misfolded	Chaperone	0.298382572646199	76	123.417	65.7109736842105	0	0	0	1pok-misfolded	HSP31-Chaperone
271	1pok	HSP42	misfolded	Chaperone	0.403202062688245	29	161.347137931034	221.21	1	0	0	1pok-misfolded	HSP42-Chaperone
272	1pok	BTN2	misfolded	Prion	0.151880740069141	30	178.716166666667	50.5174	1	1	0	1pok-misfolded	BTN2-Prion
273	1pok	TSA1	misfolded	Fiber-forming	0.168332849485544	32	188.15359375	3450.1108125	1	0	0	1pok-misfolded	TSA1-Fiber-forming
274	1pok	AIP1	misfolded	Structural	0.084658453866949	30	199.6522	241.276266666667	1	1	0	1pok-misfolded	AIP1-Structural
275	1pok	SUP35	misfolded	Prion	0.143163319222124	54	170.912944444444	339.438111111111	1	0	0	1pok-misfolded	SUP35-Prion
276	1pok	RNQ1	misfolded	Prion	0.1983443518129	45	183.826533333333	92.5424444444444	1	0	0	1pok-misfolded	RNQ1-Prion
278	1pok	DCP2	misfolded	RNA-related	0.172661564672462	78	101.826358974359	58.2678846153846	1	1	0	1pok-misfolded	DCP2-RNA-related
279	1pok	ASN1	misfolded	Fiber-forming	0.176764590893359	56	121.615875	1742.387125	1	0	0	1pok-misfolded	ASN1-Fiber-forming
280	1pok	GCN3	misfolded	Fiber-forming	0.202209665391877	101	138.350386138614	109.554623762376	1	0	0	1pok-misfolded	GCN3-Fiber-forming
281	1pok	PFK1	misfolded	Fiber-forming	0.258930860095015	65	144.456123076923	1294.70773846154	1	0	0	1pok-misfolded	PFK1-Fiber-forming
282	1pok	GLT1	misfolded	Fiber-forming	0.105720863319496	40	171.6971	207.429125	1	0	1	1pok-misfolded	GLT1-Fiber-forming
283	1pok	URA8	misfolded	Fiber-forming	0.147412720393845	36	186.034388888889	624.472833333333	0	0	0	1pok-misfolded	URA8-Fiber-forming
284	1pok	GLN1	misfolded	Fiber-forming	0.114538805329997	40	169.49675	814.018425	1	1	0	1pok-misfolded	GLN1-Fiber-forming
285	1pok	TUB1	misfolded	Structural	0.367656975938076	29	159.688413793103	164.528275862069	1	1	0	1pok-misfolded	TUB1-Structural
286	1pok	RPL17B	misfolded	Structural	0.114081959725539	64	175.066734375	989.534078125	1	0	0	1pok-misfolded	RPL17B-Structural
287	1pok	mscarlet	misfolded	All	0.278966286569533	29	194.075586206897	3376.50713793103	1	0	0	1pok-misfolded	mscarlet-All
288	1pok	empty	misfolded	All	0.151153205447668	30	196.476	45.2198666666667	0	0	1	1pok-misfolded	empty-All
289	1pok	HSP104	half	Chaperone	0.429263070517425	1646	445.824686512758	2314.35432503038	1	1	0	1pok-half	HSP104-Chaperone
481	1m3u	HSP104	fiber	Chaperone	0.202482119529195	481	677.235172557173	710.320717255717	1	1	0	1m3u-fiber	HSP104-Chaperone
482	1m3u	HSP78	fiber	Chaperone	0.100710100437734	227	658.696114537445	207.183964757709	0	0	1	1m3u-fiber	HSP78-Chaperone
484	1m3u	RVB1	fiber	DNA-related	0.183499558310839	396	697.384732323232	273.744090909091	0	1	0	1m3u-fiber	RVB1-DNA-related
485	1m3u	RVB2	fiber	DNA-related	0.164964349025181	257	729.959451361868	212.533575875486	0	1	0	1m3u-fiber	RVB2-DNA-related
487	1m3u	TCP1	fiber	Chaperone	0.156929100150912	345	648.159634782609	278.217544927536	0	0	0	1m3u-fiber	TCP1-Chaperone
489	1m3u	CCT3	fiber	Chaperone	0.0645070878478974	435	726.847367816092	58.3698712643678	1	0	0	1m3u-fiber	CCT3-Chaperone
490	1m3u	CCT4	fiber	Chaperone	0.171761372712789	159	531.647182389937	164.177691823899	1	0	0	1m3u-fiber	CCT4-Chaperone
491	1m3u	CCT5	fiber	Chaperone	0.164055754366723	278	721.714392086331	245.861190647482	1	0	0	1m3u-fiber	CCT5-Chaperone
493	1m3u	HSP10	fiber	Chaperone	0.101868387506899	252	687.602944444444	1052.94741269841	0	0	1	1m3u-fiber	HSP10-Chaperone
495	1m3u	CAJ1	fiber	Chaperone	0.199444417157986	431	691.678584686775	136.331122969838	1	1	0	1m3u-fiber	CAJ1-Chaperone
497	1m3u	DJP1	fiber	Peroxisom-related	0.192172310727672	350	698.645785714286	162.98204	1	0	0	1m3u-fiber	DJP1-Peroxisom-related
501	1m3u	JEM1	fiber	Chaperone	0.157756846953428	563	671.669865008881	40.2750444049734	0	0	0	1m3u-fiber	JEM1-Chaperone
505	1m3u	JJJ3	fiber	Chaperone	0.221133448228372	276	686.018518115942	45.2647210144928	1	1	0	1m3u-fiber	JJJ3-Chaperone
506	1m3u	MDJ1	fiber	Chaperone	0.0871951130919849	213	697.213563380282	171.393633802817	0	0	1	1m3u-fiber	MDJ1-Chaperone
508	1m3u	SCJ1	fiber	Chaperone	0.163842006209968	429	699.868543123543	144.229836829837	0	0	0	1m3u-fiber	SCJ1-Chaperone
509	1m3u	SEC63	fiber	Chaperone	0.0966289314188214	153	806.105836601307	118.674875816993	0	0	1	1m3u-fiber	SEC63-Chaperone
510	1m3u	SIS1	fiber	Chaperone	0.188507715336069	483	673.059672877847	615.996004140787	1	1	0	1m3u-fiber	SIS1-Chaperone
512	1m3u	TIM14	fiber		0.105188539676867	174	640.162155172414	200.760850574713	0	0	1	1m3u-fiber	TIM14-
514	1m3u	YDJ1	fiber	Chaperone	0.242004191344086	413	698.945641646489	1298.02998062954	1	0	0	1m3u-fiber	YDJ1-Chaperone
515	1m3u	ZUO1	fiber	Chaperone	0.145908426830762	429	656.808627039627	714.972778554779	1	1	1	1m3u-fiber	ZUO1-Chaperone
517	1m3u	KAR2	fiber	Chaperone	0.128114908054816	327	684.116483180428	1360.64679816514	0	0	0	1m3u-fiber	KAR2-Chaperone
519	1m3u	SSA1	fiber	Chaperone	0.176903724125549	439	699.604273348519	2695.70828246014	1	1	0	1m3u-fiber	SSA1-Chaperone
520	1m3u	SSA2	fiber	Chaperone	0.171809106230658	406	734.829756157635	8959.30246551724	1	0	1	1m3u-fiber	SSA2-Chaperone
522	1m3u	SSA4	fiber	Chaperone	0.224156445425528	365	671.945712328767	137.220761643836	1	1	0	1m3u-fiber	SSA4-Chaperone
523	1m3u	SSB1	fiber	Chaperone	0.142849379559177	339	715.862920353982	3158.48398525074	1	0	0	1m3u-fiber	SSB1-Chaperone
524	1m3u	SSB2	fiber	Chaperone	0.145543623532209	482	701.342238589212	2269.92019709544	1	0	0	1m3u-fiber	SSB2-Chaperone
526	1m3u	SSC2/SSQ1	fiber	Chaperone	0.0885240763228581	511	670.011305283757	40.6834892367906	0	0	1	1m3u-fiber	SSC2/SSQ1-Chaperone
528	1m3u	SSE1	fiber	Chaperone	0.164072956339344	464	658.71749137931	1349.69034051724	1	0	0	1m3u-fiber	SSE1-Chaperone
529	1m3u	SSE2	fiber	Chaperone	0.191903673189782	283	680.403212014134	92.313628975265	1	0	0	1m3u-fiber	SSE2-Chaperone
530	1m3u	SSZ1	fiber	Chaperone	0.153787971481476	362	738.355464088398	619.722809392265	1	0	0	1m3u-fiber	SSZ1-Chaperone
531	1m3u	FES1	fiber	Chaperone	0.177078560435188	446	705.239531390135	154.921551569507	1	0	0	1m3u-fiber	FES1-Chaperone
532	1m3u	MGE1P	fiber	Chaperone	0.0915807784005883	418	668.902394736842	279.460959330144	0	0	1	1m3u-fiber	MGE1P-Chaperone
533	1m3u	SIL1	fiber	Chaperone	0.143269883072411	469	676.880742004264	84.823328358209	0	0	0	1m3u-fiber	SIL1-Chaperone
534	1m3u	SNL1	fiber	Structural	0.168435655892907	421	687.912009501188	54.9255225653207	0	0	1	1m3u-fiber	SNL1-Structural
535	1m3u	HSC82	fiber	Chaperone	0.195308931914532	437	741.575592677346	4119.81916475973	1	0	1	1m3u-fiber	HSC82-Chaperone
536	1m3u	HSP82	fiber	Chaperone	0.194524277529329	506	686.774081027668	1981.09247826087	1	0	0	1m3u-fiber	HSP82-Chaperone
537	1m3u	AHA1	fiber	Chaperone	0.149081536425623	486	676.806683127572	147.277841563786	1	0	0	1m3u-fiber	AHA1-Chaperone
538	1m3u	CDC37	fiber	Chaperone	0.170382047622705	768	677.70648046875	175.146015625	1	0	0	1m3u-fiber	CDC37-Chaperone
539	1m3u	CNS1	fiber	Chaperone	0.165794832790846	520	643.668534615385	84.9173115384615	1	0	0	1m3u-fiber	CNS1-Chaperone
540	1m3u	CPR6	fiber	Chaperone	0.159080433180368	401	662.988264339152	381.775027431421	1	0	0	1m3u-fiber	CPR6-Chaperone
542	1m3u	HCH1	fiber	Chaperone	0.198689587679005	470	667.718631914894	469.764176595745	1	1	0	1m3u-fiber	HCH1-Chaperone
544	1m3u	PPT1	fiber	Chaperone	0.195609104790318	362	724.388237569061	102.512966850829	1	1	0	1m3u-fiber	PPT1-Chaperone
545	1m3u	SBA1	fiber	Chaperone	0.187714816207414	540	677.128124074074	512.409892592593	1	1	0	1m3u-fiber	SBA1-Chaperone
546	1m3u	STI1	fiber	Chaperone	0.171286111733071	669	671.1203632287	1092.99043198804	1	0	0	1m3u-fiber	STI1-Chaperone
549	1m3u	GIM2/PAC10	fiber	Chaperone	0.181658324463685	726	679.015428374656	114.892359504132	1	0	0	1m3u-fiber	GIM2/PAC10-Chaperone
550	1m3u	GIM3	fiber	Chaperone	0.17339714978265	753	681.387374501992	181.46029747676	1	0	0	1m3u-fiber	GIM3-Chaperone
554	1m3u	HSP12	fiber	Chaperone	0.198294106164491	482	636.35322406639	596.788400414938	1	1	0	1m3u-fiber	HSP12-Chaperone
555	1m3u	HSP26	fiber	Chaperone	0.140746292419532	393	665.051854961832	390.923226463104	1	1	1	1m3u-fiber	HSP26-Chaperone
556	1m3u	HSP31	fiber	Chaperone	0.235521012687637	683	719.680081991215	47.530541727672	0	0	0	1m3u-fiber	HSP31-Chaperone
559	1m3u	HSP42	fiber	Chaperone	0.158148620720663	796	687.641744974874	113.788219849246	1	0	0	1m3u-fiber	HSP42-Chaperone
561	1m3u	TSA1	fiber	Fiber-forming	0.164741899625665	727	670.628610729023	2950.61593672627	1	0	0	1m3u-fiber	TSA1-Fiber-forming
562	1m3u	AIP1	fiber	Structural	0.11754737468361	848	679.943898584906	169.113193396226	1	1	0	1m3u-fiber	AIP1-Structural
563	1m3u	SUP35	fiber	Prion	0.184378087156762	691	685.267882778582	191.301989869754	1	0	0	1m3u-fiber	SUP35-Prion
564	1m3u	RNQ1	fiber	Prion	0.140235631228553	669	661.259714499253	40.9420104633782	1	0	0	1m3u-fiber	RNQ1-Prion
565	1m3u	WHI3	fiber	RNA-related	0.168521946305003	316	599.826800632911	44.4067278481013	1	0	0	1m3u-fiber	WHI3-RNA-related
566	1m3u	DCP2	fiber	RNA-related	0.143268972346468	617	707.495781199352	62.7396158833063	1	1	0	1m3u-fiber	DCP2-RNA-related
567	1m3u	ASN1	fiber	Fiber-forming	0.170356885727143	566	680.268655477032	1636.73120671378	1	0	0	1m3u-fiber	ASN1-Fiber-forming
568	1m3u	GCN3	fiber	Fiber-forming	0.152643013976623	566	689.229496466431	83.1913445229682	1	0	0	1m3u-fiber	GCN3-Fiber-forming
569	1m3u	PFK1	fiber	Fiber-forming	0.166610620250941	1044	673.515383141762	1264.7314789272	1	0	0	1m3u-fiber	PFK1-Fiber-forming
570	1m3u	GLT1	fiber	Fiber-forming	0.153226390466954	638	684.737039184953	104.616489028213	1	0	1	1m3u-fiber	GLT1-Fiber-forming
571	1m3u	URA8	fiber	Fiber-forming	0.161843210421252	551	717.326671506352	509.392014519056	0	0	0	1m3u-fiber	URA8-Fiber-forming
572	1m3u	GLN1	fiber	Fiber-forming	0.161511380871623	1033	692.432612778316	643.471523717328	1	1	0	1m3u-fiber	GLN1-Fiber-forming
573	1m3u	TUB1	fiber	Structural	0.166793091570939	1001	684.474991008991	151.233206793207	1	1	0	1m3u-fiber	TUB1-Structural
574	1m3u	RPL17B	fiber	Structural	0.149073979103378	575	703.756191304348	748.532923478261	1	0	0	1m3u-fiber	RPL17B-Structural
575	1m3u	mscarlet	fiber	All	0.201138022394746	445	664.664062921348	3040.69349438202	1	0	0	1m3u-fiber	mscarlet-All
577	1m3u	HSP104	misfolded	Chaperone	0.433724627549328	193	179.41074611399	672.795388601036	1	1	0	1m3u-misfolded	HSP104-Chaperone
578	1m3u	HSP78	misfolded	Chaperone	0.123878172097952	140	171.746992857143	199.922764285714	0	0	1	1m3u-misfolded	HSP78-Chaperone
579	1m3u	MCX1	misfolded	Chaperone	0.116158056519358	152	168.577368421053	40.5398552631579	0	0	1	1m3u-misfolded	MCX1-Chaperone
580	1m3u	RVB1	misfolded	DNA-related	0.485131788607042	144	166.559243055556	266.340625	0	1	0	1m3u-misfolded	RVB1-DNA-related
581	1m3u	RVB2	misfolded	DNA-related	0.470709468652631	202	164.264866336634	201.018306930693	0	1	0	1m3u-misfolded	RVB2-DNA-related
583	1m3u	TCP1	misfolded	Chaperone	0.0844726113874654	98	182.998132653061	288.850448979592	0	0	0	1m3u-misfolded	TCP1-Chaperone
585	1m3u	CCT3	misfolded	Chaperone	0.0720642149308899	168	185.000053571429	65.5063988095238	1	0	0	1m3u-misfolded	CCT3-Chaperone
586	1m3u	CCT4	misfolded	Chaperone	0.0628239273271651	67	138.58623880597	174.505656716418	1	0	0	1m3u-misfolded	CCT4-Chaperone
587	1m3u	CCT5	misfolded	Chaperone	0.0482667131485051	118	198.003228813559	257.763898305085	1	0	0	1m3u-misfolded	CCT5-Chaperone
589	1m3u	HSP10	misfolded	Chaperone	0.147464798595809	135	182.831385185185	941.280940740741	0	0	1	1m3u-misfolded	HSP10-Chaperone
591	1m3u	CAJ1	misfolded	Chaperone	0.367242152445434	149	180.088308724832	131.471785234899	1	1	0	1m3u-misfolded	CAJ1-Chaperone
593	1m3u	DJP1	misfolded	Peroxisom-related	0.231917156391743	240	164.610016666667	145.240791666667	1	0	0	1m3u-misfolded	DJP1-Peroxisom-related
595	1m3u	HLJ1	misfolded	Chaperone	0.268855824923164	172	180.807081395349	41.463226744186	0	0	0	1m3u-misfolded	HLJ1-Chaperone
597	1m3u	JEM1	misfolded	Chaperone	0.104656261930869	156	177.564948717949	43.7191602564103	0	0	0	1m3u-misfolded	JEM1-Chaperone
601	1m3u	JJJ3	misfolded	Chaperone	0.428900878850586	192	169.511890625	46.795515625	1	1	0	1m3u-misfolded	JJJ3-Chaperone
602	1m3u	MDJ1	misfolded	Chaperone	0.108514391923366	191	172.053554973822	168.721680628272	0	0	1	1m3u-misfolded	MDJ1-Chaperone
604	1m3u	SCJ1	misfolded	Chaperone	0.0733763687147795	209	164.814244019139	127.280779904306	0	0	0	1m3u-misfolded	SCJ1-Chaperone
605	1m3u	SEC63	misfolded	Chaperone	0.0747486058746284	41	305.685829268293	108.558146341463	0	0	1	1m3u-misfolded	SEC63-Chaperone
606	1m3u	SIS1	misfolded	Chaperone	0.50670309947661	258	197.789581395349	651.984821705426	1	1	0	1m3u-misfolded	SIS1-Chaperone
607	1m3u	SWA2	misfolded		0.0810645756921295	206	172.369883495146	44.4336941747573	1	0	0	1m3u-misfolded	SWA2-
610	1m3u	YDJ1	misfolded	Chaperone	0.494101394842468	175	196.84176	1346.55371428571	1	0	0	1m3u-misfolded	YDJ1-Chaperone
611	1m3u	ZUO1	misfolded	Chaperone	0.0249752621774164	188	178.57545212766	727.984808510638	1	1	1	1m3u-misfolded	ZUO1-Chaperone
613	1m3u	KAR2	misfolded	Chaperone	0.0691294602258823	137	172.765145985401	1090.23113868613	0	0	0	1m3u-misfolded	KAR2-Chaperone
615	1m3u	SSA1	misfolded	Chaperone	0.353973935771588	138	183.134101449275	2697.2477826087	1	1	0	1m3u-misfolded	SSA1-Chaperone
616	1m3u	SSA2	misfolded	Chaperone	0.286609283179081	186	210.44802688172	7897.38117204301	1	0	1	1m3u-misfolded	SSA2-Chaperone
618	1m3u	SSA4	misfolded	Chaperone	0.393356105369159	204	162.398004901961	139.576818627451	1	1	0	1m3u-misfolded	SSA4-Chaperone
619	1m3u	SSB1	misfolded	Chaperone	0.046730461409105	146	190.8715	3078.31994520548	1	0	0	1m3u-misfolded	SSB1-Chaperone
620	1m3u	SSB2	misfolded	Chaperone	0.0279309127609475	167	196.910820359281	2309.83852694611	1	0	0	1m3u-misfolded	SSB2-Chaperone
622	1m3u	SSC2/SSQ1	misfolded	Chaperone	0.0948194575627469	221	178.748244343891	45.8935113122172	0	0	1	1m3u-misfolded	SSC2/SSQ1-Chaperone
624	1m3u	SSE1	misfolded	Chaperone	0.0487970797712365	111	197.471756756757	1550.21061261261	1	0	0	1m3u-misfolded	SSE1-Chaperone
625	1m3u	SSE2	misfolded	Chaperone	0.101108094119343	136	196.047044117647	78.6410882352941	1	0	0	1m3u-misfolded	SSE2-Chaperone
626	1m3u	SSZ1	misfolded	Chaperone	0.0345512339470708	85	243.028388235294	641.495623529412	1	0	0	1m3u-misfolded	SSZ1-Chaperone
627	1m3u	FES1	misfolded	Chaperone	0.149117750365855	157	177.845630573248	157.554662420382	1	0	0	1m3u-misfolded	FES1-Chaperone
628	1m3u	MGE1P	misfolded	Chaperone	0.110769824111618	231	167.31232034632	248.28212987013	0	0	1	1m3u-misfolded	MGE1P-Chaperone
629	1m3u	SIL1	misfolded	Chaperone	0.105080589407231	296	156.909462837838	81.041429054054	0	0	0	1m3u-misfolded	SIL1-Chaperone
630	1m3u	SNL1	misfolded	Structural	0.153658349262997	251	169.893553784861	57.3864501992032	0	0	1	1m3u-misfolded	SNL1-Structural
631	1m3u	HSC82	misfolded	Chaperone	0.407485349001241	252	198.8535	4387.03584920635	1	0	1	1m3u-misfolded	HSC82-Chaperone
632	1m3u	HSP82	misfolded	Chaperone	0.452629310876291	216	190.729157407407	2017.68406018519	1	0	0	1m3u-misfolded	HSP82-Chaperone
633	1m3u	AHA1	misfolded	Chaperone	0.0518398097179575	186	183.58102688172	155.377870967742	1	0	0	1m3u-misfolded	AHA1-Chaperone
634	1m3u	CDC37	misfolded	Chaperone	0.0476779049125113	270	178.010007407407	174.090048148148	1	0	0	1m3u-misfolded	CDC37-Chaperone
635	1m3u	CNS1	misfolded	Chaperone	0.0451888962524617	169	184.045846153846	87.6949230769231	1	0	0	1m3u-misfolded	CNS1-Chaperone
636	1m3u	CPR6	misfolded	Chaperone	0.0346268205027172	125	201.009752	406.919816	1	0	0	1m3u-misfolded	CPR6-Chaperone
638	1m3u	HCH1	misfolded	Chaperone	0.300929842842771	138	194.542347826087	435.016623188406	1	1	0	1m3u-misfolded	HCH1-Chaperone
640	1m3u	PPT1	misfolded	Chaperone	0.14030655109743	279	174.615835125448	102.593817204301	1	1	0	1m3u-misfolded	PPT1-Chaperone
641	1m3u	SBA1	misfolded	Chaperone	0.439858177802387	276	164.965362318841	468.644956521739	1	1	0	1m3u-misfolded	SBA1-Chaperone
642	1m3u	STI1	misfolded	Chaperone	0.106070553879253	250	189.788676	1072.35994	1	0	0	1m3u-misfolded	STI1-Chaperone
645	1m3u	GIM2/PAC10	misfolded	Chaperone	0.089627759200465	298	190.818080536913	116.547506711409	1	0	0	1m3u-misfolded	GIM2/PAC10-Chaperone
646	1m3u	GIM3	misfolded	Chaperone	0.0272536695731023	258	195.872937984496	172.591670542636	1	0	0	1m3u-misfolded	GIM3-Chaperone
650	1m3u	HSP12	misfolded	Chaperone	0.148277895302618	527	78.1222808349146	604.612176470588	1	1	0	1m3u-misfolded	HSP12-Chaperone
651	1m3u	HSP26	misfolded	Chaperone	0.10017695235401	186	185.322252688172	364.562435483871	1	1	1	1m3u-misfolded	HSP26-Chaperone
652	1m3u	HSP31	misfolded	Chaperone	0.211172317598445	437	148.372743707094	42.2211990846682	0	0	0	1m3u-misfolded	HSP31-Chaperone
655	1m3u	HSP42	misfolded	Chaperone	0.0591025669487715	296	177.146516891892	97.7256790540541	1	0	0	1m3u-misfolded	HSP42-Chaperone
657	1m3u	TSA1	misfolded	Fiber-forming	0.0338255600824232	344	197.373200581395	3031.7635872093	1	0	0	1m3u-misfolded	TSA1-Fiber-forming
658	1m3u	AIP1	misfolded	Structural	0.0436971735990581	403	196.961372208437	158.766553349876	1	1	0	1m3u-misfolded	AIP1-Structural
659	1m3u	SUP35	misfolded	Prion	0.0262336439355827	196	214.156255102041	358.169755102041	1	0	0	1m3u-misfolded	SUP35-Prion
660	1m3u	RNQ1	misfolded	Prion	0.0509239885396889	211	206.959246445498	42.9958056872038	1	0	0	1m3u-misfolded	RNQ1-Prion
661	1m3u	WHI3	misfolded	RNA-related	0.0764724096857808	46	110.784804347826	44.762847826087	1	0	0	1m3u-misfolded	WHI3-RNA-related
662	1m3u	DCP2	misfolded	RNA-related	0.0871167208275825	156	197.532730769231	57.7412115384615	1	1	0	1m3u-misfolded	DCP2-RNA-related
663	1m3u	ASN1	misfolded	Fiber-forming	0.0853740842528997	492	161.128682926829	1561.0993902439	1	0	0	1m3u-misfolded	ASN1-Fiber-forming
664	1m3u	GCN3	misfolded	Fiber-forming	0.0700327867416072	334	161.628616766467	76.4731347305389	1	0	0	1m3u-misfolded	GCN3-Fiber-forming
665	1m3u	PFK1	misfolded	Fiber-forming	0.0539249314917493	252	211.973892857143	1182.94436507937	1	0	0	1m3u-misfolded	PFK1-Fiber-forming
666	1m3u	GLT1	misfolded	Fiber-forming	0.0479054892591268	259	190.634540540541	102.470845559846	1	0	1	1m3u-misfolded	GLT1-Fiber-forming
667	1m3u	URA8	misfolded	Fiber-forming	0.0624917574989533	333	191.723705705706	508.709027027027	0	0	0	1m3u-misfolded	URA8-Fiber-forming
668	1m3u	GLN1	misfolded	Fiber-forming	0.0380972318792723	344	192.21386627907	688.48425872093	1	1	0	1m3u-misfolded	GLN1-Fiber-forming
669	1m3u	TUB1	misfolded	Structural	0.410515189075614	524	177.222776717557	169.512881679389	1	1	0	1m3u-misfolded	TUB1-Structural
670	1m3u	RPL17B	misfolded	Structural	0.0245546942377295	348	217.758224137931	772.060083333333	1	0	0	1m3u-misfolded	RPL17B-Structural
671	1m3u	mscarlet	misfolded	All	0.452115995460039	240	191.395916666667	2961.73276666667	1	0	0	1m3u-misfolded	mscarlet-All
673	1m3u	HSP104	half	Chaperone	0.293754567136932	31	65.5044193548387	594.001193548387	1	1	0	1m3u-half	HSP104-Chaperone
675	1m3u	MCX1	half	Chaperone	0.500771790393534	40	55.730975	43.19995	0	0	1	1m3u-half	MCX1-Chaperone
676	1m3u	RVB1	half	DNA-related	0.253825652859056	81	52.1560617283951	222.702790123457	0	1	0	1m3u-half	RVB1-DNA-related
677	1m3u	RVB2	half	DNA-related	0.228538873371555	49	65.6132857142857	196.362204081633	0	1	0	1m3u-half	RVB2-DNA-related
679	1m3u	TCP1	half	Chaperone	0.109350947722216	42	59.8100476190476	265.253904761905	0	0	0	1m3u-half	TCP1-Chaperone
680	1m3u	CCT2	half	Chaperone	0.144804516993935	21	74.4272857142857	40.1644285714286	1	0	0	1m3u-half	CCT2-Chaperone
681	1m3u	CCT3	half	Chaperone	0.15129230992411	30	79.1946	83.0658333333333	1	0	0	1m3u-half	CCT3-Chaperone
682	1m3u	CCT4	half	Chaperone	0.0746366574379748	31	53.4220322580645	154.324129032258	1	0	0	1m3u-half	CCT4-Chaperone
683	1m3u	CCT5	half	Chaperone	0.052505529565591	36	57.5704166666667	213.651666666667	1	0	0	1m3u-half	CCT5-Chaperone
685	1m3u	HSP10	half	Chaperone	0.579296551963529	248	66.6784314516129	1123.48747580645	0	0	1	1m3u-half	HSP10-Chaperone
687	1m3u	CAJ1	half	Chaperone	0.219403473678384	38	52.8964210526316	118.281421052632	1	1	0	1m3u-half	CAJ1-Chaperone
689	1m3u	DJP1	half	Peroxisom-related	0.238254023679005	50	56.10294	139.2352	1	0	0	1m3u-half	DJP1-Peroxisom-related
691	1m3u	HLJ1	half	Chaperone	0.232027267797393	27	68.573	57.9193703703704	0	0	0	1m3u-half	HLJ1-Chaperone
693	1m3u	JEM1	half	Chaperone	0.123624675336847	22	65.2603636363636	49.9073636363636	0	0	0	1m3u-half	JEM1-Chaperone
698	1m3u	MDJ1	half	Chaperone	0.526645378906034	67	52.447	162.242	0	0	1	1m3u-half	MDJ1-Chaperone
700	1m3u	SCJ1	half	Chaperone	0.13594870231169	73	52.1990136986301	118.372410958904	0	0	0	1m3u-half	SCJ1-Chaperone
702	1m3u	SIS1	half	Chaperone	0.334998140266758	24	51.684125	457.293333333333	1	1	0	1m3u-half	SIS1-Chaperone
703	1m3u	SWA2	half		0.0777860339986799	34	62.2238235294118	44.8690882352941	1	0	0	1m3u-half	SWA2-
704	1m3u	TIM14	half		0.662171386440524	127	73.2607637795276	262.084149606299	0	0	1	1m3u-half	TIM14-
711	1m3u	SSA1	half	Chaperone	0.156273871930911	31	59.691	2157.77725806452	1	1	0	1m3u-half	SSA1-Chaperone
712	1m3u	SSA2	half	Chaperone	0.216463293361216	44	51.4095909090909	6583.0475	1	0	1	1m3u-half	SSA2-Chaperone
714	1m3u	SSA4	half	Chaperone	0.220771391222006	86	56.1068837209302	118.188523255814	1	1	0	1m3u-half	SSA4-Chaperone
718	1m3u	SSC2/SSQ1	half	Chaperone	0.529638053349149	27	70.8524074074074	75.7171481481481	0	0	1	1m3u-half	SSC2/SSQ1-Chaperone
720	1m3u	SSE1	half	Chaperone	0.0693948553495818	60	75.0003333333333	1465.1527	1	0	0	1m3u-half	SSE1-Chaperone
721	1m3u	SSE2	half	Chaperone	0.152525846106173	22	52.9596818181818	69.8318181818182	1	0	0	1m3u-half	SSE2-Chaperone
722	1m3u	SSZ1	half	Chaperone	0.149038447074739	27	51.6142222222222	460.640185185185	1	0	0	1m3u-half	SSZ1-Chaperone
723	1m3u	FES1	half	Chaperone	0.1060795367137	63	50.3392222222222	128.007063492063	1	0	0	1m3u-half	FES1-Chaperone
724	1m3u	MGE1P	half	Chaperone	0.445281022787844	126	56.2208888888889	269.790317460317	0	0	1	1m3u-half	MGE1P-Chaperone
725	1m3u	SIL1	half	Chaperone	0.115798525267729	53	57.9881320754717	77.1799056603774	0	0	0	1m3u-half	SIL1-Chaperone
726	1m3u	SNL1	half	Structural	0.147683968678857	51	51.6913725490196	46.1763137254902	0	0	1	1m3u-half	SNL1-Structural
727	1m3u	HSC82	half	Chaperone	0.321102007765802	25	81.7408	4391.08856	1	0	1	1m3u-half	HSC82-Chaperone
728	1m3u	HSP82	half	Chaperone	0.261724474771963	25	75.78416	1843.59564	1	0	0	1m3u-half	HSP82-Chaperone
729	1m3u	AHA1	half	Chaperone	0.114008694245512	56	63.9512321428571	144.887232142857	1	0	0	1m3u-half	AHA1-Chaperone
730	1m3u	CDC37	half	Chaperone	0.0809908975326548	74	67.7379594594595	173.375527027027	1	0	0	1m3u-half	CDC37-Chaperone
731	1m3u	CNS1	half	Chaperone	0.0444851234767151	29	69.0168275862069	98.6373448275862	1	0	0	1m3u-half	CNS1-Chaperone
732	1m3u	CPR6	half	Chaperone	0.0677063520714032	21	73.421380952381	343.075761904762	1	0	0	1m3u-half	CPR6-Chaperone
734	1m3u	HCH1	half	Chaperone	0.22753511729116	34	53.4775588235294	339.439647058824	1	1	0	1m3u-half	HCH1-Chaperone
736	1m3u	PPT1	half	Chaperone	0.145244050520528	115	53.072747826087	96.6511652173913	1	1	0	1m3u-half	PPT1-Chaperone
737	1m3u	SBA1	half	Chaperone	0.313505767120799	93	48.6922258064516	386.301537634409	1	1	0	1m3u-half	SBA1-Chaperone
738	1m3u	STI1	half	Chaperone	0.141449976571784	65	57.4409692307692	1002.07747692308	1	0	0	1m3u-half	STI1-Chaperone
741	1m3u	GIM2/PAC10	half	Chaperone	0.121002266120729	79	72.0469746835443	134.905392405063	1	0	0	1m3u-half	GIM2/PAC10-Chaperone
742	1m3u	GIM3	half	Chaperone	0.0680835958991224	76	65.4796052631579	185.383078947368	1	0	0	1m3u-half	GIM3-Chaperone
746	1m3u	HSP12	half	Chaperone	0.11697765137106	182	42.5136098901099	499.442505494505	1	1	0	1m3u-half	HSP12-Chaperone
747	1m3u	HSP26	half	Chaperone	0.103881421780175	68	47.8624264705882	278.158455882353	1	1	1	1m3u-half	HSP26-Chaperone
751	1m3u	HSP42	half	Chaperone	0.125243125123246	78	57.4871538461538	94.2644615384615	1	0	0	1m3u-half	HSP42-Chaperone
753	1m3u	TSA1	half	Fiber-forming	0.0757827052910166	57	73.3674210526316	2734.20342105263	1	0	0	1m3u-half	TSA1-Fiber-forming
754	1m3u	AIP1	half	Structural	0.0775650869606355	57	72.4245438596491	186.390122807018	1	1	0	1m3u-half	AIP1-Structural
755	1m3u	SUP35	half	Prion	0.0433115742811063	67	69.8581492537313	380.922402985075	1	0	0	1m3u-half	SUP35-Prion
756	1m3u	RNQ1	half	Prion	0.137279161951824	29	74.2816206896552	51.5383103448276	1	0	0	1m3u-half	RNQ1-Prion
757	1m3u	WHI3	half	RNA-related	0.124925215086298	50	46.12296	43.60114	1	0	0	1m3u-half	WHI3-RNA-related
758	1m3u	DCP2	half	RNA-related	0.171396342586443	98	50.4581428571429	52.4801428571429	1	1	0	1m3u-half	DCP2-RNA-related
759	1m3u	ASN1	half	Fiber-forming	0.177559954526635	114	40.5992894736842	1210.69100877193	1	0	0	1m3u-half	ASN1-Fiber-forming
760	1m3u	GCN3	half	Fiber-forming	0.180160018360726	110	42.5250818181818	63.239	1	0	0	1m3u-half	GCN3-Fiber-forming
761	1m3u	PFK1	half	Fiber-forming	0.176654486597977	48	61.5900625	1064.80389583333	1	0	0	1m3u-half	PFK1-Fiber-forming
762	1m3u	GLT1	half	Fiber-forming	0.0987507874886431	117	52.5053247863248	94.301641025641	1	0	1	1m3u-half	GLT1-Fiber-forming
763	1m3u	URA8	half	Fiber-forming	0.138701627550948	120	55.4128166666667	439.695341666667	0	0	0	1m3u-half	URA8-Fiber-forming
764	1m3u	GLN1	half	Fiber-forming	0.0823025228141015	36	75.9760555555556	667.622611111111	1	1	0	1m3u-half	GLN1-Fiber-forming
765	1m3u	TUB1	half	Structural	0.191673644208916	123	57.3044959349593	190.396243902439	1	1	0	1m3u-half	TUB1-Structural
766	1m3u	RPL17B	half	Structural	0.039741901186007	58	79.2449310344828	815.476224137931	1	0	0	1m3u-half	RPL17B-Structural
865	2cg4	HSP104	fiber	Chaperone	0.248102444133486	71	546.971098591549	1025.30074647887	1	1	0	2cg4-fiber	HSP104-Chaperone
866	2cg4	HSP78	fiber	Chaperone	0.11032643497036	47	512.418765957447	273.424936170213	0	0	1	2cg4-fiber	HSP78-Chaperone
867	2cg4	MCX1	fiber	Chaperone	0.0972321689710904	64	533.2224375	43.670484375	0	0	1	2cg4-fiber	MCX1-Chaperone
868	2cg4	RVB1	fiber	DNA-related	0.229484697819429	76	507.121302631579	340.3975	0	1	0	2cg4-fiber	RVB1-DNA-related
869	2cg4	RVB2	fiber	DNA-related	0.262019154728382	99	501.387484848485	253.222888888889	0	1	0	2cg4-fiber	RVB2-DNA-related
871	2cg4	TCP1	fiber	Chaperone	0.200396021107892	99	522.018575757576	329.90297979798	0	0	0	2cg4-fiber	TCP1-Chaperone
873	2cg4	CCT3	fiber	Chaperone	0.0466804104489372	113	472.063238938053	64.5129292035398	1	0	0	2cg4-fiber	CCT3-Chaperone
875	2cg4	CCT5	fiber	Chaperone	0.132563890064333	60	525.039483333333	275.907433333333	1	0	0	2cg4-fiber	CCT5-Chaperone
877	2cg4	HSP10	fiber	Chaperone	0.228062240682296	68	481.340647058824	1115.13760294118	0	0	1	2cg4-fiber	HSP10-Chaperone
879	2cg4	CAJ1	fiber	Chaperone	0.210698740886272	138	520.89202173913	162.634688405797	1	1	0	2cg4-fiber	CAJ1-Chaperone
881	2cg4	DJP1	fiber	Peroxisom-related	0.182384550995189	143	471.623671328671	173.585286713287	1	0	0	2cg4-fiber	DJP1-Peroxisom-related
883	2cg4	HLJ1	fiber	Chaperone	0.154752960246588	99	516.139939393939	40.0930101010101	0	0	0	2cg4-fiber	HLJ1-Chaperone
885	2cg4	JEM1	fiber	Chaperone	0.100596503448005	107	485.529962616822	48.8762242990654	0	0	0	2cg4-fiber	JEM1-Chaperone
889	2cg4	JJJ3	fiber	Chaperone	0.21058786103355	29	469.531068965517	49.0188275862069	1	1	0	2cg4-fiber	JJJ3-Chaperone
890	2cg4	MDJ1	fiber	Chaperone	0.111126050579428	52	474.283596153846	196.107653846154	0	0	1	2cg4-fiber	MDJ1-Chaperone
892	2cg4	SCJ1	fiber	Chaperone	0.0743780219056674	104	520.301201923077	162.468538461538	0	0	0	2cg4-fiber	SCJ1-Chaperone
894	2cg4	SIS1	fiber	Chaperone	0.261847913095079	90	483.179644444444	737.522711111111	1	1	0	2cg4-fiber	SIS1-Chaperone
895	2cg4	SWA2	fiber		0.111442845847826	110	519.327472727273	54.3641636363636	1	0	0	2cg4-fiber	SWA2-
898	2cg4	YDJ1	fiber	Chaperone	0.258267833998276	130	507.318761538462	1532.5035	1	0	0	2cg4-fiber	YDJ1-Chaperone
899	2cg4	ZUO1	fiber	Chaperone	0.134165124286395	137	472.718518248175	777.331306569343	1	1	1	2cg4-fiber	ZUO1-Chaperone
901	2cg4	KAR2	fiber	Chaperone	0.0753465190414708	38	468.779947368421	1219.29136842105	0	0	0	2cg4-fiber	KAR2-Chaperone
903	2cg4	SSA1	fiber	Chaperone	0.263947814746563	103	544.231902912621	4085.79878640777	1	1	0	2cg4-fiber	SSA1-Chaperone
904	2cg4	SSA2	fiber	Chaperone	0.248079920676761	89	553.524808988764	10096.6526629213	1	0	1	2cg4-fiber	SSA2-Chaperone
906	2cg4	SSA4	fiber	Chaperone	0.243986314633368	170	507.273682352941	188.282388235294	1	1	0	2cg4-fiber	SSA4-Chaperone
907	2cg4	SSB1	fiber	Chaperone	0.139198817348037	110	526.073945454545	3287.17670909091	1	0	0	2cg4-fiber	SSB1-Chaperone
908	2cg4	SSB2	fiber	Chaperone	0.155386990153206	113	508.335778761062	2471.53113274336	1	0	0	2cg4-fiber	SSB2-Chaperone
910	2cg4	SSC2/SSQ1	fiber	Chaperone	0.112813159869866	127	480.471771653543	50.5837086614173	0	0	1	2cg4-fiber	SSC2/SSQ1-Chaperone
912	2cg4	SSE1	fiber	Chaperone	0.16215127350137	88	450.344579545455	1516.01564772727	1	0	0	2cg4-fiber	SSE1-Chaperone
913	2cg4	SSE2	fiber	Chaperone	0.141086758978301	89	486.695213483146	113.712797752809	1	0	0	2cg4-fiber	SSE2-Chaperone
914	2cg4	SSZ1	fiber	Chaperone	0.130582714192402	68	531.252617647059	660.230882352941	1	0	0	2cg4-fiber	SSZ1-Chaperone
915	2cg4	FES1	fiber	Chaperone	0.209931000521958	138	508.940920289855	226.462673913043	1	0	0	2cg4-fiber	FES1-Chaperone
916	2cg4	MGE1P	fiber	Chaperone	0.136643407176547	93	469.324064516129	288.63835483871	0	0	1	2cg4-fiber	MGE1P-Chaperone
917	2cg4	SIL1	fiber	Chaperone	0.0591092361322883	80	486.796725	85.4056875	0	0	0	2cg4-fiber	SIL1-Chaperone
918	2cg4	SNL1	fiber	Structural	0.0958122234791242	113	509.333309734513	56.1881150442478	0	0	1	2cg4-fiber	SNL1-Structural
919	2cg4	HSC82	fiber	Chaperone	0.254628877203587	162	540.37812345679	5067.05445679012	1	0	1	2cg4-fiber	HSC82-Chaperone
920	2cg4	HSP82	fiber	Chaperone	0.269282120504353	110	506.988363636364	2379.38851818182	1	0	0	2cg4-fiber	HSP82-Chaperone
921	2cg4	AHA1	fiber	Chaperone	0.134125981574925	167	540.603754491018	169.924425149701	1	0	0	2cg4-fiber	AHA1-Chaperone
922	2cg4	CDC37	fiber	Chaperone	0.141840256114294	106	464.219773584906	181.565801886792	1	0	0	2cg4-fiber	CDC37-Chaperone
923	2cg4	CNS1	fiber	Chaperone	0.141970393528058	141	509.560865248227	99.3074680851064	1	0	0	2cg4-fiber	CNS1-Chaperone
924	2cg4	CPR6	fiber	Chaperone	0.178080970000568	158	412.077867088608	402.476892405063	1	0	0	2cg4-fiber	CPR6-Chaperone
926	2cg4	HCH1	fiber	Chaperone	0.260798621136103	93	496.769892473118	536.550419354839	1	1	0	2cg4-fiber	HCH1-Chaperone
928	2cg4	PPT1	fiber	Chaperone	0.170944195179586	66	452.910378787879	102.377818181818	1	1	0	2cg4-fiber	PPT1-Chaperone
929	2cg4	SBA1	fiber	Chaperone	0.259255629996022	113	486.410017699115	574.692159292035	1	1	0	2cg4-fiber	SBA1-Chaperone
930	2cg4	STI1	fiber	Chaperone	0.204931653352068	161	489.50101863354	1328.62173291925	1	0	0	2cg4-fiber	STI1-Chaperone
931	2cg4	TAH1	fiber	Chaperone	0.180797986366408	158	485.302658227848	45.8063164556962	1	1	0	2cg4-fiber	TAH1-Chaperone
933	2cg4	GIM2/PAC10	fiber	Chaperone	0.182028926086068	106	485.085056603774	111.627245283019	1	0	0	2cg4-fiber	GIM2/PAC10-Chaperone
934	2cg4	GIM3	fiber	Chaperone	0.131922810059152	129	512.16384496124	193.523992248062	1	0	0	2cg4-fiber	GIM3-Chaperone
938	2cg4	HSP12	fiber	Chaperone	0.22128168825762	200	451.270785	929.49954	1	1	0	2cg4-fiber	HSP12-Chaperone
939	2cg4	HSP26	fiber	Chaperone	0.116348490062751	125	459.773744	541.668888	1	1	1	2cg4-fiber	HSP26-Chaperone
940	2cg4	HSP31	fiber	Chaperone	0.203856052233981	152	470.980269736842	73.138625	0	0	0	2cg4-fiber	HSP31-Chaperone
943	2cg4	HSP42	fiber	Chaperone	0.118685804901418	138	498.668355072464	188.994355072464	1	0	0	2cg4-fiber	HSP42-Chaperone
945	2cg4	TSA1	fiber	Fiber-forming	0.1497638576407	152	485.567486842105	3421.74801973684	1	0	0	2cg4-fiber	TSA1-Fiber-forming
946	2cg4	AIP1	fiber	Structural	0.11354387912539	151	467.132589403973	178.272152317881	1	1	0	2cg4-fiber	AIP1-Structural
947	2cg4	SUP35	fiber	Prion	0.0998592153361257	152	473.809789473684	192.932809210526	1	0	0	2cg4-fiber	SUP35-Prion
948	2cg4	RNQ1	fiber	Prion	0.126319075151957	166	433.847897590361	43.3910361445783	1	0	0	2cg4-fiber	RNQ1-Prion
949	2cg4	WHI3	fiber	RNA-related	0.113404104986941	49	365.148551020408	43.7342857142857	1	0	0	2cg4-fiber	WHI3-RNA-related
950	2cg4	DCP2	fiber	RNA-related	0.116537286777981	86	459.563697674419	58.4411511627907	1	1	0	2cg4-fiber	DCP2-RNA-related
951	2cg4	ASN1	fiber	Fiber-forming	0.136655676673305	118	485.228008474576	1886.11728813559	1	0	0	2cg4-fiber	ASN1-Fiber-forming
952	2cg4	GCN3	fiber	Fiber-forming	0.110343433140041	95	469.416063157895	84.6635157894737	1	0	0	2cg4-fiber	GCN3-Fiber-forming
953	2cg4	PFK1	fiber	Fiber-forming	0.148332909344763	90	448.737366666667	1214.15708888889	1	0	0	2cg4-fiber	PFK1-Fiber-forming
954	2cg4	GLT1	fiber	Fiber-forming	0.0906239892115102	104	468.071769230769	105.087375	1	0	1	2cg4-fiber	GLT1-Fiber-forming
955	2cg4	URA8	fiber	Fiber-forming	0.129157012590247	144	465.302791666667	524.069381944444	0	0	0	2cg4-fiber	URA8-Fiber-forming
956	2cg4	GLN1	fiber	Fiber-forming	0.119387216706588	95	459.979010526316	665.696652631579	1	1	0	2cg4-fiber	GLN1-Fiber-forming
957	2cg4	TUB1	fiber	Structural	0.337371199872597	135	435.736585185185	146.637496296296	1	1	0	2cg4-fiber	TUB1-Structural
958	2cg4	RPL17B	fiber	Structural	0.139822915147863	187	483.256395721925	761.470005347594	1	0	0	2cg4-fiber	RPL17B-Structural
959	2cg4	mscarlet	fiber	All	0.29439905365055	112	453.159651785714	3241.2896875	1	0	0	2cg4-fiber	mscarlet-All
961	2cg4	HSP104	misfolded	Chaperone	0.151223744459804	204	46.5391176470588	719.997700980392	1	1	0	2cg4-misfolded	HSP104-Chaperone
962	2cg4	HSP78	misfolded	Chaperone	0.591417779990426	306	45.718385620915	257.866274509804	0	0	1	2cg4-misfolded	HSP78-Chaperone
964	2cg4	RVB1	misfolded	DNA-related	0.106026432919699	184	43.3164782608696	260.15814673913	0	1	0	2cg4-misfolded	RVB1-DNA-related
965	2cg4	RVB2	misfolded	DNA-related	0.105429997250454	199	44.5657788944724	205.778306532663	0	1	0	2cg4-misfolded	RVB2-DNA-related
967	2cg4	TCP1	misfolded	Chaperone	0.0759890740389444	190	46.1411210526316	287.300478947368	0	0	0	2cg4-misfolded	TCP1-Chaperone
969	2cg4	CCT3	misfolded	Chaperone	0.0755611105652339	221	44.8259230769231	57.5153846153846	1	0	0	2cg4-misfolded	CCT3-Chaperone
970	2cg4	CCT4	misfolded	Chaperone	0.0658654397252712	74	46.1628108108108	168.829743243243	1	0	0	2cg4-misfolded	CCT4-Chaperone
971	2cg4	CCT5	misfolded	Chaperone	0.0635450330440828	287	42.9410522648084	244.354045296167	1	0	0	2cg4-misfolded	CCT5-Chaperone
973	2cg4	HSP10	misfolded	Chaperone	0.549885007279825	292	45.8854691780822	1107.01736986301	0	0	1	2cg4-misfolded	HSP10-Chaperone
975	2cg4	CAJ1	misfolded	Chaperone	0.0782192936528051	137	40.5898540145985	127.323204379562	1	1	0	2cg4-misfolded	CAJ1-Chaperone
977	2cg4	DJP1	misfolded	Peroxisom-related	0.175469122921763	244	43.9601639344262	149.328040983607	1	0	0	2cg4-misfolded	DJP1-Peroxisom-related
981	2cg4	JEM1	misfolded	Chaperone	0.155033837768399	184	47.3669239130435	47.3108315217391	0	0	0	2cg4-misfolded	JEM1-Chaperone
985	2cg4	JJJ3	misfolded	Chaperone	0.103883365604821	111	41.1450900900901	43.4759099099099	1	1	0	2cg4-misfolded	JJJ3-Chaperone
986	2cg4	MDJ1	misfolded	Chaperone	0.615957985610278	336	44.3962648809524	221.570860119048	0	0	1	2cg4-misfolded	MDJ1-Chaperone
988	2cg4	SCJ1	misfolded	Chaperone	0.0953948095696177	156	41.8387307692308	136.704358974359	0	0	0	2cg4-misfolded	SCJ1-Chaperone
990	2cg4	SIS1	misfolded	Chaperone	0.15117752306439	217	44.3210460829493	622.60764516129	1	1	0	2cg4-misfolded	SIS1-Chaperone
991	2cg4	SWA2	misfolded		0.116549921532508	245	44.5101918367347	48.0519836734694	1	0	0	2cg4-misfolded	SWA2-
992	2cg4	TIM14	misfolded		0.718966992905718	95	60.4999157894737	259.028873684211	0	0	1	2cg4-misfolded	TIM14-
994	2cg4	YDJ1	misfolded	Chaperone	0.091656431993026	192	48.1755885416667	1280.80455729167	1	0	0	2cg4-misfolded	YDJ1-Chaperone
995	2cg4	ZUO1	misfolded	Chaperone	0.0519482861114624	192	46.6940052083333	734.865401041667	1	1	1	2cg4-misfolded	ZUO1-Chaperone
997	2cg4	KAR2	misfolded	Chaperone	0.10688534785675	116	47.0530431034483	1193.79065517241	0	0	0	2cg4-misfolded	KAR2-Chaperone
999	2cg4	SSA1	misfolded	Chaperone	0.171042583535239	98	44.6330918367347	2776.32008163265	1	1	0	2cg4-misfolded	SSA1-Chaperone
1000	2cg4	SSA2	misfolded	Chaperone	0.245283126409645	73	54.8867808219178	8008.62587671233	1	0	1	2cg4-misfolded	SSA2-Chaperone
1002	2cg4	SSA4	misfolded	Chaperone	0.126641672327766	413	48.3341767554479	172.982556900726	1	1	0	2cg4-misfolded	SSA4-Chaperone
1003	2cg4	SSB1	misfolded	Chaperone	0.0788023796548176	140	55.1336857142857	2990.30020714286	1	0	0	2cg4-misfolded	SSB1-Chaperone
1004	2cg4	SSB2	misfolded	Chaperone	0.0920353358267417	140	58.5839142857143	2247.78077857143	1	0	0	2cg4-misfolded	SSB2-Chaperone
1006	2cg4	SSC2/SSQ1	misfolded	Chaperone	0.651020216298614	207	43.9964927536232	50.934922705314	0	0	1	2cg4-misfolded	SSC2/SSQ1-Chaperone
1008	2cg4	SSE1	misfolded	Chaperone	0.0896122716909964	113	51.9676814159292	1547.94208849558	1	0	0	2cg4-misfolded	SSE1-Chaperone
1009	2cg4	SSE2	misfolded	Chaperone	0.0897939600511384	129	45.0299069767442	97.5668527131783	1	0	0	2cg4-misfolded	SSE2-Chaperone
1010	2cg4	SSZ1	misfolded	Chaperone	0.0955732128752969	90	46.6305	576.051933333333	1	0	0	2cg4-misfolded	SSZ1-Chaperone
1013	2cg4	SIL1	misfolded	Chaperone	0.134749348497975	235	41.9985914893617	89.803370212766	0	0	0	2cg4-misfolded	SIL1-Chaperone
1014	2cg4	SNL1	misfolded	Structural	0.111449473036479	298	42.6278993288591	53.7396140939597	0	0	1	2cg4-misfolded	SNL1-Structural
1015	2cg4	HSC82	misfolded	Chaperone	0.14794815355374	111	63.0657837837838	4474.4952972973	1	0	1	2cg4-misfolded	HSC82-Chaperone
1016	2cg4	HSP82	misfolded	Chaperone	0.0874250242535598	100	51.79413	1970.70521	1	0	0	2cg4-misfolded	HSP82-Chaperone
1017	2cg4	AHA1	misfolded	Chaperone	0.135434912038551	265	43.6417283018868	147.196822641509	1	0	0	2cg4-misfolded	AHA1-Chaperone
1018	2cg4	CDC37	misfolded	Chaperone	0.0905636978871204	273	42.6343296703297	174.579263736264	1	0	0	2cg4-misfolded	CDC37-Chaperone
1019	2cg4	CNS1	misfolded	Chaperone	0.0913066545548057	266	44.967022556391	91.7959398496241	1	0	0	2cg4-misfolded	CNS1-Chaperone
1020	2cg4	CPR6	misfolded	Chaperone	0.0667149303691467	114	42.7030614035088	412.30901754386	1	0	0	2cg4-misfolded	CPR6-Chaperone
1022	2cg4	HCH1	misfolded	Chaperone	0.0996363321068166	219	43.3258447488584	469.024146118721	1	1	0	2cg4-misfolded	HCH1-Chaperone
1025	2cg4	SBA1	misfolded	Chaperone	0.152671752667951	218	40.2930321100917	471.817252293578	1	1	0	2cg4-misfolded	SBA1-Chaperone
1026	2cg4	STI1	misfolded	Chaperone	0.100893391174061	182	45.1728956043956	1083.84442857143	1	0	0	2cg4-misfolded	STI1-Chaperone
1027	2cg4	TAH1	misfolded	Chaperone	0.113815506557168	242	43.4256859504132	42.0642768595041	1	1	0	2cg4-misfolded	TAH1-Chaperone
1029	2cg4	GIM2/PAC10	misfolded	Chaperone	0.0753778577060645	197	42.048730964467	103.226355329949	1	0	0	2cg4-misfolded	GIM2/PAC10-Chaperone
1030	2cg4	GIM3	misfolded	Chaperone	0.0719864909895532	162	42.9478950617284	167.184222222222	1	0	0	2cg4-misfolded	GIM3-Chaperone
1035	2cg4	HSP26	misfolded	Chaperone	0.102857465699465	230	42.6491826086957	497.495369565217	1	1	1	2cg4-misfolded	HSP26-Chaperone
1036	2cg4	HSP31	misfolded	Chaperone	0.099844035593014	218	41.0848853211009	60.631880733945	0	0	0	2cg4-misfolded	HSP31-Chaperone
1039	2cg4	HSP42	misfolded	Chaperone	0.102013816766628	176	42.83	123.995306818182	1	0	0	2cg4-misfolded	HSP42-Chaperone
1041	2cg4	TSA1	misfolded	Fiber-forming	0.0813722645723659	119	55.0619243697479	2956.62064705882	1	0	0	2cg4-misfolded	TSA1-Fiber-forming
1042	2cg4	AIP1	misfolded	Structural	0.109134247902001	279	44.0543655913978	171.013329749104	1	1	0	2cg4-misfolded	AIP1-Structural
1043	2cg4	SUP35	misfolded	Prion	0.0738697254404424	149	42.5399194630873	251.549248322148	1	0	0	2cg4-misfolded	SUP35-Prion
1044	2cg4	RNQ1	misfolded	Prion	0.112961499145812	249	42.8914457831325	43.2113253012048	1	0	0	2cg4-misfolded	RNQ1-Prion
1047	2cg4	ASN1	misfolded	Fiber-forming	0.0986324437831015	241	47.0189543568465	1577.68682987552	1	0	0	2cg4-misfolded	ASN1-Fiber-forming
1048	2cg4	GCN3	misfolded	Fiber-forming	0.089966446853649	390	40.7193717948718	78.5945256410256	1	0	0	2cg4-misfolded	GCN3-Fiber-forming
1049	2cg4	PFK1	misfolded	Fiber-forming	0.0853701987220308	127	48.3582047244094	1180.00560629921	1	0	0	2cg4-misfolded	PFK1-Fiber-forming
1050	2cg4	GLT1	misfolded	Fiber-forming	0.0901795326184766	213	41.1753145539906	94.8288638497653	1	0	1	2cg4-misfolded	GLT1-Fiber-forming
1051	2cg4	URA8	misfolded	Fiber-forming	0.0761757013398456	251	44.8772828685259	475.436784860558	0	0	0	2cg4-misfolded	URA8-Fiber-forming
1052	2cg4	GLN1	misfolded	Fiber-forming	0.0699776063528755	172	44.6364825581395	639.648023255814	1	1	0	2cg4-misfolded	GLN1-Fiber-forming
1053	2cg4	TUB1	misfolded	Structural	0.127104443017939	240	43.8797083333333	132.0057	1	1	0	2cg4-misfolded	TUB1-Structural
1054	2cg4	RPL17B	misfolded	Structural	0.0902841116725846	118	44.7364745762712	695.398211864407	1	0	0	2cg4-misfolded	RPL17B-Structural
1055	2cg4	mscarlet	misfolded	All	0.0900847072458778	58	46.8836896551724	2827.47248275862	1	0	0	2cg4-misfolded	mscarlet-All
1057	2cg4	HSP104	half	Chaperone	0.0826259411409854	252	40.4375515873016	676.680448412698	1	1	0	2cg4-half	HSP104-Chaperone
1060	2cg4	RVB1	half	DNA-related	0.0684535911263994	428	40.3577827102804	250.618018691589	0	1	0	2cg4-half	RVB1-DNA-related
1061	2cg4	RVB2	half	DNA-related	0.058067756152974	319	40.5414388714734	203.755373040752	0	1	0	2cg4-half	RVB2-DNA-related
1063	2cg4	TCP1	half	Chaperone	0.0708058575169863	291	40.753529209622	278.766869415808	0	0	0	2cg4-half	TCP1-Chaperone
1065	2cg4	CCT3	half	Chaperone	0.0735697886427558	229	40.9099344978166	58.5131004366812	1	0	0	2cg4-half	CCT3-Chaperone
1066	2cg4	CCT4	half	Chaperone	0.0636978253178235	83	42.9244337349398	166.018361445783	1	0	0	2cg4-half	CCT4-Chaperone
1069	2cg4	HSP10	half	Chaperone	0.637719922316959	504	44.6863273809524	1181.01718452381	0	0	1	2cg4-half	HSP10-Chaperone
1086	2cg4	SIS1	half	Chaperone	0.0718689105636688	184	40.3000217391304	637.573614130435	1	1	0	2cg4-half	SIS1-Chaperone
1088	2cg4	TIM14	half		0.710414046710292	131	59.0548473282443	267.616854961832	0	0	1	2cg4-half	TIM14-
1090	2cg4	YDJ1	half	Chaperone	0.0622711983165657	202	41.4161930693069	1301.59699504951	1	0	0	2cg4-half	YDJ1-Chaperone
1091	2cg4	ZUO1	half	Chaperone	0.0667585540037677	230	40.127647826087	730.331295652174	1	1	1	2cg4-half	ZUO1-Chaperone
1095	2cg4	SSA1	half	Chaperone	0.115761047929572	102	41.5888921568627	2716.28251960784	1	1	0	2cg4-half	SSA1-Chaperone
1096	2cg4	SSA2	half	Chaperone	0.205982889341739	36	45.8910277777778	7510.90169444444	1	0	1	2cg4-half	SSA2-Chaperone
1099	2cg4	SSB1	half	Chaperone	0.0931935686788945	127	50.9377559055118	3056.09034645669	1	0	0	2cg4-half	SSB1-Chaperone
1100	2cg4	SSB2	half	Chaperone	0.103057214522953	149	46.6757248322148	2155.27406040268	1	0	0	2cg4-half	SSB2-Chaperone
1104	2cg4	SSE1	half	Chaperone	0.0711076178926807	120	44.092325	1466.055875	1	0	0	2cg4-half	SSE1-Chaperone
1106	2cg4	SSZ1	half	Chaperone	0.0934259722850625	76	42.2628289473684	584.112697368421	1	0	0	2cg4-half	SSZ1-Chaperone
1111	2cg4	HSC82	half	Chaperone	0.0860775128985817	120	53.8062666666667	4122.48129166667	1	0	1	2cg4-half	HSC82-Chaperone
1112	2cg4	HSP82	half	Chaperone	0.0733559493292892	131	44.3423816793893	1992.58280916031	1	0	0	2cg4-half	HSP82-Chaperone
1137	2cg4	TSA1	half	Fiber-forming	0.0839958802790512	167	46.119119760479	2765.16531137725	1	0	0	2cg4-half	TSA1-Fiber-forming
1143	2cg4	ASN1	half	Fiber-forming	0.0979653834137476	197	40.7087208121827	1518.96152791878	1	0	0	2cg4-half	ASN1-Fiber-forming
1145	2cg4	PFK1	half	Fiber-forming	0.0742960475261447	241	42.5081078838174	1132.00556846473	1	0	0	2cg4-half	PFK1-Fiber-forming
1150	2cg4	RPL17B	half	Structural	0.101377442823973	176	40.0583125	679.275761363636	1	0	0	2cg4-half	RPL17B-Structural
1151	2cg4	mscarlet	half	All	0.0806984400042464	72	48.5573194444444	2833.67858333333	1	0	0	2cg4-half	mscarlet-All
1249	2vyc	HSP104	fiber	Chaperone	0.368198177901317	242	797.423367768595	609.509723140496	1	1	0	2vyc-fiber	HSP104-Chaperone
1250	2vyc	HSP78	fiber	Chaperone	0.064443453589241	183	703.636431693989	196.707846994536	0	0	1	2vyc-fiber	HSP78-Chaperone
1252	2vyc	RVB1	fiber	DNA-related	0.439674276056472	391	765.21878516624	276.480071611253	0	1	0	2vyc-fiber	RVB1-DNA-related
1253	2vyc	RVB2	fiber	DNA-related	0.43099390748029	337	725.357848664688	197.770005934718	0	1	0	2vyc-fiber	RVB2-DNA-related
1255	2vyc	TCP1	fiber	Chaperone	0.113137506797281	425	687.856696470588	260.515557647059	0	0	0	2vyc-fiber	TCP1-Chaperone
1257	2vyc	CCT3	fiber	Chaperone	0.109222543440312	606	886.351349834983	53.7204372937294	1	0	0	2vyc-fiber	CCT3-Chaperone
1258	2vyc	CCT4	fiber	Chaperone	0.1217698488178	68	484.381147058824	180.6415	1	0	0	2vyc-fiber	CCT4-Chaperone
1259	2vyc	CCT5	fiber	Chaperone	0.102995817489674	206	661.631859223301	214.374640776699	1	0	0	2vyc-fiber	CCT5-Chaperone
1261	2vyc	HSP10	fiber	Chaperone	0.075421441161515	122	760.416581967213	894.101131147541	0	0	1	2vyc-fiber	HSP10-Chaperone
1263	2vyc	CAJ1	fiber	Chaperone	0.428824763818499	228	805.846969298246	138.881469298246	1	1	0	2vyc-fiber	CAJ1-Chaperone
1265	2vyc	DJP1	fiber	Peroxisom-related	0.170786875109197	482	812.731798755187	148.735883817427	1	0	0	2vyc-fiber	DJP1-Peroxisom-related
1269	2vyc	JEM1	fiber	Chaperone	0.146476464402129	363	834.899107438016	40.8919531680441	0	0	0	2vyc-fiber	JEM1-Chaperone
1273	2vyc	JJJ3	fiber	Chaperone	0.468819473572106	160	848.89174375	46.52884375	1	1	0	2vyc-fiber	JJJ3-Chaperone
1274	2vyc	MDJ1	fiber	Chaperone	0.065629985612476	173	892.000971098266	162.607728323699	0	0	1	2vyc-fiber	MDJ1-Chaperone
1276	2vyc	SCJ1	fiber	Chaperone	0.082436794129486	252	749.628396825397	129.403353174603	0	0	0	2vyc-fiber	SCJ1-Chaperone
1277	2vyc	SEC63	fiber	Chaperone	0.1084742297122	41	763.92312195122	110.506414634146	0	0	1	2vyc-fiber	SEC63-Chaperone
1278	2vyc	SIS1	fiber	Chaperone	0.410618422198277	352	914.567886363636	580.040332386364	1	1	0	2vyc-fiber	SIS1-Chaperone
1279	2vyc	SWA2	fiber		0.156537973616828	414	973.432306763285	49.8597971014493	1	0	0	2vyc-fiber	SWA2-
1280	2vyc	TIM14	fiber		0.089620027878793	66	894.259363636364	188.3025	0	0	1	2vyc-fiber	TIM14-
1282	2vyc	YDJ1	fiber	Chaperone	0.40574158043641	370	820.142627027027	1239.91000810811	1	0	0	2vyc-fiber	YDJ1-Chaperone
1283	2vyc	ZUO1	fiber	Chaperone	0.070307532603088	482	883.741437759336	707.032197095436	1	1	1	2vyc-fiber	ZUO1-Chaperone
1285	2vyc	KAR2	fiber	Chaperone	0.076123079779414	228	860.614587719298	1074.58425877193	0	0	0	2vyc-fiber	KAR2-Chaperone
1287	2vyc	SSA1	fiber	Chaperone	0.260207619511011	267	1125.83713857678	2553.07054307116	1	1	0	2vyc-fiber	SSA1-Chaperone
1288	2vyc	SSA2	fiber	Chaperone	0.203073233847103	279	1149.19893548387	8206.75913261649	1	0	1	2vyc-fiber	SSA2-Chaperone
1290	2vyc	SSA4	fiber	Chaperone	0.379212872241357	427	933.712456674473	134.028070257611	1	1	0	2vyc-fiber	SSA4-Chaperone
1291	2vyc	SSB1	fiber	Chaperone	0.065472468496709	279	903.73276344086	3061.25584229391	1	0	0	2vyc-fiber	SSB1-Chaperone
1292	2vyc	SSB2	fiber	Chaperone	0.063521016117437	336	969.711883928571	2175.78366071429	1	0	0	2vyc-fiber	SSB2-Chaperone
1294	2vyc	SSC2/SSQ1	fiber	Chaperone	0.071281521198823	286	951.524188811189	45.8537482517483	0	0	1	2vyc-fiber	SSC2/SSQ1-Chaperone
1296	2vyc	SSE1	fiber	Chaperone	0.075590378250374	362	852.981859116022	1337.00945856354	1	0	0	2vyc-fiber	SSE1-Chaperone
1297	2vyc	SSE2	fiber	Chaperone	0.208404584786093	224	1038.25579910714	94.7480401785714	1	0	0	2vyc-fiber	SSE2-Chaperone
1298	2vyc	SSZ1	fiber	Chaperone	0.05777499575394	166	743.430313253012	563.889385542169	1	0	0	2vyc-fiber	SSZ1-Chaperone
1299	2vyc	FES1	fiber	Chaperone	0.175395079359904	273	696.533336996337	168.665501831502	1	0	0	2vyc-fiber	FES1-Chaperone
1300	2vyc	MGE1P	fiber	Chaperone	0.057796752684507	223	894.648968609866	251.842403587444	0	0	1	2vyc-fiber	MGE1P-Chaperone
1301	2vyc	SIL1	fiber	Chaperone	0.117608472053221	393	902.222821882952	79.0035318066158	0	0	0	2vyc-fiber	SIL1-Chaperone
1302	2vyc	SNL1	fiber	Structural	0.14122271417657	253	901.935747035573	54.9438656126482	0	0	1	2vyc-fiber	SNL1-Structural
1303	2vyc	HSC82	fiber	Chaperone	0.207484290848053	312	914.957349358974	3566.15308974359	1	0	1	2vyc-fiber	HSC82-Chaperone
1304	2vyc	HSP82	fiber	Chaperone	0.291224349778398	284	910.419573943662	1601.72902464789	1	0	0	2vyc-fiber	HSP82-Chaperone
1305	2vyc	AHA1	fiber	Chaperone	0.106724253232526	427	834.005522248244	140.226105386417	1	0	0	2vyc-fiber	AHA1-Chaperone
1306	2vyc	CDC37	fiber	Chaperone	0.108201877610586	341	813.234296187683	157.155255131965	1	0	0	2vyc-fiber	CDC37-Chaperone
1307	2vyc	CNS1	fiber	Chaperone	0.141916293330987	474	782.992905063291	95.9099219409283	1	0	0	2vyc-fiber	CNS1-Chaperone
1308	2vyc	CPR6	fiber	Chaperone	0.090336506053742	395	766.873369620253	371.81286835443	1	0	0	2vyc-fiber	CPR6-Chaperone
1310	2vyc	HCH1	fiber	Chaperone	0.321024150803304	268	955.089302238806	435.045063432836	1	1	0	2vyc-fiber	HCH1-Chaperone
1312	2vyc	PPT1	fiber	Chaperone	0.243171218667346	311	829.446327974277	101.623813504823	1	1	0	2vyc-fiber	PPT1-Chaperone
1313	2vyc	SBA1	fiber	Chaperone	0.40430281388683	363	912.267724517906	492.405473829201	1	1	0	2vyc-fiber	SBA1-Chaperone
1314	2vyc	STI1	fiber	Chaperone	0.098364354972662	259	892.012683397683	897.998397683398	1	0	0	2vyc-fiber	STI1-Chaperone
1315	2vyc	TAH1	fiber	Chaperone	0.350551322871866	302	796.477513245033	41.7724701986755	1	1	0	2vyc-fiber	TAH1-Chaperone
1317	2vyc	GIM2/PAC10	fiber	Chaperone	0.218226203898874	346	855.97710982659	102.63460982659	1	0	0	2vyc-fiber	GIM2/PAC10-Chaperone
1318	2vyc	GIM3	fiber	Chaperone	0.121854622494283	438	894.92754109589	171.945207762557	1	0	0	2vyc-fiber	GIM3-Chaperone
1322	2vyc	HSP12	fiber	Chaperone	0.290767428609162	303	561.835772277228	577.349656765677	1	1	0	2vyc-fiber	HSP12-Chaperone
1323	2vyc	HSP26	fiber	Chaperone	0.153031106539491	283	1007.35463957597	386.966621908127	1	1	1	2vyc-fiber	HSP26-Chaperone
1324	2vyc	HSP31	fiber	Chaperone	0.378444793563055	336	891.153470238095	82.0618214285714	0	0	0	2vyc-fiber	HSP31-Chaperone
1327	2vyc	HSP42	fiber	Chaperone	0.128898200160283	387	836.072645994832	93.9440904392765	1	0	0	2vyc-fiber	HSP42-Chaperone
1329	2vyc	TSA1	fiber	Fiber-forming	0.076148600550886	521	850.450953934741	2742.10339923225	1	0	0	2vyc-fiber	TSA1-Fiber-forming
1330	2vyc	AIP1	fiber	Structural	0.099805285531254	269	899.589903345725	142.795167286245	1	1	0	2vyc-fiber	AIP1-Structural
1331	2vyc	SUP35	fiber	Prion	0.089716807021177	346	864.247563583815	321.633595375723	1	0	0	2vyc-fiber	SUP35-Prion
1333	2vyc	WHI3	fiber	RNA-related	0.163072371723937	204	835.423887254902	41.7100980392157	1	0	0	2vyc-fiber	WHI3-RNA-related
1334	2vyc	DCP2	fiber	RNA-related	0.148184038598637	298	893.333080536913	58.7162986577181	1	1	0	2vyc-fiber	DCP2-RNA-related
1335	2vyc	ASN1	fiber	Fiber-forming	0.111901355521864	184	855.438152173913	1523.37166847826	1	0	0	2vyc-fiber	ASN1-Fiber-forming
1336	2vyc	GCN3	fiber	Fiber-forming	0.140700681706496	173	911.34050867052	81.9988959537572	1	0	0	2vyc-fiber	GCN3-Fiber-forming
1337	2vyc	PFK1	fiber	Fiber-forming	0.078214124490677	278	846.569672661871	1107.60688489209	1	0	0	2vyc-fiber	PFK1-Fiber-forming
1338	2vyc	GLT1	fiber	Fiber-forming	0.121006165705418	482	957.404566390042	113.976402489627	1	0	1	2vyc-fiber	GLT1-Fiber-forming
1339	2vyc	URA8	fiber	Fiber-forming	0.096185839881726	257	924.569762645914	490.221634241245	0	0	0	2vyc-fiber	URA8-Fiber-forming
1340	2vyc	GLN1	fiber	Fiber-forming	0.082972914154541	392	845.976474489796	609.380028061224	1	1	0	2vyc-fiber	GLN1-Fiber-forming
1341	2vyc	TUB1	fiber	Structural	0.329770051708352	377	844.341068965517	129.087533156499	1	1	0	2vyc-fiber	TUB1-Structural
1342	2vyc	RPL17B	fiber	Structural	0.085571800771404	426	949.552647887324	666.422370892019	1	0	0	2vyc-fiber	RPL17B-Structural
1343	2vyc	mscarlet	fiber	All	0.39433659805871	175	984.462251428571	3239.83962857143	1	0	0	2vyc-fiber	mscarlet-All
1345	2vyc	HSP104	half	Chaperone	0.405763872451082	93	100.116021505376	489.61276344086	1	1	0	2vyc-half	HSP104-Chaperone
1346	2vyc	HSP78	half	Chaperone	0.203981391227084	42	130.493238095238	212.244	0	0	1	2vyc-half	HSP78-Chaperone
1348	2vyc	RVB1	half	DNA-related	0.487838455023503	63	143.064587301587	225.738015873016	0	1	0	2vyc-half	RVB1-DNA-related
1349	2vyc	RVB2	half	DNA-related	0.442627199006872	65	99.5584923076923	133.600938461538	0	1	0	2vyc-half	RVB2-DNA-related
1351	2vyc	TCP1	half	Chaperone	0.184503625634817	50	126.3858	242.48658	0	0	0	2vyc-half	TCP1-Chaperone
1353	2vyc	CCT3	half	Chaperone	0.211863085366533	24	132.040666666667	82.8473333333333	1	0	0	2vyc-half	CCT3-Chaperone
1354	2vyc	CCT4	half	Chaperone	0.27563685952144	22	77.9482727272727	146.886045454545	1	0	0	2vyc-half	CCT4-Chaperone
1355	2vyc	CCT5	half	Chaperone	0.082641508137891	28	139.193178571429	237.774321428571	1	0	0	2vyc-half	CCT5-Chaperone
1357	2vyc	HSP10	half	Chaperone	0.157587158363812	67	80.5207164179104	536.576701492537	0	0	1	2vyc-half	HSP10-Chaperone
1359	2vyc	CAJ1	half	Chaperone	0.292848156384519	45	91.5196888888889	92.8626888888889	1	1	0	2vyc-half	CAJ1-Chaperone
1361	2vyc	DJP1	half	Peroxisom-related	0.320325850611447	109	81.3982568807339	117.598440366972	1	0	0	2vyc-half	DJP1-Peroxisom-related
1363	2vyc	HLJ1	half	Chaperone	0.262838218191462	51	135.013254901961	40.4393137254902	0	0	0	2vyc-half	HLJ1-Chaperone
1365	2vyc	JEM1	half	Chaperone	0.16132520839106	33	165.103545454545	64.8252121212121	0	0	0	2vyc-half	JEM1-Chaperone
1367	2vyc	JJJ1	half	Chaperone	0.087505415307714	23	159.662869565217	45.8550869565217	1	0	1	2vyc-half	JJJ1-Chaperone
1369	2vyc	JJJ3	half	Chaperone	0.376250798839885	50	130.6153	42.18628	1	1	0	2vyc-half	JJJ3-Chaperone
1370	2vyc	MDJ1	half	Chaperone	0.18597423137679	32	153.54640625	198.845125	0	0	1	2vyc-half	MDJ1-Chaperone
1372	2vyc	SCJ1	half	Chaperone	0.130099726277078	46	106.472304347826	94.667152173913	0	0	0	2vyc-half	SCJ1-Chaperone
1374	2vyc	SIS1	half	Chaperone	0.527615737771669	77	115.399467532468	539.141649350649	1	1	0	2vyc-half	SIS1-Chaperone
1375	2vyc	SWA2	half		0.147958858856401	44	146.766863636364	69.0138409090909	1	0	0	2vyc-half	SWA2-
1377	2vyc	XDJ1	half	Chaperone	0.153950301560494	23	189.057826086957	74.7031739130435	0	1	1	2vyc-half	XDJ1-Chaperone
1378	2vyc	YDJ1	half	Chaperone	0.581107358678362	35	201.925942857143	1346.24145714286	1	0	0	2vyc-half	YDJ1-Chaperone
1379	2vyc	ZUO1	half	Chaperone	0.021302003772216	29	178.321931034483	819.402068965517	1	1	1	2vyc-half	ZUO1-Chaperone
1381	2vyc	KAR2	half	Chaperone	0.135273936257539	53	103.715226415094	703.96841509434	0	0	0	2vyc-half	KAR2-Chaperone
1382	2vyc	LHS1	half	Chaperone	0.131041892018251	34	141.405823529412	46.5476470588235	0	0	0	2vyc-half	LHS1-Chaperone
1383	2vyc	SSA1	half	Chaperone	0.270568251378628	53	154.550113207547	2754.76994339623	1	1	0	2vyc-half	SSA1-Chaperone
1384	2vyc	SSA2	half	Chaperone	0.281235237288218	62	132.120016129032	6456.18779032258	1	0	1	2vyc-half	SSA2-Chaperone
1386	2vyc	SSA4	half	Chaperone	0.474214902077517	63	140.918349206349	173.900111111111	1	1	0	2vyc-half	SSA4-Chaperone
1387	2vyc	SSB1	half	Chaperone	0.080988380182419	30	191.310766666667	3402.68603333333	1	0	0	2vyc-half	SSB1-Chaperone
1388	2vyc	SSB2	half	Chaperone	0.020441723141085	20	227.97215	2259.3333	1	0	0	2vyc-half	SSB2-Chaperone
1390	2vyc	SSC2/SSQ1	half	Chaperone	0.110777476840145	40	203.3539	50.9863	0	0	1	2vyc-half	SSC2/SSQ1-Chaperone
1391	2vyc	SSC3/ECM10	half	Chaperone	0.112469340840209	38	198.855210526316	47.6415	0	0	1	2vyc-half	SSC3/ECM10-Chaperone
1392	2vyc	SSE1	half	Chaperone	0.172173814875226	30	187.418533333333	1321.99096666667	1	0	0	2vyc-half	SSE1-Chaperone
1393	2vyc	SSE2	half	Chaperone	0.229403996404334	49	165.103	84.8917346938776	1	0	0	2vyc-half	SSE2-Chaperone
1394	2vyc	SSZ1	half	Chaperone	0.073032208840758	33	135.168939393939	458.485484848485	1	0	0	2vyc-half	SSZ1-Chaperone
1395	2vyc	FES1	half	Chaperone	0.347535759601339	58	92.7306896551724	91.9472931034483	1	0	0	2vyc-half	FES1-Chaperone
1396	2vyc	MGE1P	half	Chaperone	0.287967736764039	90	80.3357222222222	141.119	0	0	1	2vyc-half	MGE1P-Chaperone
1397	2vyc	SIL1	half	Chaperone	0.119436442300614	23	196.627782608696	87.9258695652174	0	0	0	2vyc-half	SIL1-Chaperone
1398	2vyc	SNL1	half	Structural	0.172790879770303	41	188.857853658537	66.3449268292683	0	0	1	2vyc-half	SNL1-Structural
1399	2vyc	HSC82	half	Chaperone	0.296965492791069	31	189.873709677419	3826.19090322581	1	0	1	2vyc-half	HSC82-Chaperone
1400	2vyc	HSP82	half	Chaperone	0.366949760991359	30	201.166866666667	2436.23726666667	1	0	0	2vyc-half	HSP82-Chaperone
1401	2vyc	AHA1	half	Chaperone	0.08201670706155	24	214.178041666667	151.116416666667	1	0	0	2vyc-half	AHA1-Chaperone
1402	2vyc	CDC37	half	Chaperone	0.101438507041998	29	216.212	196.087551724138	1	0	0	2vyc-half	CDC37-Chaperone
1403	2vyc	CNS1	half	Chaperone	0.07874074454643	34	169.219588235294	100.565970588235	1	0	0	2vyc-half	CNS1-Chaperone
1404	2vyc	CPR6	half	Chaperone	0.053666972059615	43	182.58223255814	459.938139534884	1	0	0	2vyc-half	CPR6-Chaperone
1406	2vyc	HCH1	half	Chaperone	0.450871164172393	61	94.7442786885246	251.079360655738	1	1	0	2vyc-half	HCH1-Chaperone
1408	2vyc	PPT1	half	Chaperone	0.218174764285576	66	95.7820606060606	78.5161060606061	1	1	0	2vyc-half	PPT1-Chaperone
1409	2vyc	SBA1	half	Chaperone	0.483306120191872	61	136.922540983607	414.891540983607	1	1	0	2vyc-half	SBA1-Chaperone
1410	2vyc	STI1	half	Chaperone	0.224662995007372	49	172.93006122449	924.234510204082	1	0	0	2vyc-half	STI1-Chaperone
1411	2vyc	TAH1	half	Chaperone	0.31577836226366	27	191.779518518519	56.3581851851852	1	1	0	2vyc-half	TAH1-Chaperone
1412	2vyc	GIM1/YKE2	half	Chaperone	0.07079847302486	34	219.251411764706	43.8305588235294	1	0	0	2vyc-half	GIM1/YKE2-Chaperone
1414	2vyc	GIM3	half	Chaperone	0.099305222663836	38	181.278973684211	201.989210526316	1	0	0	2vyc-half	GIM3-Chaperone
1415	2vyc	GIM4	half	Chaperone	0.130307843334779	21	213.502666666667	47.8847619047619	1	0	0	2vyc-half	GIM4-Chaperone
1416	2vyc	GIM5	half	Chaperone	0.110621861694751	44	188.704568181818	48.7480454545455	1	0	0	2vyc-half	GIM5-Chaperone
1418	2vyc	HSP12	half	Chaperone	0.199943000970455	163	69.7869877300614	472.863263803681	1	1	0	2vyc-half	HSP12-Chaperone
1419	2vyc	HSP26	half	Chaperone	0.181666034566494	45	88.0393333333333	263.531733333333	1	1	1	2vyc-half	HSP26-Chaperone
1420	2vyc	HSP31	half	Chaperone	0.373965473810196	50	124.99214	56.03928	0	0	0	2vyc-half	HSP31-Chaperone
1423	2vyc	HSP42	half	Chaperone	0.229042983462286	24	205.371291666667	165.144	1	0	0	2vyc-half	HSP42-Chaperone
1425	2vyc	TSA1	half	Fiber-forming	0.044425948659091	28	201.910142857143	3015.51171428571	1	0	0	2vyc-half	TSA1-Fiber-forming
1426	2vyc	AIP1	half	Structural	0.086624595121239	38	165.512894736842	167.851473684211	1	1	0	2vyc-half	AIP1-Structural
1428	2vyc	RNQ1	half	Prion	0.137760668302099	37	191.612972972973	55.9105945945946	1	0	0	2vyc-half	RNQ1-Prion
1430	2vyc	DCP2	half	RNA-related	0.134762248991077	70	113.739857142857	40.9803714285714	1	1	0	2vyc-half	DCP2-RNA-related
1431	2vyc	ASN1	half	Fiber-forming	0.215631193185174	85	107.786317647059	1152.43637647059	1	0	0	2vyc-half	ASN1-Fiber-forming
1432	2vyc	GCN3	half	Fiber-forming	0.164287856985876	72	152.084944444444	74.1781666666667	1	0	0	2vyc-half	GCN3-Fiber-forming
1433	2vyc	PFK1	half	Fiber-forming	0.207066815118164	52	141.225230769231	943.170923076923	1	0	0	2vyc-half	PFK1-Fiber-forming
1434	2vyc	GLT1	half	Fiber-forming	0.12299596836478	82	146.746414634146	108.385048780488	1	0	1	2vyc-half	GLT1-Fiber-forming
1435	2vyc	URA8	half	Fiber-forming	0.066014158928952	46	230.188239130435	527.345586956522	0	0	0	2vyc-half	URA8-Fiber-forming
1436	2vyc	GLN1	half	Fiber-forming	0.013906305949239	35	227.039	643.177828571429	1	1	0	2vyc-half	GLN1-Fiber-forming
1437	2vyc	TUB1	half	Structural	0.471486104054263	26	245.011692307692	146.598384615385	1	1	0	2vyc-half	TUB1-Structural
1438	2vyc	RPL17B	half	Structural	0.026478383775516	38	230.761684210526	771.205368421053	1	0	0	2vyc-half	RPL17B-Structural
1439	2vyc	mscarlet	half	All	0.375619754067065	21	213.595523809524	2549.32195238095	1	0	0	2vyc-half	mscarlet-All
1440	2vyc	empty	half	All	0.141057821443771	25	178.38132	45.54252	0	0	1	2vyc-half	empty-All
1633	1d7a	HSP104	fiber	Chaperone	0.465389082524932	60	644.45875	888.316433333333	1	1	0	1d7a-fiber	HSP104-Chaperone
1634	1d7a	HSP78	fiber	Chaperone	0.0720304482425426	93	638.51364516129	310.466634408602	0	0	1	1d7a-fiber	HSP78-Chaperone
1635	1d7a	MCX1	fiber	Chaperone	0.0522068233652438	107	645.746682242991	52.1809158878505	0	0	1	1d7a-fiber	MCX1-Chaperone
1636	1d7a	RVB1	fiber	DNA-related	0.58819406851361	85	679.123917647059	338.915941176471	0	1	0	1d7a-fiber	RVB1-DNA-related
1637	1d7a	RVB2	fiber	DNA-related	0.581871011923697	85	600.265164705882	249.287776470588	0	1	0	1d7a-fiber	RVB2-DNA-related
1639	1d7a	TCP1	fiber	Chaperone	0.0902191750647081	90	658.808077777778	397.479444444444	0	0	0	1d7a-fiber	TCP1-Chaperone
1641	1d7a	CCT3	fiber	Chaperone	0.0825823898979505	192	605.921838541667	68.165859375	1	0	0	1d7a-fiber	CCT3-Chaperone
1642	1d7a	CCT4	fiber	Chaperone	0.0707979635304217	51	383.523	230.392117647059	1	0	0	1d7a-fiber	CCT4-Chaperone
1643	1d7a	CCT5	fiber	Chaperone	0.0419923016553227	101	683.453257425743	302.111485148515	1	0	0	1d7a-fiber	CCT5-Chaperone
1645	1d7a	HSP10	fiber	Chaperone	0.0687826880129772	69	682.855173913043	1373.03043478261	0	0	1	1d7a-fiber	HSP10-Chaperone
1647	1d7a	CAJ1	fiber	Chaperone	0.381746314209316	106	635.762641509434	167.793641509434	1	1	0	1d7a-fiber	CAJ1-Chaperone
1648	1d7a	CWC23	fiber	RNA-related	0.482620053698171	89	714.01908988764	40.1771573033708	0	1	0	1d7a-fiber	CWC23-RNA-related
1649	1d7a	DJP1	fiber	Peroxisom-related	0.172728351847801	170	599.333558823529	187.865947058824	1	0	0	1d7a-fiber	DJP1-Peroxisom-related
1650	1d7a	ERJ5	fiber	Folding-related	0.131660083362812	110	609.447590909091	44.3059181818182	0	0	0	1d7a-fiber	ERJ5-Folding-related
1651	1d7a	HLJ1	fiber	Chaperone	0.246169446458936	94	552.602957446809	54.5591808510638	0	0	0	1d7a-fiber	HLJ1-Chaperone
1653	1d7a	JEM1	fiber	Chaperone	0.107978675332596	74	619.877567567568	59.1459594594595	0	0	0	1d7a-fiber	JEM1-Chaperone
1657	1d7a	JJJ3	fiber	Chaperone	0.404896360251895	58	702.599603448276	54.0368793103448	1	1	0	1d7a-fiber	JJJ3-Chaperone
1658	1d7a	MDJ1	fiber	Chaperone	0.0691659860391972	75	650.006706666667	230.085333333333	0	0	1	1d7a-fiber	MDJ1-Chaperone
1660	1d7a	SCJ1	fiber	Chaperone	0.0656731535625678	76	635.696578947368	157.359947368421	0	0	0	1d7a-fiber	SCJ1-Chaperone
1661	1d7a	SEC63	fiber	Chaperone	0.102433601928158	23	545.324173913044	111.043130434783	0	0	1	1d7a-fiber	SEC63-Chaperone
1662	1d7a	SIS1	fiber	Chaperone	0.58536933453655	195	676.616487179487	821.408764102564	1	1	0	1d7a-fiber	SIS1-Chaperone
1663	1d7a	SWA2	fiber		0.0434996861569343	129	633.503550387597	66.2848837209302	1	0	0	1d7a-fiber	SWA2-
1664	1d7a	TIM14	fiber		0.12840230250836	49	721.562408163265	328.111714285714	0	0	1	1d7a-fiber	TIM14-
1665	1d7a	XDJ1	fiber	Chaperone	0.10899357071559	122	582.660803278688	44.7833032786885	0	1	1	1d7a-fiber	XDJ1-Chaperone
1666	1d7a	YDJ1	fiber	Chaperone	0.562949672985785	113	603.419716814159	1619.50472566372	1	0	0	1d7a-fiber	YDJ1-Chaperone
1667	1d7a	ZUO1	fiber	Chaperone	0.0255501208741958	108	598.153916666667	892.103287037037	1	1	1	1d7a-fiber	ZUO1-Chaperone
1669	1d7a	KAR2	fiber	Chaperone	0.0395523422670567	59	569.738762711864	1557.29766101695	0	0	0	1d7a-fiber	KAR2-Chaperone
1671	1d7a	SSA1	fiber	Chaperone	0.284546986342765	72	679.849625	4353.34606944444	1	1	0	1d7a-fiber	SSA1-Chaperone
1672	1d7a	SSA2	fiber	Chaperone	0.193873628431016	90	742.902233333333	13399.9245	1	0	1	1d7a-fiber	SSA2-Chaperone
1673	1d7a	SSA3	fiber	Chaperone	0.151842038578806	74	519.571135135135	45.1771756756757	1	0	0	1d7a-fiber	SSA3-Chaperone
1674	1d7a	SSA4	fiber	Chaperone	0.418023896809301	87	608.805356321839	226.326666666667	1	1	0	1d7a-fiber	SSA4-Chaperone
1675	1d7a	SSB1	fiber	Chaperone	0.0238707295764155	78	604.732307692308	3920.27870512821	1	0	0	1d7a-fiber	SSB1-Chaperone
1676	1d7a	SSB2	fiber	Chaperone	0.0235648795045868	140	596.999535714286	2557.02805714286	1	0	0	1d7a-fiber	SSB2-Chaperone
1678	1d7a	SSC2/SSQ1	fiber	Chaperone	0.0596938072351498	143	582.795881118881	65.3502937062937	0	0	1	1d7a-fiber	SSC2/SSQ1-Chaperone
1680	1d7a	SSE1	fiber	Chaperone	0.0734523952470944	130	570.0304	1700.6134	1	0	0	1d7a-fiber	SSE1-Chaperone
1681	1d7a	SSE2	fiber	Chaperone	0.0954762196798845	74	526.486716216216	104.022297297297	1	0	0	1d7a-fiber	SSE2-Chaperone
1682	1d7a	SSZ1	fiber	Chaperone	0.0325382179987227	52	799.930961538462	645.352134615385	1	0	0	1d7a-fiber	SSZ1-Chaperone
1683	1d7a	FES1	fiber	Chaperone	0.286559066697918	75	593.04568	251.61188	1	0	0	1d7a-fiber	FES1-Chaperone
1684	1d7a	MGE1P	fiber	Chaperone	0.0498913500457875	165	585.269636363636	319.645254545455	0	0	1	1d7a-fiber	MGE1P-Chaperone
1685	1d7a	SIL1	fiber	Chaperone	0.1113163087131	130	561.805876923077	114.550523076923	0	0	0	1d7a-fiber	SIL1-Chaperone
1686	1d7a	SNL1	fiber	Structural	0.124414382106391	150	567.794686666667	74.3274466666667	0	0	1	1d7a-fiber	SNL1-Structural
1687	1d7a	HSC82	fiber	Chaperone	0.576650090523507	123	603.789504065041	5836.22558536585	1	0	1	1d7a-fiber	HSC82-Chaperone
1688	1d7a	HSP82	fiber	Chaperone	0.61044795204899	159	539.23472327044	2687.87088679245	1	0	0	1d7a-fiber	HSP82-Chaperone
1689	1d7a	AHA1	fiber	Chaperone	0.0374342479903399	164	532.59506097561	182.254695121951	1	0	0	1d7a-fiber	AHA1-Chaperone
1690	1d7a	CDC37	fiber	Chaperone	0.0533285438769717	138	561.757086956522	212.054550724638	1	0	0	1d7a-fiber	CDC37-Chaperone
1691	1d7a	CNS1	fiber	Chaperone	0.0515372299753684	121	544.048603305785	111.678917355372	1	0	0	1d7a-fiber	CNS1-Chaperone
1692	1d7a	CPR6	fiber	Chaperone	0.0779524871311652	153	544.145	534.827797385621	1	0	0	1d7a-fiber	CPR6-Chaperone
1694	1d7a	HCH1	fiber	Chaperone	0.552056598920537	106	541.2135	599.214320754717	1	1	0	1d7a-fiber	HCH1-Chaperone
1696	1d7a	PPT1	fiber	Chaperone	0.133086943900106	116	528.417043103448	133.469129310345	1	1	0	1d7a-fiber	PPT1-Chaperone
1697	1d7a	SBA1	fiber	Chaperone	0.570788702320104	152	495.639059210526	596.712046052632	1	1	0	1d7a-fiber	SBA1-Chaperone
1698	1d7a	STI1	fiber	Chaperone	0.153060007811584	120	549.712066666667	1668.033375	1	0	0	1d7a-fiber	STI1-Chaperone
1699	1d7a	TAH1	fiber	Chaperone	0.325625301108273	116	566.653879310345	62.6476379310345	1	1	0	1d7a-fiber	TAH1-Chaperone
1701	1d7a	GIM2/PAC10	fiber	Chaperone	0.168198239685216	127	517.937905511811	136.463692913386	1	0	0	1d7a-fiber	GIM2/PAC10-Chaperone
1702	1d7a	GIM3	fiber	Chaperone	0.0634709617600837	166	585.266728915663	207.327361445783	1	0	0	1d7a-fiber	GIM3-Chaperone
1703	1d7a	GIM4	fiber	Chaperone	0.0448014328082066	126	568.425849206349	41.5666031746032	1	0	0	1d7a-fiber	GIM4-Chaperone
1704	1d7a	GIM5	fiber	Chaperone	0.0675241181922394	172	560.506087209302	43.4541104651163	1	0	0	1d7a-fiber	GIM5-Chaperone
1706	1d7a	HSP12	fiber	Chaperone	0.478312957751322	155	501.837941935484	849.286916129032	1	1	0	1d7a-fiber	HSP12-Chaperone
1707	1d7a	HSP26	fiber	Chaperone	0.0750053866561797	150	532.284553333333	718.74466	1	1	1	1d7a-fiber	HSP26-Chaperone
1708	1d7a	HSP31	fiber	Chaperone	0.273509972945046	131	565.400877862595	82.6488167938931	0	0	0	1d7a-fiber	HSP31-Chaperone
1711	1d7a	HSP42	fiber	Chaperone	0.120313289490243	102	480.201421568627	172.090558823529	1	0	0	1d7a-fiber	HSP42-Chaperone
1713	1d7a	TSA1	fiber	Fiber-forming	0.0344532145257229	132	546.045333333333	3130.91984848485	1	0	0	1d7a-fiber	TSA1-Fiber-forming
1714	1d7a	AIP1	fiber	Structural	0.0357135129390431	120	534.039708333333	188.130741666667	1	1	0	1d7a-fiber	AIP1-Structural
1715	1d7a	SUP35	fiber	Prion	0.0362635461575662	145	497.167137931034	312.584572413793	1	0	0	1d7a-fiber	SUP35-Prion
1716	1d7a	RNQ1	fiber	Prion	0.0866101273575822	135	509.35097037037	65.1492888888889	1	0	0	1d7a-fiber	RNQ1-Prion
1718	1d7a	DCP2	fiber	RNA-related	0.0599552145632266	87	585.107977011494	81.4208505747126	1	1	0	1d7a-fiber	DCP2-RNA-related
1719	1d7a	ASN1	fiber	Fiber-forming	0.0646746985025158	109	557.070357798165	1870.90491743119	1	0	0	1d7a-fiber	ASN1-Fiber-forming
1720	1d7a	GCN3	fiber	Fiber-forming	0.0252617579519634	75	526.56608	115.711373333333	1	0	0	1d7a-fiber	GCN3-Fiber-forming
1721	1d7a	PFK1	fiber	Fiber-forming	0.022003360978232	113	511.383513274336	1274.59587610619	1	0	0	1d7a-fiber	PFK1-Fiber-forming
1722	1d7a	GLT1	fiber	Fiber-forming	0.0290239871607129	102	532.475088235294	123.979539215686	1	0	1	1d7a-fiber	GLT1-Fiber-forming
1723	1d7a	URA8	fiber	Fiber-forming	0.0314740599279142	103	530.243786407767	557.236834951456	0	0	0	1d7a-fiber	URA8-Fiber-forming
1724	1d7a	GLN1	fiber	Fiber-forming	0.0296455224387207	168	522.754238095238	690.926946428571	1	1	0	1d7a-fiber	GLN1-Fiber-forming
1725	1d7a	TUB1	fiber	Structural	0.436872057784916	144	534.971388888889	205.056965277778	1	1	0	1d7a-fiber	TUB1-Structural
1726	1d7a	RPL17B	fiber	Structural	0.0333869705903936	117	530.83541025641	800.181068376068	1	0	0	1d7a-fiber	RPL17B-Structural
1727	1d7a	mscarlet	fiber	All	0.540838935796572	81	531.048049382716	3123.81817283951	1	0	0	1d7a-fiber	mscarlet-All
1729	1d7a	HSP104	misfolded	Chaperone	0.447245430243579	105	457.556914285714	884.07879047619	1	1	0	1d7a-misfolded	HSP104-Chaperone
1730	1d7a	HSP78	misfolded	Chaperone	0.0539581384936078	65	528.933707692308	307.487184615385	0	0	1	1d7a-misfolded	HSP78-Chaperone
1731	1d7a	MCX1	misfolded	Chaperone	0.05698528145536	90	485.584611111111	54.1674	0	0	1	1d7a-misfolded	MCX1-Chaperone
1732	1d7a	RVB1	misfolded	DNA-related	0.572542214084945	106	491.461235849057	339.341660377358	0	1	0	1d7a-misfolded	RVB1-DNA-related
1733	1d7a	RVB2	misfolded	DNA-related	0.487336667355983	119	447.252260504202	240.813033613445	0	1	0	1d7a-misfolded	RVB2-DNA-related
1735	1d7a	TCP1	misfolded	Chaperone	0.12703293611205	98	486.50656122449	457.166081632653	0	0	0	1d7a-misfolded	TCP1-Chaperone
1737	1d7a	CCT3	misfolded	Chaperone	0.169916027038854	96	477.713	90.37903125	1	0	0	1d7a-misfolded	CCT3-Chaperone
1738	1d7a	CCT4	misfolded	Chaperone	0.0914442458684453	30	319.897233333333	266.217833333333	1	0	0	1d7a-misfolded	CCT4-Chaperone
1739	1d7a	CCT5	misfolded	Chaperone	0.0495597131795075	74	568.758756756757	361.992837837838	1	0	0	1d7a-misfolded	CCT5-Chaperone
1741	1d7a	HSP10	misfolded	Chaperone	0.0853842373909433	59	493.196559322034	1194.5233220339	0	0	1	1d7a-misfolded	HSP10-Chaperone
1742	1d7a	APJ1	misfolded	Chaperone	0.593458879936856	44	537.783159090909	48.7831590909091	1	1	1	1d7a-misfolded	APJ1-Chaperone
1743	1d7a	CAJ1	misfolded	Chaperone	0.343966275481925	75	444.423453333333	166.046506666667	1	1	0	1d7a-misfolded	CAJ1-Chaperone
1744	1d7a	CWC23	misfolded	RNA-related	0.464742119795795	110	410.273572727273	40.1117454545455	0	1	0	1d7a-misfolded	CWC23-RNA-related
1745	1d7a	DJP1	misfolded	Peroxisom-related	0.167488483628591	143	440.572776223776	179.277328671329	1	0	0	1d7a-misfolded	DJP1-Peroxisom-related
1746	1d7a	ERJ5	misfolded	Folding-related	0.139646136418294	91	481.829527472528	43.8822197802198	0	0	0	1d7a-misfolded	ERJ5-Folding-related
1747	1d7a	HLJ1	misfolded	Chaperone	0.235475846075519	71	437.442394366197	61.5511690140845	0	0	0	1d7a-misfolded	HLJ1-Chaperone
1748	1d7a	JAC1	misfolded	Chaperone	0.0839542239354231	88	477.189340909091	48.0715340909091	0	0	1	1d7a-misfolded	JAC1-Chaperone
1749	1d7a	JEM1	misfolded	Chaperone	0.12998094891562	82	469.933646341463	63.6450853658537	0	0	0	1d7a-misfolded	JEM1-Chaperone
1753	1d7a	JJJ3	misfolded	Chaperone	0.424385213916657	43	425.957534883721	66.9193023255814	1	1	0	1d7a-misfolded	JJJ3-Chaperone
1754	1d7a	MDJ1	misfolded	Chaperone	0.0590764613692631	66	400.442893939394	255.992984848485	0	0	1	1d7a-misfolded	MDJ1-Chaperone
1756	1d7a	SCJ1	misfolded	Chaperone	0.0777999097104696	79	360.730481012658	149.658278481013	0	0	0	1d7a-misfolded	SCJ1-Chaperone
1758	1d7a	SIS1	misfolded	Chaperone	0.5881469252566	121	521.997157024793	881.269669421488	1	1	0	1d7a-misfolded	SIS1-Chaperone
1759	1d7a	SWA2	misfolded		0.058296413524249	130	428.509238461538	70.5354923076923	1	0	0	1d7a-misfolded	SWA2-
1760	1d7a	TIM14	misfolded		0.121340592952339	38	624.271552631579	332.792263157895	0	0	1	1d7a-misfolded	TIM14-
1761	1d7a	XDJ1	misfolded	Chaperone	0.099037451754787	78	481.773435897436	60.5783333333333	0	1	1	1d7a-misfolded	XDJ1-Chaperone
1762	1d7a	YDJ1	misfolded	Chaperone	0.550017478340199	108	514.772657407407	1698.03487037037	1	0	0	1d7a-misfolded	YDJ1-Chaperone
1763	1d7a	ZUO1	misfolded	Chaperone	0.030312292495725	72	464.559888888889	853.650888888889	1	1	1	1d7a-misfolded	ZUO1-Chaperone
1765	1d7a	KAR2	misfolded	Chaperone	0.0759971894842055	54	441.830185185185	1376.31292592593	0	0	0	1d7a-misfolded	KAR2-Chaperone
1766	1d7a	LHS1	misfolded	Chaperone	0.104835815629437	76	431.046263157895	44.7326184210526	0	0	0	1d7a-misfolded	LHS1-Chaperone
1767	1d7a	SSA1	misfolded	Chaperone	0.29865528364687	72	438.434291666667	3923.01347222222	1	1	0	1d7a-misfolded	SSA1-Chaperone
1768	1d7a	SSA2	misfolded	Chaperone	0.326267068335169	84	435.075333333333	12140.8653571429	1	0	1	1d7a-misfolded	SSA2-Chaperone
1769	1d7a	SSA3	misfolded	Chaperone	0.220307726501619	131	396.131770992366	66.9758167938931	1	0	0	1d7a-misfolded	SSA3-Chaperone
1770	1d7a	SSA4	misfolded	Chaperone	0.380315518974152	138	436.218246376812	227.425833333333	1	1	0	1d7a-misfolded	SSA4-Chaperone
1771	1d7a	SSB1	misfolded	Chaperone	0.027424474835645	125	458.728848	3866.362504	1	0	0	1d7a-misfolded	SSB1-Chaperone
1772	1d7a	SSB2	misfolded	Chaperone	0.0300820983839015	72	502.401041666667	2962.74277777778	1	0	0	1d7a-misfolded	SSB2-Chaperone
1774	1d7a	SSC2/SSQ1	misfolded	Chaperone	0.0874317074064	140	471.310971428571	103.196478571429	0	0	1	1d7a-misfolded	SSC2/SSQ1-Chaperone
1776	1d7a	SSE1	misfolded	Chaperone	0.0957845616366752	63	525.843761904762	2151.48128571429	1	0	0	1d7a-misfolded	SSE1-Chaperone
1777	1d7a	SSE2	misfolded	Chaperone	0.143220735522843	129	436.355488372093	122.14584496124	1	0	0	1d7a-misfolded	SSE2-Chaperone
1778	1d7a	SSZ1	misfolded	Chaperone	0.0479985290421927	57	571.355736842105	635.433929824561	1	0	0	1d7a-misfolded	SSZ1-Chaperone
1779	1d7a	FES1	misfolded	Chaperone	0.23724952877171	133	388.459503759399	234.743240601504	1	0	0	1d7a-misfolded	FES1-Chaperone
1780	1d7a	MGE1P	misfolded	Chaperone	0.0701007152910432	121	406.573438016529	356.158330578512	0	0	1	1d7a-misfolded	MGE1P-Chaperone
1781	1d7a	SIL1	misfolded	Chaperone	0.154617114084217	91	370.72921978022	83.0907032967033	0	0	0	1d7a-misfolded	SIL1-Chaperone
1782	1d7a	SNL1	misfolded	Structural	0.166826158295507	145	449.305655172414	83.3555655172414	0	0	1	1d7a-misfolded	SNL1-Structural
1783	1d7a	HSC82	misfolded	Chaperone	0.538456195051457	111	456.552144144144	6607.08487387387	1	0	1	1d7a-misfolded	HSC82-Chaperone
1784	1d7a	HSP82	misfolded	Chaperone	0.520840329359348	140	456.051292857143	3071.64952857143	1	0	0	1d7a-misfolded	HSP82-Chaperone
1785	1d7a	AHA1	misfolded	Chaperone	0.0513658684971228	112	428.836607142857	199.650321428571	1	0	0	1d7a-misfolded	AHA1-Chaperone
1786	1d7a	CDC37	misfolded	Chaperone	0.0500959253616105	101	458.443108910891	228.091168316832	1	0	0	1d7a-misfolded	CDC37-Chaperone
1787	1d7a	CNS1	misfolded	Chaperone	0.0985957093256718	76	470.813565789474	125.615394736842	1	0	0	1d7a-misfolded	CNS1-Chaperone
1788	1d7a	CPR6	misfolded	Chaperone	0.0626809890434077	57	433.924701754386	561.769543859649	1	0	0	1d7a-misfolded	CPR6-Chaperone
1790	1d7a	HCH1	misfolded	Chaperone	0.446723832946868	134	390.993552238806	619.7005	1	1	0	1d7a-misfolded	HCH1-Chaperone
1792	1d7a	PPT1	misfolded	Chaperone	0.121898052630112	128	410.62309375	123.7889921875	1	1	0	1d7a-misfolded	PPT1-Chaperone
1793	1d7a	SBA1	misfolded	Chaperone	0.532545179488739	153	383.291705882353	648.002202614379	1	1	0	1d7a-misfolded	SBA1-Chaperone
1794	1d7a	STI1	misfolded	Chaperone	0.182007923131033	136	396.106514705882	1613.63844117647	1	0	0	1d7a-misfolded	STI1-Chaperone
1795	1d7a	TAH1	misfolded	Chaperone	0.314124614558537	111	417.738432432432	62.9690810810811	1	1	0	1d7a-misfolded	TAH1-Chaperone
1796	1d7a	GIM1/YKE2	misfolded	Chaperone	0.0565050923711943	92	462.645760869565	56.1779782608696	1	0	0	1d7a-misfolded	GIM1/YKE2-Chaperone
1797	1d7a	GIM2/PAC10	misfolded	Chaperone	0.178539433132032	93	488.38188172043	148.41376344086	1	0	0	1d7a-misfolded	GIM2/PAC10-Chaperone
1798	1d7a	GIM3	misfolded	Chaperone	0.0658511000941796	92	429.109945652174	215.484391304348	1	0	0	1d7a-misfolded	GIM3-Chaperone
1799	1d7a	GIM4	misfolded	Chaperone	0.0653314782033619	97	461.757350515464	48.2050721649485	1	0	0	1d7a-misfolded	GIM4-Chaperone
1800	1d7a	GIM5	misfolded	Chaperone	0.0558133231825384	89	513.733820224719	59.2007415730337	1	0	0	1d7a-misfolded	GIM5-Chaperone
1802	1d7a	HSP12	misfolded	Chaperone	0.291197182811862	159	290.574427672956	649.161446540881	1	1	0	1d7a-misfolded	HSP12-Chaperone
1803	1d7a	HSP26	misfolded	Chaperone	0.115867976204962	105	397.815047619048	676.925304761905	1	1	1	1d7a-misfolded	HSP26-Chaperone
1804	1d7a	HSP31	misfolded	Chaperone	0.267561864765585	176	361.763551136364	93.1458352272727	0	0	0	1d7a-misfolded	HSP31-Chaperone
1807	1d7a	HSP42	misfolded	Chaperone	0.158961775125895	83	432.82686746988	178.218795180723	1	0	0	1d7a-misfolded	HSP42-Chaperone
1809	1d7a	TSA1	misfolded	Fiber-forming	0.0481516321907583	84	449.653154761905	3611.59364285714	1	0	0	1d7a-misfolded	TSA1-Fiber-forming
1810	1d7a	AIP1	misfolded	Structural	0.0530187937570826	132	421.975310606061	211.839833333333	1	1	0	1d7a-misfolded	AIP1-Structural
1811	1d7a	SUP35	misfolded	Prion	0.0242981985528722	101	412.292900990099	393.362831683168	1	0	0	1d7a-misfolded	SUP35-Prion
1812	1d7a	RNQ1	misfolded	Prion	0.0851599213402147	71	487.287492957747	73.1809154929578	1	0	0	1d7a-misfolded	RNQ1-Prion
1814	1d7a	DCP2	misfolded	RNA-related	0.112372897978836	85	405.380858823529	80.3849058823529	1	1	0	1d7a-misfolded	DCP2-RNA-related
1815	1d7a	ASN1	misfolded	Fiber-forming	0.0737879156020103	103	468.666961165049	1748.69511650485	1	0	0	1d7a-misfolded	ASN1-Fiber-forming
1816	1d7a	GCN3	misfolded	Fiber-forming	0.0752599317686909	123	418.530081300813	112.48362601626	1	0	0	1d7a-misfolded	GCN3-Fiber-forming
1817	1d7a	PFK1	misfolded	Fiber-forming	0.0536291125676543	56	450.483303571429	1233.57366071429	1	0	0	1d7a-misfolded	PFK1-Fiber-forming
1818	1d7a	GLT1	misfolded	Fiber-forming	0.0575096034966638	62	468.981951612903	127.025870967742	1	0	1	1d7a-misfolded	GLT1-Fiber-forming
1819	1d7a	URA8	misfolded	Fiber-forming	0.0584879688378615	79	464.708974683544	593.831101265823	0	0	0	1d7a-misfolded	URA8-Fiber-forming
1820	1d7a	GLN1	misfolded	Fiber-forming	0.0319365544000307	51	485.391039215686	765.587882352941	1	1	0	1d7a-misfolded	GLN1-Fiber-forming
1821	1d7a	TUB1	misfolded	Structural	0.399315627690035	128	452.83340625	231.87290625	1	1	0	1d7a-misfolded	TUB1-Structural
1822	1d7a	RPL17B	misfolded	Structural	0.0199576731995183	88	440.681068181818	885.516181818182	1	0	0	1d7a-misfolded	RPL17B-Structural
1823	1d7a	mscarlet	misfolded	All	0.438203358511847	104	469.840701923077	3027.24905769231	1	0	0	1d7a-misfolded	mscarlet-All
1825	1d7a	HSP104	half	Chaperone	0.557069150431782	24	273.093166666667	713.503416666667	1	1	0	1d7a-half	HSP104-Chaperone
1827	1d7a	MCX1	half	Chaperone	0.0523010140011497	21	439.480904761905	54.5759047619048	0	0	1	1d7a-half	MCX1-Chaperone
1828	1d7a	RVB1	half	DNA-related	0.331192340572925	35	266.093828571429	248.963571428571	0	1	0	1d7a-half	RVB1-DNA-related
1829	1d7a	RVB2	half	DNA-related	0.475703647282849	27	298.895518518519	188.228074074074	0	1	0	1d7a-half	RVB2-DNA-related
1832	1d7a	CCT2	half	Chaperone	0.184904082675399	30	438.3771	43.8548333333333	1	0	0	1d7a-half	CCT2-Chaperone
1833	1d7a	CCT3	half	Chaperone	0.472461195548163	23	435.510130434783	123.37747826087	1	0	0	1d7a-half	CCT3-Chaperone
1835	1d7a	CCT5	half	Chaperone	0.120837638450456	20	566.3771	386.8547	1	0	0	1d7a-half	CCT5-Chaperone
1837	1d7a	HSP10	half	Chaperone	0.0988485332690997	20	442.0765	1282.9629	0	0	1	1d7a-half	HSP10-Chaperone
1841	1d7a	DJP1	half	Peroxisom-related	0.268902666107615	41	320.374292682927	165.49356097561	1	0	0	1d7a-half	DJP1-Peroxisom-related
1842	1d7a	ERJ5	half	Folding-related	0.197416936529407	24	386.924291666667	44.31875	0	0	0	1d7a-half	ERJ5-Folding-related
1843	1d7a	HLJ1	half	Chaperone	0.320628843957253	21	407.349047619048	78.1574285714286	0	0	0	1d7a-half	HLJ1-Chaperone
1852	1d7a	SCJ1	half	Chaperone	0.209505191559461	29	268.436034482759	128.466068965517	0	0	0	1d7a-half	SCJ1-Chaperone
1854	1d7a	SIS1	half	Chaperone	0.618202881123446	37	446.403972972973	983.247162162162	1	1	0	1d7a-half	SIS1-Chaperone
1855	1d7a	SWA2	half		0.0994267511279464	28	442.966035714286	76.1091428571429	1	0	0	1d7a-half	SWA2-
1856	1d7a	TIM14	half		0.0551150548059196	20	490.90265	291.7064	0	0	1	1d7a-half	TIM14-
1858	1d7a	YDJ1	half	Chaperone	0.445751070963754	31	489.445677419355	1925.58583870968	1	0	0	1d7a-half	YDJ1-Chaperone
1863	1d7a	SSA1	half	Chaperone	0.34607457370971	20	319.4722	3982.44705	1	1	0	1d7a-half	SSA1-Chaperone
1864	1d7a	SSA2	half	Chaperone	0.292655139641392	28	348.028464285714	11242.1356785714	1	0	1	1d7a-half	SSA2-Chaperone
1865	1d7a	SSA3	half	Chaperone	0.184431817554323	24	297.9795	52.0847083333333	1	0	0	1d7a-half	SSA3-Chaperone
1866	1d7a	SSA4	half	Chaperone	0.512139166268613	23	312.326434782609	212.384608695652	1	1	0	1d7a-half	SSA4-Chaperone
1867	1d7a	SSB1	half	Chaperone	0.0903120152097824	24	510.65775	5004.04404166667	1	0	0	1d7a-half	SSB1-Chaperone
1870	1d7a	SSC2/SSQ1	half	Chaperone	0.0952435809347084	22	400.3465	97.269	0	0	1	1d7a-half	SSC2/SSQ1-Chaperone
1872	1d7a	SSE1	half	Chaperone	0.163000216919955	22	461.525590909091	2235.61809090909	1	0	0	1d7a-half	SSE1-Chaperone
1875	1d7a	FES1	half	Chaperone	0.291152335812946	35	172.393342857143	166.755457142857	1	0	0	1d7a-half	FES1-Chaperone
1876	1d7a	MGE1P	half	Chaperone	0.0960722337291031	34	328.577117647059	301.817352941176	0	0	1	1d7a-half	MGE1P-Chaperone
1877	1d7a	SIL1	half	Chaperone	0.219107976276033	24	362.975083333333	109.235125	0	0	0	1d7a-half	SIL1-Chaperone
1878	1d7a	SNL1	half	Structural	0.27122023853047	40	330.708025	84.0952	0	0	1	1d7a-half	SNL1-Structural
1879	1d7a	HSC82	half	Chaperone	0.526650793636517	20	452.2056	7231.4223	1	0	1	1d7a-half	HSC82-Chaperone
1886	1d7a	HCH1	half	Chaperone	0.410752176187484	32	260.26803125	497.80353125	1	1	0	1d7a-half	HCH1-Chaperone
1888	1d7a	PPT1	half	Chaperone	0.215642783419241	32	252.42278125	124.7739375	1	1	0	1d7a-half	PPT1-Chaperone
1890	1d7a	STI1	half	Chaperone	0.302393024000509	27	392.45762962963	1803.78959259259	1	0	0	1d7a-half	STI1-Chaperone
1891	1d7a	TAH1	half	Chaperone	0.212115355005183	31	426.050225806452	92.1889032258065	1	1	0	1d7a-half	TAH1-Chaperone
1897	1d7a	GIM6/PFD1	half	Chaperone	0.130482683612438	31	385.600838709677	65.9696451612903	1	0	0	1d7a-half	GIM6/PFD1-Chaperone
1898	1d7a	HSP12	half	Chaperone	0.151590908240556	65	183.4368	636.883630769231	1	1	0	1d7a-half	HSP12-Chaperone
1899	1d7a	HSP26	half	Chaperone	0.278180862280455	37	176.509135135135	607.330135135135	1	1	1	1d7a-half	HSP26-Chaperone
1900	1d7a	HSP31	half	Chaperone	0.343757368923116	27	252.171333333333	61.0417777777778	0	0	0	1d7a-half	HSP31-Chaperone
1908	1d7a	RNQ1	half	Prion	0.125928005463764	27	444.812296296296	109.982851851852	1	0	0	1d7a-half	RNQ1-Prion
1910	1d7a	DCP2	half	RNA-related	0.220589008643412	20	330.38785	91.5069	1	1	0	1d7a-half	DCP2-RNA-related
1911	1d7a	ASN1	half	Fiber-forming	0.366698046571009	27	164.937925925926	1282.58659259259	1	0	0	1d7a-half	ASN1-Fiber-forming
2017	1frw	HSP104	fiber	Chaperone	0.401031647676746	96	82.202125	563.145729166667	1	1	0	1frw-fiber	HSP104-Chaperone
2018	1frw	HSP78	fiber	Chaperone	0.266294686780168	195	73.4995333333333	199.292215384615	0	0	1	1frw-fiber	HSP78-Chaperone
2019	1frw	MCX1	fiber	Chaperone	0.265017716941813	249	76.814297188755	40.3718835341365	0	0	1	1frw-fiber	MCX1-Chaperone
2020	1frw	RVB1	fiber	DNA-related	0.405639441688126	161	78.1665962732919	253.817894409938	0	1	0	1frw-fiber	RVB1-DNA-related
2021	1frw	RVB2	fiber	DNA-related	0.423641139611888	247	75.4719109311741	194.547578947368	0	1	0	1frw-fiber	RVB2-DNA-related
2023	1frw	TCP1	fiber	Chaperone	0.069193802284228	270	74.5588333333333	250.167796296296	0	0	0	1frw-fiber	TCP1-Chaperone
2025	1frw	CCT3	fiber	Chaperone	0.065771151263836	239	70.2176234309623	49.7527071129707	1	0	0	1frw-fiber	CCT3-Chaperone
2026	1frw	CCT4	fiber	Chaperone	0.054836511319958	85	57.4520588235294	140.910658823529	1	0	0	1frw-fiber	CCT4-Chaperone
2027	1frw	CCT5	fiber	Chaperone	0.043444496386114	249	67.5490200803213	213.86359437751	1	0	0	1frw-fiber	CCT5-Chaperone
2029	1frw	HSP10	fiber	Chaperone	0.438898554815895	202	71.0711188118812	1077.5346980198	0	0	1	1frw-fiber	HSP10-Chaperone
2031	1frw	CAJ1	fiber	Chaperone	0.261332102346509	177	72.412384180791	119.885519774011	1	1	0	1frw-fiber	CAJ1-Chaperone
2033	1frw	DJP1	fiber	Peroxisom-related	0.280249807417273	329	74.3259635258359	143.008121580547	1	0	0	1frw-fiber	DJP1-Peroxisom-related
2041	1frw	JJJ3	fiber	Chaperone	0.356664016929045	153	80.7682745098039	40.0561568627451	1	1	0	1frw-fiber	JJJ3-Chaperone
2042	1frw	MDJ1	fiber	Chaperone	0.286367651881899	182	73.1712637362637	199.40482967033	0	0	1	1frw-fiber	MDJ1-Chaperone
2044	1frw	SCJ1	fiber	Chaperone	0.19773736575175	181	80.6052320441989	139.043149171271	0	0	0	1frw-fiber	SCJ1-Chaperone
2046	1frw	SIS1	fiber	Chaperone	0.369261858816171	296	86.5174425675676	668.661114864865	1	1	0	1frw-fiber	SIS1-Chaperone
2047	1frw	SWA2	fiber		0.117372382698269	271	75.4077749077491	45.1387970479705	1	0	0	1frw-fiber	SWA2-
2048	1frw	TIM14	fiber		0.564026830693643	85	67.7343176470588	203.581764705882	0	0	1	1frw-fiber	TIM14-
2050	1frw	YDJ1	fiber	Chaperone	0.381619193730402	328	82.7115304878049	1295.52949695122	1	0	0	1frw-fiber	YDJ1-Chaperone
2051	1frw	ZUO1	fiber	Chaperone	0.0188125345438	247	80.6467570850202	714.065076923077	1	1	1	1frw-fiber	ZUO1-Chaperone
2053	1frw	KAR2	fiber	Chaperone	0.151059045614011	115	85.3107565217391	1370.83306086957	0	0	0	1frw-fiber	KAR2-Chaperone
2055	1frw	SSA1	fiber	Chaperone	0.345979715909136	164	96.3764024390244	2724.95028658537	1	1	0	1frw-fiber	SSA1-Chaperone
2056	1frw	SSA2	fiber	Chaperone	0.258840098665926	159	115.095371069182	8924.68383647799	1	0	1	1frw-fiber	SSA2-Chaperone
2058	1frw	SSA4	fiber	Chaperone	0.297616276962014	188	78.9512819148936	135.493627659574	1	1	0	1frw-fiber	SSA4-Chaperone
2059	1frw	SSB1	fiber	Chaperone	0.011322380634071	134	104.389089552239	3413.45343283582	1	0	0	1frw-fiber	SSB1-Chaperone
2060	1frw	SSB2	fiber	Chaperone	0.024562582797922	128	98.77178125	2377.53134375	1	0	0	1frw-fiber	SSB2-Chaperone
2062	1frw	SSC2/SSQ1	fiber	Chaperone	0.182478054216483	226	87.3579424778761	44.8644336283186	0	0	1	1frw-fiber	SSC2/SSQ1-Chaperone
2064	1frw	SSE1	fiber	Chaperone	0.040808588582509	225	87.6815911111111	1334.58710222222	1	0	0	1frw-fiber	SSE1-Chaperone
2065	1frw	SSE2	fiber	Chaperone	0.123744816989365	84	88.1225595238095	85.7580952380952	1	0	0	1frw-fiber	SSE2-Chaperone
2066	1frw	SSZ1	fiber	Chaperone	0.029691671412246	76	90.3404605263158	596.051855263158	1	0	0	1frw-fiber	SSZ1-Chaperone
2067	1frw	FES1	fiber	Chaperone	0.135194687153142	170	73.3299764705882	178.611052941176	1	0	0	1frw-fiber	FES1-Chaperone
2068	1frw	MGE1P	fiber	Chaperone	0.304999981303097	237	74.9167130801688	277.232143459916	0	0	1	1frw-fiber	MGE1P-Chaperone
2069	1frw	SIL1	fiber	Chaperone	0.208186898389055	161	79.4436397515528	84.6953850931677	0	0	0	1frw-fiber	SIL1-Chaperone
2070	1frw	SNL1	fiber	Structural	0.27903835156403	222	82.5620585585586	65.0657387387387	0	0	1	1frw-fiber	SNL1-Structural
2071	1frw	HSC82	fiber	Chaperone	0.401158279689168	168	106.946077380952	4538.34510714286	1	0	1	1frw-fiber	HSC82-Chaperone
2072	1frw	HSP82	fiber	Chaperone	0.367532117028715	144	88.7871388888889	1968.41779166667	1	0	0	1frw-fiber	HSP82-Chaperone
2073	1frw	AHA1	fiber	Chaperone	0.063585910131656	216	85.3749074074074	141.584902777778	1	0	0	1frw-fiber	AHA1-Chaperone
2074	1frw	CDC37	fiber	Chaperone	0.055100999615463	174	90.5522413793103	170.5555	1	0	0	1frw-fiber	CDC37-Chaperone
2075	1frw	CNS1	fiber	Chaperone	0.076859045190975	215	86.4107488372093	92.5984046511628	1	0	0	1frw-fiber	CNS1-Chaperone
2076	1frw	CPR6	fiber	Chaperone	0.041572697555516	180	83.8138611111111	346.774655555556	1	0	0	1frw-fiber	CPR6-Chaperone
2078	1frw	HCH1	fiber	Chaperone	0.208335683529661	129	86.4578139534884	513.942015503876	1	1	0	1frw-fiber	HCH1-Chaperone
2080	1frw	PPT1	fiber	Chaperone	0.154394446074956	202	82.7013613861386	103.584366336634	1	1	0	1frw-fiber	PPT1-Chaperone
2081	1frw	SBA1	fiber	Chaperone	0.342833809655838	141	88.0406737588653	510.100439716312	1	1	0	1frw-fiber	SBA1-Chaperone
2082	1frw	STI1	fiber	Chaperone	0.09954939774121	154	85.4936818181818	1046.9199025974	1	0	0	1frw-fiber	STI1-Chaperone
2083	1frw	TAH1	fiber	Chaperone	0.2927917046591	215	88.6150093023256	46.3666325581395	1	1	0	1frw-fiber	TAH1-Chaperone
2085	1frw	GIM2/PAC10	fiber	Chaperone	0.106185382354774	199	86.4959899497487	116.434653266332	1	0	0	1frw-fiber	GIM2/PAC10-Chaperone
2086	1frw	GIM3	fiber	Chaperone	0.07921303340615	300	76.1365033333333	187.869416666667	1	0	0	1frw-fiber	GIM3-Chaperone
2090	1frw	HSP12	fiber	Chaperone	0.207301467845562	154	62.6143571428571	524.498954545455	1	1	0	1frw-fiber	HSP12-Chaperone
2091	1frw	HSP26	fiber	Chaperone	0.101726940542904	118	92.6878898305085	402.834466101695	1	1	1	1frw-fiber	HSP26-Chaperone
2092	1frw	HSP31	fiber	Chaperone	0.238981258478785	163	81.2469938650307	67.0144539877301	0	0	0	1frw-fiber	HSP31-Chaperone
2095	1frw	HSP42	fiber	Chaperone	0.10332636330704	99	92.4339898989899	139.958444444444	1	0	0	1frw-fiber	HSP42-Chaperone
2097	1frw	TSA1	fiber	Fiber-forming	0.04718672175316	106	98.9258113207547	2763.14653773585	1	0	0	1frw-fiber	TSA1-Fiber-forming
2098	1frw	AIP1	fiber	Structural	0.043345397431566	178	98.5581685393258	160.816938202247	1	1	0	1frw-fiber	AIP1-Structural
2099	1frw	SUP35	fiber	Prion	0.045125315588409	206	98.2764660194175	308.17436407767	1	0	0	1frw-fiber	SUP35-Prion
2100	1frw	RNQ1	fiber	Prion	0.115671868636548	258	88.8325503875969	41.8061705426357	1	0	0	1frw-fiber	RNQ1-Prion
2101	1frw	WHI3	fiber	RNA-related	0.151447068385922	84	52.3615714285714	47.8719285714286	1	0	0	1frw-fiber	WHI3-RNA-related
2102	1frw	DCP2	fiber	RNA-related	0.125214340171369	87	94.1915517241379	62.5254252873563	1	1	0	1frw-fiber	DCP2-RNA-related
2103	1frw	ASN1	fiber	Fiber-forming	0.082946504544419	115	93.5933652173913	1348.45934782609	1	0	0	1frw-fiber	ASN1-Fiber-forming
2104	1frw	GCN3	fiber	Fiber-forming	0.056924911963902	137	91.8886350364964	87.7152408759124	1	0	0	1frw-fiber	GCN3-Fiber-forming
2105	1frw	PFK1	fiber	Fiber-forming	0.018536489447407	162	95.7350308641975	1227.83066666667	1	0	0	1frw-fiber	PFK1-Fiber-forming
2106	1frw	GLT1	fiber	Fiber-forming	0.051273729346768	121	88.3471818181818	108.669570247934	1	0	1	1frw-fiber	GLT1-Fiber-forming
2107	1frw	URA8	fiber	Fiber-forming	0.047158591088741	180	81.0986722222222	437.753872222222	0	0	0	1frw-fiber	URA8-Fiber-forming
2108	1frw	GLN1	fiber	Fiber-forming	0.020713532928804	142	92.3765845070423	606.449598591549	1	1	0	1frw-fiber	GLN1-Fiber-forming
2109	1frw	TUB1	fiber	Structural	0.331982806217075	196	93.1413010204082	145.948530612245	1	1	0	1frw-fiber	TUB1-Structural
2110	1frw	RPL17B	fiber	Structural	0.024464920670537	211	94.8669668246445	765.547563981043	1	0	0	1frw-fiber	RPL17B-Structural
2111	1frw	mscarlet	fiber	All	0.35611732011602	71	97.1525492957746	3042.29709859155	1	0	0	1frw-fiber	mscarlet-All
2401	2iv1	HSP104	fiber	Chaperone	0.575658425337715	27	126.251703703704	629.943666666667	1	1	0	2iv1-fiber	HSP104-Chaperone
2402	2iv1	HSP78	fiber	Chaperone	0.208159424213549	39	113.493384615385	226.559435897436	0	0	1	2iv1-fiber	HSP78-Chaperone
2403	2iv1	MCX1	fiber	Chaperone	0.162862385947667	58	102.596224137931	40.2634827586207	0	0	1	2iv1-fiber	MCX1-Chaperone
2404	2iv1	RVB1	fiber	DNA-related	0.50703169488659	68	99.7828676470588	251.105338235294	0	1	0	2iv1-fiber	RVB1-DNA-related
2405	2iv1	RVB2	fiber	DNA-related	0.466585588512438	68	105.779455882353	198.371617647059	0	1	0	2iv1-fiber	RVB2-DNA-related
2407	2iv1	TCP1	fiber	Chaperone	0.091064997536856	72	98.74175	258.4065	0	0	0	2iv1-fiber	TCP1-Chaperone
2409	2iv1	CCT3	fiber	Chaperone	0.055393915492122	145	99.842075862069	51.5955310344828	1	0	0	2iv1-fiber	CCT3-Chaperone
2410	2iv1	CCT4	fiber	Chaperone	0.05942963368306	38	62.6772894736842	147.892631578947	1	0	0	2iv1-fiber	CCT4-Chaperone
2411	2iv1	CCT5	fiber	Chaperone	0.082479526681059	105	106.675285714286	233.618514285714	1	0	0	2iv1-fiber	CCT5-Chaperone
2413	2iv1	HSP10	fiber	Chaperone	0.38914517782468	43	105.390209302326	1195.58195348837	0	0	1	2iv1-fiber	HSP10-Chaperone
2415	2iv1	CAJ1	fiber	Chaperone	0.388827005231579	40	109.58295	127.895925	1	1	0	2iv1-fiber	CAJ1-Chaperone
2417	2iv1	DJP1	fiber	Peroxisom-related	0.249009351011845	121	102.461438016529	149.795702479339	1	0	0	2iv1-fiber	DJP1-Peroxisom-related
2421	2iv1	JEM1	fiber	Chaperone	0.12987091456519	67	114.753820895522	42.8067611940299	0	0	0	2iv1-fiber	JEM1-Chaperone
2425	2iv1	JJJ3	fiber	Chaperone	0.390471368308546	34	105.928294117647	41.9029411764706	1	1	0	2iv1-fiber	JJJ3-Chaperone
2426	2iv1	MDJ1	fiber	Chaperone	0.254627213310454	50	94.61276	205.83236	0	0	1	2iv1-fiber	MDJ1-Chaperone
2428	2iv1	SCJ1	fiber	Chaperone	0.086685419038878	56	105.269089285714	133.977821428571	0	0	0	2iv1-fiber	SCJ1-Chaperone
2430	2iv1	SIS1	fiber	Chaperone	0.529911702424667	145	109.450220689655	697.463731034483	1	1	0	2iv1-fiber	SIS1-Chaperone
2431	2iv1	SWA2	fiber		0.060217739174122	73	96.461904109589	52.3069726027397	1	0	0	2iv1-fiber	SWA2-
2432	2iv1	TIM14	fiber		0.611331896523878	44	90.6210454545455	271.300545454545	0	0	1	2iv1-fiber	TIM14-
2434	2iv1	YDJ1	fiber	Chaperone	0.527727724973534	58	119.384603448276	1333.9345862069	1	0	0	2iv1-fiber	YDJ1-Chaperone
2435	2iv1	ZUO1	fiber	Chaperone	0.028411095108114	87	119.757770114943	747.92408045977	1	1	1	2iv1-fiber	ZUO1-Chaperone
2437	2iv1	KAR2	fiber	Chaperone	0.066760199799556	30	107.8178	1207.9518	0	0	0	2iv1-fiber	KAR2-Chaperone
2439	2iv1	SSA1	fiber	Chaperone	0.498080315704306	33	125.629515151515	3483.39693939394	1	1	0	2iv1-fiber	SSA1-Chaperone
2440	2iv1	SSA2	fiber	Chaperone	0.300020362989641	56	148.506535714286	10028.2804821429	1	0	1	2iv1-fiber	SSA2-Chaperone
2441	2iv1	SSA3	fiber	Chaperone	0.187292668852178	30	111.774766666667	44.0380666666667	1	0	0	2iv1-fiber	SSA3-Chaperone
2442	2iv1	SSA4	fiber	Chaperone	0.405606302431516	69	106.142304347826	128.140405797101	1	1	0	2iv1-fiber	SSA4-Chaperone
2443	2iv1	SSB1	fiber	Chaperone	0.062021939750271	39	122.171794871795	2952.97128205128	1	0	0	2iv1-fiber	SSB1-Chaperone
2444	2iv1	SSB2	fiber	Chaperone	0.048450712721572	58	135.702413793103	2650.57506896552	1	0	0	2iv1-fiber	SSB2-Chaperone
2446	2iv1	SSC2/SSQ1	fiber	Chaperone	0.153055325648568	53	106.692679245283	43.7975849056604	0	0	1	2iv1-fiber	SSC2/SSQ1-Chaperone
2448	2iv1	SSE1	fiber	Chaperone	0.04910086349594	82	130.914036585366	1418.67712195122	1	0	0	2iv1-fiber	SSE1-Chaperone
2449	2iv1	SSE2	fiber	Chaperone	0.154765189304856	31	119.456483870968	103.182903225806	1	0	0	2iv1-fiber	SSE2-Chaperone
2450	2iv1	SSZ1	fiber	Chaperone	0.009045720247412	33	127.927303030303	581.363666666667	1	0	0	2iv1-fiber	SSZ1-Chaperone
2451	2iv1	FES1	fiber	Chaperone	0.181832215478432	44	95.3897272727273	229.559386363636	1	0	0	2iv1-fiber	FES1-Chaperone
2452	2iv1	MGE1P	fiber	Chaperone	0.231053532918396	81	97.5360617283951	261.91824691358	0	0	1	2iv1-fiber	MGE1P-Chaperone
2453	2iv1	SIL1	fiber	Chaperone	0.108937895283047	45	117.603622222222	100.354644444444	0	0	0	2iv1-fiber	SIL1-Chaperone
2454	2iv1	SNL1	fiber	Structural	0.159008645691482	52	104.771576923077	73.0610769230769	0	0	1	2iv1-fiber	SNL1-Structural
2455	2iv1	HSC82	fiber	Chaperone	0.446601121275882	74	131.368148648649	4914.18262162162	1	0	1	2iv1-fiber	HSC82-Chaperone
2456	2iv1	HSP82	fiber	Chaperone	0.488968916718386	80	128.2148125	2568.972075	1	0	0	2iv1-fiber	HSP82-Chaperone
2457	2iv1	AHA1	fiber	Chaperone	0.062448051526732	71	104.518788732394	137.904676056338	1	0	0	2iv1-fiber	AHA1-Chaperone
2458	2iv1	CDC37	fiber	Chaperone	0.038418869212962	62	110.407951612903	180.323709677419	1	0	0	2iv1-fiber	CDC37-Chaperone
2459	2iv1	CNS1	fiber	Chaperone	0.096378106452044	69	109.597956521739	91.6606086956522	1	0	0	2iv1-fiber	CNS1-Chaperone
2460	2iv1	CPR6	fiber	Chaperone	0.055660064181432	80	105.111375	389.5041375	1	0	0	2iv1-fiber	CPR6-Chaperone
2462	2iv1	HCH1	fiber	Chaperone	0.36013352191675	49	116.572367346939	530.792551020408	1	1	0	2iv1-fiber	HCH1-Chaperone
2464	2iv1	PPT1	fiber	Chaperone	0.147504343293828	66	109.336515151515	109.986727272727	1	1	0	2iv1-fiber	PPT1-Chaperone
2465	2iv1	SBA1	fiber	Chaperone	0.497745548849087	56	118.548392857143	547.954196428571	1	1	0	2iv1-fiber	SBA1-Chaperone
2466	2iv1	STI1	fiber	Chaperone	0.084467846529665	32	115.5370625	1056.6549375	1	0	0	2iv1-fiber	STI1-Chaperone
2467	2iv1	TAH1	fiber	Chaperone	0.265996259769781	76	122.023421052632	55.9838947368421	1	1	0	2iv1-fiber	TAH1-Chaperone
2469	2iv1	GIM2/PAC10	fiber	Chaperone	0.154666237472582	67	97.6946268656716	101.539671641791	1	0	0	2iv1-fiber	GIM2/PAC10-Chaperone
2470	2iv1	GIM3	fiber	Chaperone	0.053317766625116	79	107.264886075949	173.649341772152	1	0	0	2iv1-fiber	GIM3-Chaperone
2474	2iv1	HSP12	fiber	Chaperone	0.38270960616811	58	111.975948275862	571.56974137931	1	1	0	2iv1-fiber	HSP12-Chaperone
2475	2iv1	HSP26	fiber	Chaperone	0.116487913061436	68	100.595970588235	458.044764705882	1	1	1	2iv1-fiber	HSP26-Chaperone
2476	2iv1	HSP31	fiber	Chaperone	0.258348688879185	43	120.508465116279	79.954511627907	0	0	0	2iv1-fiber	HSP31-Chaperone
2479	2iv1	HSP42	fiber	Chaperone	0.181630503626603	50	120.32136	176.26872	1	0	0	2iv1-fiber	HSP42-Chaperone
2481	2iv1	TSA1	fiber	Fiber-forming	0.075242612512787	54	130.926518518519	2887.16525925926	1	0	0	2iv1-fiber	TSA1-Fiber-forming
2482	2iv1	AIP1	fiber	Structural	0.039532329104584	64	116.14290625	147.40778125	1	1	0	2iv1-fiber	AIP1-Structural
2483	2iv1	SUP35	fiber	Prion	0.019212093751268	49	114.834918367347	280.591142857143	1	0	0	2iv1-fiber	SUP35-Prion
2484	2iv1	RNQ1	fiber	Prion	0.09734279752553	81	122.608234567901	48.701024691358	1	0	0	2iv1-fiber	RNQ1-Prion
2485	2iv1	WHI3	fiber	RNA-related	0.21170945038469	26	64.3650769230769	55.7766153846154	1	0	0	2iv1-fiber	WHI3-RNA-related
2486	2iv1	DCP2	fiber	RNA-related	0.098484860820877	45	120.240733333333	52.4547555555556	1	1	0	2iv1-fiber	DCP2-RNA-related
2487	2iv1	ASN1	fiber	Fiber-forming	0.110243836331894	62	118.761161290323	1229.76503225806	1	0	0	2iv1-fiber	ASN1-Fiber-forming
2488	2iv1	GCN3	fiber	Fiber-forming	0.028804634818831	43	128.50811627907	86.8447209302326	1	0	0	2iv1-fiber	GCN3-Fiber-forming
2489	2iv1	PFK1	fiber	Fiber-forming	0.019479307676598	43	122.578627906977	1170.55893023256	1	0	0	2iv1-fiber	PFK1-Fiber-forming
2490	2iv1	GLT1	fiber	Fiber-forming	0.028646294700958	44	114.913704545455	104.312386363636	1	0	1	2iv1-fiber	GLT1-Fiber-forming
2491	2iv1	URA8	fiber	Fiber-forming	0.091756653834655	67	123.480432835821	470.798686567164	0	0	0	2iv1-fiber	URA8-Fiber-forming
2492	2iv1	GLN1	fiber	Fiber-forming	0.048523806719997	58	114.422982758621	618.645603448276	1	1	0	2iv1-fiber	GLN1-Fiber-forming
2493	2iv1	TUB1	fiber	Structural	0.400069334811688	104	117.717576923077	148.790173076923	1	1	0	2iv1-fiber	TUB1-Structural
2494	2iv1	RPL17B	fiber	Structural	0.070262713249837	81	126.079592592593	719.247086419753	1	0	0	2iv1-fiber	RPL17B-Structural
2495	2iv1	mscarlet	fiber	All	0.504939580992311	35	117.032342857143	2586.97045714286	1	0	0	2iv1-fiber	mscarlet-All
3937	1pok	GND1	misfolded	Oxidative-stress	0.377534847364095	91	118.746175824176	1614.67263736264	1	0	0	1pok-misfolded	GND1-Oxidative-stress
3938	1pok	ERG6	misfolded	Lipid-Related	0.20686868723813	73	115.557082191781	303.852794520548	0	0	1	1pok-misfolded	ERG6-Lipid-Related
3939	1pok	PUB1	misfolded	Stress-related	0.265970406526271	25	132.11748	275.33588	1	0	0	1pok-misfolded	PUB1-Stress-related
3940	1pok	PRE1	misfolded	Proteasome	0.498621353397635	41	104.907365853659	130.259609756098	0	1	0	1pok-misfolded	PRE1-Proteasome
3941	1pok	SDD3	misfolded	Protease	0.278413690574135	61	131.907803278689	40.1142786885246	1	0	0	1pok-misfolded	SDD3-Protease
3942	1pok	BAP2	misfolded	AA-related	0.132662621699404	52	107.333846153846	272.667596153846	0	0	0	1pok-misfolded	BAP2-AA-related
3943	1pok	TPS1	misfolded	Stress-related	0.320022741611055	69	115.851652173913	88.1612753623188	1	0	0	1pok-misfolded	TPS1-Stress-related
3945	1pok	ARG4	misfolded	AA-related	0.349890595113548	47	125.405680851064	134.769	1	0	0	1pok-misfolded	ARG4-AA-related
3946	1pok	TPS2	misfolded	Stress-related	0.25396051920445	47	110.494765957447	64.4439574468085	0	0	1	1pok-misfolded	TPS2-Stress-related
3947	1pok	SPE2	misfolded	Oxygen-growth	0.467439694717498	78	119.885948717949	75.6288076923077	1	1	0	1pok-misfolded	SPE2-Oxygen-growth
3951	1pok	TIF3	misfolded	Stress-related	0.391149177862074	49	104.299367346939	273.791591836735	0	0	0	1pok-misfolded	TIF3-Stress-related
3952	1pok	HCH1	misfolded	Chaperone	0.428989413411553	171	131.77383625731	251.87081871345	1	1	0	1pok-misfolded	HCH1-Chaperone
3954	1pok	PRE9	misfolded	Proteasome	0.481479119712139	27	109.280481481481	150.755851851852	0	1	0	1pok-misfolded	PRE9-Proteasome
3955	1pok	RPN2	misfolded	Proteasome	0.458428244180319	85	88.0632	149.595188235294	0	1	0	1pok-misfolded	RPN2-Proteasome
3956	1pok	PRE6	misfolded	Proteasome	0.486826996701584	82	116.072987804878	125.918548780488	0	1	0	1pok-misfolded	PRE6-Proteasome
3966	1pok	PGM2	misfolded	Stress-related	0.418255796558813	165	97.2985272727273	65.9259757575758	1	0	0	1pok-misfolded	PGM2-Stress-related
3967	1pok	PBP1	misfolded	Stress-related	0.506185773789132	99	111.661717171717	45.0200808080808	1	1	0	1pok-misfolded	PBP1-Stress-related
3970	1pok	TSL1	misfolded	Stress-related	0.202168985009219	38	113.361921052632	55.8585526315789	1	0	0	1pok-misfolded	TSL1-Stress-related
3981	1pok	TFS1	misfolded	Stress-related	0.409773139065653	116	102.826318965517	43.2256120689655	1	0	0	1pok-misfolded	TFS1-Stress-related
3986	1pok	RPT1	misfolded	Proteasome	0.483023233199088	144	121.769333333333	134.92475	1	1	0	1pok-misfolded	RPT1-Proteasome
4002	1pok	VAC8	misfolded	Autophagy	0.0615262441139195	38	140.102052631579	95.7648421052632	1	0	0	1pok-misfolded	VAC8-Autophagy
4004	1pok	STE24	misfolded	Protease	0.122589571336194	28	142.900857142857	69.445	0	1	1	1pok-misfolded	STE24-Protease
4011	1pok	AAT2	misfolded	AA-related	0.381557560556535	71	119.712056338028	163.012507042254	1	0	0	1pok-misfolded	AAT2-AA-related
4016	1pok	DED1	misfolded	Stress-related	0.380777064560325	74	104.462324324324	615.564175675676	1	1	0	1pok-misfolded	DED1-Stress-related
4018	1pok	VPH1	misfolded	Marker	0.114437359944907	151	84.5209205298013	118.77221192053	0	0	0	1pok-misfolded	VPH1-Marker
4019	1pok	NAB2	misfolded	Marker	0.428625654613305	92	103.13622826087	210.257630434783	0	1	0	1pok-misfolded	NAB2-Marker
4020	1pok	COX4	misfolded	Marker	0.180750618214566	106	95.3148490566038	67.2599150943396	0	0	1	1pok-misfolded	COX4-Marker
4023	1pok	VRG4	misfolded	Marker	0.173298854849563	25	112.81748	118.8528	0	0	0	1pok-misfolded	VRG4-Marker
4026	1pok	EDE1	misfolded	Structural	0.134526537043071	47	108.842872340426	51.3593829787234	0	0	0	1pok-misfolded	EDE1-Structural
4033	1pok	GND1	fiber	Oxidative-stress	0.147064784579023	575	465.860379130435	2050.56789391304	1	0	0	1pok-fiber	GND1-Oxidative-stress
4034	1pok	ERG6	fiber	Lipid-Related	0.16932396453368	665	485.406470676692	320.958302255639	0	0	1	1pok-fiber	ERG6-Lipid-Related
4035	1pok	PUB1	fiber	Stress-related	0.157003489369432	342	450.729473684211	303.028005847953	1	0	0	1pok-fiber	PUB1-Stress-related
4036	1pok	PRE1	fiber	Proteasome	0.224046888359764	345	476.559286956522	141.292286956522	0	1	0	1pok-fiber	PRE1-Proteasome
4037	1pok	SDD3	fiber	Protease	0.204901705238684	105	457.449285714286	48.1757142857143	1	0	0	1pok-fiber	SDD3-Protease
4038	1pok	BAP2	fiber	AA-related	0.0765235336337811	291	487.870694158076	260.860340206186	0	0	0	1pok-fiber	BAP2-AA-related
4039	1pok	TPS1	fiber	Stress-related	0.192294364017488	258	417.15580620155	114.164817829457	1	0	0	1pok-fiber	TPS1-Stress-related
4041	1pok	ARG4	fiber	AA-related	0.167359120705301	540	365.816657407407	222.270316666667	1	0	0	1pok-fiber	ARG4-AA-related
4042	1pok	TPS2	fiber	Stress-related	0.189486923342538	136	364.453272058824	77.7777426470588	0	0	1	1pok-fiber	TPS2-Stress-related
4043	1pok	SPE2	fiber	Oxygen-growth	0.236953298421885	1199	527.684711426189	89.734212677231	1	1	0	1pok-fiber	SPE2-Oxygen-growth
4044	1pok	GSY2	fiber	Stress-related	0.259553471247368	173	452.939768786127	42.8642658959538	1	1	0	1pok-fiber	GSY2-Stress-related
4047	1pok	TIF3	fiber	Stress-related	0.158402812995598	850	449.276678823529	375.827524705882	0	0	0	1pok-fiber	TIF3-Stress-related
4048	1pok	HCH1	fiber	Chaperone	0.184680642977008	770	471.190281818182	309.543255844156	1	1	0	1pok-fiber	HCH1-Chaperone
4050	1pok	PRE9	fiber	Proteasome	0.208408770787582	352	362.135914772727	150.320428977273	0	1	0	1pok-fiber	PRE9-Proteasome
4051	1pok	RPN2	fiber	Proteasome	0.207444627117484	263	380.499787072243	162.712851711027	0	1	0	1pok-fiber	RPN2-Proteasome
4052	1pok	PRE6	fiber	Proteasome	0.200770639253821	1014	427.801136094675	135.129094674556	0	1	0	1pok-fiber	PRE6-Proteasome
4062	1pok	PGM2	fiber	Stress-related	0.224387435798883	658	490.419778115502	82.6474878419453	1	0	0	1pok-fiber	PGM2-Stress-related
4063	1pok	PBP1	fiber	Stress-related	0.237974862157845	904	515.670807522124	55.6976482300885	1	1	0	1pok-fiber	PBP1-Stress-related
4066	1pok	TSL1	fiber	Stress-related	0.195375099082696	609	467.644471264368	43.7973760262726	1	0	0	1pok-fiber	TSL1-Stress-related
4077	1pok	TFS1	fiber	Stress-related	0.224007794582137	1164	419.59598024055	51.7507920962199	1	0	0	1pok-fiber	TFS1-Stress-related
4082	1pok	RPT1	fiber	Proteasome	0.202135190942015	1486	402.886728129206	135.357072005384	1	1	0	1pok-fiber	RPT1-Proteasome
4098	1pok	VAC8	fiber	Autophagy	0.115681682240113	1392	427.308948994253	95.5648275862069	1	0	0	1pok-fiber	VAC8-Autophagy
4100	1pok	STE24	fiber	Protease	0.122202852951725	638	395.792330721003	80.7475313479624	0	1	1	1pok-fiber	STE24-Protease
4107	1pok	AAT2	fiber	AA-related	0.163538176987892	366	407.310754098361	220.055155737705	1	0	0	1pok-fiber	AAT2-AA-related
4110	1pok	SPE3	fiber	-	0.212589501253905	1335	391.98763670412	208.33217752809	1	1	0	1pok-fiber	SPE3--
4112	1pok	DED1	fiber	Stress-related	0.16178620199859	668	378.034597305389	852.998815868263	1	1	0	1pok-fiber	DED1-Stress-related
4114	1pok	VPH1	fiber	Marker	0.108270874940575	811	323.990388409371	234.046060419236	0	0	0	1pok-fiber	VPH1-Marker
4115	1pok	NAB2	fiber	Marker	0.204386142035758	236	389.372105932203	223.499644067797	0	1	0	1pok-fiber	NAB2-Marker
4116	1pok	COX4	fiber	Marker	0.132711526400338	317	426.433192429022	72.0819968454259	0	0	1	1pok-fiber	COX4-Marker
4119	1pok	VRG4	fiber	Marker	0.117476869997439	322	369.26050621118	189.121301242236	0	0	0	1pok-fiber	VRG4-Marker
4121	1pok	NUP145	fiber	Structural	0.167268651348151	558	394.995758064516	47.7061541218638	0	1	0	1pok-fiber	NUP145-Structural
4122	1pok	EDE1	fiber	Structural	0.0885487484395671	481	336.164673596674	62.6590353430353	0	0	0	1pok-fiber	EDE1-Structural
4225	1m3u	GND1	half	Oxidative-stress	0.249225191144277	188	65.2414787234043	1638.53746276596	1	0	0	1m3u-half	GND1-Oxidative-stress
4226	1m3u	ERG6	half	Lipid-Related	0.311854600571368	72	49.8348333333333	238.011069444444	0	0	1	1m3u-half	ERG6-Lipid-Related
4227	1m3u	PUB1	half	Stress-related	0.22198740224602	132	55.7001742424242	238.219628787879	1	0	0	1m3u-half	PUB1-Stress-related
4228	1m3u	PRE1	half	Proteasome	0.599633795034735	115	64.8647565217391	137.569426086957	0	1	0	1m3u-half	PRE1-Proteasome
4229	1m3u	SDD3	half	Protease	0.183773517835082	63	61.9005555555556	42.3970634920635	1	0	0	1m3u-half	SDD3-Protease
4230	1m3u	BAP2	half	AA-related	0.105880286350035	22	74.7915909090909	297.363863636364	0	0	0	1m3u-half	BAP2-AA-related
4231	1m3u	TPS1	half	Stress-related	0.216688799502877	55	60.8239454545455	75.2806181818182	1	0	0	1m3u-half	TPS1-Stress-related
4233	1m3u	ARG4	half	AA-related	0.232869769003539	59	69.8973050847458	135.038338983051	1	0	0	1m3u-half	ARG4-AA-related
4235	1m3u	SPE2	half	Oxygen-growth	0.393866462531577	56	67.1918214285714	74.5933214285714	1	1	0	1m3u-half	SPE2-Oxygen-growth
4239	1m3u	TIF3	half	Stress-related	0.222935094882774	133	55.7617744360902	297.231127819549	0	0	0	1m3u-half	TIF3-Stress-related
4240	1m3u	HCH1	half	Chaperone	0.396125398774052	98	53.0674387755102	227.828826530612	1	1	0	1m3u-half	HCH1-Chaperone
4242	1m3u	PRE9	half	Proteasome	0.410901591691868	157	43.7085414012739	95.8557898089172	0	1	0	1m3u-half	PRE9-Proteasome
4244	1m3u	PRE6	half	Proteasome	0.526716471843498	99	49.7314141414141	109.641676767677	0	1	0	1m3u-half	PRE6-Proteasome
4255	1m3u	PBP1	half	Stress-related	0.468540785978797	132	50.3025833333333	41.3495378787879	1	1	0	1m3u-half	PBP1-Stress-related
4274	1m3u	RPT1	half	Proteasome	0.482705248429858	60	43.49595	108.436983333333	1	1	0	1m3u-half	RPT1-Proteasome
4290	1m3u	VAC8	half	Autophagy	0.117823535687932	203	41.4909901477833	79.0137931034483	1	0	0	1m3u-half	VAC8-Autophagy
4292	1m3u	STE24	half	Protease	0.153185730608555	212	44.0715754716981	63.1423066037736	0	1	1	1m3u-half	STE24-Protease
4299	1m3u	AAT2	half	AA-related	0.275016747406564	127	43.5605826771654	163.093322834646	1	0	0	1m3u-half	AAT2-AA-related
4304	1m3u	DED1	half	Stress-related	0.277059662816281	588	40.2336020408163	602.857534013605	1	1	0	1m3u-half	DED1-Stress-related
4306	1m3u	VPH1	half	Marker	0.124349424171593	137	46.0825109489051	221.02399270073	0	0	0	1m3u-half	VPH1-Marker
4307	1m3u	NAB2	half	Marker	0.395746383481738	463	42.2426738660907	147.262280777538	0	1	0	1m3u-half	NAB2-Marker
4308	1m3u	COX4	half	Marker	0.338829999614004	280	47.4089642857143	47.4036571428571	0	0	1	1m3u-half	COX4-Marker
4311	1m3u	VRG4	half	Marker	0.173532633255948	160	43.42781875	145.956925	0	0	0	1m3u-half	VRG4-Marker
4314	1m3u	EDE1	half	Structural	0.124985656303231	332	42.1007108433735	60.8337981927711	0	0	0	1m3u-half	EDE1-Structural
4321	1m3u	GND1	misfolded	Oxidative-stress	0.119310667270542	383	246.960608355091	1992.82526109661	1	0	0	1m3u-misfolded	GND1-Oxidative-stress
4322	1m3u	ERG6	misfolded	Lipid-Related	0.17037882246318	269	241.7636133829	312.483516728625	0	0	1	1m3u-misfolded	ERG6-Lipid-Related
4323	1m3u	PUB1	misfolded	Stress-related	0.0838443690142129	243	251.821469135802	315.870432098765	1	0	0	1m3u-misfolded	PUB1-Stress-related
4324	1m3u	PRE1	misfolded	Proteasome	0.631303677464911	171	223.490415204678	188.62101754386	0	1	0	1m3u-misfolded	PRE1-Proteasome
4325	1m3u	SDD3	misfolded	Protease	0.0972991639355267	207	247.783458937198	52.1684975845411	1	0	0	1m3u-misfolded	SDD3-Protease
4326	1m3u	BAP2	misfolded	AA-related	0.0460988022527257	210	241.747176190476	243.381604761905	0	0	0	1m3u-misfolded	BAP2-AA-related
4327	1m3u	TPS1	misfolded	Stress-related	0.084212327107849	377	257.491543766578	86.3426763925729	1	0	0	1m3u-misfolded	TPS1-Stress-related
4329	1m3u	ARG4	misfolded	AA-related	0.131708160338927	346	260.772947976879	136.955728323699	1	0	0	1m3u-misfolded	ARG4-AA-related
4330	1m3u	TPS2	misfolded	Stress-related	0.0794804173344042	61	253.62706557377	54.4335409836066	0	0	1	1m3u-misfolded	TPS2-Stress-related
4331	1m3u	SPE2	misfolded	Oxygen-growth	0.32910667608191	143	249.200839160839	97.2270769230769	1	1	0	1m3u-misfolded	SPE2-Oxygen-growth
4335	1m3u	TIF3	misfolded	Stress-related	0.0745037163364643	316	250.306161392405	349.858455696203	0	0	0	1m3u-misfolded	TIF3-Stress-related
4336	1m3u	HCH1	misfolded	Chaperone	0.321144106498683	193	245.325445595855	294.184305699482	1	1	0	1m3u-misfolded	HCH1-Chaperone
4338	1m3u	PRE9	misfolded	Proteasome	0.641343584754053	122	233.688008196721	199.550639344262	0	1	0	1m3u-misfolded	PRE9-Proteasome
4339	1m3u	RPN2	misfolded	Proteasome	0.607447855463931	451	178.225614190687	197.011274944568	0	1	0	1m3u-misfolded	RPN2-Proteasome
4340	1m3u	PRE6	misfolded	Proteasome	0.61820462853911	220	255.234368181818	180.215022727273	0	1	0	1m3u-misfolded	PRE6-Proteasome
4350	1m3u	PGM2	misfolded	Stress-related	0.246191130425573	193	233.731523316062	49.4519896373057	1	0	0	1m3u-misfolded	PGM2-Stress-related
4351	1m3u	PBP1	misfolded	Stress-related	0.496457702901463	189	242.83280952381	53.8807724867725	1	1	0	1m3u-misfolded	PBP1-Stress-related
4365	1m3u	TFS1	misfolded	Stress-related	0.218227554313052	113	230.974026548673	40.3475132743363	1	0	0	1m3u-misfolded	TFS1-Stress-related
4370	1m3u	RPT1	misfolded	Proteasome	0.568979101933735	254	224.200165354331	182.778267716535	1	1	0	1m3u-misfolded	RPT1-Proteasome
4386	1m3u	VAC8	misfolded	Autophagy	0.0805063621105266	81	212.130271604938	114.050037037037	1	0	0	1m3u-misfolded	VAC8-Autophagy
4388	1m3u	STE24	misfolded	Protease	0.102471828121719	149	209.815711409396	77.5497248322148	0	1	1	1m3u-misfolded	STE24-Protease
4395	1m3u	AAT2	misfolded	AA-related	0.10680893688521	203	216.79897044335	204.803931034483	1	0	0	1m3u-misfolded	AAT2-AA-related
4398	1m3u	SPE3	misfolded	-	0.382499351275452	161	193.655142857143	211.983447204969	1	1	0	1m3u-misfolded	SPE3--
4400	1m3u	DED1	misfolded	Stress-related	0.175931991822824	567	171.90058377425	742.018897707231	1	1	0	1m3u-misfolded	DED1-Stress-related
4402	1m3u	VPH1	misfolded	Marker	0.0634691226636215	206	178.074417475728	231.630825242718	0	0	0	1m3u-misfolded	VPH1-Marker
4403	1m3u	NAB2	misfolded	Marker	0.566785092607822	803	178.397463262765	229.186117061021	0	1	0	1m3u-misfolded	NAB2-Marker
4404	1m3u	COX4	misfolded	Marker	0.0682827272955951	435	230.55808045977	60.209708045977	0	0	1	1m3u-misfolded	COX4-Marker
4407	1m3u	VRG4	misfolded	Marker	0.068344016851852	341	209.096410557185	199.748228739003	0	0	0	1m3u-misfolded	VRG4-Marker
4409	1m3u	NUP145	misfolded	Structural	0.28364362400938	264	194.826992424242	49.8981439393939	0	1	0	1m3u-misfolded	NUP145-Structural
4410	1m3u	EDE1	misfolded	Structural	0.0714706371231804	765	173.094290196078	53.5600026143791	0	0	0	1m3u-misfolded	EDE1-Structural
4417	1m3u	GND1	fiber	Oxidative-stress	0.218174339441374	1053	625.993917378917	1850.10528869896	1	0	0	1m3u-fiber	GND1-Oxidative-stress
4418	1m3u	ERG6	fiber	Lipid-Related	0.18713390957643	475	593.761444210526	293.391048421053	0	0	1	1m3u-fiber	ERG6-Lipid-Related
4419	1m3u	PUB1	fiber	Stress-related	0.170906383249079	411	722.998630170316	297.665116788321	1	0	0	1m3u-fiber	PUB1-Stress-related
4420	1m3u	PRE1	fiber	Proteasome	0.352239354278952	190	658.869173684211	150.799184210526	0	1	0	1m3u-fiber	PRE1-Proteasome
4421	1m3u	SDD3	fiber	Protease	0.20235533759248	861	660.935307781649	48.4070092915215	1	0	0	1m3u-fiber	SDD3-Protease
4422	1m3u	BAP2	fiber	AA-related	0.0573868614711673	215	680.282172093023	238.833223255814	0	0	0	1m3u-fiber	BAP2-AA-related
4423	1m3u	TPS1	fiber	Stress-related	0.189936830692909	824	674.423037621359	86.6942390776699	1	0	0	1m3u-fiber	TPS1-Stress-related
4425	1m3u	ARG4	fiber	AA-related	0.209352348931604	1559	619.762966645285	129.771264271969	1	0	0	1m3u-fiber	ARG4-AA-related
4426	1m3u	TPS2	fiber	Stress-related	0.167827412280085	609	574.533835796388	55.589973727422	0	0	1	1m3u-fiber	TPS2-Stress-related
4427	1m3u	SPE2	fiber	Oxygen-growth	0.327716959659454	2185	629.470758352403	85.1275798627002	1	1	0	1m3u-fiber	SPE2-Oxygen-growth
4431	1m3u	TIF3	fiber	Stress-related	0.201813927312195	1667	611.752265146971	340.020523695261	0	0	0	1m3u-fiber	TIF3-Stress-related
4432	1m3u	HCH1	fiber	Chaperone	0.266883570382172	1106	630.888379746835	282.632195298372	1	1	0	1m3u-fiber	HCH1-Chaperone
4434	1m3u	PRE9	fiber	Proteasome	0.316487317146806	600	648.82585	161.88731	0	1	0	1m3u-fiber	PRE9-Proteasome
4435	1m3u	RPN2	fiber	Proteasome	0.347224482446277	630	596.54496984127	211.453352380952	0	1	0	1m3u-fiber	RPN2-Proteasome
4436	1m3u	PRE6	fiber	Proteasome	0.328744792591524	1075	649.046961860465	153.082619534884	0	1	0	1m3u-fiber	PRE6-Proteasome
4446	1m3u	PGM2	fiber	Stress-related	0.244427812966503	1008	582.231850198413	57.3075406746032	1	0	0	1m3u-fiber	PGM2-Stress-related
4447	1m3u	PBP1	fiber	Stress-related	0.334136148523635	287	636.425620209059	51.6107770034843	1	1	0	1m3u-fiber	PBP1-Stress-related
4461	1m3u	TFS1	fiber	Stress-related	0.206711351840155	292	692.883181506849	47.8765821917808	1	0	0	1m3u-fiber	TFS1-Stress-related
4466	1m3u	RPT1	fiber	Proteasome	0.283822329591335	1525	592.918485901639	156.583451803279	1	1	0	1m3u-fiber	RPT1-Proteasome
4482	1m3u	VAC8	fiber	Autophagy	0.109023202618537	343	638.644475218659	109.01067638484	1	0	0	1m3u-fiber	VAC8-Autophagy
4484	1m3u	STE24	fiber	Protease	0.0972624150920342	604	618.259693708609	92.7529056291391	0	1	1	1m3u-fiber	STE24-Protease
4491	1m3u	AAT2	fiber	AA-related	0.211263185078128	576	626.348743055556	217.436574652778	1	0	0	1m3u-fiber	AAT2-AA-related
4494	1m3u	SPE3	fiber	-	0.290133889157548	241	632.633070539419	222.16156846473	1	1	0	1m3u-fiber	SPE3--
4496	1m3u	DED1	fiber	Stress-related	0.215632417958358	2837	569.168704970039	801.032885442369	1	1	0	1m3u-fiber	DED1-Stress-related
4498	1m3u	VPH1	fiber	Marker	0.09612477718553	3577	520.622975957506	251.626868325412	0	0	0	1m3u-fiber	VPH1-Marker
4499	1m3u	NAB2	fiber	Marker	0.260066778477392	2741	569.202376140095	225.431727106895	0	1	0	1m3u-fiber	NAB2-Marker
4500	1m3u	COX4	fiber	Marker	0.0853046761356373	2259	599.023973439575	54.7575803452855	0	0	1	1m3u-fiber	COX4-Marker
4503	1m3u	VRG4	fiber	Marker	0.119421078927483	369	629.493655826558	208.399693766938	0	0	0	1m3u-fiber	VRG4-Marker
4505	1m3u	NUP145	fiber	Structural	0.187733943724317	1718	576.713598370198	53.1341263096624	0	1	0	1m3u-fiber	NUP145-Structural
4506	1m3u	EDE1	fiber	Structural	0.077460882434822	850	626.931572941176	62.0535247058824	0	0	0	1m3u-fiber	EDE1-Structural
4801	2cg4	GND1	fiber	Oxidative-stress	0.231526750814866	1997	211.411565348022	1544.97876264397	1	0	0	2cg4-fiber	GND1-Oxidative-stress
4802	2cg4	ERG6	fiber	Lipid-Related	0.292889910483745	896	220.326348214286	268.793655133929	0	0	1	2cg4-fiber	ERG6-Lipid-Related
4803	2cg4	PUB1	fiber	Stress-related	0.230754474863521	157	213.00447133758	271.23721656051	1	0	0	2cg4-fiber	PUB1-Stress-related
4804	2cg4	PRE1	fiber	Proteasome	0.292615630028933	169	196.705875739645	130.255053254438	0	1	0	2cg4-fiber	PRE1-Proteasome
4805	2cg4	SDD3	fiber	Protease	0.237495021533708	152	212.267690789474	42.7813552631579	1	0	0	2cg4-fiber	SDD3-Protease
4806	2cg4	BAP2	fiber	AA-related	0.140492159307369	150	179.1525	227.782606666667	0	0	0	2cg4-fiber	BAP2-AA-related
4807	2cg4	TPS1	fiber	Stress-related	0.261160065730164	108	195.962074074074	76.6995925925926	1	0	0	2cg4-fiber	TPS1-Stress-related
4809	2cg4	ARG4	fiber	AA-related	0.292474647497824	164	198.516640243902	140.616530487805	1	0	0	2cg4-fiber	ARG4-AA-related
4810	2cg4	TPS2	fiber	Stress-related	0.342515378831815	33	157.096909090909	53.6315151515152	0	0	1	2cg4-fiber	TPS2-Stress-related
4811	2cg4	SPE2	fiber	Oxygen-growth	0.299299827616768	251	226.053322709163	80.7242988047809	1	1	0	2cg4-fiber	SPE2-Oxygen-growth
4815	2cg4	TIF3	fiber	Stress-related	0.212503873108336	143	229.648678321678	344.728356643357	0	0	0	2cg4-fiber	TIF3-Stress-related
4816	2cg4	HCH1	fiber	Chaperone	0.268954891013743	162	226.084234567901	262.842956790123	1	1	0	2cg4-fiber	HCH1-Chaperone
4818	2cg4	PRE9	fiber	Proteasome	0.281837794646564	88	222.458534090909	155.563397727273	0	1	0	2cg4-fiber	PRE9-Proteasome
4819	2cg4	RPN2	fiber	Proteasome	0.234413991424115	33	207.850878787879	176.971303030303	0	1	0	2cg4-fiber	RPN2-Proteasome
4820	2cg4	PRE6	fiber	Proteasome	0.23781869095481	210	232.778452380952	144.763538095238	0	1	0	2cg4-fiber	PRE6-Proteasome
4830	2cg4	PGM2	fiber	Stress-related	0.178364597751858	94	212.871819148936	56.748585106383	1	0	0	2cg4-fiber	PGM2-Stress-related
4831	2cg4	PBP1	fiber	Stress-related	0.26629328631787	73	231.106876712329	55.9983424657534	1	1	0	2cg4-fiber	PBP1-Stress-related
4845	2cg4	TFS1	fiber	Stress-related	0.177862703100084	353	220.810059490085	44.5863654390935	1	0	0	2cg4-fiber	TFS1-Stress-related
4850	2cg4	RPT1	fiber	Proteasome	0.255427416740109	1684	216.79652672209	131.052785629454	1	1	0	2cg4-fiber	RPT1-Proteasome
4866	2cg4	VAC8	fiber	Autophagy	0.0883174782066999	80	233.2645875	87.7283875	1	0	0	2cg4-fiber	VAC8-Autophagy
4868	2cg4	STE24	fiber	Protease	0.117422019612839	256	225.3581015625	73.19896875	0	1	1	2cg4-fiber	STE24-Protease
4875	2cg4	AAT2	fiber	AA-related	0.144717105127553	429	252.730328671329	223.999543123543	1	0	0	2cg4-fiber	AAT2-AA-related
4878	2cg4	SPE3	fiber	-	0.269004854882437	439	254.581562642369	216.671801822323	1	1	0	2cg4-fiber	SPE3--
4880	2cg4	DED1	fiber	Stress-related	0.128623075879507	454	242.471810572687	800.175746696035	1	1	0	2cg4-fiber	DED1-Stress-related
4882	2cg4	VPH1	fiber	Marker	0.0516294596205944	215	262.494930232558	260.21816744186	0	0	0	2cg4-fiber	VPH1-Marker
4883	2cg4	NAB2	fiber	Marker	0.261788449064892	669	258.812831091181	215.243727952167	0	1	0	2cg4-fiber	NAB2-Marker
4884	2cg4	COX4	fiber	Marker	0.24665042817819	1572	254.127407760814	59.4314993638677	0	0	1	2cg4-fiber	COX4-Marker
4887	2cg4	VRG4	fiber	Marker	0.0751924085757646	737	247.529833107191	191.539865671642	0	0	0	2cg4-fiber	VRG4-Marker
4889	2cg4	NUP145	fiber	Structural	0.358926237932393	1111	245.718173717372	50.5526795679568	0	1	0	2cg4-fiber	NUP145-Structural
4890	2cg4	EDE1	fiber	Structural	0.0742025512857244	694	248.219805475504	64.4530288184438	0	0	0	2cg4-fiber	EDE1-Structural
5089	2vyc	GND1	half	Oxidative-stress	0.195380580684912	72	261.440111111111	1737.07277777778	1	0	0	2vyc-half	GND1-Oxidative-stress
5090	2vyc	ERG6	half	Lipid-Related	0.163644323312891	31	224.427774193548	289.725709677419	0	0	1	2vyc-half	ERG6-Lipid-Related
5092	2vyc	PRE1	half	Proteasome	0.646442334159769	52	212.028038461538	139.722673076923	0	1	0	2vyc-half	PRE1-Proteasome
5094	2vyc	BAP2	half	AA-related	0.064904198134348	139	270.929920863309	269.470474820144	0	0	0	2vyc-half	BAP2-AA-related
5095	2vyc	TPS1	half	Stress-related	0.235841351110182	44	220.131272727273	78.9091818181818	1	0	0	2vyc-half	TPS1-Stress-related
5099	2vyc	SPE2	half	Oxygen-growth	0.529452512088465	71	221.130253521127	68.9782112676056	1	1	0	2vyc-half	SPE2-Oxygen-growth
5103	2vyc	TIF3	half	Stress-related	0.129590498385363	78	250.317692307692	322.564653846154	0	0	0	2vyc-half	TIF3-Stress-related
5106	2vyc	PRE9	half	Proteasome	0.708628760316522	62	284.825435483871	185.968596774194	0	1	0	2vyc-half	PRE9-Proteasome
5107	2vyc	RPN2	half	Proteasome	0.699143541750557	90	211.102788888889	197.203055555556	0	1	0	2vyc-half	RPN2-Proteasome
5108	2vyc	PRE6	half	Proteasome	0.6872860799156	40	277.189225	164.1118	0	1	0	2vyc-half	PRE6-Proteasome
5118	2vyc	PGM2	half	Stress-related	0.258267223500725	137	246.935817518248	68.9816934306569	1	0	0	2vyc-half	PGM2-Stress-related
5119	2vyc	PBP1	half	Stress-related	0.536149896669412	127	248.428401574803	47.8016141732283	1	1	0	2vyc-half	PBP1-Stress-related
5133	2vyc	TFS1	half	Stress-related	0.293949020864343	30	259.128033333333	54.7596666666667	1	0	0	2vyc-half	TFS1-Stress-related
5138	2vyc	RPT1	half	Proteasome	0.654369988626426	84	262.11455952381	164.747607142857	1	1	0	2vyc-half	RPT1-Proteasome
5154	2vyc	VAC8	half	Autophagy	0.104395530201845	87	193.812896551724	86.2094597701149	1	0	0	2vyc-half	VAC8-Autophagy
5156	2vyc	STE24	half	Protease	0.176798815326336	95	195.187263157895	74.4696947368421	0	1	1	2vyc-half	STE24-Protease
5163	2vyc	AAT2	half	AA-related	0.258395107366553	143	202.376475524476	165.566972027972	1	0	0	2vyc-half	AAT2-AA-related
5166	2vyc	SPE3	half	-	0.611359162010346	34	188.759588235294	158.732294117647	1	1	0	2vyc-half	SPE3--
5168	2vyc	DED1	half	Stress-related	0.327593029096955	88	165.191818181818	578.305386363636	1	1	0	2vyc-half	DED1-Stress-related
5170	2vyc	VPH1	half	Marker	0.100561878800169	181	197.890784530387	173.32879558011	0	0	0	2vyc-half	VPH1-Marker
5171	2vyc	NAB2	half	Marker	0.594149146474182	161	180.476714285714	184.321173913043	0	1	0	2vyc-half	NAB2-Marker
5172	2vyc	COX4	half	Marker	0.133568842793909	301	166.613980066445	42.7215182724253	0	0	1	2vyc-half	COX4-Marker
5175	2vyc	VRG4	half	Marker	0.072990695469212	35	205.113228571429	148.588457142857	0	0	0	2vyc-half	VRG4-Marker
5178	2vyc	EDE1	half	Structural	0.139357913350886	85	190.034270588235	50.0678470588235	0	0	0	2vyc-half	EDE1-Structural
5185	2vyc	GND1	fiber	Oxidative-stress	0.186448290310732	545	1138.82412110092	1720.2854587156	1	0	0	2vyc-fiber	GND1-Oxidative-stress
5186	2vyc	ERG6	fiber	Lipid-Related	0.160176005761251	99	970.464666666667	375.645434343434	0	0	1	2vyc-fiber	ERG6-Lipid-Related
5187	2vyc	PUB1	fiber	Stress-related	0.196070805487267	129	1298.98054263566	362.182457364341	1	0	0	2vyc-fiber	PUB1-Stress-related
5189	2vyc	SDD3	fiber	Protease	0.333130584769239	42	1161.19978571429	48.2408571428571	1	0	0	2vyc-fiber	SDD3-Protease
5190	2vyc	BAP2	fiber	AA-related	0.054821066224079	39	654.89541025641	312.398307692308	0	0	0	2vyc-fiber	BAP2-AA-related
5191	2vyc	TPS1	fiber	Stress-related	0.202732606997797	55	1006.18738181818	251.185	1	0	0	2vyc-fiber	TPS1-Stress-related
5193	2vyc	ARG4	fiber	AA-related	0.258774781303519	57	896.279421052632	480.328175438596	1	0	0	2vyc-fiber	ARG4-AA-related
5194	2vyc	TPS2	fiber	Stress-related	0.203765977615198	65	777.916969230769	210.961169230769	0	0	1	2vyc-fiber	TPS2-Stress-related
5195	2vyc	SPE2	fiber	Oxygen-growth	0.352626266734866	156	966.223871794872	94.3702051282051	1	1	0	2vyc-fiber	SPE2-Oxygen-growth
5196	2vyc	GSY2	fiber	Stress-related	0.25138732902804	58	1136.50651724138	130.205293103448	1	1	0	2vyc-fiber	GSY2-Stress-related
5198	2vyc	VPS4	fiber	Multivesicular-body-sorting	0.288946434242945	286	1504.41144055944	48.1036958041958	1	0	0	2vyc-fiber	VPS4-Multivesicular-body-sorting
5202	2vyc	PRE9	fiber	Proteasome	0.276508524786796	111	1463.98437837838	202.426369369369	0	1	0	2vyc-fiber	PRE9-Proteasome
5203	2vyc	RPN2	fiber	Proteasome	0.258969223916428	70	1185.25154285714	186.280871428571	0	1	0	2vyc-fiber	RPN2-Proteasome
5204	2vyc	PRE6	fiber	Proteasome	0.276011587846715	173	1258.01035260116	184.180098265896	0	1	0	2vyc-fiber	PRE6-Proteasome
5206	2vyc	YPK1	fiber	Lipid-Related	0.158313866715021	20	1031.95395	43.5906	1	0	0	2vyc-fiber	YPK1-Lipid-Related
5210	2vyc	ATG40	fiber	Autophagy	0.162594415221794	60	1491.01513333333	42.4577333333333	0	0	0	2vyc-fiber	ATG40-Autophagy
5215	2vyc	PBP1	fiber	Stress-related	0.344768405882969	285	1411.73740350877	64.4795438596491	1	1	0	2vyc-fiber	PBP1-Stress-related
5218	2vyc	TSL1	fiber	Stress-related	0.236043606125401	132	1470.19368939394	127.215984848485	1	0	0	2vyc-fiber	TSL1-Stress-related
5221	2vyc	KRE28	fiber	Structural	0.288875137481646	385	1522.6740025974	45.9072	0	0	0	2vyc-fiber	KRE28-Structural
5227	2vyc	CTT1	fiber	Stress-related	0.199212772179227	141	1541.5839787234	77.9216737588653	1	0	0	2vyc-fiber	CTT1-Stress-related
5229	2vyc	TFS1	fiber	Stress-related	0.329387801303964	587	1391.00410562181	117.487862010221	1	0	0	2vyc-fiber	TFS1-Stress-related
5234	2vyc	RPT1	fiber	Proteasome	0.285206497355782	315	1386.22028253968	149.782342857143	1	1	0	2vyc-fiber	RPT1-Proteasome
5243	2vyc	ATG8	fiber	Autophagy	0.360129700212708	345	1352.32115652174	41.2839652173913	1	0	0	2vyc-fiber	ATG8-Autophagy
5250	2vyc	VAC8	fiber	Autophagy	0.107929562058133	105	1512.83455238095	129.131780952381	1	0	0	2vyc-fiber	VAC8-Autophagy
5252	2vyc	STE24	fiber	Protease	0.144871635396511	222	1297.49839189189	61.8481801801802	0	1	1	2vyc-fiber	STE24-Protease
5259	2vyc	AAT2	fiber	AA-related	0.173540416470829	110	1026.7642	252.270245454545	1	0	0	2vyc-fiber	AAT2-AA-related
5262	2vyc	SPE3	fiber	-	0.383356000005045	40	1333.374625	220.433225	1	1	0	2vyc-fiber	SPE3--
5264	2vyc	DED1	fiber	Stress-related	0.176136762205168	201	1199.1731641791	806.068741293532	1	1	0	2vyc-fiber	DED1-Stress-related
5266	2vyc	VPH1	fiber	Marker	0.06119576759226	37	751.18227027027	325.186972972973	0	0	0	2vyc-fiber	VPH1-Marker
5267	2vyc	NAB2	fiber	Marker	0.308396009340037	140	1257.71349285714	300.078035714286	0	1	0	2vyc-fiber	NAB2-Marker
5268	2vyc	COX4	fiber	Marker	0.088979233513741	374	1361.37313903743	184.143163101604	0	0	1	2vyc-fiber	COX4-Marker
5271	2vyc	VRG4	fiber	Marker	0.1020448548479	156	1400.47803205128	182.880294871795	0	0	0	2vyc-fiber	VRG4-Marker
5273	2vyc	NUP145	fiber	Structural	0.252030003850109	54	1275.49437037037	60.8142592592593	0	1	0	2vyc-fiber	NUP145-Structural
5274	2vyc	EDE1	fiber	Structural	0.121427453512408	86	1235.57798837209	74.1524186046512	0	0	0	2vyc-fiber	EDE1-Structural
5377	1d7a	GND1	half	Oxidative-stress	0.428805346690936	63	306.723174603175	1739.65161904762	1	0	0	1d7a-half	GND1-Oxidative-stress
5378	1d7a	ERG6	half	Lipid-Related	0.212337897352084	291	262.362604810997	241.176618556701	0	0	1	1d7a-half	ERG6-Lipid-Related
5379	1d7a	PUB1	half	Stress-related	0.370926933393684	70	259.016028571429	223.612314285714	1	0	0	1d7a-half	PUB1-Stress-related
5380	1d7a	PRE1	half	Proteasome	0.632812971936531	62	333.502822580645	149.872193548387	0	1	0	1d7a-half	PRE1-Proteasome
5381	1d7a	SDD3	half	Protease	0.398571750510503	40	289.23005	40.10365	1	0	0	1d7a-half	SDD3-Protease
5383	1d7a	TPS1	half	Stress-related	0.335347560881033	86	269.019348837209	60.3944534883721	1	0	0	1d7a-half	TPS1-Stress-related
5385	1d7a	ARG4	half	AA-related	0.40998644159903	120	251.917716666667	84.8922166666667	1	0	0	1d7a-half	ARG4-AA-related
5387	1d7a	SPE2	half	Oxygen-growth	0.641133356330919	47	266.612234042553	62.8712127659574	1	1	0	1d7a-half	SPE2-Oxygen-growth
5391	1d7a	TIF3	half	Stress-related	0.458252120729912	62	217.873564516129	212.697564516129	0	0	0	1d7a-half	TIF3-Stress-related
5392	1d7a	HCH1	half	Chaperone	0.58925632239892	56	248.984357142857	183.046875	1	1	0	1d7a-half	HCH1-Chaperone
5394	1d7a	PRE9	half	Proteasome	0.586068846796133	68	260.405264705882	105.248176470588	0	1	0	1d7a-half	PRE9-Proteasome
5395	1d7a	RPN2	half	Proteasome	0.563452919529086	54	162.272759259259	114.199759259259	0	1	0	1d7a-half	RPN2-Proteasome
5396	1d7a	PRE6	half	Proteasome	0.597714096364138	40	302.170275	123.732925	0	1	0	1d7a-half	PRE6-Proteasome
5426	1d7a	RPT1	half	Proteasome	0.510044595145129	193	223.447896373057	130.681196891192	1	1	0	1d7a-half	RPT1-Proteasome
5442	1d7a	VAC8	half	Autophagy	0.155840104592001	97	170.431319587629	57.4025257731959	1	0	0	1d7a-half	VAC8-Autophagy
5444	1d7a	STE24	half	Protease	0.218696791254529	107	145.109271028037	49.1526635514019	0	1	1	1d7a-half	STE24-Protease
5451	1d7a	AAT2	half	AA-related	0.474789908776707	245	158.124697959184	131.750069387755	1	0	0	1d7a-half	AAT2-AA-related
5454	1d7a	SPE3	half	-	0.681241236952457	277	139.491274368231	102.455790613718	1	1	0	1d7a-half	SPE3--
5456	1d7a	DED1	half	Stress-related	0.552907733864764	97	131.577731958763	428.221412371134	1	1	0	1d7a-half	DED1-Stress-related
5458	1d7a	VPH1	half	Marker	0.14866767608367	141	116.533553191489	124.64465248227	0	0	0	1d7a-half	VPH1-Marker
5459	1d7a	NAB2	half	Marker	0.461866556261631	294	144.903925170068	120.326704081633	0	1	0	1d7a-half	NAB2-Marker
5463	1d7a	VRG4	half	Marker	0.176457130808874	115	234.768339130435	224.796060869565	0	0	0	1d7a-half	VRG4-Marker
5465	1d7a	NUP145	half	Structural	0.299005406475553	35	167.035742857143	64.1625428571429	0	1	0	1d7a-half	NUP145-Structural
5466	1d7a	EDE1	half	Structural	0.146727319063139	43	130.771395348837	95.9532558139535	0	0	0	1d7a-half	EDE1-Structural
5473	1d7a	GND1	misfolded	Oxidative-stress	0.122961425702067	719	509.888941585535	1950.26184561892	1	0	0	1d7a-misfolded	GND1-Oxidative-stress
5474	1d7a	ERG6	misfolded	Lipid-Related	0.115376129270945	243	526.384218106996	281.967403292181	0	0	1	1d7a-misfolded	ERG6-Lipid-Related
5475	1d7a	PUB1	misfolded	Stress-related	0.128810911088041	229	501.100816593886	278.562135371179	1	0	0	1d7a-misfolded	PUB1-Stress-related
5476	1d7a	PRE1	misfolded	Proteasome	0.715227089313771	181	543.144779005525	237.851198895028	0	1	0	1d7a-misfolded	PRE1-Proteasome
5477	1d7a	SDD3	misfolded	Protease	0.177552276318068	46	530.752173913044	54.5195434782609	1	0	0	1d7a-misfolded	SDD3-Protease
5478	1d7a	BAP2	misfolded	AA-related	0.0304831124862373	79	521.909594936709	214.70617721519	0	0	0	1d7a-misfolded	BAP2-AA-related
5479	1d7a	TPS1	misfolded	Stress-related	0.114509608288956	236	489.473563559322	75.8044661016949	1	0	0	1d7a-misfolded	TPS1-Stress-related
5481	1d7a	ARG4	misfolded	AA-related	0.189764929775383	217	510.501963133641	93.5288617511521	1	0	0	1d7a-misfolded	ARG4-AA-related
5482	1d7a	TPS2	misfolded	Stress-related	0.12890878465197	79	521.977493670886	45.5754810126582	0	0	1	1d7a-misfolded	TPS2-Stress-related
5483	1d7a	SPE2	misfolded	Oxygen-growth	0.504562775666475	256	514.350953125	88.4143984375	1	1	0	1d7a-misfolded	SPE2-Oxygen-growth
5487	1d7a	TIF3	misfolded	Stress-related	0.120754291388069	103	465.127650485437	304.789009708738	0	0	0	1d7a-misfolded	TIF3-Stress-related
5488	1d7a	HCH1	misfolded	Chaperone	0.34356394252031	367	456.784198910082	285.128237057221	1	1	0	1d7a-misfolded	HCH1-Chaperone
5490	1d7a	PRE9	misfolded	Proteasome	0.704469260988347	359	473.83291086351	210.214289693593	0	1	0	1d7a-misfolded	PRE9-Proteasome
5491	1d7a	RPN2	misfolded	Proteasome	0.724533249609411	220	411.999331818182	250.855540909091	0	1	0	1d7a-misfolded	RPN2-Proteasome
5492	1d7a	PRE6	misfolded	Proteasome	0.730894835180844	227	503.193889867841	209.75895154185	0	1	0	1d7a-misfolded	PRE6-Proteasome
5503	1d7a	PBP1	misfolded	Stress-related	0.661291390923359	120	466.618625	54.8150916666667	1	1	0	1d7a-misfolded	PBP1-Stress-related
5522	1d7a	RPT1	misfolded	Proteasome	0.681097871857731	236	457.853088983051	224.473944915254	1	1	0	1d7a-misfolded	RPT1-Proteasome
5538	1d7a	VAC8	misfolded	Autophagy	0.106101681061428	433	310.227399538106	80.5564942263279	1	0	0	1d7a-misfolded	VAC8-Autophagy
5540	1d7a	STE24	misfolded	Protease	0.0896859860352549	419	318.291990453461	83.0089809069212	0	1	1	1d7a-misfolded	STE24-Protease
5547	1d7a	AAT2	misfolded	AA-related	0.153866221851668	327	360.581483180428	162.416302752294	1	0	0	1d7a-misfolded	AAT2-AA-related
5550	1d7a	SPE3	misfolded	-	0.550390254675995	404	321.058396039604	159.562492574257	1	1	0	1d7a-misfolded	SPE3--
5552	1d7a	DED1	misfolded	Stress-related	0.242056054443513	287	268.503693379791	587.670452961672	1	1	0	1d7a-misfolded	DED1-Stress-related
5554	1d7a	VPH1	misfolded	Marker	0.0465066781088722	606	325.285521452145	218.384178217822	0	0	0	1d7a-misfolded	VPH1-Marker
5555	1d7a	NAB2	misfolded	Marker	0.714747449524542	766	305.132220626632	226.568945169713	0	1	0	1d7a-misfolded	NAB2-Marker
5559	1d7a	VRG4	misfolded	Marker	0.151760023771308	86	251.406709302326	202.990081395349	0	0	0	1d7a-misfolded	VRG4-Marker
5561	1d7a	NUP145	misfolded	Structural	0.297222936320057	38	338.397815789474	93.3407894736842	0	1	0	1d7a-misfolded	NUP145-Structural
5562	1d7a	EDE1	misfolded	Structural	0.154566491205492	45	168.807133333333	101.905622222222	0	0	0	1d7a-misfolded	EDE1-Structural
5569	1d7a	GND1	fiber	Oxidative-stress	0.13511785630735	1530	322.332522875817	1514.0008875817	1	0	0	1d7a-fiber	GND1-Oxidative-stress
5570	1d7a	ERG6	fiber	Lipid-Related	0.135141504581002	1161	344.677196382429	262.514173126615	0	0	1	1d7a-fiber	ERG6-Lipid-Related
5571	1d7a	PUB1	fiber	Stress-related	0.108456395832186	423	394.785205673759	277.542569739953	1	0	0	1d7a-fiber	PUB1-Stress-related
5572	1d7a	PRE1	fiber	Proteasome	0.703629533323567	209	415.634387559809	207.37214354067	0	1	0	1d7a-fiber	PRE1-Proteasome
5573	1d7a	SDD3	fiber	Protease	0.132882580490662	59	337.696237288136	51.1085254237288	1	0	0	1d7a-fiber	SDD3-Protease
5574	1d7a	BAP2	fiber	AA-related	0.0247566762584484	320	383.341190625	234.217396875	0	0	0	1d7a-fiber	BAP2-AA-related
5575	1d7a	TPS1	fiber	Stress-related	0.117976831470021	271	347.133302583026	73.9203062730627	1	0	0	1d7a-fiber	TPS1-Stress-related
5577	1d7a	ARG4	fiber	AA-related	0.158220853615086	145	367.592944827586	94.9685172413793	1	0	0	1d7a-fiber	ARG4-AA-related
5578	1d7a	TPS2	fiber	Stress-related	0.0886534121490198	89	327.963988764045	49.1537865168539	0	0	1	1d7a-fiber	TPS2-Stress-related
5579	1d7a	SPE2	fiber	Oxygen-growth	0.45229732498061	525	373.879598095238	87.21048	1	1	0	1d7a-fiber	SPE2-Oxygen-growth
5583	1d7a	TIF3	fiber	Stress-related	0.0868516867559482	497	356.73360362173	317.027895372233	0	0	0	1d7a-fiber	TIF3-Stress-related
5584	1d7a	HCH1	fiber	Chaperone	0.323551874854797	777	356.061544401544	300.310942084942	1	1	0	1d7a-fiber	HCH1-Chaperone
5586	1d7a	PRE9	fiber	Proteasome	0.72389947410017	348	371.678879310345	199.94475862069	0	1	0	1d7a-fiber	PRE9-Proteasome
5587	1d7a	RPN2	fiber	Proteasome	0.716499461865728	428	298.155413551402	214.439044392523	0	1	0	1d7a-fiber	RPN2-Proteasome
5588	1d7a	PRE6	fiber	Proteasome	0.728636021868705	302	407.491569536424	201.146632450331	0	1	0	1d7a-fiber	PRE6-Proteasome
5599	1d7a	PBP1	fiber	Stress-related	0.649762598302661	417	338.815007194245	50.4660959232614	1	1	0	1d7a-fiber	PBP1-Stress-related
5618	1d7a	RPT1	fiber	Proteasome	0.655156978763314	429	310.434060606061	184.894543123543	1	1	0	1d7a-fiber	RPT1-Proteasome
5634	1d7a	VAC8	fiber	Autophagy	0.0788448755980095	383	258.378657963446	94.4561697127937	1	0	0	1d7a-fiber	VAC8-Autophagy
5636	1d7a	STE24	fiber	Protease	0.0978331547367416	526	216.292965779468	78.2489391634981	0	1	1	1d7a-fiber	STE24-Protease
5643	1d7a	AAT2	fiber	AA-related	0.133570533496726	257	293.825739299611	164.359373540856	1	0	0	1d7a-fiber	AAT2-AA-related
5646	1d7a	SPE3	fiber	-	0.537396048247402	333	274.799594594595	166.094672672673	1	1	0	1d7a-fiber	SPE3--
5648	1d7a	DED1	fiber	Stress-related	0.176031772368496	303	271.254610561056	701.250207920792	1	1	0	1d7a-fiber	DED1-Stress-related
5650	1d7a	VPH1	fiber	Marker	0.0646082717799242	207	286.160603864734	236.790053140097	0	0	0	1d7a-fiber	VPH1-Marker
5651	1d7a	NAB2	fiber	Marker	0.70089416043856	667	239.327494752624	218.947064467766	0	1	0	1d7a-fiber	NAB2-Marker
5655	1d7a	VRG4	fiber	Marker	0.122749831074458	407	344.708565110565	248.744835380835	0	0	0	1d7a-fiber	VRG4-Marker
5657	1d7a	NUP145	fiber	Structural	0.334115244541854	44	314.724840909091	70.0086136363636	0	1	0	1d7a-fiber	NUP145-Structural
5658	1d7a	EDE1	fiber	Structural	0.10805874090518	65	346.883292307692	115.978030769231	0	0	0	1d7a-fiber	EDE1-Structural
5953	1frw	GND1	fiber	Oxidative-stress	0.049104954538883	295	93.3824847457627	1851.51863050847	1	0	0	1frw-fiber	GND1-Oxidative-stress
5954	1frw	ERG6	fiber	Lipid-Related	0.173238495385828	960	75.2688791666667	277.071183333333	0	0	1	1frw-fiber	ERG6-Lipid-Related
5955	1frw	PUB1	fiber	Stress-related	0.061422877975933	812	76.1411108374384	289.469371921182	1	0	0	1frw-fiber	PUB1-Stress-related
5956	1frw	PRE1	fiber	Proteasome	0.709036857536601	719	83.581933240612	178.933509040334	0	1	0	1frw-fiber	PRE1-Proteasome
5957	1frw	SDD3	fiber	Protease	0.060078610177365	392	76.2734617346939	53.2584285714286	1	0	0	1frw-fiber	SDD3-Protease
5958	1frw	BAP2	fiber	AA-related	0.02401192457105	368	86.8434809782609	234.170442934783	0	0	0	1frw-fiber	BAP2-AA-related
5959	1frw	TPS1	fiber	Stress-related	0.033695923370613	535	84.204814953271	77.7227588785047	1	0	0	1frw-fiber	TPS1-Stress-related
5961	1frw	ARG4	fiber	AA-related	0.043607844073749	170	88.6974705882353	131.336676470588	1	0	0	1frw-fiber	ARG4-AA-related
5962	1frw	TPS2	fiber	Stress-related	0.032154931527723	137	91.801503649635	45.0431897810219	0	0	1	1frw-fiber	TPS2-Stress-related
5963	1frw	SPE2	fiber	Oxygen-growth	0.360517593741284	271	89.1782361623616	99.3667158671587	1	1	0	1frw-fiber	SPE2-Oxygen-growth
5967	1frw	TIF3	fiber	Stress-related	0.049602844769866	812	78.4996613300493	338.397615763547	0	0	0	1frw-fiber	TIF3-Stress-related
5968	1frw	HCH1	fiber	Chaperone	0.211113222568613	212	88.0290801886792	307.387245283019	1	1	0	1frw-fiber	HCH1-Chaperone
5970	1frw	PRE9	fiber	Proteasome	0.694319765619755	282	80.5045496453901	169.972361702128	0	1	0	1frw-fiber	PRE9-Proteasome
5971	1frw	RPN2	fiber	Proteasome	0.681450029090992	383	72.8742349869452	199.300879895561	0	1	0	1frw-fiber	RPN2-Proteasome
5972	1frw	PRE6	fiber	Proteasome	0.739218549072518	391	87.9553657289003	179.021465473146	0	1	0	1frw-fiber	PRE6-Proteasome
5983	1frw	PBP1	fiber	Stress-related	0.509160715474514	192	83.9019895833333	55.3386666666667	1	1	0	1frw-fiber	PBP1-Stress-related
6002	1frw	RPT1	fiber	Proteasome	0.56510351382031	130	105.633384615385	187.842276923077	1	1	0	1frw-fiber	RPT1-Proteasome
6018	1frw	VAC8	fiber	Autophagy	0.077846103464195	81	92.5747901234568	130.806469135802	1	0	0	1frw-fiber	VAC8-Autophagy
6020	1frw	STE24	fiber	Protease	0.042662025692094	120	92.3543416666667	92.287075	0	1	1	1frw-fiber	STE24-Protease
6027	1frw	AAT2	fiber	AA-related	0.122301370785409	189	81.9595502645503	214.527248677249	1	0	0	1frw-fiber	AAT2-AA-related
6030	1frw	SPE3	fiber	-	0.389848254907193	140	95.0919285714286	203.970842857143	1	1	0	1frw-fiber	SPE3--
6032	1frw	DED1	fiber	Stress-related	0.079871097625444	96	92.0814479166667	789.684354166667	1	1	0	1frw-fiber	DED1-Stress-related
6034	1frw	VPH1	fiber	Marker	0.039124778691036	83	92.1873975903614	268.332626506024	0	0	0	1frw-fiber	VPH1-Marker
6035	1frw	NAB2	fiber	Marker	0.628382633438308	290	91.3844724137931	272.998820689655	0	1	0	1frw-fiber	NAB2-Marker
6036	1frw	COX4	fiber	Marker	0.210314330884671	335	87.3018447761194	40.3784417910448	0	0	1	1frw-fiber	COX4-Marker
6039	1frw	VRG4	fiber	Marker	0.047821056547395	138	83.6384275362319	209.313282608696	0	0	0	1frw-fiber	VRG4-Marker
6041	1frw	NUP145	fiber	Structural	0.356274361662912	121	106.818396694215	58.9160247933884	0	1	0	1frw-fiber	NUP145-Structural
6042	1frw	EDE1	fiber	Structural	0.032369992301539	188	94.9378617021277	66.9102127659575	0	0	0	1frw-fiber	EDE1-Structural
6337	2iv1	GND1	fiber	Oxidative-stress	0.182811280574542	814	101.223195331695	1579.9211044226	1	0	0	2iv1-fiber	GND1-Oxidative-stress
6338	2iv1	ERG6	fiber	Lipid-Related	0.18771621540412	254	97.3224094488189	271.650267716535	0	0	1	2iv1-fiber	ERG6-Lipid-Related
6339	2iv1	PUB1	fiber	Stress-related	0.166462444629211	367	94.8858991825613	252.46385013624	1	0	0	2iv1-fiber	PUB1-Stress-related
6340	2iv1	PRE1	fiber	Proteasome	0.613585564764718	147	108.101258503401	175.410653061224	0	1	0	2iv1-fiber	PRE1-Proteasome
6341	2iv1	SDD3	fiber	Protease	0.154386831077764	197	106.722659898477	47.2756903553299	1	0	0	2iv1-fiber	SDD3-Protease
6342	2iv1	BAP2	fiber	AA-related	0.038033432781534	181	123.168276243094	220.551110497238	0	0	0	2iv1-fiber	BAP2-AA-related
6343	2iv1	TPS1	fiber	Stress-related	0.141038424038828	368	99.482375	71.1371875	1	0	0	2iv1-fiber	TPS1-Stress-related
6345	2iv1	ARG4	fiber	AA-related	0.167635695384551	340	96.0580323529412	101.155055882353	1	0	0	2iv1-fiber	ARG4-AA-related
6346	2iv1	TPS2	fiber	Stress-related	0.213599545122342	72	99.1002638888889	43.792125	0	0	1	2iv1-fiber	TPS2-Stress-related
6347	2iv1	SPE2	fiber	Oxygen-growth	0.390301919273788	255	98.9882156862745	78.2706470588235	1	1	0	2iv1-fiber	SPE2-Oxygen-growth
6351	2iv1	TIF3	fiber	Stress-related	0.18998331104292	148	92.1734662162162	303.020297297297	0	0	0	2iv1-fiber	TIF3-Stress-related
6352	2iv1	HCH1	fiber	Chaperone	0.315824078067097	140	99.80475	248.797328571429	1	1	0	2iv1-fiber	HCH1-Chaperone
6354	2iv1	PRE9	fiber	Proteasome	0.645299608409994	103	96.5455339805825	155.665766990291	0	1	0	2iv1-fiber	PRE9-Proteasome
6355	2iv1	RPN2	fiber	Proteasome	0.644812212725072	141	93.5347163120567	201.155659574468	0	1	0	2iv1-fiber	RPN2-Proteasome
6356	2iv1	PRE6	fiber	Proteasome	0.655224756319833	418	98.8434928229665	162.498622009569	0	1	0	2iv1-fiber	PRE6-Proteasome
6367	2iv1	PBP1	fiber	Stress-related	0.575620795442799	142	84.2811830985916	46.4396478873239	1	1	0	2iv1-fiber	PBP1-Stress-related
6386	2iv1	RPT1	fiber	Proteasome	0.555285468303519	202	82.3870445544554	156.542737623762	1	1	0	2iv1-fiber	RPT1-Proteasome
6402	2iv1	VAC8	fiber	Autophagy	0.090155120879361	249	82.6849518072289	77.2884176706827	1	0	0	2iv1-fiber	VAC8-Autophagy
6404	2iv1	STE24	fiber	Protease	0.135827276794773	312	82.4733397435897	73.4968717948718	0	1	1	2iv1-fiber	STE24-Protease
6411	2iv1	AAT2	fiber	AA-related	0.215058854363267	474	82.4725696202532	163.129018987342	1	0	0	2iv1-fiber	AAT2-AA-related
6414	2iv1	SPE3	fiber	-	0.420975082212566	162	95.5906358024691	183.668518518519	1	1	0	2iv1-fiber	SPE3--
6416	2iv1	DED1	fiber	Stress-related	0.204010571473964	151	88.6136490066225	713.355655629139	1	1	0	2iv1-fiber	DED1-Stress-related
6418	2iv1	VPH1	fiber	Marker	0.058459401023142	215	89.4224372093023	199.219404651163	0	0	0	2iv1-fiber	VPH1-Marker
6419	2iv1	NAB2	fiber	Marker	0.639488240142042	337	92.3584658753709	214.901459940653	0	1	0	2iv1-fiber	NAB2-Marker
6420	2iv1	COX4	fiber	Marker	0.159240452632387	381	89.9224829396325	41.9662099737533	0	0	1	2iv1-fiber	COX4-Marker
6423	2iv1	VRG4	fiber	Marker	0.094532549100318	489	85.7483374233129	161.684300613497	0	0	0	2iv1-fiber	VRG4-Marker
6425	2iv1	NUP145	fiber	Structural	0.297020458853249	682	82.8313958944282	44.6147492668622	0	1	0	2iv1-fiber	NUP145-Structural
6426	2iv1	EDE1	fiber	Structural	0.079074612657913	318	86.8806006289308	52.9712893081761	0	0	0	2iv1-fiber	EDE1-Structural
