# Supplementary material for: Mutation-induced filaments of folded proteins are inert and non-toxic in a cellular system
Source: Mol Syst Biol. 2025 Sep 15;21(10):1306–24. doi: 10.1038/s44320-025-00144-y (PMC12494878; doi:10.1038/s44320-025-00144-y)
Supplement: Supplementary file 11 — Source data Fig. 4 [file 44320_2025_144_MOESM11_ESM.zip]

Archive with 26 entries (19 files):
- Fig4/
- Fig4/.DS_Store
- __MACOSX/Fig4/._.DS_Store
- Fig4/4E/
- __MACOSX/Fig4/._4E
- Fig4/4B/
- __MACOSX/Fig4/._4B
- Fig4/4C/
- __MACOSX/Fig4/._4C
- Fig4/4D/
- __MACOSX/Fig4/._4D
- Fig4/4F/
- __MACOSX/Fig4/._4F
- Fig4/4G/
- __MACOSX/Fig4/._4G
- Fig4/4E/pca_scores_4E.txt
- Fig4/4B/Lanes.txt
- Fig4/4B/20231128_1POK_new_no_MG_Ub_yfp.png.tif
- Fig4/4B/20231128_1POK_new_no_MG_Ub_ub.png.tif
- Fig4/4C/1POK_YFP.tiff.tif
- Fig4/4C/Lanes.txt
- Fig4/4C/1POK_ub.tiff.tif
- Fig4/4D/Lanes.txt
- Fig4/4D/1POK_lowcopy_yfp.tiff.tif
- Fig4/4F/Dif_expr_fiber_vs_wt_1POK.csv
- Fig4/4G/Dif_expr_Misf_vs_wt_1POK.csv
