# Supplementary material for: Mutation-induced filaments of folded proteins are inert and non-toxic in a cellular system
Source: Mol Syst Biol. 2025 Sep 15;21(10):1306–24. doi: 10.1038/s44320-025-00144-y (PMC12494878; doi:10.1038/s44320-025-00144-y)
Supplement: Supplementary file 11 — Source data Fig. 4 [file 44320_2025_144_MOESM11_ESM.zip › Fig4/4E/pca_scores_4E.txt]

	PC1	PC2	PC3	PC4	PC5	PC6	PC7
1M3U_Fib_1	-14.0823477259933	-1.64570387417626	15.2605925649079	-4.534569582983	-3.57570945643139	-1.05675379380105	0.50561356283173
1M3U_Fib_2	-12.0190362603796	5.49892474540274	15.4940760322911	-5.80618952714765	-2.61879393215194	-1.51838830810955	4.17249361086691
1M3U_Fib_3	-15.9228056138211	5.87124264893793	14.000396793467	-10.1449394782064	-0.883747700021176	1.48125652578992	0.451298089896224
1M3U_Misf_1	35.7362704240207	0.788178000455264	7.88769145494116	8.57859237424698	-1.81079462605652	-0.242088717694035	1.01895631425936
1M3U_Misf_2	30.2986401451834	9.16903700132456	5.91058308102929	7.90774248624408	-3.67831707318014	-3.65341566180969	-1.36842177593118
1M3U_Misf_3	33.3130162773194	0.666022281956	6.05824862529807	9.2182003058295	-3.64519559011685	0.499677874297921	-0.376837609898347
1M3U_WT_1	-21.9387412609805	2.00708160447905	4.29005839518197	4.27578266330972	9.10058099711262	1.18748738285585	-1.42532841382297
1M3U_WT_2	-23.5713993316973	4.00513555180351	2.42319394288066	3.76777882899355	7.34382809577459	0.477311191182867	-4.20334416365095
1M3U_WT_3	-22.6974187044002	-0.126923468619143	2.33421429213714	2.66126538758553	7.40738443597108	4.11647887484791	-6.05888710035763
1POK_Fib_1	-4.66902228359182	-14.7811476135161	-4.34522053035526	-0.21537728330959	-4.73468426585141	-2.35461619530214	-0.794340963083865
1POK_Fib_2	0.294634761697384	-19.2420555290003	-4.06129189701057	-3.44107298807141	-6.33514724415971	2.13385392860142	-6.57311486016682
1POK_Fib_3	-9.49660392651644	-8.05300322050308	-6.60449835562268	-2.50049701423287	-4.99856986716381	-5.62864600291812	-5.9838141701428
1POK_Misf_1	35.7313956923668	15.032669939319	-8.81886033994883	-7.85916043283224	4.24037409623568	-3.12823977753682	-2.08918846837383
1POK_Misf_2	46.2085308143064	-2.08673944519729	-5.32647665262148	-6.00620033978679	3.68215955708166	5.8651360544092	2.31979824676947
1POK_Misf_3	41.4962615254287	-1.78120159250621	-5.51917034697461	-4.68845310835072	3.51110119214714	2.67962886297016	0.787502315909554
1POK_WT_1	-11.6538544208475	-18.8040539262185	-2.55783178105206	2.49702980060726	3.23126520100334	0.492031727562608	7.26429474812968
1POK_WT_2	-19.8860499952572	11.4842749206573	-10.2652987068048	0.0563489122443906	2.70686844413392	-10.7696162321853	1.65217588057439
1POK_WT_3	-11.6984419741925	-14.2042300058451	-5.18063255576405	1.69451464420336	3.33277528596187	-3.55154348419714	6.4807873704522
YFP_1	-28.1610351179913	5.56925227479567	-7.99245911758601	2.67319393558649	-3.51151106659484	8.80726093310161	1.32771229585432
YFP_2	-27.2819930246542	20.6332397064511	-12.9873148983938	1.86601041606977	-8.76386648369417	4.16318481793438	2.89264508988458
