# Supplementary material for: Mutation-induced filaments of folded proteins are inert and non-toxic in a cellular system
Source: Mol Syst Biol. 2025 Sep 15;21(10):1306–24. doi: 10.1038/s44320-025-00144-y (PMC12494878; doi:10.1038/s44320-025-00144-y)
Supplement: Supplementary file 11 — Source data Fig. 4 [file 44320_2025_144_MOESM11_ESM.zip › Fig4/4B/Lanes.txt]

lanes from left to right
	ladder
	1pok-wt rep1
	1pok-fiber rep1
	1pok-misfolded rep1
	YFP rep1
	1pok-wt rep2
	1pok-fiber rep2
	1pok-misfolded rep2
	1pok-wt rep3
	1pok-fiber rep3
	1pok-misfolded rep3
	YFP rep2
