# Supplementary material for: Mutation-induced filaments of folded proteins are inert and non-toxic in a cellular system
Source: Mol Syst Biol. 2025 Sep 15;21(10):1306–24. doi: 10.1038/s44320-025-00144-y (PMC12494878; doi:10.1038/s44320-025-00144-y)
Supplement: Supplementary file 11 — Source data Fig. 4 [file 44320_2025_144_MOESM11_ESM.zip › Fig4/4F/Dif_expr_fiber_vs_wt_1POK.csv]

	logFC	AveExpr	t	P.Value	adj.P.Val	B	ORF
Q02046	-3.10252579816043	18.2328478909744	-26.9992996057535	1.79021205534073e-07	0.00037057389545553	5.50305692922802	MTD1
P10622	-1.9883695081402	19.3878699070645	-12.628717729014	1.5570561065189e-05	0.0161155307024706	3.53359608698205	RPP1B
P38986	2.56902023464393	19.9748792564448	11.2449474335994	3.03958987858951e-05	0.0209731701622676	3.08688918795292	ASP1
Q12117	1.34161329221341	20.7903400614147	9.27672151027764	9.08514624454486e-05	0.0470156318155197	2.13214275387018	MRH1
P46985	0.906060900685872	21.8136421323827	8.40637956123103	0.000157773616721964	0.065318277322893	1.60834627032782	MNN11
P18414	1.18932855798841	17.1909740899946	8.06685141819785	0.000198349250674923	0.0684075564324532	1.39421685184096	ERD2
P53246	1.97573980247264	16.3520700170566	7.64597113566517	0.000266513294292244	0.0684075564324532	1.12152760009236	ENV11
Q06512	0.929099627128226	16.6949886373589	7.57870248845254	0.000279751334731991	0.0684075564324532	1.07027627791879	NOC4
P10080	-1.08993509789481	21.1549664786849	-7.05546439084288	0.000413097254885527	0.0684075564324532	0.700633055318241	SBP1
P39692	0.729077650904924	19.1058119539255	6.91552203816547	0.000460327940016643	0.0684075564324532	0.592256246438306	MET10
P38631	1.0399911250337	22.68679588953	6.83543022136737	0.000490142168451528	0.0684075564324532	0.534341861596277	FKS1
P32600	0.673447968863622	17.9541333310003	6.82635340466329	0.000493658974602253	0.0684075564324532	0.522984460806107	TOR2
P38085	0.828798948219256	16.368127515606	6.81025726119087	0.000499966971946064	0.0684075564324532	0.515717110583511	TAT1
P38087	1.17777103259332	17.5274188165132	6.7927878933242	0.000506918197872151	0.0684075564324532	0.50238787942613	YMC2
P25454	0.979584625299673	16.7749567369334	6.7376123495214	0.000529613418217551	0.0684075564324532	0.459817344480943	RAD51
P00830	0.960967659113818	20.2588423941766	6.67163345718408	0.000558300913256624	0.0684075564324532	0.398346135067416	ATP2
Q00764	-1.101472092492	21.0996483248433	-6.66385043998776	0.000561801188092611	0.0684075564324532	0.392111647975245	TPS1
Q12329	0.962619892416027	18.8320595678088	6.49955954419103	0.000641908479184129	0.0738194751061748	0.275446429841636	HSP42
Q07684	0.804907017118411	15.0964556301048	6.22509343939568	0.000806853151422282	0.0864533425533891	0.0564337402222987	MFG1
P32590	1.12812826415099	17.5899429223044	6.11425863491112	0.000886875027005119	0.0864533425533891	-0.0333908879090368	SSE2
P38624	0.880908194397437	18.5596548348319	6.12478498192254	0.000878896492526982	0.0864533425533891	-0.0578779987463198	PRE3
P40989	0.865411868617553	18.3062576034032	5.99455754000782	0.000983687780954495	0.0864533425533891	-0.147126159669961	GSC2
Q03503	0.641924234968078	17.5357445983726	5.99630083478475	0.00098219366464387	0.0864533425533891	-0.154753296672821	MAK3
P16140	1.03004040441945	23.7311221416656	5.91771538689921	0.00105220463041382	0.0864533425533891	-0.2406769294098	VMA2
P40078	-0.698243627306578	21.2501582475941	-5.87976125984003	0.00108805040797677	0.0864533425533891	-0.250225465854506	NSA2
YFP	-0.79722201382702	22.9837203082952	-5.82221482308231	0.00114509650610219	0.0864533425533891	-0.309112759095617	YFP
Q12335	0.698171021323009	14.979758718635	5.72932778110362	0.00124454180411918	0.0864533425533891	-0.360445252693653	PST2
Q08179	-0.57582774948636	18.6033267418591	-5.74350501657973	0.00122874425373617	0.0864533425533891	-0.386585676417761	MDM38
P35724	0.600438974960199	19.6793081906865	5.71555041508612	0.00126011639145805	0.0864533425533891	-0.40048820809713	MNR2
P28004	0.750887391657979	17.2501038170764	5.73159752917779	0.00124199712151423	0.0864533425533891	-0.409939385880867	PRP45
P53851	-0.745619623065137	17.2055781960821	-5.6856305628162	0.00129471189331162	0.0864533425533891	-0.427427332880268	TEX1
P40850	0.78793657071681	22.4754644777082	5.64295149875047	0.00134595383190805	0.0864596105205309	-0.473991153795314	MKT1
P38427	-0.960276518631856	21.5089048700367	-5.5783683584469	0.00142795897792569	0.0864596105205309	-0.5413570596806	TSL1
P38883	-0.888391349172504	19.2315628006058	-5.52956354365272	0.00149371908846662	0.0864596105205309	-0.575695808253109	RIX1
P53598	0.793182034535876	18.2410860360913	5.49288733283484	0.00154541332814476	0.0864596105205309	-0.606510281814598	LSC1
P40505	-0.719457389740464	18.0507678878895	-5.49866385191921	0.00153713776724061	0.0864596105205309	-0.628616893312048	SDS3
Q3E705	0.797317507684049	19.194875499061	5.49382717921029	0.0015440634318218	0.0864596105205309	-0.633239892728601	EFG1
P39002	-0.644098935344585	19.7517746393158	-5.36141502968553	0.00174821673921111	0.0924105797065999	-0.717819432908597	FAA3
P28519	-0.717596229003631	18.4262058723594	-5.34851309471305	0.00176970240726717	0.0924105797065999	-0.773726482162908	RAD14
P32629	0.892164843367444	19.747513844967	5.33901508864976	0.00178571168515169	0.0924105797065999	-0.783017075538605	ANP1
P0CX39|P0CX40	-0.599611902605611	23.0121570778805	-5.28708701314832	0.00187620757703068	0.0924702305822264	-0.79725868762069	RPS8A
P29468	-0.6969177775057	17.5683569706821	-5.29880323100983	0.00185534218221811	0.0924702305822264	-0.810530995875237	PAP1
P48361	0.936612052256773	20.1341166562484	5.23962028268463	0.00196351754800487	0.0945228214969785	-0.881046736598557	ASK10
P38144	-0.625197164349683	17.6459369146278	-5.21475206530664	0.00201109944115657	0.0946130873453206	-0.905804752543453	ISW1
P53220	-0.586015347674776	16.368433434108	-5.10285263670695	0.00224207924900634	0.0976787062276942	-0.943851521701759	TIM21
P53172	-0.595325153217344	17.8425221159646	-5.17563746939528	0.00208861729225641	0.0960763954437948	-0.94493475239911	SDS23
P31334	-0.641710600511703	19.1778418836437	-5.13698146569342	0.00216858017728927	0.097586107978017	-0.946345966488592	MRPL9
P36149	0.872418491146271	19.6306457806543	5.09246278561977	0.00226501347774363	0.0976787062276942	-1.02129924098788	BET3
P17255	0.719995905853596	22.8786175178173	5.05213665758694	0.00235658718665574	0.0983099646301714	-1.06868290636985	VMA1
P53686	0.694375605190286	16.4407177281504	5.01112474770927	0.0024540540446411	0.0983099646301714	-1.09423357521189	HST2
P48362	0.626923055341191	16.4477964079429	4.96139272059628	0.00257843865194166	0.0983099646301714	-1.11921669489039	HGH1
P25567	-0.664552889209981	21.1914704246331	-4.98089590218793	0.0025288259400598	0.0983099646301714	-1.13155017270398	SRO9
P36517	-0.667601754843889	20.3296638865131	-4.95394587285133	0.00259767266470408	0.0983099646301714	-1.13380564350903	MRPL4
P08539	0.783257932736723	19.0475396325028	4.9599237818095	0.00258221986184064	0.0983099646301714	-1.13928730583531	GPA1
P05748	-0.674025409984873	19.9129277142052	-4.90836777802694	0.0027190002276728	0.0983099646301714	-1.1427818100341	RPL15A
P06844	-0.835908027721163	17.0619824416827	-4.89197928784437	0.00276418627050536	0.0983099646301714	-1.18803669694501	SPT3
P25451	0.724396735837364	17.8429809701663	4.91762002081523	0.00269386018354653	0.0983099646301714	-1.20723083292072	PUP3
Q08281	0.894947195249549	21.2387860293578	4.90777584567192	0.00272061764616608	0.0983099646301714	-1.21919070969695	RTC1
P33302	0.656533933396499	20.3009415937234	4.87310494661856	0.00281728414770854	0.0983099646301714	-1.23137408056519	PDR5
Q12464	0.549689175278264	24.6151128129854	4.75891546693727	0.00316426908103877	0.0983099646301714	-1.2764874718069	RVB2
P25045	0.720532830803934	19.5266174638233	4.84471109921049	0.00289935399382788	0.0983099646301714	-1.27691835759976	LCB1
Q03784	0.651593352683657	17.7831128106501	4.82531568920622	0.00295697134949294	0.0983099646301714	-1.28894335518286	TRS23
Q07844	0.625190566828954	23.7276428838037	4.82007397079229	0.00297276456542189	0.0983099646301714	-1.29868780507656	RIX7
P40013	-0.984362054268346	16.1169062047165	-4.75196130597124	0.00318691518600361	0.0983099646301714	-1.30631001470954	BIM1
P29453	-0.622171116249201	21.5287030547441	-4.73476198413238	0.0032437162865034	0.0983099646301714	-1.30687135167469	RPL8B
P38120	-0.895871523576546	17.0845112726648	-4.79466471145172	0.00305068864681923	0.0983099646301714	-1.31864455679468	MRPS9
P21243	0.569377822192112	18.9115726947093	4.73126462590703	0.00325540598822549	0.0983099646301714	-1.3209129790282	SCL1
Q03305	0.60876007088429	18.8664195783333	4.75015070056848	0.00319284143982312	0.0983099646301714	-1.35243598189586	RMT2
P23638	0.767379165823653	18.842818920726	4.71088128309054	0.00332449155754203	0.0983099646301714	-1.39960411597524	PRE9
P32628	-0.802271576900875	16.2588839634127	-4.71870370018033	0.00329778471411873	0.0983099646301714	-1.41951236330653	RAD23
P39101	-0.857076546264787	17.4571892682555	-4.65205813109229	0.00353334056530344	0.103014295354622	-1.46084959524798	CAJ1
P38766	0.641773378536405	18.380405371452	4.58544054485186	0.00378797415043665	0.10485430366339	-1.54984053912921	RRM3
Q03579	0.540787401038835	16.0188709937608	4.48463879575666	0.00421364061308084	0.10485430366339	-1.57445970684006	LIP1
P32445	0.615330949974909	18.0122259708693	4.57216869607222	0.00384114290942382	0.10485430366339	-1.57867921468381	RIM1
Q12672	-0.732996600997442	19.5225154221219	-4.52607236461046	0.00403246173010014	0.10485430366339	-1.58711982599157	RPL21B
Q12102	-0.526420693079592	18.0010205211489	-4.46436779576642	0.00430561150308608	0.10485430366339	-1.58826626446887	CFT2
P38079	0.875091844239971	17.8257437626065	4.5437369348164	0.00395790352745478	0.10485430366339	-1.60996178471244	YRO2
Q06108	0.571272105037786	20.3693594405928	4.49637308235098	0.00416141446812471	0.10485430366339	-1.62063825106567	RGC1
P06168	0.49537125501233	20.0384282252164	4.52629035464681	0.00403153204054458	0.10485430366339	-1.62922234460587	ILV5
Q99247	-0.724471815803344	17.2535637924826	-4.46841835469206	0.00428705441760841	0.10485430366339	-1.63608176542299	DUF1
P27929	-0.602818247737279	18.3928054257583	-4.48304850489822	0.00422077526071323	0.10485430366339	-1.63754631160534	NAM9
Q04183	0.981096045305266	21.779962304673	4.5129303902316	0.00408895928090927	0.10485430366339	-1.63988553838593	TRS120
P46957	-0.682752454942434	15.4516474495004	-4.48573555901731	0.00420872803887094	0.10485430366339	-1.6402290433601	POL31
P53011	0.770781799111094	22.0613194636691	4.48237544007583	0.00422379898547957	0.10485430366339	-1.6580642411801	SEH1
P41318	0.960843771438014	19.4921222283604	4.4802345577151	0.00423343308769139	0.10485430366339	-1.68030335484256	LST8
P11745	0.471461401713046	18.1226436513202	4.41493157906594	0.00453954427914964	0.105382817882478	-1.69803781130605	RNA1
P40513	0.479617791426801	16.0741471210946	4.42297924422484	0.00450050548991732	0.105382817882478	-1.70457099450682	MAM33
P36134	-0.736836130833804	17.7357975986404	-4.41769421250407	0.00452610006607923	0.105382817882478	-1.7059474106716	P36134
P38164	0.860214572058418	22.8952398310639	4.43661614759667	0.0044352137798357	0.105382817882478	-1.71309852297761	SEA4
P17076	-0.561698245996651	22.6148375425524	-4.37846753148862	0.00472127424856767	0.105382817882478	-1.72384181064822	RPL8A
P35172	0.68653341732428	20.0068289698878	4.39932420930631	0.00461634660049734	0.105382817882478	-1.74912372065851	NTH2
P36084	-0.498693800986851	17.9888811084657	-4.37585801641792	0.00473459036863308	0.105382817882478	-1.75355231885359	MUD2
P38742	0.716058367908316	21.0437772861415	4.38625706232515	0.00468177502651081	0.105382817882478	-1.77381988925793	NPR3
P39985	-0.644055614133967	20.5478535636668	-4.35576414831121	0.00483855507710004	0.105445405087384	-1.77811255993998	POL5
P40341	0.658525522499262	17.2688840238838	4.35562539088645	0.00483928187599104	0.105445405087384	-1.78978877892472	YTA12
P36104	-0.67277428080515	18.3996796147931	-4.3111763247873	0.00507855099889202	0.108377325440273	-1.82643700119418	SWD2
P39923	0.707238994511098	21.2963865760217	4.31224873871287	0.00507262386281093	0.108377325440273	-1.86053051386626	NPR2
Q05471	-0.615488557882817	15.5587425501937	-4.23267267751529	0.00553433905214753	0.111393345657197	-1.87985969960635	SWR1
Q01389	0.478997740675904	15.7783839754284	4.22281562789457	0.00559474812047111	0.111393345657197	-1.88227257873178	BCK1
Q08924	0.807470810361943	20.8181998234103	4.28685225053268	0.00521510148102191	0.109892004117553	-1.89854885235729	RTT10
P38851	0.550277244415385	18.3872847252599	4.27436871210949	0.00528678058635137	0.109892004117553	-1.90341426587851	LAM1
P47124	0.907757479559023	20.9032465346299	4.27057328535588	0.005308792469447	0.109892004117553	-1.90501909721938	HOC1
P32898	0.65974502337205	19.7405692512363	4.22251957712714	0.00559657388809104	0.111393345657197	-1.91748845286268	CYM1
Q07896	-0.495629471995977	20.4311763080948	-4.16633061647838	0.00595551896812934	0.111497462289008	-1.92800101375276	NOC3
Q06679	0.635150807499969	20.5398794549567	4.22282167954638	0.00559471080644831	0.111393345657197	-1.97215637409016	UTP4
P23639	0.866296700268105	20.1107989392319	4.18249509881105	0.00584967832414327	0.111497462289008	-1.9885144944647	PRE8
P38820	0.569621794594751	17.8868382664	4.19401990391607	0.00577550552567314	0.111497462289008	-2.00548453005239	UBA4
P30657	0.494629945768977	17.9766153764991	4.19125292386931	0.00579321686227431	0.111497462289008	-2.00869349947231	PRE4
P0CX45|P0CX46	-0.550222430019775	23.4774164316149	-4.14882508404734	0.00607256969549047	0.111497462289008	-2.0115442532915	RPL2A
Q12347	-0.727676856074194	18.5284700597957	-4.14097581918578	0.006125889651974	0.111497462289008	-2.03185931979301	HRT3
P39526	0.448760157801992	18.6438854550831	4.16281125012709	0.00597884652276911	0.111497462289008	-2.04175092651213	LAA1
P25623	-0.437777938820753	20.1942447310614	-4.10495367073881	0.00637741347402091	0.111497462289008	-2.04209078695213	SYP1
P41921	0.692678524646317	17.7281244932478	4.13774370403568	0.00614799776080349	0.111497462289008	-2.04339847566397	GLR1
Q12406	-0.569003361612516	16.7093815277091	-4.13597517676501	0.00616013257799564	0.111497462289008	-2.04405749171683	ARP7
P15790	-0.498237026983091	18.3645024856868	-4.15598123648836	0.00602441115468657	0.111497462289008	-2.04970906449904	CKA1
Q04868	0.510385955586405	18.1552489737413	4.04054257516005	0.00685652932068869	0.113757236847666	-2.05598833979799	ELP6
Q12417	0.59894256478672	18.6178176487824	4.10568912221617	0.00637216388617155	0.111497462289008	-2.06689264640611	PRP46
P33201	-0.486925841686229	22.1473379707019	-4.05289709381133	0.00676159239753961	0.113757236847666	-2.06711359459871	MRT4
P48353	0.814816365896043	17.7709771658863	4.12417668640495	0.00624177869984143	0.111497462289008	-2.08686724331724	HLJ1
Q03407	-0.644530973222423	17.7797988501556	-4.11046753134544	0.00633817370088167	0.111497462289008	-2.10293502620296	PKH1
P53139	0.500463567324681	18.6732694492359	4.03183298282381	0.00692435354724923	0.113757236847666	-2.10729577111853	P53139
P32353	0.590330695380175	17.606026378578	4.09591219252741	0.00644234820375301	0.111497462289008	-2.1150460651093	ERG3
Q12114	-0.593875314528071	19.4762757913174	-4.09021523485884	0.00648364321993884	0.111497462289008	-2.12672785345311	CHS5
P12945	-0.513490406004327	20.015839311291	-4.08557678880383	0.0065174845106135	0.111497462289008	-2.13218662412626	NAT1
Q99332	0.529716559518732	15.8867188023264	4.0341092487273	0.00690655541128111	0.113757236847666	-2.14351601728238	FRT1
P53437	0.444715717251547	15.5769778994094	4.00890265333048	0.00710653614131378	0.114664016608931	-2.15903104954733	RRN9
P14693	0.573538089789711	18.1394252631474	4.05180207295223	0.00676994727616679	0.113757236847666	-2.16220007661038	SAM35
P47170	0.770134254197376	22.9682290808575	4.01457591817803	0.00706096779556373	0.114664016608931	-2.19518636876597	IML1
Q05541	0.511314290192485	18.9334400088964	3.99725548167202	0.00720112181601981	0.114664016608931	-2.21382792415102	NSE3
P04840	0.835209945466696	21.8288750747978	4.00377344771932	0.0071480177332525	0.114664016608931	-2.22364015648674	POR1
P42846	-0.414135209209918	21.7458883983756	-3.96790552343403	0.00744577346264567	0.115885346373508	-2.23206745343332	KRI1
P00924	0.519254499304885	19.2405100879072	3.98502047553782	0.00730199977462166	0.115382744530281	-2.25138902385447	ENO1
P36126	0.478045172437328	20.777810706366	3.94221507703632	0.00766755997238567	0.118446635394316	-2.2620458923499	SPO14
D6W196	0.553094174937021	18.235521516595	3.97241919924176	0.00740755174019962	0.115885346373508	-2.26644299149628	SAL1
P39678	-0.518127099786491	17.2221158974556	-3.9216631367825	0.00785030275777922	0.119055532266184	-2.26719848862249	MBP1
P07213	0.398895451848858	18.4515432805221	3.90490859005251	0.00800288073774312	0.119055532266184	-2.27943010785009	TOM70
Q12074	0.738745254037576	17.6008268963437	3.91248234299175	0.00793350303203363	0.119055532266184	-2.30230728904053	SPE3
Q03012	-0.602197487988435	18.0912018817868	-3.87532820937744	0.0082804043641555	0.120707303054943	-2.33849982578618	SPP1
P04050	0.790011243739954	23.2060129115529	3.90621654431814	0.00799085129989392	0.119055532266184	-2.34595430303663	RPO21
P25342	0.79596570092543	20.1412339476286	3.90584016298783	0.00799431086256737	0.119055532266184	-2.34640837620335	CDC10
P32893	0.741755090842551	19.7017197219123	3.89951300268349	0.00805271876116645	0.119055532266184	-2.3540450017347	TRS65
P50875	-0.492095780377659	16.2636935033773	-3.86251161535858	0.00840396918600914	0.121651861643629	-2.35856243482312	SPT20
P48563	0.447306146641136	16.9240743724486	3.81435813812017	0.00888692726104251	0.124313455047697	-2.36119172670337	MON2
P47122	0.50721882841238	18.520793344381	3.89340241063106	0.00810957973407338	0.119055532266184	-2.36142637526678	NPA3
P42847	-0.470507149087766	20.0711996781259	-3.85168413653082	0.00850995999360125	0.121728079220301	-2.37477667181368	MRPS18
Q01939	0.582705185656809	21.593960634725	3.84997302264184	0.00852684612895825	0.121728079220301	-2.40463927594885	RPT6
P22470	0.841985978716861	19.694549574738	3.83730802434833	0.00865299805465953	0.122682917624282	-2.40935233385346	SAN1
P54837	0.433321607258918	20.1450689524253	3.7551977866459	0.0095230927246299	0.128005207402493	-2.41061431740565	ERV25
P0CX29|P0CX30	-0.532350592261771	23.4026527868994	-3.78761827647302	0.00916841427114489	0.124859325929407	-2.45328844732306	RPS23B
P0CX14|P0CX15|P53819	0.744682005712773	17.6162494851475	3.80409860298944	0.00899377438916813	0.124313455047697	-2.45544492185435	YRF1-7
Q02725	0.403871504934196	19.6200670677039	3.79670194591359	0.00907169356555482	0.124360302521182	-2.46164613035548	VTC3
P33299	0.585758979611644	21.4594096643151	3.80836160964102	0.00894920491207601	0.124313455047697	-2.4647765331644	RPT1
P32583	0.555923182371147	19.9970167472123	3.80272181468118	0.00900822138026791	0.124313455047697	-2.47167160442954	SRP40
P21304	0.459138985289256	19.398928710025	3.67211353485778	0.0105037098219297	0.13377096297987	-2.49475645695724	PWP1
Q08409	0.787963622123057	17.8654487336173	3.76607761944496	0.00940239416971261	0.127208862296112	-2.51659552753263	AUS1
Q02887	-0.484521464436265	16.1644701720018	-3.69952936930263	0.010168249617299	0.13377096297987	-2.53346519493117	ATG21
P31688	-0.619730450510178	21.5421645345766	-3.71164187855724	0.010023844389331	0.13377096297987	-2.5554431067777	TPS2
Q03010	-0.689445640396961	19.3759793153107	-3.68954693141314	0.0102889978060603	0.13377096297987	-2.56512875037153	UME1
P26321	-0.492268200178979	22.1611282624448	-3.67541733175628	0.0104626408116637	0.13377096297987	-2.58579116455262	RPL5
P47017	-0.568308506202505	18.6198141311639	-3.69834067233021	0.0101825452986671	0.13377096297987	-2.60019890030075	LSM1
P33759	-0.60627393093016	18.1636987288182	-3.66971357636331	0.0105336555389946	0.13377096297987	-2.60505586619762	MRPS5
Q12251	-2.51363858523038	18.0501319376951	-3.68580203688943	0.0103347062614604	0.13377096297987	-2.61575395650493	Q12251
P14907	0.787873318891669	20.184186013357	3.68203587176513	0.010380901808253	0.13377096297987	-2.62043097045025	NSP1
P47912	0.705984038123194	21.8430109558082	3.64150656730287	0.0108928018053252	0.137154596406743	-2.64994937233001	FAA4
P25555	-0.568658481397927	20.350543034309	-3.59593499391373	0.0115020826385972	0.137484875429191	-2.66461821841068	GBP2
P25808	-0.363424649190374	19.0593083876286	-3.59470516094854	0.0115190403301088	0.137484875429191	-2.6681938983612	SPB4
P32910	0.524192349266818	15.9147207430459	3.62374308899453	0.0111259351152205	0.137168924810622	-2.67445144454018	RPC34
Q08601	-1.05069951627782	17.9694913124548	-3.63844351617373	0.0109326127570592	0.137154596406743	-2.67472766963982	MCA1
P53185	0.537291478253618	19.5401853536458	3.62670562259137	0.0110866725382829	0.137168924810622	-2.68939848064398	P53185
P18562	0.476295593958104	18.6553348332953	3.62324507616514	0.0111325504194128	0.137168924810622	-2.69372778717908	FUR1
Q08235	-0.483488056327029	21.1298850175884	-3.57833622341332	0.0117474018899406	0.137484875429191	-2.69875299155468	BRX1
P40477	0.533804722302852	19.3450370861988	3.59346027959298	0.0115362337239854	0.137484875429191	-2.70496544990082	NUP159
P30656	0.491762038812066	18.8807549819215	3.56938324424581	0.011874421428444	0.137484875429191	-2.70511574279593	PRE2
P47150	-0.702292407827724	18.3782514541635	-3.60685229961572	0.0113527545804708	0.137484875429191	-2.7053912098052	RSM7
Q07468	0.516667219111792	21.3956960731786	3.56766982995675	0.0118989032309424	0.137484875429191	-2.72691738513102	VAM6
P33314	-0.572704917036437	17.7719238649435	-3.59034892293987	0.0115793299383551	0.137484875429191	-2.73497492760003	BUD2
P32381	0.601292313706799	20.6240045539651	3.58102944627323	0.0117094869003968	0.137484875429191	-2.74669056225685	ARP2
P32379	0.84946706883725	20.9267047784345	3.57741571102034	0.0117603919451664	0.137484875429191	-2.75123702502838	PUP2
P32523	0.536808801617363	21.4026972121479	3.53876691041083	0.012320408922178	0.137484875429191	-2.75540156918051	PRP19
P40151	-0.607801248755875	15.9545633405967	-3.56425142988243	0.0119479134879191	0.137484875429191	-2.76781601590293	MGS1
P22141	0.389505295029486	17.5092475038696	3.5144315045169	0.0126881287189379	0.137484875429191	-2.78251379647005	PRE1
P39107	0.739730930444641	20.7627152354769	3.54287106086373	0.0122595622718042	0.137484875429191	-2.79479870437019	MNN9
Q08204	0.463590853363279	19.7406202793792	3.4977458136544	0.0129472630292024	0.137484875429191	-2.80015953634135	SMC5
P38922	-1.13325046838123	15.5776878882787	-3.52904364774602	0.0124658996854967	0.137484875429191	-2.8051915263024	HRB1
P09938	0.700003393438776	18.9943894521452	3.52808691848032	0.0124803177269209	0.137484875429191	-2.81349742005725	RNR2
P24279	-0.33876941581597	19.7168597637505	-3.52773919007362	0.0124855626091507	0.137484875429191	-2.81393761958895	MCM3
P38786	-0.567581404782204	19.879397474227	-3.52270107285634	0.012561827958269	0.137484875429191	-2.82031757258277	RPP1
P19882	0.57716916224564	21.2375533928107	3.51761937282891	0.0126392750548516	0.137484875429191	-2.8267566040648	HSP60
P05749	-0.849783024037505	19.892422112155	-3.47705958324489	0.0132766767828932	0.137484875429191	-2.82734109390365	RPL22A
P39015	-0.707214984392591	23.0532045426503	-3.51412100692855	0.0126928981958551	0.137484875429191	-2.83119165637283	STM1
P41057	0.374331469654043	24.0616497723606	3.47370598011893	0.0133309471875643	0.137484875429191	-2.84440304466168	RPS29A
P07259	0.353246710002134	26.569147257014	3.43899571416974	0.0139072627734434	0.137781060213712	-2.84548807475039	URA2
P0CX37|P0CX38	-0.35322274706961	26.5822763041706	-3.43876243735054	0.0139112278186792	0.137781060213712	-2.84578272357235	RPS6A
P25635	0.527106393561362	20.3358331858449	3.46439986097136	0.0134828322891772	0.137484875429191	-2.84841048807132	PWP2
P38959	0.4419846954245	21.9830511023244	3.45367778676301	0.0136601992571524	0.137484875429191	-2.85410464502994	VPS41
Q08818	-0.786535016112679	17.5494102193108	-3.49562783281689	0.0129805720731433	0.137484875429191	-2.8546670004946	MSC6
P48164	-0.389261680066977	23.1455243094033	-3.39518088181289	0.0146743262546011	0.138702535831161	-2.85507530243112	RPS7B
P40150	-0.532378828167893	20.6430872800438	-3.48487305637043	0.0131511772876143	0.137484875429191	-2.86802217645114	SSB2
Q05022	0.841424714870942	23.4212269146225	3.48485554898284	0.0131514570217987	0.137484875429191	-2.86836506671154	RRP5
Q04067	-0.538146026600614	19.716715007503	-3.47746963755999	0.0132700577420109	0.137484875429191	-2.87776704292613	TIF35
P17967	-0.493787323091084	16.7717811216616	-3.46028311555183	0.0135506301106647	0.137484875429191	-2.87962813134785	PDI1
P36519	-0.569691298477732	19.7108204092624	-3.47407165131776	0.0133250177559672	0.137484875429191	-2.88209528096109	MRPL7
P43583	0.537382192894696	20.6224118545114	3.46516158527781	0.0134703286957717	0.137484875429191	-2.88283245189619	BLM10
P26786	-0.58076529247899	22.4392503683794	-3.47301561742945	0.0133421494981425	0.137484875429191	-2.88344077118633	RPS7A
P30822	0.429673714598543	19.0055893557393	3.46241214794458	0.0135155206698401	0.137484875429191	-2.89463660359933	CRM1
Q06103	0.551060533244659	19.9223486481692	3.46350698074182	0.0134975050966318	0.137484875429191	-2.89556317832845	RPN7
Q12432	-0.641457184866692	19.5458817209548	-3.44976991432755	0.0137254829887604	0.137484875429191	-2.90116641263221	EAF3
Q08245	-0.750516830998036	18.307286857381	-3.45874578843812	0.0135760444289009	0.137484875429191	-2.90163819343275	ZEO1
P48813	0.528401200416349	19.3991460969215	3.44949099937282	0.0137301555993374	0.137484875429191	-2.91345639983143	GNP1
P11914	0.694385034822088	17.9304937380956	3.44839774915898	0.0137484875429191	0.137484875429191	-2.91485329854773	MAS2
P32591	-0.659287024011898	17.4941677236733	-3.39599769912886	0.0146596069253635	0.138702535831161	-2.92481412542136	SWI3
P38121	-0.483543565183503	17.4227134914945	-3.40935851265556	0.0144211345512145	0.138702535831161	-2.92751681726421	POL12
P27895	0.839372721167554	16.2847173042876	3.42861055886362	0.0140849943758809	0.138702535831161	-2.94016681406383	CIN8
P40858	-0.701541172153955	19.1072640736909	-3.40193444248774	0.0145531120753115	0.138702535831161	-2.9446070207947	MRPL49
P07262	0.441733533693412	19.712765243501	3.35924334544919	0.0153383221704577	0.14174253077164	-2.94692807324108	GDH1
P21268	0.665419906427746	19.1560892907354	3.42312114697245	0.0141799506956016	0.138702535831161	-2.94719955286923	FAR1
P33755	0.540777183371822	18.7074760123359	3.41626486750977	0.0142995435486324	0.138702535831161	-2.94838167301459	NPL4
Q08225	0.690663415671932	18.2356100324037	3.32042544429515	0.016092887139798	0.144835984258182	-2.95216757640778	Q08225
Q08959	0.50232593514405	19.1174699404962	3.38016328687547	0.01494786920776	0.140009453665445	-2.96335963690588	PGC1
P41812	-0.628013951551589	17.4112120406244	-3.4063789269275	0.0144739435184191	0.138702535831161	-2.96502995349314	POP1
P22204	0.491193065843559	18.0040700075566	3.32942106855508	0.0159144611196951	0.143855609247899	-2.96582573282454	DBF2
Q03758	0.468826494288204	21.1791880773937	3.40754410320567	0.0144532670832056	0.138702535831161	-2.96718002886264	BUL2
P25491	0.437340981652312	22.115225666091	3.36328531575201	0.0152620160742245	0.141669835307824	-2.96825351439999	YDJ1
P38717	0.741537192683278	18.2593265058765	3.40042386231006	0.0145801281982055	0.138702535831161	-2.97632485375548	SIP3
P14904	1.22215642979626	18.2514255980217	3.37003890176009	0.0151354490983406	0.14112783618723	-2.98336883843764	APE1
P00942	0.733400568502118	17.7799312590118	3.38442447668755	0.0148696862352857	0.139910229577461	-2.9969003758255	TPI1
P0C0W1|Q3E7Y3	-0.37864314653107	24.322806030559	-3.33154512587555	0.0158726489342708	0.143855609247899	-3.00274826289043	RPS22A
Q04409	0.408345653016883	18.6359431791277	3.34131948832727	0.0156817900406975	0.143509862971177	-3.01279511018327	EMI2
P0CX43|P0CX44	-0.486353545722495	23.6041934295506	-3.34035397235052	0.0157005304164594	0.143509862971177	-3.01787567738414	RPL1A
P25386	-0.556454835040697	17.0657218978246	-3.31465387570908	0.0162085216506239	0.144893401391903	-3.04084071938269	USO1
P26784	-0.488266129658703	22.7857002191249	-3.29199663592238	0.016671366820178	0.144893401391903	-3.04278908570226	RPL16A
P28777	-0.477645513763238	19.0341426102844	-3.33845015997356	0.0157375550214769	0.143509862971177	-3.05622910388578	ARO2
P32857	0.465242187545321	18.4455902222614	3.30550776581929	0.0163936392442109	0.144893401391903	-3.06766655497022	PTM1
P32611	-0.620471680624264	20.2142845733939	-3.29221208500784	0.0166668978487062	0.144893401391903	-3.07727225688311	RML2
Q03430	-0.514439115269467	18.3368610098253	-3.29342058814866	0.0166418547276883	0.144893401391903	-3.07784832271219	RSM28
P22138	0.383254480142631	24.2271730606649	3.27142314818932	0.0171042339095595	0.146911884617378	-3.08757315389863	RPA135
P40069	0.428857318969593	20.6656027592814	3.3046598861417	0.0164109176055571	0.144893401391903	-3.1000258463307	KAP123
Q04305	0.747767473986636	19.8601889573554	3.30072410115992	0.0164913845498231	0.144893401391903	-3.10513755808372	UTP15
P53235	-0.530428033925006	21.3178702977163	-3.29875857731804	0.0165317317012431	0.144893401391903	-3.10769114541274	P53235
P16387	0.487960607960886	20.3915335275954	3.28921237204651	0.0167292381317221	0.144893401391903	-3.12010110657082	PDA1
P32462	0.716045008223437	17.4775240530605	3.26059222319483	0.0173370591781891	0.147977813381978	-3.12336122877146	ERG24
P41058	0.344281577880425	22.9408424249023	3.24477953640443	0.0176832373205032	0.147977813381978	-3.12952581752397	RPS29B
Q07381	-0.528570788332807	21.7338602073487	-3.24949988583403	0.0175791107029471	0.147977813381978	-3.1326643746114	TSR1
Q99369	-0.52826740579945	17.60564826362	-3.27443953452465	0.0170400046946658	0.146911884617378	-3.13682172560263	FSH3
P38203	-0.387302387188935	18.7369671013349	-3.21782351757869	0.018290961551436	0.148529953819488	-3.14259144778402	LSM2
P53091	0.474664898398508	20.1991533932052	3.24634961814201	0.017648527914262	0.147977813381978	-3.14587166730709	MCM6
P49626	-0.439634038112856	22.2198409218041	-3.17380725133156	0.0193330370659507	0.151016553684974	-3.14735541729821	RPL4B
P25379	0.3586290025002	22.855202057008	3.24277601013698	0.0177276374515216	0.147977813381978	-3.1670287405047	CHA1
Q08925	0.500396693299487	16.8092503466229	3.24816439271706	0.0176085021377782	0.147977813381978	-3.16784080639932	MRN1
P05318	-1.59916182854566	19.3186334868004	-3.24272619952443	0.0177287428592901	0.147977813381978	-3.18071184415862	RPP1A
P80210	0.369758097911934	17.0911466365945	3.20322226537522	0.0186296676566159	0.149212263384676	-3.18189729300465	ADE12
P33400	-0.730208231934447	17.3626679647033	-3.23927154484405	0.0178055938717886	0.148022406885954	-3.18522792727584	RIM101
P40507	-0.680558048009606	18.5416194745128	-3.21919347807269	0.0182595300634155	0.148529953819488	-3.1897006980425	AIR1
P38011	0.550689331785138	20.3469678381425	3.23236451829285	0.0179603417683222	0.148529953819488	-3.19352507767625	ASC1
P14120	-0.54128725066072	23.1965315193588	-3.19845919186549	0.0187416369468676	0.149212263384676	-3.19643318923206	RPL30
Q12505	0.401509255397776	17.7648616103431	3.15754034171992	0.0197344378859982	0.152030211149911	-3.19733952484899	SKS1
Q01560	-0.478876217800195	22.5482155756535	-3.15665344995636	0.0197565829948436	0.152030211149911	-3.19955333309326	NPL3
Q12429	0.50342897898154	18.1168950559681	3.22724664281099	0.0180759549144709	0.148529953819488	-3.20095996892884	DPH6
P22137	0.598089827483424	21.5365083645612	3.22538615491245	0.0181181852595392	0.148529953819488	-3.20339575844176	CHC1
P0CX53|P0CX54	-0.647965836016608	22.8040338979865	-3.19094391252432	0.018919804611678	0.149480899031196	-3.20583744763597	RPL12B
P24784	-0.562332308041898	15.688623301615	-3.20143175794262	0.0186716724279012	0.149212263384676	-3.20885101333849	DBP1
P38068	0.454598037879317	17.2982028304917	3.19290756940961	0.0188730733141322	0.149480899031196	-3.20981135898587	GRX7
P47054	0.418317788082965	18.8031998261392	3.2149910374067	0.0183561361508523	0.148529953819488	-3.21701377741064	NUP192
P25694	0.959922014364138	22.4896375545441	3.21443666534976	0.0183689218250188	0.148529953819488	-3.21774043163619	CDC48
Q12447	0.562785457687964	19.4296581232122	3.20129289460248	0.0186749344479318	0.149212263384676	-3.23498083886975	PAA1
Q03308	0.52962779203034	21.6567514876179	3.16390673870852	0.0195762668295052	0.151771057442231	-3.24366768532031	VPS16
P40495	0.681602942621131	17.5493030245064	3.18769415844889	0.018997420843505	0.149523426410857	-3.25284201681057	LYS12
P19454	-0.3367444890352	19.2262027814195	-3.12927286331957	0.0204537888784352	0.153961247194039	-3.26151565733782	CKA2
P10659	0.555914335449159	21.2628518979321	3.1796406106783	0.0191912743957513	0.150477037875777	-3.26343132869693	SAM1
P25087	0.746835108423504	18.0873810868882	3.16822712645916	0.0194697173641614	0.15151246219479	-3.26459675818427	ERG6
P32634	0.473366023189322	22.4565013530467	3.14981898019316	0.0199281485573973	0.152218699312961	-3.26637046588337	PMD1
P25626	-0.394490204972425	20.3584565543489	-3.14403922029861	0.0200745078855539	0.152518910550775	-3.27601742826442	IMG1
P19073	0.358994805904702	18.9280892689235	3.09131169876173	0.0214652043674529	0.157422755015578	-3.29011453453889	CDC42
Q12220	0.596872151578771	19.8940702562412	3.14245564689877	0.0201148128407544	0.152518910550775	-3.29885654828537	DIP2
P19414	0.595358307736363	20.2036668413888	3.15140028346507	0.0198883089355876	0.152218699312961	-3.30062996106999	ACO1
P47771	0.663288490666079	17.4616613115623	3.06121234598026	0.0223059088794147	0.160882339304489	-3.30435982673101	ALD2
Q03799	-0.383725449873552	18.0312017910439	-3.11302245564565	0.0208802484629971	0.155475231361166	-3.30976666350294	MRPS8
P43321	-0.476208531880458	18.0011136734888	-3.1074943217242	0.0210275262637044	0.15601067873071	-3.31629731988439	SMD3
P38123	-0.762976698461163	16.3060431009331	-3.12623417180152	0.0205328053885175	0.153996040413881	-3.31648864546679	SWD3
Q04839	0.45939656139161	21.2059522397261	3.13408310602123	0.0203293834464393	0.153583298299742	-3.32349100556759	GFD1
P13663	0.487993284893195	18.1682725920289	3.09058959140541	0.0214849646434966	0.157422755015578	-3.32994100195562	HOM2
Q02785	0.710419294069101	16.8698001553957	3.11616772971766	0.0207969559841629	0.155414075405117	-3.34718163071361	PDR12
P32490	0.797726345007232	16.344697512813	3.08791386635335	0.0215583581151139	0.157422755015578	-3.34966350588948	MKK1
Q01855	-0.395705791680727	22.6439008904236	-3.03682375490039	0.0230134033688759	0.163515154460577	-3.35509877605839	RPS15
Q05359	0.463489275746043	17.1251728469538	3.09242726936288	0.0214347159901887	0.157422755015578	-3.37863672626585	ERP1
P53940	0.464861432149556	17.9933679028538	3.04755156417226	0.0226992354356438	0.16258621921032	-3.3814191556888	APJ1
P0CE41	0.487282988460875	19.1424887712955	3.08646920500391	0.0215980977895769	0.157422755015578	-3.38654179782557	HAP1
P07256	-0.769567235606245	17.3813274051646	-3.07503210127519	0.0219155400434392	0.159176027683927	-3.38982442845718	COR1
P39004	0.481867227960608	18.6988162322489	3.05814282747377	0.022393637312653	0.160954268184694	-3.40450225747738	HXT7
P39926	0.913154507546494	15.639940180824	3.07030096821951	0.0220483374173058	0.159580623964416	-3.40801533308768	SSO2
P05743	-0.360419815063613	22.3957869225008	-3.03504650378014	0.0230659058466129	0.163515154460577	-3.41392061528115	RPL26A
P36056	-0.426211783697069	16.1005662476286	-3.02103282802293	0.0234844789194421	0.164789394451679	-3.43600500898358	RSM22
P20424	0.406812294969673	20.640528420567	3.02602030428634	0.023334569886063	0.164294420626362	-3.43880290173016	SRP54
P04786	-0.513995720608151	18.2603266126412	-3.01109021373461	0.0237864564022	0.165784393106243	-3.43950824696839	TOP1
Q02753	-0.505379179583267	21.30208890681	-3.01113154699921	0.0237851923305582	0.165784393106243	-3.44396880614415	RPL21A
P40856	-0.378040102351052	16.8201814153038	-3.03952685843995	0.0229337988383302	0.163515154460577	-3.44897398934466	SAP185
Q03897	0.78364756727051	22.6058906956877	3.02875530021569	0.0232528055759419	0.164277500144026	-3.46333673958667	MTC5
P38132	-0.303735448050628	13.5953953617419	-2.95698411295223	0.0255053930264277	0.170327919279342	-3.4706780649197	MCM7
P32316	0.303727191955898	13.7417342622093	2.9569036984778	0.0255080458824136	0.170327919279342	-3.47078484904349	ACH1
Q04013	0.305224205384309	21.0705806445852	2.96963037989238	0.0250918927184909	0.169186377613278	-3.49273687624723	YHM2
P39960	0.388791436548015	24.2835319710705	2.98983289379674	0.0244463251284	0.168452338237754	-3.49322131215604	BEM2
P36531	-0.612187236892556	19.2929867576648	-3.00261339636948	0.0240472462238769	0.167039596253104	-3.49825002623965	MRPL36
P40327	0.52878812452063	20.0389583478574	2.97185469502134	0.0250199176782422	0.169186377613278	-3.50303316337823	RPT2
P51601	0.363277579430345	25.2925916627179	2.97071780832816	0.0250566773857416	0.169186377613278	-3.50910308976631	FOL2
P38972	0.661184454447639	20.9353783227176	2.99156725043154	0.0243917497682819	0.168452338237754	-3.51302587391027	ADE6
Q03337	0.684119155051365	19.8420377100226	2.98829718216379	0.0244947602944754	0.168452338237754	-3.51740270330567	TRS31
Q02821	-0.495565864217309	15.3369818627947	-2.98221864688615	0.0246874967140333	0.169186377613278	-3.52554170334692	SRP1
P47154	0.370670261890013	17.3329953888654	2.94200548887661	0.0260047305940788	0.173064097919208	-3.53099322030613	STE24
P40525|P87262	-0.346352182090032	23.4388113841408	-2.85525244546455	0.0291128571536526	0.180703887758583	-3.53406689107402	RPL34B
P41056	-0.619282066706869	19.5613748894644	-2.95802039726087	0.0254712329678009	0.170327919279342	-3.53674372021142	RPL33B
P08018	0.425355738648895	17.8420983706763	2.8762429913283	0.0283256752758893	0.17821929428903	-3.53877098977622	PBS2
P34223	0.759147327770567	19.8409347176403	2.97222468595666	0.0250079671307664	0.169186377613278	-3.53893226481348	SHP1
P33297	0.540629035068702	20.2693455456685	2.97072528597702	0.0250564354147814	0.169186377613278	-3.54094220884433	RPT5
P11655	0.367719698194175	16.6309399764449	2.92310973802992	0.0266498046382015	0.173962646557758	-3.54691902166535	SEC12
P36525	-0.530937203509517	20.3595228970257	-2.93237768821108	0.0263312722336076	0.173612422115673	-3.5528837609858	MRPL24
P25655	0.323505863182846	20.8716412130903	2.92094810290955	0.0267246964277135	0.173962646557758	-3.57773058095483	CDC39
P53145	-0.5041687236433	22.5821617441421	-2.9322564943175	0.0263354108909765	0.173612422115673	-3.5796087221386	LSG1
P04147	0.310452157031984	22.8853219458988	2.89440167675831	0.0276632140169084	0.176356780813765	-3.58080502089539	PAB1
Q03976	-0.788536949686552	18.4578321038348	-2.93962603759312	0.0260850234544893	0.173064097919208	-3.58268576954305	RSM24
Q02931	0.546460605072571	21.1433350067363	2.92239287545162	0.0266746157938605	0.173962646557758	-3.58664517237476	NAN1
P53721	0.319542925225002	19.4051314552614	2.8440704057939	0.0295418085411663	0.181442006030558	-3.59058405720039	RCF2
P38167	-0.302947856033453	18.5826608748813	-2.89133069070995	0.0277740630653562	0.176356780813765	-3.59376091143268	ECM21
P40319	0.414032528009989	17.1316749289304	2.92099935079625	0.0267229182662148	0.173962646557758	-3.60773715297454	ELO3
P36523	-0.598443676786293	20.8134773856294	-2.90112381856272	0.0274222390473382	0.176356780813765	-3.60805284670438	MRPL15
P05744	-0.526414189503347	19.5305342264426	-2.89931181037627	0.0274869717047705	0.176356780813765	-3.61120751948399	RPL33A
P40395	0.41957459119078	19.3156017884807	2.8963267841442	0.027593969917757	0.176356780813765	-3.61140344644186	RIC1
Q12150	0.383967944296422	18.7322412917276	2.87939355697348	0.0282095196243072	0.178029590311939	-3.61979451405895	CSF1
P48589	-0.384323036999545	21.6676787805185	-2.8642795528433	0.0287714698570428	0.179388381337586	-3.62049360691729	RPS12
Q12460	0.488763630261346	24.999413129437	2.90881125264985	0.0271494377044422	0.176173467235722	-3.62135309331451	NOP56
P34087	-0.333966369811581	16.9737548618421	-2.87064579139725	0.028533309208149	0.178981666851116	-3.62937524248958	RPB7
P31116	0.704946702744296	18.1356608833022	2.89299503581388	0.0277139281129384	0.176356780813765	-3.63503160262324	HOM6
Q12743	0.362181711380155	18.0861522516693	2.8005292209405	0.0312780999375314	0.182382160199127	-3.63888755943287	DFM1
Q12487	-0.611099427415649	20.2369953099408	-2.89178318348217	0.0277576999738341	0.176356780813765	-3.63918780746063	MRPL23
P08518	0.703783209290665	23.63601305613	2.88056204644098	0.0281665703476803	0.178029590311939	-3.66224490230246	RPB2
P38632	0.294990034103825	18.5258962863149	2.82007128066173	0.0304856028000899	0.18150149880085	-3.66406708017707	MMS21
P22276	0.471640630375866	21.3200305186206	2.86432821749504	0.0287696412009318	0.179388381337586	-3.66485350468769	RET1
P47136	0.529163147106815	16.3363536314458	2.8531105332728	0.0291944996585818	0.180703887758583	-3.67488642895595	BUD4
P42842	0.512504745103883	20.0602531633957	2.8410884611949	0.0296573453393937	0.181442006030558	-3.6898742528482	EMW1
Q12751	-0.356462457238631	16.959710834176	-2.81819071274745	0.0305609182822729	0.18150149880085	-3.69126321766828	RTP1
Q03654	0.450237005235916	19.5656639189759	2.82981208134541	0.0300986753383119	0.18150149880085	-3.6913354590301	CEF1
P39976	-0.382116049779974	17.3863878911646	-2.8518058966516	0.0292443489850847	0.180703887758583	-3.6982210615084	DLD3
P32457	0.306557613749859	18.9022551762618	2.79221154527368	0.0316221082285039	0.183355081324938	-3.70130871205164	CDC3
P40016	0.455317841889172	19.7255869785276	2.83962012635589	0.0297144154803667	0.181442006030558	-3.70817554138439	RPN3
P53632	-0.66396060723823	19.0283406020745	-2.84572867901878	0.0294777679601336	0.181442006030558	-3.7093283582876	PAP2
P32565	0.328160602929202	21.2911278863465	2.82639406323152	0.0302338414042376	0.18150149880085	-3.71445788905767	RPN2
P32461	0.444569783707113	17.5457529932038	2.82107674050658	0.0304454168017817	0.18150149880085	-3.71523030170613	DPH2
P24000	-0.564392747389359	21.1921389456265	-2.78243359644622	0.0320317205398569	0.18521134502096	-3.71626332647104	RPL24B
P21524	0.47457497135331	20.6161054117142	2.82533377550768	0.0302759033737196	0.18150149880085	-3.73694892441441	RNR1
Q01163	-0.482867562912877	19.637502353171	-2.82498219026306	0.0302898647861262	0.18150149880085	-3.73742540737495	RSM23
P38850	-0.42551249146767	18.8823236186028	-2.82153563725061	0.0304270946743483	0.18150149880085	-3.74209691392053	RTT107
P53292	-0.473992128208802	18.8648723181112	-2.82122219480101	0.0304396080397266	0.18150149880085	-3.74252181163562	MRPS35
P47079	0.717781789578636	22.3331345364147	2.81719250125254	0.0306009773340564	0.18150149880085	-3.74798519132537	CCT8
P42945	0.482910279410165	21.8635467204954	2.79316975599841	0.0315822713527827	0.183355081324938	-3.74909110837391	UTP10
Q12043	0.524927481903725	19.5507561686799	2.80963868054497	0.030905956552986	0.181748096774662	-3.75108442910062	TGL5
P33750	0.367364476061035	20.2763598427539	2.81377138617768	0.0307386988400809	0.181748096774662	-3.75262461764261	SOF1
Q02354	0.635286949851771	18.788136690737	2.81157515461438	0.0308274625058244	0.181748096774662	-3.75560351224749	UTP6
Q03862	-0.418915711935317	22.4661577475613	-2.77196458058821	0.0324766103222356	0.185567809687436	-3.75734352914688	ARX1
P53063	-0.44606033100544	20.2010918090111	-2.77044813306058	0.0325416014089561	0.185567809687436	-3.75844525761224	RAI1
Q02204	-0.469869137521562	19.4857343811084	-2.807240149377	0.031003478117579	0.181805098309883	-3.76148462631837	MRPL13
P32608	0.664011862486011	23.5542984283405	2.80298046575623	0.031177489008106	0.182309045894857	-3.76726517288709	RTG2
Q03246	-0.463575815873761	19.9845740747582	-2.77956365245498	0.0321530262022011	0.185260544906298	-3.78296401808151	MRPS17
P17558	-0.533765078123648	19.1498992522202	-2.77589705383052	0.0323087230488761	0.185260544906298	-3.78515882521581	PET123
P21771	-0.371139680973333	19.602687597941	-2.76142199480766	0.0329313392249354	0.186646366199493	-3.79412535309045	MRPS28
P18851	0.475185610969741	18.5572776585278	2.77750734633282	0.0322402447835742	0.185260544906298	-3.80186596366563	STE4
P40561	-0.466884301750206	17.4656833812716	-2.76581450808371	0.0327410535411241	0.186192255027821	-3.81380836906246	SGN1
P40317	-0.548447970529927	16.9908552047865	-2.74023953105226	0.0338657809545153	0.189465315069856	-3.81454532667299	SOK1
P27801	0.308001871101055	21.0590673950783	2.71154911087509	0.0351770125031444	0.194177109017357	-3.82278917154212	PEP3
P40453	-0.518061903659461	17.2540386149052	-2.75981522249676	0.0330012415599104	0.186646366199493	-3.825929824095	UBP7
P53272	-0.930904574314251	16.8395358607936	-2.75218219366563	0.0333354968460166	0.18802310210151	-3.83631974995303	P53272
Q12010	0.312236774740333	16.6364426414993	2.62704046763721	0.0393647697585608	0.204354392773949	-3.83662616330516	YPQ1
P40020	0.305263249555903	17.2355487032744	2.69707315784935	0.0358591426364988	0.195337961204085	-3.8395535082914	FIR1
P29311	0.515732646064205	19.2122792366348	2.74122714303868	0.033821587274984	0.189465315069856	-3.85123967002277	BMH1
P0CS90	0.543186332323948	20.4690919368551	2.74039851607811	0.0338586625107914	0.189465315069856	-3.85236857951516	SSC1
Q03323	-0.787399054654676	16.6105765427774	-2.71364859512011	0.0350792400673498	0.194155152244423	-3.85657449105013	SDC1
P38334	0.660041368797653	18.4123224778629	2.73568131255816	0.0340705559083651	0.190097171779827	-3.85879624864875	TRS20
P40303	0.394522757488938	18.6372697087963	2.72847473127547	0.0343970191590226	0.191402767901013	-3.86861926432334	PRE6
P40474	0.60961514552619	17.1885172222976	2.72643860217112	0.0344898633609485	0.191404871735022	-3.87139535330144	QDR2
P38701	-0.415588146971285	22.3100949552305	-2.68905885577804	0.0362428625931973	0.196394569549525	-3.87497571594463	RPS20
P20795	0.421407956373945	21.3269902401138	2.69939793325377	0.0357486484445051	0.195249874090041	-3.87577903195157	VPS33
P38764	0.418529758265122	21.0708730207612	2.678577046302	0.036751363049418	0.197611727689591	-3.89655273079126	RPN1
P32803	0.459628354270883	18.0341694580867	2.7030313120722	0.0355766864357585	0.195249874090041	-3.90333142716569	EMP24
P48559	-1.37637080422546	17.898931416309	-2.70211320668914	0.0356200551796486	0.195249874090041	-3.90458487443878	YPT11
P32610	0.528437923633287	18.9282057769036	2.70040783834431	0.0357007622051142	0.195249874090041	-3.9069132961945	VMA8
P00549	0.555713350483248	23.8735762713468	2.69326526286316	0.0360409178544051	0.195812860783776	-3.91666764730726	CDC19
Q12749	0.338072300862082	19.5094235973768	2.61623591650365	0.0399373843128063	0.205137433070742	-3.92689710840615	SMC6
P25627	-0.501601467309534	19.1596976225057	-2.67869704808955	0.0367454984904701	0.197611727689591	-3.93657395688834	BUD23
P15992	0.352342717874913	20.5793390639545	2.67852571270695	0.036753872058209	0.197611727689591	-3.93680815962509	HSP26
Q02979	0.319458502145891	24.3013683038388	2.63354483540168	0.0390242761410026	0.203990534373423	-3.94398682695028	GDE1
Q06506	0.29697835690847	19.3664198854591	2.62655994482649	0.0393900496216453	0.204354392773949	-3.94439197953278	RRP9
P32791	0.443977468592081	16.5151473400471	2.66198249198729	0.0375720570012437	0.19966771923184	-3.94804455330696	FRE1
Q04740	-0.62485861739948	16.0725653129304	-2.66867991171009	0.0372385006453863	0.19966771923184	-3.95026994642873	RNH1
Q00955	0.545966217262425	22.9076075260129	2.66336317272271	0.0375030338883103	0.19966771923184	-3.95754198784579	ACC1
P53312	-0.974475898384745	18.4814922918058	-2.65889563973014	0.0377268661272274	0.19966771923184	-3.95897631589055	LSC2
P16861	0.424058868933445	22.8231548161708	2.66189827026263	0.0375762718068521	0.19966771923184	-3.95954595177481	PFK1
P25367	0.844309854528493	22.0108268268171	2.66091329441471	0.0376256015782098	0.19966771923184	-3.9608934616156	RNQ1
Q06639	-0.352764067719417	16.4675742556506	-2.61700143099769	0.0398965234368495	0.205137433070742	-3.96277599467281	RSC3
Q03088	-0.261097384419924	20.8947468746705	-2.6572143395825	0.0378114714680586	0.19966771923184	-3.96595442553021	SVL3
P53276	0.588338205059275	19.7760516998149	2.65358884172384	0.0379946012826427	0.200124235763538	-3.96828809614924	UTP8
P12684	0.62745990858585	18.5661300509035	2.64910059233162	0.0382226218637773	0.200305891792453	-3.97104301005236	HMG2
P32366	0.719176035295672	18.2784480939139	2.65027085037733	0.0381630278500224	0.200305891792453	-3.97545696083309	VMA6
P25605	0.336867345083761	19.5655126786264	2.62229367916177	0.0396152536702604	0.205008937743598	-3.97704943419447	ILV6
Q04545	-0.733800740771072	17.2991191923684	-2.60673171284494	0.0404484161963024	0.206645325565603	-4.00370151003261	TDA9
P38321	0.558372276424664	22.4941836343971	2.62794915327275	0.0393170118720249	0.204354392773949	-4.00602553091604	P38321
P34227	-0.352605926155934	18.2401748371677	-2.51966464306518	0.0454664833382987	0.221342345701488	-4.00679824668227	PRX1
P53206	0.571054798419583	18.8274224267506	2.61677991569878	0.0399083426838029	0.205137433070742	-4.00908822808703	MCY1
P05756	-0.277408245605187	25.8283574031693	-2.49741381714127	0.0468519965606191	0.22346459189051	-4.02785834383979	RPS13
Q99190	0.685596585251313	21.4248436369045	2.60521821244858	0.0405304358355723	0.206645325565603	-4.03417390627094	TSC13
P25359	0.488137814866445	18.9877000755525	2.60632976395476	0.0404701813827203	0.206645325565603	-4.03566010517259	RRP43
P49167	0.397915632472846	25.2828257837112	2.56378302215273	0.0428459703508347	0.215793573299824	-4.03907915580492	RPL38
P10664	-0.481233744739156	20.8850557615299	-2.55268887630864	0.0434895026030417	0.217447513015208	-4.04466227546989	RPL4A
Q08444	-0.348029608844469	20.1327603725168	-2.59463374358523	0.0411089970733602	0.209080157105297	-4.05170302379222	NOB1
P32476	0.6243544755104	17.3740764045922	2.55819403437423	0.0431688958692429	0.216892268080905	-4.05320188492668	ERG1
Q12019	0.458661498635751	22.0919879635297	2.58578987588806	0.0415991480276841	0.211054501022809	-4.06383851391148	MDN1
P53687	0.61545455588972	16.9086811490062	2.57415306039093	0.0422535722696963	0.213329011215296	-4.07070764874347	HST3
Q04431	0.624384150279274	18.0527435135185	2.55406301951489	0.0434092401492791	0.217447513015208	-4.07500412625974	KRE28
P05319	-0.893881290007336	22.0434985061038	-2.57726594539588	0.0420774473472617	0.212959207845554	-4.07553871342671	RPP2A
P36105	-0.501481567186088	21.9966184443962	-2.54315197967141	0.0440508972536522	0.218270557852847	-4.08510232987729	RPL14A
P19524	-0.341753255431841	21.2749380251998	-2.51956377778228	0.0454726653243583	0.221342345701488	-4.10287670084907	MYO2
P21242	0.292412813127542	20.1828356613369	2.51827693887888	0.0455516131733497	0.221342345701488	-4.10388759901244	PRE10
P33202	0.321187052958985	18.5153938202485	2.54506489615998	0.0439376796151514	0.218270557852847	-4.10699363177549	UFD4
P53188	-0.474127997047692	17.2287497407175	-2.54593577319832	0.0438862381859696	0.218270557852847	-4.11465239350352	CGR1
Q12532	-0.456604802763157	21.0561572800035	-2.54271328883661	0.0440769051079142	0.218270557852847	-4.11978111870113	RQC2
P39727	0.407941656529591	18.8266158741769	2.5343241397332	0.04457739984873	0.218661653286425	-4.121118537502	ERV46
P10663	-0.55830510810748	17.4881245326383	-2.54095455930968	0.0441813351402623	0.218270557852847	-4.12541882145159	MRP2
P32589	0.430141524621453	19.2570809360477	2.52565768960781	0.0451007638055552	0.22070586543144	-4.12694787658898	SSE1
Q06078	0.554410143811847	19.8524328927033	2.53589291248147	0.0444833515857733	0.218661653286425	-4.12731462924021	UTP21
Q12690	-1.03467559354318	18.7300483906492	-2.5351790468498	0.0445261219008276	0.218661653286425	-4.13335776418082	RPL13A
P0CX55|P0CX56	-0.338783434072906	23.9937795408876	-2.49882996259011	0.0467624997909135	0.22346459189051	-4.13355770071703	RPS18B
P32524	-0.395624896206364	17.9797377603947	-2.50523960409599	0.0463596801040622	0.222655540174962	-4.13410661099827	PRP21
P30665	0.430514856486107	20.9178515485149	2.5102265656987	0.0460488074736236	0.222193546551051	-4.1389348470313	MCM4
P29295	-0.387128108510443	20.5624136350142	-2.51091321748583	0.0460061765350921	0.222193546551051	-4.13961592583131	HRR25
P34761	0.369751587427678	19.0993806589045	2.48416151942033	0.0476983286488533	0.225423607998005	-4.14851386080322	WHI3
P32380	1.00030159985393	19.6074354726885	2.51416488323736	0.0458048621198039	0.222051673508183	-4.15070622296528	SPC110
P40492	-0.343937446120373	17.5279614534432	-2.44280079389148	0.0504450414154836	0.232047190511225	-4.15104184294621	FYV10
P47116	0.299600943977954	21.3198354104552	2.49932952178144	0.0467309720393283	0.22346459189051	-4.17073395673162	PTK2
P11484	-0.433638372231959	20.4518597676209	-2.50700717230114	0.046249241994265	0.222641699832857	-4.17210076285306	SSB1
P40358	-0.33271939860577	17.0670876938084	-2.49314226090998	0.0471230456912863	0.224240700186121	-4.17709682426394	JEM1
P39714	-0.557970905873676	16.9543916329625	-2.48912566962466	0.0473794272696523	0.224428866014143	-4.17993099859217	BDH1
Q07825	-0.340231029125781	17.4218279690679	-2.48946401444038	0.0473577737987764	0.224428866014143	-4.18645117531417	FRA1
P43588	0.585329825060345	19.3227386818062	2.47427464687483	0.0483402380794729	0.227936885705032	-4.19331939886287	RPN11
P32767	0.265775947631136	18.6910039404499	2.38923940339276	0.0542515575119483	0.23944717281393	-4.19855967085189	KAP122
Q01662	-0.417318898264516	19.9983904389234	-2.43891314622916	0.0507116464168161	0.232241389563737	-4.20234160678356	MAP1
P53953	0.357611906237819	19.2311960053148	2.45744417372546	0.0494540070241432	0.231083057652317	-4.20777475468327	SFB2
P05739	-0.344736924068647	24.2364692065297	-2.43963991967314	0.0506616936879018	0.232241389563737	-4.21540895724278	RPL6B
P04051	0.529263117856178	21.4737493322635	2.47136240986061	0.0485310490652463	0.228316526284227	-4.22115855418908	RPO31
P14020	0.484753164561482	18.3751663528296	2.46266832687225	0.0491054281730081	0.230494866934528	-4.23149485194483	DPM1
P12868	0.546382396763214	22.0795517493193	2.44541626420171	0.0502665094170657	0.232047190511225	-4.23154577373807	PEP5
P06786	-0.261210613493925	19.1662538207048	-2.43643838966736	0.0508821308638679	0.232308666102598	-4.23347157001369	TOP2
P50107	0.447141282443801	19.0813195360338	2.46007294342629	0.0492782790029978	0.230782890353406	-4.23670353710973	GLO1
P20095	-0.466023650742834	16.9707672772178	-2.36473286220356	0.0560925699586809	0.240603540976191	-4.23697437614953	PRP2
P25344	-1.07530562279122	18.1934734151181	-2.45374927532862	0.0497021205393874	0.231320195220032	-4.24541219680504	STE50
P07251	0.641824469753214	21.1802672206732	2.45232848286418	0.0497978758976679	0.231320195220032	-4.24736896711322	ATP1
P02557	0.404187321246289	21.3261349142234	2.42775929191768	0.0514848085392173	0.233713933500394	-4.24737862447567	TUB2
P32807	0.737705271650949	19.3643890274421	2.45170431715097	0.0498400034145577	0.231320195220032	-4.24822860593094	YKU70
P26785	-0.278209829928378	24.0248154319773	-2.31742281971509	0.0598338783380226	0.247482482304921	-4.24829470193684	RPL16B
P50108	0.344422492861777	19.738672731441	2.36898573747123	0.0557684481200675	0.240603540976191	-4.25217959066016	MNN10
P25336	0.607344968702867	17.3923918728384	2.40964361225706	0.0527670677364098	0.237051274085178	-4.25380699053295	MSH3
Q02608	-0.367436266845794	19.8116286773142	-2.44706541193725	0.0501542805951452	0.232047190511225	-4.25461784213218	MRPS16
Q04697	0.308154150769792	18.99104088385	2.43544420108823	0.0509507895703282	0.232308666102598	-4.25836411555529	GSF2
P37291	-0.409505676351308	20.1007502085342	-2.44280896391762	0.0504444826915579	0.232047190511225	-4.26048069536727	SHM2
P53169	0.415859361749398	16.5713989453486	2.39847805124358	0.0535740526504356	0.237469569564029	-4.26935438781834	YBP2
P32558	0.24610323422583	22.1520109132623	2.39348054762923	0.0539394296286796	0.238578246434544	-4.27108924932382	SPT16
P32495	0.305834093908793	23.3599811488473	2.36763597849299	0.0558711036351139	0.240603540976191	-4.27220109918927	NHP2
Q99394	0.533637947207592	17.7957232069593	2.43099016873941	0.0512595835896126	0.233202940726369	-4.27676172102033	TRS33
P53270	0.29748501108455	16.9647425377274	2.37912097212503	0.0550038963813397	0.240603540976191	-4.28385004293922	P53270
Q07508	-0.392928176430317	16.626241534246	-2.42414116230157	0.051738264347597	0.234002885806744	-4.28619766040399	LUC7
P38285	0.775193741334152	18.9400523976293	2.42362468074109	0.0517745515456467	0.234002885806744	-4.28690925055533	AMN1
P54115	0.446966260145358	20.4434050129427	2.41338005292704	0.0524998763577198	0.236764148279913	-4.29857243855665	ALD6
P12686	-0.680431791251488	16.8570943303226	-2.40928790663361	0.0527925784315301	0.237051274085178	-4.306663374633	MRP13
Q05583	0.329041557475957	16.4012639525396	2.3992235187203	0.0535197730178944	0.237469569564029	-4.3077590334367	CIA1
P33333	0.282287008654591	20.6226846894706	2.35946721266268	0.0564966109048238	0.240729756120057	-4.30860139414551	SLC1
P0CX35|P0CX36	-0.311140951230573	25.0910924057299	-2.40749739970644	0.0529211877851545	0.237114412803614	-4.30913062243014	RPS4A
P19812	0.569686063234372	20.7876772401371	2.4027335815133	0.0532649695848741	0.237469569564029	-4.31569513562929	UBR1
P40212	-1.08297240516698	17.266337183261	-2.40071615194678	0.0534112634414427	0.237469569564029	-4.31847520680723	RPL13B
P01123	0.736513958249458	18.4217677495562	2.4000131255814	0.0534623423859696	0.237469569564029	-4.3194440042086	YPT1
P34241	0.268028444348744	22.0023122998403	2.34539713824742	0.0575912292339124	0.240729756120057	-4.32201526438087	URB1
P05755	-0.273308300777266	24.7561916070952	-2.3495247051554	0.0572678352841168	0.240729756120057	-4.32549366198756	RPS9B
P39683	0.821340740639023	17.897351889919	2.35311366072605	0.0569881839975681	0.240729756120057	-4.32858158386734	NPT1
P04387	0.331386831741291	19.073052371524	2.36596232065817	0.0559986678964491	0.240603540976191	-4.33100599019062	GAL80
P38873	0.31514719550977	20.4155881064531	2.3658401843645	0.0560079889083964	0.240603540976191	-4.33238063696961	KOG1
Q07657	0.406676149196072	19.1989099483881	2.38710728456844	0.054409185930237	0.23963194654381	-4.33453989968626	SHS1
P38064	-0.46447698230487	18.2898836082536	-2.36965762000684	0.055717421908962	0.240603540976191	-4.33633374987839	MRPL16
P38930	-0.332146158445477	18.4329185743756	-2.36410188100626	0.056140826227778	0.240603540976191	-4.33824404019209	CKB2
Q08723	0.348300554655691	19.8554772256676	2.37369087966365	0.0554121409951056	0.240603540976191	-4.34647791158865	RPN8
P15646	0.660661652031119	24.1932317576831	2.37520413403809	0.0552980537181972	0.240603540976191	-4.35363383464425	NOP1
P34730	0.539498749521488	16.9670109188305	2.36869153047074	0.0557908071073167	0.240603540976191	-4.35485210506814	BMH2
P04819	-0.852178763939393	16.4628329292335	-2.37344585263402	0.0554306372462608	0.240603540976191	-4.35605706158823	CDC9
Q99257	-0.339905878395862	19.3833778684419	-2.3461260165564	0.0575339833441469	0.240729756120057	-4.35955134541211	MEX67
P38810	0.352421151912261	18.8246985493157	2.35119400230798	0.0571375857055128	0.240729756120057	-4.35964015439274	SFB3
P26755	0.361299234206056	17.8292970878763	2.36742747671328	0.0558869788021732	0.240603540976191	-4.36051927798427	RFA3
Q03774	-0.382946887104748	16.5903828805504	-2.28130580677452	0.0628646966105639	0.25186503468281	-4.36407775572832	TRM82
Q06839	0.294096632522165	17.3915076688404	2.30589357043592	0.0607844877247527	0.249650574583806	-4.36413422382894	Q06839
P04821	0.434149778098742	23.2975751926124	2.3573665485918	0.0566586463553105	0.240729756120057	-4.36451499234729	CDC25
P32787	0.525222228244938	17.460919014757	2.35047055750404	0.0571939955849043	0.240729756120057	-4.37555189055	MGM101
Q12285	-0.578639011767576	17.7064221214023	-2.31880125593163	0.0597212649981992	0.247482482304921	-4.37722588793024	MDY2
P40360	-0.377513271771685	17.2510703305776	-2.35594176018198	0.0567688244536126	0.240729756120057	-4.38018091795433	ARG2
P50109	-0.351585975874362	18.4761305370117	-2.29680004554775	0.0615453571840204	0.251279860692154	-4.3826648983422	PSP2
P53201	-0.293413712830968	16.4336096239585	-2.31666157061208	0.0598961645462684	0.247482482304921	-4.38334013899975	SWC4
P23644	0.265991043218584	19.125125325975	2.2968129134648	0.0615442735284121	0.251279860692154	-4.38952402683541	TOM40
Q01329	-0.374954142950753	18.5895393942812	-2.34853775256618	0.0573449897775818	0.240729756120057	-4.39038482941255	PTA1
Q12746	0.392634409476903	19.6750914236409	2.34816754237263	0.0573739587720574	0.240729756120057	-4.39089503261905	PGA3
P32496	0.400839605025613	18.5253579764327	2.34511650020518	0.0576132863289442	0.240729756120057	-4.39509978374397	RPN12
P18963	0.457254136571137	21.9223276788256	2.34424161328557	0.0576821058142744	0.240729756120057	-4.39558693208605	IRA1
P37898	0.423082382638957	18.6995030543278	2.33116558538322	0.0587209724597913	0.244572259540781	-4.40328545734357	AAP1
Q03441	-0.287368179254524	17.5766819847999	-2.28888979294141	0.0622152811434119	0.25186503468281	-4.40929362214733	RMD1
P50947	-0.384996934537635	16.3541503827805	-2.31227167507357	0.0602566714393851	0.248359724659965	-4.41439350631111	PHO23
P36534	-0.350839773962128	20.7324833834084	-2.31113708703433	0.0603502132869385	0.248359724659965	-4.41953242285854	MRPL40
P16639	0.46969182841367	18.357282250308	2.31663995526878	0.0598979341230751	0.247482482304921	-4.43434077776134	ATE1
Q07979	-0.299926872179341	15.0842384590022	-2.27871328427031	0.0630883066688384	0.25186503468281	-4.43540219652001	RSC58
P47108	0.365999249361174	20.7371593872465	2.27357193648989	0.0635342058543324	0.25186503468281	-4.43815670934679	URB2
P33298	0.398372344069852	20.8142289590427	2.28235889552151	0.0627741010788432	0.25186503468281	-4.44318284771252	RPT3
P23369	-0.336528526591163	19.172628523533	-2.26665858522106	0.0641389533363859	0.25186503468281	-4.45306240325782	MRPL25
Q05946	0.708784271005434	19.3012325000395	2.30258063807805	0.0610605455758152	0.250287780875124	-4.45371105855053	UTP13
P35197	0.371881388099933	17.2437920766794	2.27278403190801	0.0636028280589824	0.25186503468281	-4.45644674754648	GCS1
P32525	-0.293115514629513	17.3807291838611	-2.29498468402505	0.0616984347677154	0.251408976317265	-4.45670632288478	ECM25
P38620	-0.492726910025201	15.1454289668108	-2.24091757766169	0.0664436808189972	0.257191072552606	-4.46517583421532	PRS2
P39998	0.262838662639923	18.2567984003819	2.29338557849907	0.0618336050901728	0.251464759404043	-4.46637778398695	EDC3
P25558	-0.257668320625735	18.7822064666497	-2.26549378880897	0.0642414310912962	0.25186503468281	-4.46656896754689	BUD3
P11491	0.248826624520322	17.6055659088962	2.2619289706597	0.0645561178385211	0.252610895889865	-4.47047150240762	PHO8
P07284	0.327156300776925	19.2795020527278	2.26598156400165	0.0641984963943195	0.25186503468281	-4.47092116199871	SES1
P34221	0.391294195318577	18.3895451686909	2.26546648909076	0.0642438349335864	0.25186503468281	-4.47379386837399	PTC3
Q12250	0.53939601188913	19.5297738479786	2.28699486468314	0.0623768870590555	0.25186503468281	-4.47518038128722	RPN5
P53038	-0.523752536823735	16.8922605776383	-2.28101855530692	0.0628894319746772	0.25186503468281	-4.4834113730435	TEL2
P32504	0.507053878651014	23.3767289017013	2.28009588445649	0.0629689520611667	0.25186503468281	-4.4846820667291	CBF2
Q07913	0.508861679865164	18.2249158766823	2.27671940237258	0.0632608450095138	0.25186503468281	-4.4893319521947	NSE1
Q12509	0.343469463423065	16.8431017637512	2.27587083742681	0.0633344232842101	0.25186503468281	-4.49050050024714	ARP6
P35844	-0.858359730395916	16.4893890805748	-2.2743582014897	0.0634658031065308	0.25186503468281	-4.49258348733042	KES1
P12709	0.429932099546331	19.7034268478937	2.26906433765954	0.0639278342157709	0.25186503468281	-4.49987297903021	PGI1
P02400	-0.860772986665923	22.4698867825683	-2.26673478901427	0.0641322549109672	0.25186503468281	-4.50308046071936	RPP2B
P36007	0.59622964437354	18.1596110024594	2.26581210659706	0.06421340890944	0.25186503468281	-4.504350831608	SRY1
P04807	0.479039168293996	17.8376957772248	2.24434378029073	0.0661320263502558	0.257191072552606	-4.51599773760237	HXK2
P00424	0.444830369824474	17.3248741357548	2.25722255299214	0.0649740316966458	0.253766501154824	-4.51617595975248	COX5A
Q06350	-0.282858368280781	17.6134616108371	-2.21587416220876	0.0687683498345928	0.260238545077892	-4.51888889702237	CTS2
P18480	0.532538565774185	17.2169948151897	2.23670581493038	0.0668288769438846	0.257787072972805	-4.52339590451883	SNF5
P49089	0.305600180668537	22.6521842543122	2.20903965992723	0.0694172604950408	0.260314726856403	-4.53089723630579	ASN1
P38175	-0.360769189164983	20.0254982423505	-2.2446558129281	0.066103718559513	0.257191072552606	-4.5334723269227	MRP21
P29496	0.37380712876968	19.1854731569958	2.24251341607902	0.0662983312048157	0.257191072552606	-4.53642051494609	MCM5
Q02950	-0.506929897549826	18.4523098460052	-2.24060610009425	0.0664720887998282	0.257191072552606	-4.53904506969442	MRP51
P53923	0.552885364769602	19.3487164614938	2.23620103987923	0.0668751971914958	0.257787072972805	-4.5451061393525	NCS2
P00950	0.245108012684534	21.9918526883947	2.1616333011401	0.0740957211696749	0.269557368754353	-4.54794389141379	GPM1
Q12499	0.399279504838929	24.8239925921888	2.22614677417993	0.0678047736615417	0.258482286334054	-4.54894920191153	NOP58
P40357	0.515980651418937	17.7397660520904	2.18221373376598	0.0720259927105032	0.266971000009564	-4.55096232122755	SEC9
P35203	-0.367222286122104	16.6648718102843	-2.22905910826563	0.0675341435883766	0.258482286334054	-4.55254320468003	CTF13
P38803	0.448528012200837	16.9161572970506	2.22919324569554	0.0675217057558703	0.258482286334054	-4.55474691617597	IPI1
P38795	0.312356039974118	17.4960169208161	2.17183926659737	0.0730617860921537	0.268152300019075	-4.55640090751116	QNS1
P51401	-0.663540381717966	20.6607834729931	-2.2270848837485	0.0677174770923822	0.258482286334054	-4.55764706689361	RPL9B
Q12263	-0.229596939056279	20.212567746883	-2.15806035270633	0.0744612318586014	0.270411842012816	-4.55765979027205	GIN4
P09733	0.488479911456856	20.0519248839862	2.22705713206413	0.0677200578789998	0.258482286334054	-4.55768523947014	TUB1
P23337	0.413077327687328	19.5042759553961	2.22669190767915	0.0677540316494589	0.258482286334054	-4.55818760454143	GSY1
P05738	-0.51960329265715	21.9595667208235	-2.22173105870254	0.068217247869773	0.259576660092703	-4.56501070718263	RPL9A
P38251	-0.275174987898499	19.5264446360801	-2.14399210463429	0.0759185099507799	0.271888089270094	-4.56895753013294	RFC5
P33399	-0.522700660110912	20.8580872157331	-2.19922278835867	0.070360420405636	0.262899043753911	-4.57104652257384	LHP1
P47988	0.392048015213101	18.1781562012669	2.21725868528145	0.0686376597723097	0.260238545077892	-4.57116109689391	TEA1
P0C2H9	-0.296918461590001	20.0557776846844	-2.21623736165383	0.0687340412819301	0.260238545077892	-4.57256549845769	RPL31B
P53313	-0.506225599742463	21.421428516101	-2.21394412380174	0.0689509622809764	0.260314726856403	-4.57571872003398	SDA1
P36775	-1.03194379090353	16.0199907744843	-2.21233023191073	0.0691040468634352	0.260314726856403	-4.57793769776505	PIM1
Q04792	0.299142998757045	18.9213392027301	2.21043802536819	0.0692839780609479	0.260314726856403	-4.58053919030155	GAD1
P43623	1.97648190993284	17.5495588628964	2.20924957758534	0.0693972357279437	0.260314726856403	-4.58217304118864	IRC7
P05750	-0.253182990992975	25.3212455772926	-2.18647433928822	0.0716050038074569	0.266108362444229	-4.58544422185303	RPS3
P09436	0.332863134720333	20.2464565094908	2.20664401736974	0.0696462121790615	0.260701011230845	-4.5857548822217	ILS1
P40462	0.316133091190059	17.5243323046113	2.15265313454028	0.0750179155809212	0.271113724011231	-4.58733357517868	TMA108
Q04119	0.310139362129109	22.6025510387796	2.17424282541646	0.0728204560730708	0.268152300019075	-4.59050238326769	PPN1
P05759	-0.355749988809941	20.7448812534988	-2.15578681328049	0.0746947781601223	0.270784922576976	-4.59244884885603	RPS31
P24583	-0.361399375939896	18.4132581578667	-2.19546516695087	0.0707249266239296	0.263784861462224	-4.60111874316057	PKC1
P25294	0.279978043747351	20.3383021363512	2.1461356971902	0.0756945853438068	0.27177196280826	-4.60208324961201	SIS1
P41811	0.431048704288763	21.7285035824748	2.16171638732046	0.0740872434798084	0.269557368754353	-4.60505813653245	SEC27
P29539	0.285678151806645	17.1324301170302	2.17299889350751	0.0729452508022346	0.268152300019075	-4.60615854285799	RIF1
P41805	-0.264698922309181	23.9150382386554	-2.12838855958818	0.0775691086717323	0.276364982703074	-4.60677019996095	RPL10
P10592	0.511310398545558	20.7125637181317	2.18828657193752	0.0714267072541861	0.265923172690945	-4.61098154749057	SSA2
P46151	0.812440621865886	16.6704803326412	2.18151711914145	0.0720950671523413	0.266971000009564	-4.62027978240174	MET12
P38754	-0.331609639976689	20.9455104139502	-2.09800041050741	0.0808900105897516	0.281726476661354	-4.62425805726176	RPL14B
P38065	-0.231136183403704	19.5107538774686	-2.15236768098328	0.0750474221538334	0.271113724011231	-4.62516054438973	APL3
P42942	-0.589202110957383	17.4951177237301	-2.17756834493694	0.0724879088181723	0.267946377238601	-4.62570251718427	P42942
P40482	0.489116613480303	20.0136929236847	2.17521900445592	0.0727226769932667	0.268152300019075	-4.6289283897504	SEC24
P00927	0.420389564575299	20.4178748847365	2.16890140781793	0.0733578810326437	0.268495766806439	-4.63760151896302	ILV1
P16862	0.482632377238488	22.7500639572104	2.16833820829444	0.0734147845470745	0.268495766806439	-4.63837459766897	PFK2
P43616	0.408404094013112	17.7546003796951	2.14708097330026	0.0755960551814427	0.27177196280826	-4.63867831434008	DUG1
P15274	-0.311524869141561	18.3025212012579	-2.16593110321914	0.0736585014914698	0.268911989572033	-4.6416785138876	AMD1
P32775	-0.244102720815935	19.5677479189424	-1.98441403440729	0.0946398334002267	0.303257670492987	-4.65470731306485	GLC3
P32466	0.442000377447163	18.2933006463943	2.14555869542424	0.0757547934977615	0.27177196280826	-4.65481643319284	HXT3
P53136	-0.38310952153896	20.1843459538494	-2.14623773185781	0.0756839434896698	0.27177196280826	-4.66869575462171	NSA1
P40302	0.367375929684372	19.5987094778686	2.13859153666337	0.0764856850368982	0.273446231479066	-4.67917882033928	PRE5
P20484	0.312684525052108	23.3108911101896	2.13058848335153	0.0773341821572111	0.27600302942315	-4.69014687516303	MAK11
P40986	0.212122752953418	19.9385140612649	2.11517649312639	0.0789954705539645	0.279773722932808	-4.6906468649611	CDC1
P50105	-0.260475228492176	18.6978644934626	-2.01245029138705	0.0910397305046344	0.298656485173682	-4.694874422901	TAF4
P38181	0.38504466800201	18.0845022956526	2.12532898354165	0.0778970527604531	0.277056527859343	-4.69735247382226	NUP170
P36160	-0.289607832373547	19.303526085056	-2.1024916825336	0.0803901766963625	0.281726476661354	-4.6984343404511	RPF2
P53199	0.282324316997645	18.6644747505685	2.04160666347026	0.0874427274601983	0.291945880391307	-4.70015032906665	ERG26
P53863	-0.218595301044354	18.7718733080724	-2.06644096413885	0.0844929211539181	0.288955370172816	-4.70347028982424	JJJ1
P38248	0.786689081102469	17.3163189659403	2.11452578547367	0.079066410398479	0.279773722932808	-4.71214666781841	ECM33
P10591	0.436648792751285	20.3754175890465	2.11425813586332	0.0790956083569354	0.279773722932808	-4.71251308311404	SSA1
Q12314	-1.31847596521632	18.6571731466538	-2.11328699254512	0.0792016433036839	0.279773722932808	-4.71384254306853	SFM1
P43563	-0.434098313627312	19.3009794484222	-2.10873480963107	0.0797006188385421	0.281056696756017	-4.71733098886976	MOB2
P27514	0.451860847617244	21.0693165425975	2.09974123959662	0.0806958977430814	0.281726476661354	-4.71849484272057	PHO91
Q05942	0.292182718202948	17.6165447065315	2.10350398540474	0.0802779541008467	0.281726476661354	-4.72723102961921	RSA3
P24813	-0.367862090133166	17.2266086759515	-1.93744446475377	0.100995888901821	0.3151494411823	-4.72796173898393	CAD1
P08417	0.659007913225359	18.5019472114335	2.10290625416822	0.0803441984389559	0.281726476661354	-4.7280488061523	FUM1
P38304	-0.244597928392769	16.9869744959656	-2.04941412304404	0.0865042428215239	0.290842541970113	-4.73000568719584	MED8
P14742	0.375563955139544	21.0097927771841	2.09944067384141	0.0807293785901489	0.281726476661354	-4.73278961619536	GFA1
P32473	0.334978814045555	19.8014193692842	2.08657630439509	0.0821757578906601	0.284454546544593	-4.733041085067	PDB1
P03965	0.519615508208005	20.1002041563296	2.09811888720224	0.0808767846111828	0.281726476661354	-4.73459752308959	CPA2
P39676	0.9574512063465	20.3358725974697	2.09720064090372	0.0809793495717418	0.281726476661354	-4.73585339310991	YHB1
Q03660	0.422898124448283	19.6966235753183	2.0720805311162	0.0838372870921923	0.288277714752223	-4.73998805910448	TRS130
P11154	0.553257885935196	17.5010807633306	2.0842518348779	0.0824399139043337	0.284892523843023	-4.74090103408292	PYC1
P49090	0.40867043804928	20.178824299208	2.09087990957972	0.0816889681960128	0.283414599009565	-4.74449624975747	ASN2
P36161	0.408355747679771	18.7054321987797	2.0904415825302	0.0817384133375413	0.283414599009565	-4.74509548598804	NUP133
P14772	0.278768674914551	17.8789987404157	2.05106997647684	0.0863065227472433	0.290842541970113	-4.7460239738477	BPT1
P17695	0.419971606691652	16.4013327417114	2.06558633649282	0.084592731557839	0.288955370172816	-4.75126770912855	GRX2
P25583	0.212533524075275	17.2673773612408	2.03265780846775	0.0885311407126629	0.293685034094891	-4.75670469964212	KAR4
Q04748	0.244768912017076	15.1967240910712	2.06949940808453	0.0841367127265035	0.288349330039507	-4.76652005197354	SOV1
P25348	-0.232415896226732	18.3538327074813	-1.97854518525107	0.0954114636435223	0.30431699498011	-4.76663892346289	MRPL32
P11412	0.256876541901819	19.3415902912464	2.0695127576341	0.0841351612994853	0.288349330039507	-4.76702066132325	ZWF1
P32377	-0.958887280253188	18.7539585294256	-2.07348744470961	0.0836745342174409	0.288263952877503	-4.76826065834363	MVD1
P53552	-0.476905488894825	17.704711115468	-2.07331879372292	0.0836940268982508	0.288263952877503	-4.76849096506349	THO2
P29478	-0.371324135416089	17.4234883070236	-1.98289068236252	0.0948395150652446	0.303427814814616	-4.77580569832308	SEC65
P05030	0.468700388120755	22.1389574279038	2.06433731569148	0.084738818430853	0.288977519195825	-4.78075212395197	PMA1
P20107	0.267326004604669	18.4687686861933	2.06215426515856	0.0849947675996694	0.289323392020729	-4.78373119921606	ZRC1
P10081	0.410171252580222	19.904969044529	2.06083144169159	0.085150243263511	0.289323392020729	-4.7855361550553	TIF2
P32467	0.543147726075353	15.065292039248	2.05800122668908	0.0854838603692216	0.289323392020729	-4.7856202679371	HXT4
P25340	0.356140790652444	19.7381833986437	2.05871999231753	0.0853990086621967	0.289323392020729	-4.78841682211515	ERG4
P40413	0.389073238446331	20.9986967315116	2.0575337765772	0.0855390898148241	0.289323392020729	-4.79003499737416	CCT5
P07342	0.300714962722127	22.6688024007985	2.02591417863502	0.0893604174019396	0.295488920162963	-4.79576412992189	ILV2
P00931	0.45684977955345	20.4442603459379	2.0489716310651	0.0865571572792823	0.290842541970113	-4.80171096377761	TRP5
P53120	0.494475380723321	17.8939882184267	2.03993241687822	0.0876453211579016	0.292151070526339	-4.80296274734647	P53120
Q12680	0.410893834011087	22.3781674877712	2.04726955932939	0.0867610027657196	0.290842541970113	-4.80403116716978	GLT1
P38342	0.643873899882863	18.0106192508983	2.04710656286188	0.0867805493208362	0.290842541970113	-4.80425334286972	TSC10
Q03162	-0.236644944862127	19.0085194268691	-1.99463277889499	0.0933112840327427	0.299929127248102	-4.80481802938429	MUB1
P39730	-0.264064212486008	23.4686876463012	-2.04590255057958	0.0869250733111894	0.290842541970113	-4.80589441372066	FUN12
P39955	-0.300904800470508	19.5562007364261	-2.04551408305036	0.0869717553041062	0.290842541970113	-4.80642386440017	SAP1
P37292	-0.471385824073025	21.7853857050944	-2.01875475127672	0.0902494481582857	0.297005338136171	-4.81550657376014	SHM1
P32657	-0.335104439363631	18.9992937649126	-2.03861693910162	0.0878048360833332	0.292208170467774	-4.815821564532	CHD1
P25297	0.649262195383688	20.8423814793777	2.03746487257325	0.0879447778750836	0.292208170467774	-4.81739083408772	PHO84
P35184	0.548792310109162	19.8351045060304	2.02612804496884	0.0893339972767646	0.295488920162963	-4.83282564559083	SQT1
P36516	-0.345717892108991	20.9070581737589	-2.02248376851922	0.089785279759307	0.296366272912128	-4.8328361943299	MRPL3
P40048	0.311208276454831	17.6779525369031	2.00148467370447	0.0924310299349302	0.299254802433073	-4.83774629232809	PTP3
Q08986	-0.502365674422538	16.4649856113745	-2.0214630962571	0.089912086661264	0.296366272912128	-4.83917283781986	SAM3
P36008	0.226039811678516	21.9265327730728	1.95241026828868	0.0989253768074771	0.311185723793317	-4.84593102934349	TEF4
P43596	-0.553433619043081	17.3377265227083	-2.01405370442855	0.0908380758640462	0.298467963553295	-4.84644600868589	IOC3
P54781	0.301409042555183	18.0910811155902	1.84496917395379	0.114786833283949	0.330931399579074	-4.85137138040034	ERG5
P00330	0.59199713648215	22.6912653977495	2.01036067349643	0.0913032135153248	0.299046917684687	-4.85426921393394	ADH1
P32331	0.294857068667662	19.6016213622986	2.00883760771541	0.0914957453644203	0.299194490107362	-4.85633909284105	YMC1
P53094	0.37808843875973	22.9933313487858	2.00703595573784	0.0917240240660349	0.299194490107362	-4.85878723119534	MDS3
Q04228	0.544780252997072	18.7947878593968	2.00503908413087	0.0919777115317376	0.299194490107362	-4.86150020013252	UBX2
P26570	-0.217773518479765	18.9866662892827	-2.00466891062474	0.0920248172140854	0.299194490107362	-4.862003070387	PPZ1
P53337	0.484021674824486	16.5955399658237	2.00327595597063	0.0922022936409944	0.299194490107362	-4.86389521633112	ERV29
Q12363	0.51606053426832	18.6518428511112	2.00317241317467	0.0922154998495154	0.299194490107362	-4.86403585654007	WTM1
Q06648	0.492617648683359	18.2358320703197	2.00076395013636	0.0925232239406602	0.299254802433073	-4.86730686998675	GIC2
P47171	0.671493160539225	17.3507332871511	1.99609800854627	0.0931223383729852	0.299929127248102	-4.87364188181256	HIR3
P41810	0.279539587918538	21.6527229462522	1.96374412590147	0.0973857813419676	0.308711435494446	-4.87445675836145	SEC26
P40038	-0.464132715730809	18.1314714106691	-1.99538126917489	0.0932147156642109	0.299929127248102	-4.87461477771385	PCL6
P52892	0.918316001369339	17.7802212841054	1.99513265096934	0.0932467805656715	0.299929127248102	-4.87495223549569	ALT2
P43636	0.307159205870173	18.7847671847306	1.91612275891398	0.104021063686598	0.318516573653247	-4.88045611400199	ALG2
P38112	-0.204058507788461	21.2573819218587	-1.98046110821362	0.0951588647746007	0.303979706918863	-4.88363606557034	MAK5
P36148	-0.275627837458871	15.6161639305906	-1.98836239362572	0.0941242536754392	0.3020731862142	-4.88413884707125	GPT2
P32569	-0.565017945393007	16.9753616443027	-1.95798519039884	0.0981650409561459	0.310231503479728	-4.89205550746342	SRB4
P61830	0.30981383069799	21.8638742359164	1.96148616587438	0.0976905682755139	0.309204092248186	-4.89313770481256	HHT2
Q12324	0.316851281778769	18.0901766145189	1.96570581222961	0.097121763657544	0.308711435494446	-4.8973852222191	YVC1
Q12049	-0.335652307861752	18.2788809747327	-1.9481118707977	0.0995156543256842	0.31211727947601	-4.90070364842301	THP3
P53010	0.366928901167406	17.76337375141	1.92488954060576	0.102766370755502	0.317981427136758	-4.90532610739763	PAN2
P41277	0.228292050673114	18.8603065493333	1.93366050010013	0.101526254732067	0.315208824152729	-4.90602225917268	GPP1
P12954	0.525799094236589	17.6677850967966	1.8775521410185	0.109725678514431	0.326828716088063	-4.90900762147004	SRS2
P33892	0.23397459607491	20.6720670312402	1.96630151485813	0.0970417325171538	0.308711435494446	-4.91403358487868	GCN1
P53224	0.25973620907814	17.1119615799372	1.89337964917612	0.107347940595443	0.324394506616885	-4.91579000053865	ORM1
P35183	0.864468728498628	22.1477841838486	1.96438981331423	0.0972988004548564	0.308711435494446	-4.91662117165122	AST1
Q00381	0.313545723346905	18.3805597300274	1.95136710291547	0.0990683053042492	0.311185723793317	-4.92143756112292	APS2
P53874	-0.586392981397891	17.3238069786779	-1.95628818385045	0.0983958628681724	0.310486945330971	-4.92758172483698	UBP10
Q08732	-0.284655398183607	20.3821180535408	-1.92487871647756	0.102767910509416	0.317981427136758	-4.93064854653702	HRK1
P22217	-0.320047561519201	17.6456165926576	-1.95198855491804	0.0989831325585439	0.311185723793317	-4.93339500322883	TRX1
P32579	0.811146173965298	20.2147856921814	1.94372625308454	0.10012155734828	0.313317449012135	-4.94455879934743	SUA5
Q06673	0.373830530931489	16.92615030153	1.94315292997728	0.100201039249292	0.313317449012135	-4.9453331027543	ECM30
Q04410	-0.617214040330185	15.6159553864051	-1.88459255118951	0.108661595422373	0.326557626404017	-4.9473562071458	GRH1
P52286	-0.302149193520359	19.1124654798355	-1.93676145167255	0.101091414949298	0.3151494411823	-4.95396196778913	SKP1
P40970	0.297576500109343	19.1159692519429	1.93474974404571	0.101373298992184	0.315208824152729	-4.95667667617807	LCB2
Q05567	0.196315570607001	19.0639847685087	1.93336857140885	0.101567287782546	0.315208824152729	-4.95854016666554	DPL1
P05737	-0.388239092382241	20.493848774176	-1.86364601339021	0.111858020695466	0.328900714260815	-4.95903832009861	RPL7A
P22213	0.197451577415081	18.6178046632136	1.87055623847196	0.110793313908343	0.328570429498955	-4.9651035526973	SLY1
P38902	0.435772634779239	19.0000966998314	1.90305739545134	0.105919470000559	0.321015084774755	-4.96953182340549	RPB11
P32332	0.351030322544224	18.9642049023289	1.92302225640741	0.103032337920245	0.318257090066483	-4.97249060173566	OAC1
P13259	-0.39598460732043	19.4288347909217	-1.91507635038066	0.10417184558611	0.318516573653247	-4.9726682538821	PCT1
P11076	0.434969202222781	18.678595932958	1.92209620264866	0.103164496345222	0.318257090066483	-4.97373846923793	ARF1
P24004	0.285629653319495	19.4303070835586	1.91961867713406	0.10351890282891	0.318516573653247	-4.97707632729532	PEX1
P32522	-0.390014813460987	18.5092487145721	-1.84373179737336	0.114983538896111	0.331037448560431	-4.9775872899414	PET309
P38687	-0.308118406227311	18.7709921018117	-1.91851770837495	0.103676785873149	0.318516573653247	-4.97855931500716	SRP68
P40364	0.40295275352248	17.7621318271052	1.87288244782194	0.110437171577801	0.327984139406095	-4.980868620448	MPM1
P02309	0.439457394757598	23.3072630065323	1.91670901067124	0.103936683422489	0.318516573653247	-4.98099520289446	HHF2
Q12443	0.245501823254488	16.7702193079615	1.84945209702267	0.114076974210737	0.32980354276009	-4.98218006162447	RTN2
P25293	0.357268688302107	18.3585431763222	1.9157148305579	0.104079817995281	0.318516573653247	-4.98233391591408	NAP1
P39938|P39939	-0.421161447871489	24.2096325393597	-1.91241678655619	0.104556059696719	0.319219828277593	-4.98677381135452	RPS26A
P40558	0.279022144744115	15.6653672697692	1.87977281997172	0.109388930397312	0.326828716088063	-4.98782118149014	CFD1
P17119	-0.200311018425462	17.3868171546704	-1.87949145835157	0.109431539605132	0.326828716088063	-4.99289331472132	KAR3
P06169	0.529396723476078	22.4873421033202	1.90592070620652	0.105500486533225	0.321015084774755	-4.99551404468975	PDC1
P38236	0.709408132815917	18.2635249871491	1.90336180702586	0.105874847081489	0.321015084774755	-4.99895513388337	MUM2
P39962	0.361998466721046	18.67699369421	1.90325098872534	0.105891089479538	0.321015084774755	-4.99910413384985	YCK3
Q12482	1.62295995609248	17.5811965369378	1.90323620484186	0.105893256509527	0.321015084774755	-4.99912401126946	AGC1
P54785	-0.294433862714902	18.425443612192	-1.8988286549179	0.106541297343726	0.322427610382327	-5.00504855892686	MOT3
P38070	-0.426069045139432	18.7269411959168	-1.8859609715268	0.108455970108845	0.326557626404017	-5.01479943098293	YPK3
P39077	0.443065674418887	20.9282074693075	1.88638372208437	0.108392524082726	0.326557626404017	-5.02175989021594	CCT3
P47006	0.245116354363202	22.9349126234007	1.83564725963355	0.11627698468868	0.333370302362282	-5.02287931356942	RPA34
P40064	0.279661989530679	20.2950074080082	1.88338990291466	0.10884263188173	0.326557626404017	-5.02577626200743	NUP157
P27476	0.292609195690168	25.0884217520736	1.88332412541519	0.108852542134672	0.326557626404017	-5.02586448936285	NSR1
Q02336	0.206604580073726	18.7395681944161	1.8310755618588	0.117014779095128	0.334558829733309	-5.02629053308489	ADA2
Q02555	-0.309292683926621	19.1298675707118	-1.86049329520486	0.11234715556783	0.329120320784822	-5.02730070440268	RNT1
P38163	0.45031418515831	17.4090604564508	1.85782421077906	0.112762917068912	0.329120320784822	-5.03069505778417	SRO77
Q12267	0.230277171758344	18.1961525830641	1.87849178501881	0.109583063211766	0.326828716088063	-5.03234412366036	SMC4
P46971	0.447685052025965	19.2382988274809	1.87709146236257	0.109795665942622	0.326828716088063	-5.03422106613492	PMT4
Q04491	0.430939425155825	21.5819826805562	1.87646944440888	0.109890234974537	0.326828716088063	-5.03505469015818	SEC13
P53043	0.458532725996066	16.1127727743076	1.84236716108616	0.115200862505478	0.331202479703248	-5.03645695227991	PPT1
Q03508	-0.206768898999602	16.6827349871248	-1.79376493746952	0.123211586537373	0.34533262405141	-5.0414076416758	Q03508
P23615	-0.215178264617207	17.0483805274689	-1.76209332676594	0.128724557344554	0.352926932057253	-5.0416575100226	SPT6
Q06705	-0.428869950361853	16.6932499357301	-1.86801233223024	0.111184093916344	0.328620175998458	-5.04215653751578	CSR1
P32491	0.291472166928111	17.3944002395063	1.86036680469977	0.112366824485411	0.329120320784822	-5.04315649660317	MKK2
Q12032	-0.326938726621635	17.6341371870155	-1.82268949962347	0.118380209345696	0.336603067782406	-5.04415311316405	AIM41
P42073	-0.366559418290812	20.4249973250392	-1.82777001051767	0.117551123401629	0.335175249412409	-5.04545568472538	REF2
P00498	0.279848620382414	18.7065122496079	1.86833842266351	0.111133925294608	0.328620175998458	-5.04594574179714	HIS1
P0C2I6	0.457134496531651	17.6407946760883	1.8663181591366	0.111445103164695	0.328620175998458	-5.04662645978811	P0C2I6
P16649	0.548520392595745	17.8101416533432	1.86635692881692	0.111439123387064	0.328620175998458	-5.04859811343681	TUP1
P32481	0.3629466307836	23.5682477497694	1.8638719614537	0.111823046922406	0.328900714260815	-5.05192345235606	GCD11
P33322	0.393126158157025	25.6410298812888	1.85297199650077	0.113522661372156	0.329120320784822	-5.0531689781213	CBF5
P33334	-0.391204674491185	19.3077479908656	-1.83344373150159	0.116632019986595	0.333925700376559	-5.05911819127749	PRP8
P39954	0.378564429647403	19.4301762453709	1.85745136528417	0.112821116504553	0.329120320784822	-5.0605103457155	SAH1
P30619	-0.303444792024621	19.9825735280346	-1.8572164175865	0.11285780606333	0.329120320784822	-5.06082442560763	SEC1
Q99314	-0.312895267177197	17.8847092580127	-1.85526998597962	0.113162217964777	0.329120320784822	-5.06342605098563	SAS5
P25443	-0.239888237525397	25.2251982309183	-1.85448968839896	0.113284481327735	0.329120320784822	-5.06446881612586	RPS2
Q12232	-0.366257679030826	16.8246950759938	-1.85349231359214	0.113440949092523	0.329120320784822	-5.06580151713212	SLP1
P00958	0.249663821825275	19.9533010100615	1.85330150560989	0.113470907413441	0.329120320784822	-5.0660564560351	MES1
Q08921	0.309047120996114	19.3011263992246	1.84994253548679	0.113999579337922	0.32980354276009	-5.07054330512926	TCO89
P01120	0.331581409311291	16.6764317778745	1.82775098203771	0.11755421790986	0.335175249412409	-5.07147045328119	RAS2
Q03063	-0.2765115815698	20.0561524984815	-1.84679497498721	0.114497195199445	0.330556756015134	-5.07474589678699	DIG1
Q12100	0.295414151862035	19.248796821723	1.79185133537633	0.123537990593239	0.34533262405141	-5.07927504008239	RTK1
P53549	0.362866406761775	20.1076690141582	1.83858806836342	0.115804824710785	0.332477097297261	-5.08569510898002	RPT4
Q12692	-0.218458467178561	19.7882351665093	-1.78024481098114	0.125536024818589	0.348337227043537	-5.09070148200608	HTZ1
Q3E7Z5	0.300539764665417	16.2598224197168	1.82630548093125	0.117789528369106	0.335384214200894	-5.09330257628406	Q3E7Z5
P53290	0.299478038638507	17.3458695462886	1.79552807230282	0.122911599314914	0.345219824398741	-5.09761021712915	GTR2
P10964	0.25687213597709	25.1944031178356	1.8174093341744	0.119248002510542	0.338605439227465	-5.09920110584673	RPA190
P40485	0.355096586659126	17.517794306515	1.8076269140718	0.120872373315772	0.341755063340661	-5.10917371075341	SLM1
P38692	0.262120761661472	16.342937555208	1.7260013011193	0.135301868614313	0.360921221690242	-5.11032197647057	KIC1
P53278	-0.336229992966416	21.093521981511	-1.77305056264074	0.126790403436141	0.349923099287301	-5.11120418877901	P53278
P21375	0.339657532559023	16.7636917232416	1.79047934709636	0.123772534974461	0.34533262405141	-5.1196930933755	OSM1
P53911	-0.767508312147251	15.0062426951713	-1.80714646498291	0.120952711994974	0.341755063340661	-5.12027755946818	EAF7
P40217	-0.1949770637982	20.810457341183	-1.78796329838957	0.124203798010811	0.345567018659112	-5.12062810410153	TIF34
P43573	0.27473143046353	17.4581647385777	1.80081513231936	0.122016342607616	0.343637862854103	-5.12617405950663	BUD27
P20049	0.414828236939149	19.1910707321574	1.8075069269381	0.120892432127842	0.341755063340661	-5.12704567031455	TYR1
Q12284	0.293395624545473	16.5892709960414	1.78084462468827	0.125431994364921	0.348337227043537	-5.1284674267225	ERV2
P07244	0.380919964788365	20.3003183285122	1.80580738787322	0.121176904907722	0.341755063340661	-5.12930127086147	ADE5,7
P38994	-0.380670527321419	19.7602552077725	-1.80577272764232	0.121182713281181	0.341755063340661	-5.12934726529228	MSS4
Q08237	0.182678702438963	19.6568640535853	1.74895137498441	0.131082505473719	0.357027350434997	-5.13038246570361	REX4
P07149	0.310716277455131	23.2550981992117	1.79862143881563	0.122387017841342	0.344213487678774	-5.138831869396	FAS1
Q12024	-0.191584781707875	19.8176854538205	-1.65691466177579	0.148815793818123	0.384100614966975	-5.14013659861289	YTM1
P07283	0.411349749857103	18.3765542714211	1.79297988780593	0.123345390027836	0.34533262405141	-5.14630673775932	SEC53
Q07653	-0.961203447190136	18.6296915847424	-1.79040126105932	0.123785897123742	0.34533262405141	-5.1497211332011	HBT1
Q08004	-0.240430836266654	21.9497429693346	-1.78875893207202	0.124067262935821	0.345567018659112	-5.1518950390225	BUD20
Q05812	-0.420366839322861	19.4895870668698	-1.77759156549843	0.125997215893511	0.34914891151214	-5.16666184511066	MSC3
P19158	0.325573372891428	22.2093008636665	1.76225265427239	0.128696226940362	0.352926932057253	-5.16900190738872	IRA2
P38254	-0.306467468884219	17.1824286851389	-1.77564092840686	0.126337339544046	0.34921388617578	-5.16923847041038	PBY1
Q08962	-0.353176309678477	20.7205854893319	-1.77552221581051	0.126358067993072	0.34921388617578	-5.1693952530978	NIP7
P46367	0.331553753758862	19.1454388851798	1.77212441472055	0.126952776601335	0.349923099287301	-5.17070341509986	ALD4
P40350	0.198161930320675	19.0763354496127	1.68060668584134	0.144040447346063	0.377422437982721	-5.17402571702684	ALG5
Q01476	-0.21434006733263	18.8271907511009	-1.63209783175497	0.153981257692787	0.393994070981545	-5.17405668831604	UBP2
Q99260	0.266461341688583	16.7577812958413	1.73219324025862	0.134150603634773	0.360810913333958	-5.17615763093806	YPT6
P0C0V8	0.464067204246699	20.7865094611812	1.77008450563449	0.127311135461773	0.350444215965253	-5.17657350795882	RPS21A
P40498	-0.626642833814391	18.0699884817795	-1.72263630076495	0.135931554001921	0.362134255835234	-5.18203227774855	UTP25
P39515	-0.729132433384633	17.5188356279392	-1.76484067802445	0.12823689905898	0.352523746417115	-5.18348968903124	TIM17
P40043	-1.37792491930127	17.0008481856222	-1.74462205262164	0.131868492022309	0.358696160954244	-5.18488099006514	RGI1
P0C0X0|Q3E7X9	0.381362993557229	16.7871418023451	1.75160283726273	0.130603397417295	0.357027350434997	-5.18568632715232	RPS28B
P08566	0.385907515198307	21.7228009051689	1.76053996558896	0.129001084581445	0.353217255401574	-5.18915743484841	ARO1
P53335	0.269701490747912	18.3440128658563	1.74977547256572	0.130933410704121	0.357027350434997	-5.2033253360876	PXR1
Q06668	0.228596160255475	19.3902537516023	1.72751634417701	0.135019290472767	0.360874604190178	-5.20381379228581	OMS1
P32468	-0.512065650888647	18.3045343337715	-1.74897372677872	0.131078459423686	0.357027350434997	-5.20437951612379	CDC12
P36095	-0.673497303911955	16.6248444709743	-1.71610654340471	0.137161604586022	0.364941544335559	-5.2070061885837	VPS24
P07245	0.335143958096779	19.0881188922388	1.74299476042963	0.132165115664416	0.359031219718294	-5.20709587119442	ADE3
P41911	-0.345488225423524	19.6635159655124	-1.71064276513242	0.138199165716222	0.366289722192803	-5.20818931032642	GPD2
Q08650	0.333209698874964	15.9999910222031	1.72702936207822	0.135110057124342	0.360874604190178	-5.21314080855336	DGA1
P40969	-0.288026672187838	17.3815411249502	-1.74105255661975	0.132519994889171	0.35952344616066	-5.21380200982576	CEP3
P27515	0.450819959734502	18.463690579494	1.73664632441674	0.133328554817699	0.360300402705794	-5.21466643608348	URK1
P33204	0.2741137628062	16.8164255128827	1.73383531902774	0.133846898499994	0.360810913333958	-5.21564651609099	ARC19
P53905	-0.318207852148689	17.948720576412	-1.69903458790599	0.140428911260616	0.371248845861399	-5.21581044534297	LSM7
P53090	0.314318743194407	18.7166741498252	1.73861580330985	0.132966554598472	0.359879647627704	-5.21798535039996	ARO8
P53096	0.575135450656903	18.4530740634592	1.73843906805198	0.132999000210238	0.359879647627704	-5.21821728751955	HOS2
P38042	-0.371352489896558	17.9171093627614	-1.72794300344968	0.134939815995814	0.360874604190178	-5.22661656341928	CDC27
P32458	0.391000745321408	15.922832951057	1.73149742445993	0.134279498552529	0.360810913333958	-5.22732127839532	CDC11
Q08886	0.485233491837352	20.559231512277	1.73131235313752	0.134313802025276	0.360810913333958	-5.22756384395555	GPB1
P26783	-0.53030522737787	23.6399270253152	-1.73090685352659	0.134388992357721	0.360810913333958	-5.22809528753175	RPS5
P25043	0.274613899767936	18.6111772996623	1.72827491946211	0.13487802102456	0.360874604190178	-5.2315437193606	PUP1
Q04601	-0.240664913055867	17.9658189953908	-1.67617885501345	0.14492152657542	0.378294527126253	-5.23392728759258	APC4
P38127	0.183551029357132	19.8840664714574	1.67402884391429	0.145351226723635	0.378938336672449	-5.23580881304598	RIM2
P53732	-0.595464637699943	19.1621736984398	-1.71428359626755	0.137506933882352	0.365390697222681	-5.24984745882141	MRPS12
P53141	-0.194079120796842	18.1177698739813	-1.62862612501982	0.154717456732691	0.394697670921097	-5.2507179570078	MLC1
P53133	0.299162995564449	17.2206989043443	1.69104813346827	0.141983210275451	0.373450121054872	-5.2518697032714	P53133
Q04062	0.192884915032223	18.8967465929618	1.65458579939954	0.149293355034338	0.384853356066102	-5.25308895821421	RPN9
P40559	0.301055650347675	18.7762079136433	1.7109923181233	0.138132558404538	0.366289722192803	-5.25414621633714	INP51
P53165	-0.214114582134507	16.7620285437974	-1.67248683934122	0.145660168724377	0.379266099697436	-5.25429086909645	SGF73
P28274	0.213130359444343	21.6062204179752	1.68471366970196	0.143227845195181	0.375929926629441	-5.25808800241871	URA7
P38877	0.519406831604519	18.066084296661	1.70590367114371	0.139105285678895	0.368219873855899	-5.2607872290702	CTF8
Q08287	0.242056794607366	20.0969436520408	1.66775981443663	0.146611188926168	0.381262765172322	-5.2619734259579	NOP8
Q02875	-0.33188062831593	20.2405849462044	-1.69175061854643	0.141845828657829	0.373450121054872	-5.26245165542575	SYH1
P40035	0.289076086009603	17.303290540811	1.69613399936307	0.140991497469445	0.372260713981826	-5.26452159633028	PIC2
P04650	-0.200535891133433	23.8767460826167	-1.6023350565834	0.160403051830832	0.401007629577081	-5.26981514749594	RPL39
Q07655	0.316944332849438	17.2523513697085	1.69305076446799	0.141591905123744	0.373369737077898	-5.27619868828197	WHI4
P43132	-0.919304754050556	16.8305288813057	-1.65254884231164	0.149712267092646	0.385453224977335	-5.28521082422186	BRE2
P54000	-0.517712868114879	19.8585883452405	-1.6628325380294	0.147608874856139	0.382043740036155	-5.28523111195037	SUB1
P32861	-0.190093863502666	20.3524135171415	-1.62692367861886	0.155079703883545	0.394798738909287	-5.28576112609945	UGP1
Q12160	-1.23410154970246	17.9392550547212	-1.67844082482704	0.144470775753084	0.378071435915149	-5.28576137338275	Q12160
Q12234	-0.574661699537824	17.5576289502665	-1.68440262293636	0.143289232903686	0.375929926629441	-5.28877499466197	RUD3
P40157	0.272789991409432	18.950341727484	1.6768994377886	0.144777786120293	0.378294527126253	-5.29851361013549	VID27
P15891	-0.179428274927069	15.8973329582227	-1.51823156849648	0.179954599021946	0.41871116948177	-5.30036979904948	ABP1
Q04472	-0.218819992451141	15.394843299752	-1.59044558609264	0.163039219096183	0.403772287484919	-5.30159645535467	MGR3
P36036	-0.266354762110498	20.1615219921473	-1.62810495567994	0.154828265114942	0.394697670921097	-5.30799388381129	YRA2
P38993	-0.224679076516117	16.4597443043333	-1.66579974436352	0.147007286630328	0.38181315348153	-5.31289274586074	FET3
P32598	-0.433145977550105	20.2975477692078	-1.66362302707754	0.147448375015606	0.382043740036155	-5.31570868081227	GLC7
P51998	-0.379208017198979	20.5140616113047	-1.66263133075081	0.147649754603345	0.382043740036155	-5.31680861443102	YML6
P38823|P53924	0.232238629784038	15.6492453925994	1.62435983927131	0.155626772370313	0.394798738909287	-5.31698846872346	DMA1
P40059	-0.334299123233211	18.9663201570122	-1.6602772080309	0.148128858824317	0.382804916062841	-5.3200345164897	DOT6
P53877	-0.433867543728987	19.9178690754558	-1.63312855773135	0.153763332747773	0.393923389588972	-5.32370407619476	IPI3
P06773	0.535178163901217	14.8879952623677	1.63442824648925	0.153488963096452	0.393707749206513	-5.32480706369993	DCD1
P47077	0.191330067700488	21.9199950958721	1.59959781261223	0.161006337250569	0.402030299286705	-5.3276034219131	NOP9
P40478	0.31911871016831	18.1543961368129	1.65080552429705	0.150071688910204	0.385898628626239	-5.33226380681624	POR2
P06244	0.454381916391989	16.3055138451315	1.61668870095587	0.157274686485569	0.395095389593601	-5.33936520219226	TPK1
P43633	0.265885955079144	18.0520680796195	1.62929280293832	0.154575821859468	0.394697670921097	-5.34149735224566	ALK1
P51402	-0.262025250288419	19.9156135363277	-1.56505556862594	0.16880736225215	0.408691508610469	-5.34428111987646	RPL37B
P09440	-0.269550964605248	22.7325264439687	-1.61692644989722	0.15722336347066	0.395095389593601	-5.34642249994011	MIS1
P00427	0.332323031878218	15.3677354404281	1.63608094326547	0.153140750403471	0.393301927214869	-5.35122538819418	COX6
Q12153	0.302229293620952	16.8070362844333	1.56914575487319	0.167865243026595	0.40867348326688	-5.35491877999203	SSF2
P53215	-0.41225644827528	21.9028276104925	-1.59620290420901	0.161757576687568	0.403077834062317	-5.36109462301979	THG1
P15108	0.255205315858416	19.4381459376184	1.6190042426738	0.156775510328982	0.395095389593601	-5.36299941228721	HSC82
Q06287	0.329002641624013	18.0517667459877	1.62506852016165	0.155475370426591	0.394798738909287	-5.36536601641965	EMG1
P00925	0.307897931653141	21.495121609997	1.62371463232402	0.155764736592069	0.394798738909287	-5.36710205140595	ENO2
Q3E747	0.353031267077584	20.6323965404192	1.62344918400203	0.15582153125067	0.394798738909287	-5.36744236179028	Q3E747
P00445	0.438703331405118	18.20250737204	1.62199083446957	0.156133909953123	0.395095389593601	-5.36931162689404	SOD1
P15436	0.156441486582709	20.0218346631777	1.56946095022947	0.167792849195881	0.40867348326688	-5.37019612906656	POL3
P20459	-0.305161756084347	21.119653859745	-1.58535950486605	0.164179472301741	0.405550725136758	-5.37108132985837	SUI2
P24280	0.336683297584032	16.3843708653779	1.61844857929678	0.156895159838908	0.395095389593601	-5.37161449663903	SEC14
P38968	-0.172768078326514	18.5399871440274	-1.58024823674095	0.165333008796255	0.406460009748514	-5.37440033823985	SEC31
P25358	0.242849166674538	19.1087676665712	1.61704038761931	0.157198773340504	0.395095389593601	-5.37561812877239	ELO2
P37262	-0.972719422323183	16.4375286390011	-1.61705269208405	0.157196118001188	0.395095389593601	-5.37563651005291	SOL2
P25573	0.225019843405071	18.0376921080137	1.55422296063908	0.171326751755927	0.412859576408345	-5.37635163495354	MGR1
P05745	-0.388242641360015	20.5542192662754	-1.58208195493842	0.164918282980543	0.406460009748514	-5.37736544423928	RPL36A
P21192	0.473828274913942	17.725506633631	1.51745904313676	0.180144192103032	0.41871116948177	-5.37882987904586	ACE2
Q12440	-0.376972733685514	16.6168872380218	-1.61017897441455	0.158686184903159	0.398158063938834	-5.38442842620077	APC2
Q06409	0.398378908079037	20.7681870094182	1.60459397600976	0.159906813138312	0.400734991763081	-5.39156151381569	DCK1
P12612	0.285155637745736	20.7483744386624	1.59031058465973	0.163069387602605	0.403772287484919	-5.39176384790047	TCP1
Q12123	-0.57418981926557	17.744858681695	-1.59092767042624	0.162931532001505	0.403772287484919	-5.39192500573746	DCS2
P50942	0.212662941632163	19.2626389421435	1.57162328907142	0.167297002330498	0.40867348326688	-5.39295978128387	INP52
P39535	0.166483544344523	17.7285752414638	1.53179718481071	0.176655709511509	0.415999711059665	-5.39375399861273	PHO90
P32485	0.172117466238865	16.8701344856189	1.37621786480604	0.218101606614474	0.466877275793135	-5.39390817960191	HOG1
P06787	-0.323402728945374	18.4866063271706	-1.60271118229077	0.160320322831748	0.401007629577081	-5.39396405834198	CMD1
P39935	0.203963699719919	18.3547133175616	1.54888367069148	0.172581574914347	0.413955805414483	-5.39397510910613	TIF4631
P25345	-0.358907540773369	15.593185898889	-1.58160739433724	0.165025517837323	0.406460009748514	-5.39981178093726	SLM5
P0CX51|P0CX52	-0.206529035303803	24.2613812576415	-1.56796741117082	0.168136146424243	0.40867348326688	-5.4002510695559	RPS16A
P22082	0.341321506043209	18.1879431498631	1.59133692848838	0.162840165840185	0.403772287484919	-5.40093672071075	SNF2
Q04437	0.243415142509747	18.1664646255544	1.59594265030171	0.16181530439893	0.403077834062317	-5.40259209481938	YKU80
P32389	-0.562457090031881	17.5962622221735	-1.59480661140065	0.162067522556142	0.403220879436555	-5.40403885179773	MET4
P07271	-0.246275997521356	16.3033680119154	-1.56702491416903	0.168353126406959	0.40867348326688	-5.404734472326	PIF1
P32324	0.219501596872807	23.9736223856208	1.53586154514754	0.175678462147704	0.415544146745301	-5.40618988717934	EFT1
P38861	-0.22863954350965	19.9049301030505	-1.5288901653356	0.177357817490736	0.415999711059665	-5.40701346771336	NMD3
Q06678	-0.381044108960906	20.8430541329039	-1.58046560129973	0.165283796477815	0.406460009748514	-5.40755872350954	MRPL35
O13563	0.168807659444463	18.5676632067412	1.5490744528228	0.172536588753174	0.413955805414483	-5.40934172832781	RPN13
P34244	-0.289139926931541	18.0922589861988	-1.58702554891278	0.163805127495384	0.405109455096111	-5.40988836649352	HSL1
P53115	-0.21929773678244	18.6428984000622	-1.55503356454116	0.171137001586018	0.412859576408345	-5.41655330246654	INO80
P53736	0.250743112011372	17.4406945964042	1.54933333733772	0.172475561849901	0.413955805414483	-5.41676676410617	P53736
P39078	0.18886907822416	21.7987119554804	1.57594683642872	0.16630973235944	0.408376211131721	-5.42799793267028	CCT4
Q04217	-0.218462315768109	21.2185249846121	-1.56679948595909	0.168405063394516	0.40867348326688	-5.42837664133395	ECM16
P35178	-0.278036105560868	16.4558433174605	-1.55503356184425	0.171137002216993	0.412859576408345	-5.42907873375261	RRP1
Q12404	-0.494455583906291	18.5714578535213	-1.57432158608796	0.166680203546487	0.40867348326688	-5.43005733978764	MPD1
P39104	-0.200165258760645	17.3883869366044	-1.56534166426152	0.168741301376514	0.408691508610469	-5.43034242145844	PIK1
P36017	0.386386714363829	17.7041924178217	1.57280153724774	0.167027402907171	0.40867348326688	-5.43198267489591	VPS21
Q07938	0.186625209022121	16.9743467468236	1.51711840410119	0.180227851211719	0.41871116948177	-5.43312978567934	MEU1
P13186	-0.227628521219745	20.8479641987156	-1.5376479107405	0.175250555063305	0.415544146745301	-5.43458510881386	KIN2
P06738	0.403338243335173	20.049855146818	1.57022108508672	0.167618383733734	0.40867348326688	-5.43524944070104	GPH1
Q04458	0.334407936512665	19.8468534958276	1.57018001047412	0.167627806744366	0.40867348326688	-5.43530142238985	HFD1
P32387	-0.369984434803829	19.9560381122525	-1.54246563948041	0.17410140377434	0.415544146745301	-5.43884895909072	MRP20
P32639	-0.344789841146699	19.5026475133919	-1.54449710009731	0.173618980978162	0.415001490328862	-5.44259459110705	BRR2
P41940	0.373585131202503	22.0824958354454	1.563241261155	0.169226865196762	0.409228517473477	-5.44407484219602	PSA1
P38989	-0.212494180865669	18.4017184534208	-1.54707454961913	0.173008713843672	0.414500043583798	-5.44674379475249	SMC2
P0C2H6	-0.283348833813141	23.7385562691402	-1.53350506483859	0.176244439894123	0.415993147754657	-5.44914417463371	RPL27A
P51534	-0.564341169390351	18.3416959819202	-1.54914298630956	0.172520431355442	0.413955805414483	-5.46185207486697	SHE4
P46962	-0.572687334793654	17.2819467817458	-1.53749361928375	0.175287475361967	0.415544146745301	-5.46192171136018	CTK2
P40055	0.36797767224411	19.3234803059464	1.54621718381245	0.173211488796721	0.414506106137819	-5.46553306674936	UTP7
Q12018	-0.174231281005806	17.6347989339846	-1.46924684086467	0.19235294954637	0.435312264773885	-5.46922615306585	CDC53
P38691	-0.183990959170749	21.1497586107365	-1.48987252828004	0.187038366167953	0.429710785757673	-5.46970135889406	KSP1
P09734	0.303604479997416	19.8894341257384	1.53999685257019	0.174689382377984	0.415544146745301	-5.47334934234182	TUB3
P47120	0.259367088013096	18.9145398963661	1.53985799636835	0.174722508599281	0.415544146745301	-5.4735236748427	LIA1
P53251	-0.260063405215305	20.2820843780582	-1.53929111760897	0.174857807422011	0.415544146745301	-5.47423531698163	SLX9
P32454	0.277403486106433	17.7556469017164	1.5287667486736	0.177387683276971	0.415999711059665	-5.47545575455414	APE2
P25361	0.671020493561575	18.0734882238563	1.53689236096555	0.17543141997625	0.415544146745301	-5.47724542772494	P25361
Q05029	-0.178270205175976	17.9904991447664	-1.47857106187302	0.189933228103158	0.433678830708756	-5.47771672366847	BCH1
Q12441	-0.464454066865756	18.3873730765237	-1.53585734159265	0.175679470229212	0.415544146745301	-5.47854362703797	Q12441
P03872	-0.551972396400567	18.6360229374767	-1.53513214848081	0.175853464999461	0.415544146745301	-5.47945299997801	P03872
P47117	0.271854803376974	20.0316112022498	1.50201446747845	0.183974106613738	0.424082851548372	-5.48237348539712	ARP3
P47015	-0.311732164251964	16.7657524604621	-1.52908936369442	0.177309623150591	0.415999711059665	-5.48702344723427	AIM23
P28834	-0.405921818939302	20.1193144304971	-1.52873986569087	0.177394189358152	0.415999711059665	-5.4874609146639	IDH1
P41832	-0.299833041479814	18.2983158331086	-1.52849683391049	0.177453016843326	0.415999711059665	-5.48776509308925	BNI1
P41338	-0.262087698779245	18.3738886242094	-1.46426368074036	0.193657834177211	0.436204261966078	-5.49287088521527	ERG10
P38208	-0.315891596275807	15.2616913889511	-1.5225133683788	0.178907151063027	0.418499540467482	-5.49524750443921	POP8
Q04599	-0.276987152000213	20.6974367360173	-1.52173286504477	0.179097656425083	0.418499540467482	-5.49622261201583	MRPL1
P28241	0.304488073896498	21.0663275104761	1.52161725690145	0.179125890267724	0.418499540467482	-5.49636702675008	IDH2
P47029	-0.19243994662599	19.4984167687022	-1.51260428011588	0.181339941856151	0.419411932561153	-5.4979628325194	ALY2
Q06142	0.408771181423573	17.4450934336544	1.51868828641113	0.179842599441058	0.41871116948177	-5.50002425294373	KAP95
P19097	0.236156589211587	22.9223714757554	1.51737389446239	0.180165100742318	0.41871116948177	-5.50166447016966	FAS2
P38061	-0.230322156103364	22.4586665869956	-1.42601532893061	0.203949530122465	0.448318948370549	-5.50251652539661	RPL32
P40066	0.293053869286201	18.2884288340127	1.515669476059	0.180584107453373	0.418853490513524	-5.50379048737943	GLE2
Q02983	-1.3574263256304	23.0817515444776	-1.51522388376543	0.180693800496897	0.418853490513524	-5.5043461299608	RRN5
P53849	-0.878404384684103	20.7536509957727	-1.51344677208657	0.181131900134424	0.419399366083063	-5.5065614426385	GIS2
P41895	-0.440225252973503	18.1063318952707	-1.50886040547242	0.182267150837028	0.421085939991794	-5.50697314976374	TFG1
P36004	-0.247978764653707	16.1978852400345	-1.50595402293074	0.182990005400255	0.422284627846743	-5.51588935317519	KKQ8
P22202	0.392275807573321	19.6955076951709	1.50024826472015	0.184416909154092	0.424266857487733	-5.52297903500984	SSA4
P32832	0.423742878792566	17.8370036548269	1.50006126032329	0.184463851081623	0.424266857487733	-5.52321119720737	NPL6
P39014	-0.377181384936138	17.4631468424506	-1.47748241958218	0.190214274567495	0.433678830708756	-5.52859630498376	MET30
P32368	0.193690354766608	20.4301876821754	1.47308220638662	0.191354189131902	0.434323652963856	-5.53087250035285	SAC1
Q02260	0.397356263112023	18.0428730624364	1.44721429612714	0.198184663222642	0.442718581311003	-5.53188450952171	SMD1
P19262	-0.387689279457061	17.4062637141018	-1.47651364428036	0.190464701109733	0.433678830708756	-5.53289283481016	KGD2
P00890	-0.165376094575747	18.1370990458839	-1.46898757536251	0.192420638776862	0.435312264773885	-5.53649418944107	CIT1
P41903	0.506305434617673	19.6705359921185	1.48813373310052	0.187481064738194	0.429928796911285	-5.53799252367541	TES1
Q12182	0.652454092361887	17.892421524861	1.48786861772079	0.187548649087387	0.429928796911285	-5.53832047514877	Q12182
P38920	0.268746525262189	17.4689094226036	1.4797544511168	0.189628159802058	0.433678830708756	-5.53889515035129	MLH1
Q07878	0.239185724103715	21.4976755659315	1.46911755130375	0.192386701797452	0.435312264773885	-5.54453139722932	VPS13
Q06132	-0.380507842374994	19.2911486345574	-1.45765217924569	0.195401786253775	0.439061255969971	-5.54530231213263	SGD1
Q03940	0.222684974683254	23.3716596465157	1.48196853986588	0.189058609799332	0.43291075473962	-5.54561218486652	RVB1
P39968	-0.35622264687188	16.8962947717176	-1.38340750511595	0.21600450518884	0.464791398899064	-5.54676019007485	VAC8
P40033	-0.151594952016644	17.6224041131581	-1.42967814621264	0.202942551074347	0.446905405025425	-5.54826452862167	RSM18
Q12109	0.22764334719868	18.736627603402	1.41520214812901	0.206949123722509	0.451662322385445	-5.54862147962314	WRS1
P53045	-0.207420496475268	16.3206881908396	-1.47477270088459	0.190915502276192	0.433803611099579	-5.5518258349486	ERG25
P0CX49|P0CX50	0.228805846084939	25.8256517375854	1.47661019106599	0.190439730203285	0.433678830708756	-5.55222309298842	RPL18B
P17121	-0.33324605957952	18.6237065181236	-1.40136404132213	0.210846825630544	0.457713585950384	-5.55238742477685	SAC7
P39007	0.209773993182499	18.1787536274221	1.44180700501658	0.199640677464151	0.44379366395441	-5.55308905349853	STT3
P40160	-0.629444689278805	18.0708499429526	-1.47579340527785	0.190651080166651	0.433678830708756	-5.55322985881847	RIO2
Q05468	-0.225998946980273	17.4344957146469	-1.42419830881866	0.204450766793139	0.448318948370549	-5.55959659804274	RQC1
P38217	0.170803525462786	17.9082764630618	1.41821070188147	0.206110505922579	0.450526660253155	-5.56035416429737	KAP104
P47176	0.399360615500033	17.6767358832979	1.46703677797259	0.192930663963694	0.435547688630102	-5.56400730784003	BAT2
P47127	0.257417972368466	17.6911053749723	1.46698001931069	0.192945521968021	0.435547688630102	-5.56407706955475	AIM24
Q05955	-0.641554420856013	18.2680972015203	-1.46458640758339	0.193573077207603	0.436204261966078	-5.56701791639359	ADY4
P39927	-0.596601726018202	16.3938549134028	-1.46290167259168	0.194015914319368	0.436535807218579	-5.56908649858083	PTI1
P54885	-0.182627837590363	17.0324516045031	-1.45704546320408	0.195562549760538	0.439061255969971	-5.57626843429463	PRO2
P39540	0.285915142354186	16.9568908824	1.45578297574971	0.195897467737881	0.439336682792431	-5.57781497669412	ELO1
P0CX41|P0CX42	-0.157760396443618	22.7654409892481	-1.45448248818629	0.196243021613156	0.439635340626875	-5.57940741854883	RPL23A
P38737	0.289263732933265	19.147882344429	1.44116447547879	0.199814345316671	0.44379366395441	-5.58136039705163	ECM29
Q03702	-0.27906213331199	17.1391793869376	-1.44203984210477	0.199577778840632	0.44379366395441	-5.5818281854962	CCE1
Q04080	0.395410108746437	14.5367885513855	1.44613386373261	0.198474803602227	0.442718581311003	-5.58518967806964	GPI17
Q04947	0.267867481735162	18.7371055138623	1.44942349872668	0.197592621216885	0.442180244236706	-5.58559582708228	RTN1
O14455	-0.310848048942494	20.618959893066	-1.33438893275379	0.230672361974132	0.4786102504465	-5.58651878222931	RPL36B
P36101	0.314143780838971	17.1710778383383	1.43421990992395	0.201700286323307	0.44654501891898	-5.58845718761974	TCD2
P38305	-1.04909610837582	16.1491872958583	-1.44616394815647	0.198466719393976	0.442718581311003	-5.58957773283753	AIM4
Q05027	-0.439513567675974	17.5228338819249	-1.44495756877835	0.198791133038981	0.44294687340225	-5.59105039414859	TAF9
P25384	0.153221261289484	18.2482738755456	1.37125634264912	0.219559568377013	0.468419710111459	-5.59324507398484	P25384
P20053	0.210792122094937	15.5680388454214	1.3865248282581	0.215100945722508	0.463511287320665	-5.59663284026297	PRP4
P08456	0.443231937711364	15.2839060028697	1.43991853266986	0.200151505584602	0.444066041329182	-5.59719542982946	CHO1
P38828	0.14094273949832	19.9135347418409	1.4321780709835	0.202257902076292	0.446823753786471	-5.59953155988097	LSM12
P34909	-0.255254314933792	18.0964071518865	-1.3467651819188	0.226886524570974	0.476323636776791	-5.60033993593218	MOT2
P53881	-0.360277965526702	19.850474498143	-1.43670313314115	0.201024039124296	0.44552436936541	-5.60111126258323	MRPL22
Q03656	-0.59633184043375	16.4929524562716	-1.43280349863299	0.202086950366305	0.446823753786471	-5.60585480399575	SKY1
P05740	-0.246230686794151	21.4157675887763	-1.34142456482556	0.228513282163616	0.476936050623971	-5.60659304548185	RPL17A
P19880	-0.235172087935403	17.7123439880188	-1.43121892099814	0.202520330671172	0.446905405025425	-5.60778054001387	YAP1
Q08269	-0.414218704236508	17.7185284981095	-1.43011445448608	0.202822906845699	0.446905405025425	-5.60912219562846	ALR1
P23503	0.375799989889487	17.1027296213801	1.40860082623379	0.208800177658335	0.454486191117511	-5.61100415360717	NAR1
P40314	0.209906568357982	17.5654537600544	1.38231087015799	0.216323186292332	0.464993764927442	-5.61112059593158	BTT1
P38860	0.202326463300004	17.9892410339883	1.36216056511234	0.222255366240145	0.470417799710737	-5.61383534076939	MTG2
Q04651	0.380368176497319	17.3197818194593	1.42531791415994	0.204141782756533	0.448318948370549	-5.61494305820567	ERV41
P14681	0.186217431313934	16.858159872837	1.42428351369812	0.204427237203659	0.448318948370549	-5.61619712853981	KSS1
P38970	-0.163538806802981	20.6277875519872	-1.41978609547216	0.205672618496339	0.450405014915508	-5.62164453492336	HAL5
Q12527	-0.592944265746359	15.5964586829873	-1.41919337402747	0.205837267686025	0.450405014915508	-5.62236183592448	ATG11
P40693	-0.136514991356966	21.6675207472197	-1.36762217859712	0.220633084249748	0.469383848301108	-5.62265678447167	RLP7
P54780	-0.325091249485952	20.0601380004884	-1.41478214332934	0.207066446349656	0.451662322385445	-5.62769566571315	RPL15B
Q08932	-0.656129413965314	18.5167643764964	-1.41067301531912	0.208217495444415	0.453694963757831	-5.63265693756027	RSA1
P06242	-0.186051523569743	17.8452804449284	-1.31272055838463	0.237437365217082	0.487111343904223	-5.63268744935803	KIN28
P38840	0.263614451922957	16.6092258379465	1.39850948899155	0.211659157929409	0.457820749126307	-5.63630052005017	ARO9
P11075	0.290083199599054	22.4989021252056	1.40000732883376	0.211232555350008	0.457713585950384	-5.6387266532055	SEC7
P37267	0.357001157809315	17.2149718727365	1.40268364687959	0.210472263494881	0.45764452251513	-5.64228288830079	CBP4
P38781	-0.265698699814912	17.3823961203783	-1.376678337017	0.217966741839941	0.466877275793135	-5.64413789286443	RSC30
P23641	0.264057376610082	21.09958842907	1.400951863206	0.210963944719414	0.457713585950384	-5.64436587013236	MIR1
P22515	0.326477131725638	18.5931643674659	1.39945948465865	0.211388496699791	0.457713585950384	-5.64615987654397	UBA1
P29469	0.201690758929291	18.9766035206866	1.35926935241952	0.223118516397648	0.471762338042013	-5.64839955385208	MCM2
P19263	0.402920268424218	20.331248208382	1.3957061285328	0.212459703023327	0.459072635968985	-5.6506676436264	RGR1
P49334	-0.143272618087023	14.5464807006464	-1.10244309990904	0.312678793689056	0.565869348423296	-5.65467679962197	TOM22
P34167	-0.38182847421173	18.146395153689	-1.37435616386882	0.218647641173027	0.467562621103477	-5.65622654471817	TIF3
P38355	0.302079423406544	16.430627490077	1.36481689131179	0.221465004186295	0.470026203530714	-5.6584045438319	P38355
Q05050	-0.42042928505213	22.2283634351214	-1.38749671620931	0.21481994736513	0.463511287320665	-5.66050609114328	EIS1
P15303	0.199997759880531	20.2214709115274	1.38623200250123	0.215185674934859	0.463511287320665	-5.66201918640523	SEC23
P39707	0.148901629111607	17.6016481561845	1.2390884303594	0.26176281204429	0.512467579772438	-5.66585581996521	SEN34
Q12476	-0.321213183197216	17.5537483093762	-1.37966015581784	0.217095248043921	0.466169256691822	-5.66987051688471	AIR2
P23585	-0.441966362189687	19.2260571498692	-1.28260466514897	0.2471336761224	0.498315980984832	-5.67008611502132	HXT2
P46682	-0.557802884663272	20.3893755011807	-1.37867522233455	0.217382762943138	0.466302921546419	-5.67104558547896	APL6
P41896	-0.408416207971568	16.6275883605522	-1.34704331271241	0.226802092157876	0.476323636776791	-5.6767051621693	TFG2
Q04600	-0.457064574084264	21.7404959223998	-1.3723582640986	0.219235002801718	0.468334835706456	-5.67857186530457	TMA64
P53955	0.285641483633193	16.8866469432942	1.36430800845419	0.221616219635738	0.470026203530714	-5.67890858240135	SLM2
P04449	-0.352194821358001	21.1309598952985	-1.37053011745313	0.219773712663133	0.468419710111459	-5.67928281318728	RPL24A
P22353	-0.219115327383776	21.6546906611153	-1.36992055305172	0.219953603008859	0.468419710111459	-5.68147154563001	MRPL8
P09932	0.29294614936311	17.4711900186188	1.35190629760283	0.225330402356989	0.475244405385723	-5.68303521785224	HO
P40052	-0.75019633832701	20.2280990084825	-1.36494492938985	0.221426972156398	0.470026203530714	-5.68738190755475	P40052
Q00776	-0.225700945509803	17.5947080600409	-1.35149642502577	0.225454109221633	0.475244405385723	-5.68963550078606	APM1
P38213	-0.339037645482434	17.4760407894068	-1.36221278617615	0.222239803840565	0.470417799710737	-5.69062262281928	DSF2
P54786	-0.400668066210123	17.9871241432123	-1.35276642285908	0.225071000337509	0.475244405385723	-5.69065955725144	ZDS2
P25586	-0.272315056215655	22.7779021810724	-1.33575666590092	0.230251204595133	0.478534130032054	-5.69562786660965	KRR1
P40036	-0.164064637174346	17.6232849414342	-1.31710389392219	0.236054705683116	0.485718927200845	-5.69659239635459	GIP2
P53855	-0.252818474036724	17.7972801382236	-1.3492847659813	0.226122685436455	0.47590632604384	-5.70092583813349	ATG2
P53551	-0.148471039875974	21.0968151831106	-1.30992107399664	0.238324202310402	0.488446632457953	-5.70527562616978	HHO1
P53935	-0.286797681301602	17.6003999983808	-1.3489371375032	0.226227934699101	0.47590632604384	-5.70632157113617	NST1
P46973	-0.592802907668735	18.8644428129204	-1.34300788675417	0.228029908739542	0.476789809182678	-5.70783141552666	HIT1
P38202	-0.141833978877974	21.429394661078	-1.27457642056497	0.249777094178498	0.500521379428355	-5.70981278927971	P38202
P34246	0.501099767843972	17.8220757517629	1.34575941345426	0.227192083077212	0.476481876362541	-5.71006746098362	MTC2
Q12028	-0.15529314294359	19.6711503851254	-1.34461974601579	0.227538768956684	0.476725963299936	-5.71140976903233	APL4
Q12368	-0.617620184319833	17.2849524158532	-1.34366709378292	0.227828930534416	0.476789809182678	-5.71253135127221	SNU23
P47064	-0.659026738639006	19.3432667055644	-1.3412695441099	0.228560658076802	0.476936050623971	-5.71281142829603	APS3
P32501	-0.290227748152252	20.7107031658126	-1.3392312858522	0.229184393170642	0.477755985763574	-5.71620916912036	GCD6
P46948	0.192629587015514	17.3735682253581	1.30668356772768	0.239353482831933	0.489586669428955	-5.71679463064951	SKI6
Q6Q547	0.26300278057532	22.0862861269178	1.31387087038661	0.2370738175302	0.486848018142375	-5.71970894161515	NOP10
Q04093	-0.204109399646221	18.7159252348006	-1.33719481237157	0.229809110665895	0.478533254750158	-5.72014024960026	Q04093
P39722	-0.248776750826469	17.3749736434303	-1.26505983557074	0.252942889758672	0.505397472780357	-5.72039485586825	GEM1
P47019	-0.296838487997647	19.2735904169104	-1.33650974774302	0.230019607959617	0.478533254750158	-5.72094448504108	ALB1
P07347	0.149728863768599	19.9707372423023	1.33398761855323	0.230796067355841	0.4786102504465	-5.72390347109583	ARD1
P25582	-0.162354251871183	21.3821377897089	-1.33338651732477	0.230981468693745	0.4786102504465	-5.72460825133483	SPB1
P06106	0.272140024855721	19.3253111260499	1.33229134772013	0.231319602416374	0.478831577001894	-5.72589188402349	MET17
Q12446	0.454435857415214	17.8079952288493	1.23249228567552	0.264045293357343	0.513697140272275	-5.72946167820483	LAS17
Q04233	-0.242533138432377	17.3948298053654	-1.25972646479494	0.254732508108257	0.507015665177012	-5.72993106041	GIS4
P0C0T4|Q3E792	-0.211479267150593	23.0705168533649	-1.26418316108164	0.253236296543797	0.505495789629374	-5.73335624190609	RPS25B
P23642	0.18155293326632	16.4169223779471	1.30839472976961	0.238808970689905	0.488956052747877	-5.73346590352949	VAN1
Q08226	0.211434023378472	21.148960211478	1.28952563154585	0.244874754820139	0.496464977940929	-5.73370025748487	CRT10
Q92392	-0.250688868951861	20.2010415331959	-1.32239812996319	0.23439431734052	0.484711525369506	-5.73746206743316	Q92392
Q12158	0.16489630520291	16.8885669102961	1.24030227834976	0.26134466366769	0.512294937303142	-5.73749250507808	MCD1
P32351	0.141529126563848	18.671688735355	1.23789225887406	0.26217544298503	0.512467579772438	-5.73856314210989	IMP2'
P40161	-0.537511978458444	17.473756374288	-1.31853069398094	0.23560619740896	0.485332253482901	-5.73861599738046	RTT106
P39717	0.357184454297516	19.8041756647413	1.31987854429709	0.235183206884285	0.485332253482901	-5.7404013532228	GPB2
P12962	-0.714016665014437	18.9175904597541	-1.29302370122698	0.243740008088578	0.495795135645483	-5.74068340321668	CAF20
P00044	-1.1578644625771	18.4633099764101	-1.31919717246904	0.235396954121591	0.485332253482901	-5.74119570642446	CYC1
P32855	-0.130853086985303	18.9602321930643	-1.10751014051457	0.310651169616986	0.564276589419427	-5.74180800697428	SEC8
P38882	0.370938355911495	19.3014451905438	1.31844750688995	0.235632325966336	0.485332253482901	-5.74206942214013	UTP9
Q08422	-0.376932536073045	20.6357481559285	-1.3045810289833	0.240024050939541	0.490473628277245	-5.74227255731026	TMC1
P38856	-0.562734792414997	19.7158552565151	-1.31562620672461	0.236520014612627	0.486193078697258	-5.74535517152162	YAP1801
Q01919	-0.156527931237541	16.97231455063	-1.2701960616923	0.251229900282448	0.502459800564895	-5.75208695686377	KIN4
P60010	0.244423123647497	21.8808826779918	1.28230428996285	0.247232131628706	0.498315980984832	-5.75336341909127	ACT1
P39986	0.288176565703501	20.2871611510783	1.29403240877314	0.243413659551358	0.495795135645483	-5.76008670650322	SPF1
P12904	-0.316737185557604	19.1554785531078	-1.30016699645146	0.24143727662147	0.49287491381306	-5.76329134019008	SNF4
P23254	0.178167614882128	20.1090728456994	1.25193677865709	0.257366347550734	0.509807023378009	-5.76435411493172	TKL1
Q04779	-0.366982518477329	18.5630026656967	-1.29722710258414	0.242382636114088	0.494317297296711	-5.76668914466255	RCO1
P21147	0.156180990422921	20.4330177844936	1.23439254736079	0.263385966383565	0.513261963122667	-5.7678084358727	OLE1
P32471	-0.291939218689472	18.6985911665538	-1.22137470866469	0.26793161111402	0.520250182902093	-5.76873307547067	EFB1
P32896	0.626727560617501	16.0303128075734	1.28760972607907	0.245498244268163	0.496848626782453	-5.76994898967618	PDC2
P22139	0.281827873016675	21.3913764171185	1.29273336360176	0.243834013407491	0.495795135645483	-5.77187462236275	RPB10
P43621	0.368326230037868	18.5888684263002	1.29153138728411	0.244223531061384	0.495795135645483	-5.77325993761165	RET2
P53309	-0.335482351475143	18.7995247004323	-1.29128066917673	0.244304849448499	0.495795135645483	-5.77354880813111	YAP1802
Q08822	-0.790106035901781	18.8743710701947	-1.28737702455266	0.245574067672727	0.496848626782453	-5.77804246654744	CIR2
P20967	0.179263809291565	17.7616594931723	1.25452204300697	0.256489581925325	0.509445658196185	-5.7786214796784	KGD1
Q03264	-0.999701643959529	17.1826114695824	-1.28668533742314	0.245799569412628	0.496848626782453	-5.77883790990233	NGL2
P27810	0.294094415212585	18.4661139773158	1.28599725368976	0.246024078479234	0.496848626782453	-5.77962897330769	KTR1
P34078	-0.527421187416026	16.2290361194489	-1.24980387375213	0.258091678587657	0.510726614512364	-5.78120465403715	LTV1
P25302	0.179997996143445	21.6288271776131	1.23385118218395	0.263573655458645	0.513261963122667	-5.78278911879978	SWI4
P25382	-0.144220022806347	18.0660467975138	-1.26186713208609	0.254012870699572	0.506557458909551	-5.78496022241957	RSA4
P38791	0.221311037885196	18.7041870245888	1.28019933157097	0.247923059237872	0.499222502550968	-5.78628524284343	DYS1
P09457	-0.699321841509557	17.3693646417484	-1.27478284300595	0.249708814736606	0.500521379428355	-5.78795571808351	ATP5
Q12377	0.228776705922975	19.0999760502146	1.2782885270941	0.248551736814641	0.500002036157733	-5.78847524330595	RPN6
P07806	0.260127766485977	20.3986346441454	1.21975414956075	0.268502236341564	0.520411637853032	-5.78915984715694	VAS1
P53100	0.548986718115137	16.3764157334044	1.27531125194743	0.249534105235411	0.500521379428355	-5.79188388119185	P53100
P32793	-0.440519035553777	18.7286219666938	-1.24757759664321	0.258850673418834	0.510726614512364	-5.79228634378126	YSC84
P39682	-0.233285649670756	16.8373485738337	-1.27470339540933	0.249735092086236	0.500521379428355	-5.79257925770302	PRP39
P43124	0.147181563001798	18.5705782000826	1.20634291290538	0.273265153339576	0.526684234090244	-5.79311458000489	NSE4
P53949	0.194876477693642	15.1689356385851	1.27202263619754	0.250623187676979	0.50173113974018	-5.79339258370274	OCA2
P19659	0.304984721103848	17.7226549951211	1.23547475052725	0.263011120568357	0.51313196944062	-5.79606069682665	GAL11
P32259	0.140886820054773	18.3466055222064	1.18558489598062	0.280781167929892	0.534892453745923	-5.79708459098165	SIN4
P38086	-0.242212338295184	21.5749772426874	-1.24477351266753	0.259809439486423	0.510736504973309	-5.79876992903376	RDH54
P38891	0.245750858200755	18.5794841946037	1.26021018241749	0.254569738017513	0.507015665177012	-5.80910361335099	BAT1
P17883	0.255782098376341	20.3507270778111	1.24835519573995	0.258585347989763	0.510726614512364	-5.80933340592776	SKI3
P00817	-0.160890533647498	20.2692624649392	-1.20536777731998	0.273614301741272	0.526866608934356	-5.80965568810386	IPP1
Q05580	-0.473628299930771	20.2029022099125	-1.25738292021356	0.25552240281832	0.508099302434123	-5.81231456146081	HEL2
P28272	-0.502296293304826	15.7070731355969	-1.25385719280118	0.256714808208309	0.509445658196185	-5.81631297600378	URA1
P36145	-0.320186650613565	18.2660280388532	-1.25319941274146	0.256937810220685	0.509445658196185	-5.81705823019884	TFA2
P11433	-0.391252399273168	18.4606335690494	-1.21228781331998	0.271144901994434	0.523084759672394	-5.81806991166051	CDC24
Q07732	0.265187879731685	17.480444694117	1.17866246416136	0.283326839478907	0.537474934808916	-5.81879588838636	ADY3
P16622	0.237178036666453	17.0706120303634	1.13632139123411	0.299330186036185	0.551507923029922	-5.82171045830296	HEM15
P36106	-0.770358229582451	18.9863235840966	-1.24687252353212	0.259091458333952	0.510726614512364	-5.82421499045718	BYE1
P37303	0.281100836244047	19.1067661400429	1.2468335771454	0.259104764376576	0.510726614512364	-5.82425898054586	GLY1
Q03703	-0.849716234337078	16.1879050491099	-1.24623029424086	0.259310952585746	0.510726614512364	-5.8249402893753	Q03703
P53277	-0.801912598530923	19.6085277683886	-1.2452200008822	0.259656569410286	0.510736504973309	-5.82608082240447	SYF2
P32074	0.197996761645671	19.5441680808681	1.21713954823341	0.269425105073868	0.521486604507323	-5.82615529855041	SEC21
Q04602	0.345748568937273	18.3682182994118	1.24302736450799	0.26040804804382	0.511036047988647	-5.82855427426594	VBA4
Q06090	-0.33132935432315	18.6191321410967	-1.24288889191615	0.260455570351702	0.511036047988647	-5.82871039648804	MRPL51
Q12480	0.268470109640533	17.394225641618	1.23843187939656	0.261989225356901	0.512467579772438	-5.83373009815656	AIM45
Q02201	-0.593539104634373	19.1290983551447	-1.20093210459569	0.27520736893889	0.529094921393975	-5.8354167437181	OSH6
Q08960	0.13657861577214	20.4462642531599	1.23653108944455	0.262645682592269	0.512902417892449	-5.83586766494997	TYW1
P39533	0.366996597388294	16.6739106784085	1.17843511120438	0.283410781315785	0.537474934808916	-5.83819146666618	ACO2
Q02889	0.357457265930406	17.0664044525972	1.18821270503032	0.279819965781014	0.534835945675623	-5.83854880766073	MGR2
P35169	0.143799065910585	18.4539975126671	1.22070412576376	0.268167606355813	0.520250182902093	-5.83965650267066	TOR1
Q08971	-0.188733639646012	16.6429134510421	-1.18661930203195	0.280402464036918	0.534892453745923	-5.84007942232402	Q08971
P07275	0.275923677910524	17.2103080146021	1.16785309895083	0.287341426904959	0.540758612943363	-5.84251562727076	PUT2
P16370	0.39781973957121	17.8814239728794	1.22869077922146	0.265368608500861	0.515786872860828	-5.84466431644555	RPB3
P53599	-0.189074350679011	17.4337129452578	-1.13839907538315	0.298527390382174	0.551507923029922	-5.84734584523455	SSK2
Q05498	0.138653203268817	18.0472718899697	1.06738265122794	0.327011787227914	0.576612519333312	-5.8542383733536	FCF1
P40991	-0.21664754231611	22.4998396219342	-1.21675602188808	0.269560708610065	0.521486604507323	-5.85799151959599	NOP2
P40032	0.175319351482234	19.3458152474075	1.05966890726866	0.330236840260695	0.579626611261591	-5.858011224304	TPA1
P40070	-0.223006028180067	19.4455771989791	-1.21587608410596	0.269872052309189	0.521601445639608	-5.858971069373	LSM4
Q12211	0.29910684899943	18.9879862433364	1.21516154741595	0.270125102469839	0.521603509433365	-5.85976618402484	PUS1
P22696	-0.512685099041734	18.6225990062806	-1.18014703177921	0.282779240279876	0.537474934808916	-5.86030186835352	ESS1
P24276	-0.153262972499948	20.7007324658551	-1.11945943898274	0.305913017818442	0.557563335328084	-5.86347092430593	SSD1
P53305	-0.163651544058219	19.02545663446	-1.14784017579549	0.294902335302558	0.548963879565013	-5.86532468381299	RSM27
Q06697	-0.648684730115195	16.8416273365714	-1.19861060102369	0.276044322368513	0.529575298705117	-5.86609715925774	CDC73
Q07362	0.121666077010331	20.6982087169001	1.01254517692086	0.350506470470989	0.593865740099141	-5.86643690910302	PBP4
P08678	0.12835759517876	21.4434355238865	1.18530657380601	0.280883138754501	0.534892453745923	-5.87090895225829	CYR1
P53221	-0.144084832593055	23.548414092986	-1.20043674470739	0.275385773125107	0.529094921393975	-5.87608920899952	RPL26B
Q06338	-1.22881271589188	18.5197098469767	-1.20001339642	0.275538321382949	0.529094921393975	-5.87655673883137	BCP1
P39715	-0.132335740197138	21.5989104578722	-1.09484919213513	0.315738203729342	0.569318886515451	-5.87705275344137	ECM1
P38330	-0.138916548951423	17.3791996233208	-1.02404233293067	0.345470687241565	0.590523800652386	-5.8775101122005	P38330
Q07457	-0.222309229535111	20.3801439569282	-1.17738938675116	0.283797151568186	0.537474934808916	-5.88247268928935	BRE1
P36152	-0.407052145574615	17.5164901711438	-1.13642527767644	0.299290002146378	0.551507923029922	-5.88272599879682	DRE2
P12687	-0.301874758473532	20.9476115284985	-1.193774559664	0.277794873440561	0.532440174094409	-5.88343511206041	MRP7
P47175	0.284707296629089	16.9485695374881	1.19269646817652	0.278186422193777	0.53269740420085	-5.88462151634738	HMS2
P38779	-0.190323539453192	20.5388141662769	-1.17387206142286	0.285100030737774	0.538464474112402	-5.88475075743125	CIC1
Q12094	0.204231747731503	19.8462589018323	1.13597000537306	0.299466137915764	0.551507923029922	-5.88556891888974	TSR3
P49956	-0.174934453139701	18.1212338150173	-1.18879939136576	0.279605753742405	0.534835945675623	-5.88890468656195	CTF18
P32799	0.188991069433111	15.7732216451976	1.11380727248183	0.308146626679347	0.560512756789321	-5.88948948114074	COX13
P15625	0.221296208111164	19.2726081426853	1.17451333467656	0.284862111037504	0.538464474112402	-5.88957757772745	FRS2
Q04603	-0.518976521114934	18.216673641167	-1.18712983064949	0.280215717421305	0.534892453745923	-5.890737042785	DPB4
Q12149	-0.475577295875532	17.7189921294832	-1.18378179876759	0.28144234560129	0.535464756796571	-5.89440679597863	RRP6
Q08831	0.317177607457544	16.9425545045766	1.1695646482405	0.286702538100408	0.540504784943392	-5.90003222797222	VTS1
P10662	-0.317131234824492	17.2412643813232	-1.17786452124722	0.28362154481019	0.537474934808916	-5.90087714789667	MRP1
Q99297	-0.156480691709778	17.6647276888931	-1.17497812529127	0.284689774607276	0.538464474112402	-5.90402609453496	ODC2
P53114	0.308068242613076	18.2965839103383	1.17316879439414	0.285361146232361	0.538466337922505	-5.9059975757822	NUT1
Q03944	0.152458068634202	18.4196481560028	1.15877391130553	0.290750858596262	0.54515785986799	-5.90647384285157	VPS64
P23180	0.156483808828666	16.6878163430383	1.07277197220099	0.324773947304126	0.576571244356382	-5.90792679603321	AIM17
P28000	-0.226647127234877	21.4601366465262	-1.14826560958706	0.294739865061138	0.548963879565013	-5.9093895355199	RPC19
P0CH08|P0CH09	0.296564768394596	22.7424491308989	1.13191648027137	0.301038224854405	0.552927351773398	-5.90945596730191	RPL40B
Q03281	-0.13399231484413	18.5818179811246	-1.1248101146252	0.303811079737663	0.55506525600791	-5.90975973237886	HEH2
P07255	-0.162167579551623	14.9394614761514	-1.02030635633569	0.347100623623242	0.592331649546669	-5.91110508222218	COX9
P46678	-0.575346915038316	18.8670679092869	-1.16780432955213	0.287359649390193	0.540758612943363	-5.91183175232559	BDP1
P53941	0.143919850476482	20.7552790850511	1.16367302151548	0.288906879447226	0.542875184523753	-5.91631348636338	IMP4
Q08001	0.316797133075062	22.6097855984293	1.16340123773019	0.289008914659505	0.542875184523753	-5.91660797704997	LAM6
P25441	-0.269689864109916	19.2400058862457	-1.12720689062169	0.302873482557156	0.554560812295356	-5.91670300551194	RPC53
Q05024	-0.36823387480638	18.6325260957018	-1.16191305842839	0.28956816327391	0.543432545763367	-5.91821973045227	TRI1
P18496	-0.675251726224824	16.3771643670718	-1.13933125786424	0.298167796126235	0.551507923029922	-5.9190592893604	ATP10
P32449	-0.183264341996201	17.4359978783596	-1.13683442801161	0.299131784659146	0.551507923029922	-5.92044441722692	ARO4
Q00402	0.128500121931417	20.7555612785896	1.0861617656044	0.319268625522758	0.571400497518793	-5.92060840955828	NUM1
Q08045	0.41864754157023	15.3314992066901	1.07880440363851	0.322284042221032	0.57264203210089	-5.92284521007093	LCL2
P38426	-0.266151424100584	20.2461228508419	-1.15288800727841	0.29297949083615	0.548703356954743	-5.92796655392044	TPS3
P12683	0.365640417386692	20.3027590423374	1.15219185747171	0.293244037464717	0.548703356954743	-5.92871639766017	HMG1
P53866	-0.227110432301061	18.2266132403876	-1.11927307230536	0.30598644875976	0.557563335328084	-5.9288319275958	SQS1
P36521	-0.28741615815775	20.2646956462903	-1.15029760226312	0.293964907519349	0.548703356954743	-5.93028329866725	MRPL11
Q05515	-0.326458062926829	19.5207938164507	-1.15068280742681	0.293818193735691	0.548703356954743	-5.93034086253708	SVF1
P53195	0.543783411532844	20.0710339135781	1.15029168741317	0.29396716080329	0.548703356954743	-5.93076167747125	COG7
P53040	0.211247195055027	17.8915565878117	1.14900119208709	0.294459130181569	0.548963879565013	-5.93214951159794	TAF6
P43620	-0.105863029401932	17.271794807366	-0.847930596250911	0.429126634529315	0.646500824945912	-5.93386805340629	RMD8
P36526	-0.33288753012758	18.9976419200699	-1.14680910861428	0.295296407698455	0.549203561487693	-5.93450468641964	MRPL27
P32502	-0.156170430566002	20.2189933313271	-1.12776134670202	0.302656931289648	0.554560812295356	-5.93550684128738	GCD7
P32900	-0.172653368985253	20.8795828044108	-1.08279923543117	0.320643851375865	0.57264203210089	-5.93728522996235	SKG6
Q12453	0.279975410114335	18.517271113032	1.1431526494679	0.296697498733904	0.551314023679697	-5.93842686095386	CEX1
P13856	-0.294626364910928	19.8319880019294	-1.1023113556633	0.312731659225242	0.565869348423296	-5.94002443871728	RSR1
P38805	-0.169817434567991	19.8567907700236	-1.13769918619212	0.298797617004093	0.551507923029922	-5.94050897722788	RPF1
P33442	-0.129075114624621	24.7469002187796	-1.03020916064482	0.342793734184054	0.587403170331948	-5.94143603916661	RPS1A
P53718	-0.279456127542992	17.4642127583074	-1.13480679514767	0.299916558046623	0.551846466805786	-5.9414658649839	NRM1
P40483	0.359540242022868	19.5261351225364	1.13964189642599	0.298048047010013	0.551507923029922	-5.94218527089666	P40483
P36120	0.262903958446653	19.2918175346906	1.12251580967654	0.304710875259104	0.556218264361856	-5.94276532214169	DBP7
P38325	0.219073744355927	17.0078564330915	1.13749512678942	0.298876443050377	0.551507923029922	-5.94447986021548	OM14
P04801	0.18734103292484	21.2305981950323	1.11737198308008	0.306736347896535	0.558438205933006	-5.94488318471636	THS1
Q05863	0.207129660271587	16.7101818965748	1.13669702894792	0.299184908682933	0.551507923029922	-5.9453322105417	Q05863
P05374	0.373870261272478	20.1036910604798	1.13200592452279	0.301003460586077	0.552927351773398	-5.95033448972541	CHO2
P28273	0.181483182332305	19.6237146764872	1.09926787230878	0.313955004300123	0.567586776332973	-5.95145187237264	OXP1
P43535	-0.630923440765734	22.9107101831903	-1.10655229408884	0.311033617646167	0.564276589419427	-5.95168848046484	GCN20
P15703	-0.308739381405103	16.917727514658	-0.998968201527423	0.356528890391657	0.595173228315106	-5.95244809021944	BGL2
P38626	0.163810753358498	21.8274014295501	1.12890390238663	0.302211099596985	0.554560812295356	-5.95363501286196	CBR1
Q12122	-0.301322516380569	17.0103052696428	-1.08374586694311	0.320256198137551	0.572478696152616	-5.9560839991751	LYS21
P39990	0.256213160893728	21.405404613839	1.12621546077673	0.303261025477741	0.554560812295356	-5.95649079289269	SNU13
P53854	-0.704079176384696	19.3509302808992	-1.12620000014296	0.303267072231084	0.554560812295356	-5.95650720321116	CWC25
P39720	0.111310451557222	17.1551026462048	0.978889029785354	0.365586406797764	0.602999093283962	-5.95937277987631	OAF1
Q06630	-0.124515963267609	19.0537887898401	-1.03912815864781	0.338951813971505	0.583972818582233	-5.96541988392148	MHR1
P40449	-0.127630185493047	15.3933031557967	-0.915894159550256	0.395180257494094	0.624338419252599	-5.96871749467303	P40449
Q01477	-0.112680187965198	17.7062886252253	-1.03132848247038	0.342309651765378	0.587403170331948	-5.97054477978906	UBP3
P04806	-0.163123224480096	17.0854728987822	-1.0153231366211	0.349284342317917	0.593865740099141	-5.97223955136265	HXK1
P10507	0.202672740339105	16.6904344156918	1.07899663423344	0.322204958118899	0.57264203210089	-5.97265871970987	MAS1
P48231	-0.118263312758204	20.7938343285733	-1.05759659586816	0.331107685681898	0.580305924086058	-5.972722951628	TCB2
Q12176	0.13808121335749	20.816815203504	1.06734935804579	0.327025651061502	0.576612519333312	-5.97700072489527	MAK21
P47035	0.281443309010091	24.5062155078763	1.10666650916179	0.310987993328637	0.564276589419427	-5.97712410884874	NET1
P40187	0.15045242215348	20.6728422052291	1.10486965389795	0.311706412162295	0.565001990521849	-5.97900884361405	PIG2
Q12389	-0.166659284395493	21.4125047662675	-1.08124767575431	0.321280066695228	0.57264203210089	-5.98154902880161	DBP10
P54730	-0.508792944431945	20.1736537982068	-1.06604038857361	0.327571110561482	0.577082722435972	-5.98521201003412	UBX4
P35207	0.122883667568474	19.3144695460393	1.04840016209941	0.334994983593768	0.583934707771586	-5.98530167677824	SKI2
P06843	-0.181981023541189	17.4820854845901	-1.08864776096957	0.318255032695452	0.571368532245955	-5.98558603886566	SPT2
Q06451	0.439459215498984	17.4976404374769	1.09675383343065	0.314968538079734	0.56867285953662	-5.98749658452587	TPO3
P07267	-0.56985578124614	20.455850871866	-1.09641535577036	0.315105202844688	0.56867285953662	-5.98784968072487	PEP4
P32902	-0.187223045802697	18.6160424657369	-1.06259855086778	0.329008921373253	0.578139615655886	-5.98881643838983	MRP4
P20447	0.210802298058069	22.9987579596928	1.09385530117558	0.316140455291784	0.569548078724101	-5.99051797733612	DBP3
P36000	-0.12576966210125	20.1844801080541	-1.08054735841582	0.321567572603376	0.57264203210089	-5.99139867054554	APL2
Q99383	-0.315446124635957	16.1872384184395	-1.07946750051811	0.322011310358998	0.57264203210089	-5.99166320667931	HRP1
P21560	-0.616720669410838	19.3855299943944	-1.09220084968294	0.316810995476328	0.570259791857391	-5.99224019311251	CBP3
P38351	-0.487110778436169	16.9281354636283	-1.09112923182613	0.317245946036289	0.570392178594204	-5.99335478471887	PAF1
P34072	0.266642483275366	17.1852292758279	1.08589636422175	0.319376993057605	0.571400497518793	-5.99355936103835	MKS1
P32563	0.425254557633608	16.7054629626164	1.09066223363389	0.317435647217644	0.570392178594204	-5.99384028420107	VPH1
P15624	0.335324808643105	19.308403024804	1.08738579836177	0.318769227813055	0.571400497518793	-5.99724265637577	FRS1
Q12502	-0.193108922326905	18.0138692526536	-1.06918299380358	0.326262813795375	0.576612519333312	-5.99751987847105	LDB19
Q02486	0.259732168781585	20.3434988332683	1.04492854947142	0.336472068085596	0.583934707771586	-5.99769883433228	ABF2
P33332	-0.18518297159331	19.8089925021733	-1.0859271459399	0.319364422839594	0.571400497518793	-5.99875519339464	SEC3
P07264	-0.131858245537632	19.3738593843879	-1.04566247717608	0.336159358768453	0.583934707771586	-5.99880941439167	LEU1
P38130	0.124292869104187	21.8414010573489	0.967110513408386	0.370983694110273	0.606884777307491	-5.99939254139817	KTR3
P42841	-0.210821436260833	18.201510084983	-1.07899949761858	0.322203780236896	0.57264203210089	-6.00592032727398	PFS2
P53295	0.227964079296486	20.3591084976575	1.04915556240768	0.334674280790474	0.583934707771586	-6.00646715552727	RBG2
Q06604	-0.258483134430369	18.2571712974274	-1.04036580287956	0.338421461456533	0.583972818582233	-6.0064793046231	BSP1
P35191	-0.162078891648127	20.6422239353607	-1.03052380134368	0.342657602970619	0.587403170331948	-6.0074807079062	MDJ1
P52910	0.136054976696813	20.0750842089376	1.00619200560193	0.353314364656456	0.593865740099141	-6.01039094917911	ACS2
P32492	0.178497004068644	17.3077208146762	1.04036798879367	0.338420525350321	0.583972818582233	-6.01079389597595	MYO4
P54860	0.178771515377357	16.1666054349352	1.07175880775562	0.325193684881468	0.576612519333312	-6.01337650310695	UFD2
P53899	-0.808570811165724	18.9185633409539	-1.06911627244196	0.326290545837538	0.576612519333312	-6.01608929809969	CUZ1
P50085	0.438396388864811	20.9612906769154	1.06903879378814	0.326322751469214	0.576612519333312	-6.01616876886504	PHB2
Q08931	-0.6508942010923	17.2351223992659	-1.06862587435712	0.326494434205722	0.576612519333312	-6.01659223987019	PRM3
P29056	0.464944613878989	18.1521533337458	1.0685929112458	0.326508142736509	0.576612519333312	-6.01662604056639	BRF1
P48237	-0.235492185906874	19.6786721238809	-1.02712621250002	0.344129905619893	0.588718103002627	-6.01920603792178	CCM1
P38249	-0.100812577442084	21.1779879393952	-0.895752722858825	0.40502145434895	0.628953046138279	-6.01969659690255	RPG1
P35725	-0.285874608430789	16.7566679514857	-1.06369457555622	0.328550501500509	0.578139615655886	-6.02164103525378	P35725
P23202	-1.08964155559987	20.1082235019138	-1.06277744293215	0.328934062724704	0.578139615655886	-6.02257828302643	URE2
P31383	-0.513616708371907	18.2167143532626	-1.04389042330171	0.336914793568186	0.583934707771586	-6.02264237441367	TPD3
P53875	-0.369004532892447	18.1669152059453	-1.00902061133305	0.352061995475655	0.593865740099141	-6.02324355324112	MRPL19
Q08023	-0.352670614721932	17.0401539580613	-1.05924418069727	0.330415169704675	0.579626611261591	-6.02618392955258	FMP25
P36018	0.142349272589776	16.4155512875001	1.03573708462642	0.340408407597054	0.58574015272311	-6.02709589514697	YPT52
Q06214	-0.399255671235086	20.7720699503593	-1.05698966119667	0.331363092883923	0.580305924086058	-6.02848038616749	JIP5
P30771	0.151520638037064	20.9978719932028	1.05504112392773	0.332184156206429	0.581252073835425	-6.0304624939751	NAM7
P38255	-0.290213692863386	18.5057840663302	-1.04585661308376	0.336076681621619	0.583934707771586	-6.03170223431981	RXT2
Q07471	-0.147929882842239	16.5570504744922	-0.979589539515263	0.365267373908165	0.602999093283962	-6.03209930922864	THI3
Q07963	-0.29097695831048	18.7326210819072	-1.05050269798033	0.334102980188357	0.583934707771586	-6.03506946513632	UBR2
P53600	-0.131329386380241	16.5023659783672	-0.98205758592264	0.364145106154695	0.602542261982589	-6.03749599545231	RET3
Q12196	0.107328318067046	21.4998044333113	0.975517544342421	0.367124961570958	0.603612923313649	-6.03880526292983	RIO1
P38286	-0.136497771544303	19.7420756073549	-1.0463085600598	0.335884273983385	0.583934707771586	-6.03931490369271	IFA38
P39969	-0.164393573314442	21.3858608195403	-1.03377787441316	0.34125227323838	0.586704489703859	-6.03942288865456	BOI2
Q06709	-0.389287631794284	18.8234954587325	-1.04433541074326	0.336724963542618	0.583934707771586	-6.04130817062774	REH1
P09959	0.188231871149773	20.7313921352647	1.03071322697814	0.342575667912529	0.587403170331948	-6.04228406473511	SWI6
P33891	-0.355895631179753	21.0405624232249	-1.043148513316	0.337231483302011	0.583934707771586	-6.04250592801041	TIP20
Q05672	-0.275506867380023	18.7336452097407	-1.04305058119311	0.337273304437273	0.583934707771586	-6.04260471450957	RBS1
P38013	-0.210351840259812	20.5080671924225	-1.04283707817437	0.337364493830966	0.583934707771586	-6.04282005812213	AHP1
P04046	0.260958765420762	18.0696105788288	1.04279024882171	0.337384497823583	0.583934707771586	-6.04286728714528	ADE4
P38708	-0.122561825917061	22.2015226312676	-0.921109053843209	0.392662255323589	0.623768377390383	-6.04439888985834	P38708
Q12508	-0.215226737749	18.2555962381081	-1.04118884908335	0.33806914498373	0.583972818582233	-6.04448147854412	RMD5
P16522	-0.1704713356447	19.6387251673655	-0.986170291528663	0.362281046243698	0.600755142901127	-6.04490352199281	CDC23
P42943	0.267859035918655	20.4898587558616	1.03883802289601	0.339076239913722	0.583972818582233	-6.04684799598343	CCT7
P12611	-0.159743064593146	18.2687136609406	-1.03878451222986	0.339099192239538	0.583972818582233	-6.04690182101894	WHI2
P35688	-0.128540584976676	20.528523729412	-0.976481010238439	0.366684769675226	0.603424746830306	-6.04713554939154	LRG1
P32916	-0.323350066902964	19.0115934605666	-0.987760828127631	0.361562176400242	0.600669105255618	-6.04788026755621	SRP101
P0C2H8	0.156389062071702	21.3188059875272	0.931560868481725	0.387652737976647	0.619877002744064	-6.04934327305525	RPL31A
P35732	-0.640801647522907	19.2295785286977	-1.01336055373592	0.3501474002784	0.593865740099141	-6.05607524977784	DEF1
P21965	0.131809054406226	17.9975118573003	0.966076709577732	0.371460392680479	0.606884777307491	-6.05622375387488	MCK1
P32578	0.152368541598417	18.4775200774575	0.963648007643521	0.37258218673965	0.607758176951202	-6.05645805344077	SIP1
P38630	-0.208843022187808	20.3297534933857	-1.0289962116104	0.343318933415751	0.587816536121262	-6.05671544155808	RFC1
P46959	-0.199280868835949	17.0172162769401	-0.979466679208374	0.365323312213785	0.602999093283962	-6.05690585269278	GCD14
P04456	-0.20371276666181	23.6132900653474	-1.00601861536384	0.353391249300164	0.593865740099141	-6.05724426111229	RPL25
Q08923	-0.313409444310874	16.6565086597749	-1.02258083201694	0.346107576182111	0.591124325657565	-6.06311248983531	CTI6
Q12230	-0.210905052507523	18.530133411899	-0.956357038348892	0.375965773864935	0.609913128448601	-6.06533172774107	LSP1
Q06224	0.110682810895981	18.4157841687323	0.865237874486795	0.420282574725939	0.641146754648579	-6.06556138756616	YSH1
P25339	0.218883982587152	16.111312576779	0.999641105216595	0.356228471631393	0.595151683839374	-6.06707792612995	PUF4
Q07527	0.123986015526277	18.1652569569151	0.90659676330426	0.399700107796325	0.627056466706817	-6.06798475217587	TRM3
P41815	-0.566537983122533	18.269823653486	-1.01763596176617	0.348269458697166	0.593379138369205	-6.0680242191175	BAP3
P38237	0.279990278856442	17.0241737058963	1.01759421795342	0.348287755129751	0.593379138369205	-6.06806561243594	UBP14
Q12247	0.0916380171425969	20.0303008778052	0.796528427953239	0.456195954991814	0.66719579631047	-6.06834793904115	FYV7
P40007	-0.232375941690317	21.1704944653384	-1.01540192238217	0.34924973151069	0.593865740099141	-6.07023783271243	NOP16
Q12096	-0.157898237049628	18.1616842676679	-0.964481438801969	0.372196933671778	0.607608558912129	-6.0709537547889	GNT1
Q03661	-0.149710350094877	20.0522262326242	-1.0141403193922	0.349804288646564	0.593865740099141	-6.07148639709191	ESC1
P38174	-0.216374875183139	19.446054525374	-1.00278271874499	0.354828566892661	0.593865740099141	-6.07152235180638	MAP2
Q08746	-0.48792875534366	20.2589683211941	-1.0113571048356	0.351030194712339	0.593865740099141	-6.07423700035913	RRS1
Q12496	0.192068761436872	18.0194799059758	1.01115606870671	0.351118877250241	0.593865740099141	-6.07443547561674	SDD3
Q12139	-0.145121573178361	16.355316738031	-1.01051908323448	0.351399987661156	0.593865740099141	-6.0750641640396	SDD4
P38111	0.15562268490441	18.5874955022183	1.00165549719915	0.355330351121378	0.594130716333806	-6.07517663336587	MEC1
P40851	0.133072179071535	18.6080670992606	1.00995159691582	0.351650579141139	0.593865740099141	-6.07562402426532	AXL1
Q05911	0.135872118173768	18.11015701453	1.00832605639053	0.352369180780867	0.593865740099141	-6.07722649700474	ADE13
P36022	0.170568931873653	18.3451410251652	1.00776129341024	0.352619120416278	0.593865740099141	-6.0777828206906	DYN1
P35181	-0.1882136277489	18.169500761164	-1.0062142148601	0.353304517601632	0.593865740099141	-6.07930565764342	APS1
P20606	0.248881464883381	18.8272442931862	1.00576872824777	0.353502077718151	0.593865740099141	-6.07974385830016	SAR1
Q04739	0.132679712153451	17.1969492153302	1.00456244794471	0.35403747105202	0.593865740099141	-6.079939622822	GAL83
P38689	0.12032215480909	19.5415328470064	0.941740100640373	0.38282142143697	0.615726761751769	-6.08002206708823	PRS3
P00410	0.248006333797524	17.3517121070706	1.00447197181649	0.354077653952325	0.593865740099141	-6.0810186277894	COX2
P47822	0.239360218257091	15.6057709638503	0.970357507494893	0.369489594808696	0.605576770589074	-6.08129804258013	SRB7
P09064	0.194380155087752	23.8252540831362	0.968336130566757	0.370419171167883	0.606620003415758	-6.08180591768509	SUI3
P53550	0.250707900939555	16.6742297783379	1.00342102640596	0.354544674554472	0.593865740099141	-6.08205090316092	DCP2
Q06321	0.268013552817164	15.6983983122676	0.959856207612631	0.374338893016094	0.609555409819733	-6.0825254264666	ATG26
Q01080	0.190766320506614	24.0992295962505	1.00272061082539	0.354856199572502	0.593865740099141	-6.08273845238134	RPA49
P41920	-0.555500011473349	17.0307275079119	-1.00265591438472	0.354884985750066	0.593865740099141	-6.08280194327462	YRB1
P12754	-0.304690973094952	20.6913927228059	-0.996640477198975	0.357569664829346	0.596429658498587	-6.08869262641981	GCD2
P38903	-0.608598534029207	20.902150661819	-0.995414489087872	0.358118802565024	0.596864670941706	-6.0898901075449	RTS1
P22211	-0.403398488754204	18.3812675141674	-0.970539963872758	0.369405778473363	0.605576770589074	-6.09023319624675	NPR1
P53843	-0.418731628583842	20.234580498777	-0.953043411785595	0.377511479359613	0.611462255300781	-6.09147221366139	IST1
Q05775	-0.513804880252202	19.3050699370348	-0.95767045970699	0.375354473300862	0.609555409819733	-6.0920396355685	HCR1
P16664	0.315296872863441	17.4055225584976	0.95310915606123	0.377480763502043	0.611462255300781	-6.09409499470283	RGP1
Q12194	0.251630438843762	17.2339994750544	0.99097447331489	0.360113170336423	0.599705762346256	-6.09421811763446	RGL1
P53253	0.199966609470921	19.0047086626599	0.981143182685844	0.364560584207286	0.602747930758053	-6.09512603874716	NNF2
P40010	-0.166469825091357	22.8430296979835	-0.988583723196703	0.361190699635236	0.600669105255618	-6.09654285248569	NUG1
P39079	0.22066339855643	19.9424481321439	0.987797890837345	0.361545438786974	0.600669105255618	-6.09730611153915	CCT6
Q03214	0.221209482606572	18.5631727259541	0.987106516142353	0.361857766601588	0.600678088905604	-6.09797726809987	ECM5
P32582	0.183584771473181	19.8945436506839	0.985720318158514	0.36248462487126	0.600755142901127	-6.09932191805968	CYS4
Q06680	0.429606403515781	16.4523068402228	0.944389617302988	0.381571582223687	0.614873724082153	-6.09976974165308	YCG1
Q03516	0.168957956584293	19.2763131446535	0.920350681205186	0.393027667595309	0.623768377390383	-6.10140895347118	RSN1
P53858	-0.329188710610828	17.0657568687416	-0.982515652276275	0.363937115143286	0.602542261982589	-6.10242535837232	BNI4
P23748	0.211215149975442	15.4072042546554	0.958536569112605	0.374951788888626	0.609555409819733	-6.10517636507714	MIH1
P07703	0.120046707619108	22.5455551679114	0.905255931923387	0.400355180432103	0.627056466706817	-6.1052519936315	RPC40
P53959	0.391338101238411	16.6968563511009	0.977720033369403	0.366119292682414	0.603397241920857	-6.1070559659163	COG6
P32604	0.291569866420426	18.0197280995042	0.976406054614236	0.366719000730688	0.603424746830306	-6.10832189204211	FBP26
P40825	-0.170669811188451	20.4315464815021	-0.973171319054221	0.368198657323848	0.604897794174894	-6.11143311063851	ALA1
Q12259	-0.116431097711397	18.751178291118	-0.866502934120421	0.419641472648082	0.641146754648579	-6.11273635780782	Q12259
P40553	-0.43273236811596	18.6569664296379	-0.933852154495505	0.386561146827984	0.619335583540191	-6.11286930686497	DOT5
P07560	0.286596789330953	19.6134864514034	0.970823916305498	0.369275366913074	0.605576770589074	-6.11368621822506	SEC4
P32917	0.154339602833796	19.0504368746821	0.966174281875571	0.371415380444939	0.606884777307491	-6.11813746686991	STE5
P40086	0.120654166496391	17.8148697098128	0.83600279961762	0.435301093741298	0.653425137088098	-6.11973423309577	COX15
Q07930	0.11648197921847	16.8272529330221	0.896004473051625	0.40489731043008	0.628953046138279	-6.11997132849273	PML1
Q12494	-0.0924609883105662	18.1425492896765	-0.873701496888991	0.416007277030641	0.638350677133748	-6.12106817888952	KCS1
Q08217	0.145366055563225	20.2513058338113	0.916619251465454	0.394829409676389	0.624338419252599	-6.12111335591748	PSK2
P0CX47|P0CX48	-0.192218068621086	24.694853086858	-0.962839385475422	0.372956270776031	0.607889354729436	-6.12132053919605	RPS11B
P39008	0.228565860785725	17.6331586819447	0.884675920888645	0.410512217081933	0.633925109755254	-6.12233836644189	POP2
P39940	0.138190737924835	21.6889696007027	0.907133231781792	0.399438241078236	0.627056466706817	-6.1250857257699	RSP5
P00045	-0.768639144223282	19.2589593201222	-0.958503135905139	0.374967326876451	0.609555409819733	-6.12544741942396	CYC7
P38985	0.174550805287268	20.1975114310866	0.957463393006668	0.375450795903458	0.609555409819733	-6.12643494488152	SRP14
P28496	0.15630333874475	17.1582305439627	0.887324835568725	0.409194075000099	0.632585313853775	-6.12865586041304	LAC1
P53088	0.09387454908343	17.2585279072418	0.862258572367697	0.421795291665767	0.641997245403042	-6.13082449540292	NCS6
P32770	0.176405232794857	19.2918600211388	0.931210845923932	0.387819701482116	0.619877002744064	-6.13105310361899	NRP1
P40354	-1.13993087318509	16.955444623628	-0.952263793115639	0.377875867461663	0.611573921536858	-6.13136167843038	NTA1
P38353	0.260059511815363	17.2340735403431	0.926928931211658	0.389866700488995	0.621676423579771	-6.13203156632336	SSH1
Q06106	0.0820754046260509	22.5842084075242	0.739272226981135	0.487754178079749	0.689181671416437	-6.13230149633736	MRD1
Q3E772	0.214843932725615	21.8311455269096	0.951075490775324	0.378431799008818	0.611995174959573	-6.13248486846287	LSO2
P13393	0.243238968046293	19.4506977599693	0.950125780810913	0.37887656652037	0.612236137936898	-6.13338180172784	SPT15
P14741	-0.296859270252955	19.3238805532625	-0.949324268071638	0.37925224724857	0.612365173014462	-6.13413826271333	GCN3
Q12060	-0.257270901968426	16.3350707855168	-0.947079307764754	0.380306037120589	0.613588072361355	-6.13625454640946	HFI1
P31385	-0.244154906588995	18.577307177829	-0.944123497903766	0.381696973645201	0.614873724082153	-6.13903532558742	DEP1
P42935	-0.128847489256739	20.1890813751622	-0.82711493354086	0.439943982802486	0.656923667205939	-6.13968946649063	ELP2
P40422	0.19135408284191	20.4281804766711	0.942526663415609	0.382450050109228	0.615607778947202	-6.14053494367372	RPC10
Q12213	-0.242326879323219	20.4055768945572	-0.923240535655216	0.391636624434842	0.623606009677018	-6.1411695406381	RPL7B
P33416	-1.12738957730741	19.747869761107	-0.916815361218821	0.394734559689904	0.624338419252599	-6.1440264727137	HSP78
Q05937	-0.118006168200169	16.7653731705876	-0.827929401222696	0.439517022887056	0.656895478249967	-6.1455706418268	STP3
Q03761	-0.253612887292386	18.1751107740243	-0.935679472787324	0.385692298058306	0.619335583540191	-6.14694405267008	TAF12
P39523	-0.238555622233932	18.504359645669	-0.935442797296432	0.38580474673303	0.619335583540191	-6.14716496871537	EPO1
P02381	-0.180014118746081	16.5694893257174	-0.934694390056727	0.386160494975876	0.619335583540191	-6.14786326998706	VAR1
P32644	0.279024304522883	18.5959316622884	0.934469229523909	0.386267572499208	0.619335583540191	-6.14807327509056	ECM32
Q12697	0.242202073656328	16.5136626614855	0.910971607303593	0.397568425561122	0.625830145179866	-6.14820339066253	YPK9
Q03772	-0.254156758813319	18.6040019189524	-0.866752294174905	0.4195151888513	0.641146754648579	-6.14936409202702	CWC15
P32844	-0.390541959073836	17.2983864064097	-0.933056352860327	0.386940005107164	0.619463117224926	-6.14939019705623	SEC6
P32288	0.267263900640003	19.4377861342902	0.930629970497715	0.388096906065849	0.619877002744064	-6.15164834819103	GLN1
P46672	-0.357688580359301	20.4860552624381	-0.876886459447012	0.414406873561774	0.637363672064629	-6.15197302986908	ARC1
P48234	0.125214917112777	19.9916351902454	0.905025286173495	0.400467946370247	0.627056466706817	-6.15272569084876	ENP2
P50101	-0.103030518810082	18.6999539434095	-0.866119153931819	0.41983588633601	0.641146754648579	-6.1543359488028	UBP15
P05317	-0.189061707550823	25.1950047193362	-0.926464954419701	0.390089006658756	0.621676423579771	-6.15551440874649	RPP0
P32597	0.169921509317506	19.7610857427726	0.926390935953767	0.390124480304407	0.621676423579771	-6.15558299777136	STH1
P39522	0.103923767748673	21.1893407638909	0.732822338671711	0.491401275917468	0.691335011965613	-6.15965092135007	ILV3
P53604	-0.253535901072271	19.1897385563218	-0.912868075293152	0.396647054711617	0.625330847869799	-6.16012279937468	MSO1
P07991	-0.136117805498069	16.5007289594217	-0.833711741560904	0.43649447366628	0.654464365525644	-6.1602278719152	CAR2
P40339	-0.198643676123099	20.4934405365684	-0.921359149387494	0.392541807139272	0.623768377390383	-6.16023611860106	RFC4
P53893	0.208750795563664	18.7578137721682	0.920757562705045	0.392831584454915	0.623768377390383	-6.16079116822911	RIA1
P31755	-0.171385518195347	18.1986747652153	-0.919899304896535	0.393245281398285	0.623768377390383	-6.16158256508107	OCH1
P39076	0.251176623053615	21.4689155415165	0.91826451049831	0.394034208427106	0.624135601206636	-6.16308847832323	CCT2
P19358	0.177940725224393	18.0308426226435	0.918170068743832	0.394079821631436	0.624135601206636	-6.16317541345914	SAM2
Q04177	0.247730230037536	18.4195413781868	0.915410674894737	0.395414332193313	0.624338419252599	-6.16571252524314	UTP5
P18759	0.18715047201614	18.465402228774	0.898314577245278	0.403759489173617	0.62888046846455	-6.16683448460773	SEC18
P53848	-0.201916189084642	16.6379825136154	-0.913800617199003	0.396194591884147	0.62509360152453	-6.16719024258304	FOL1
P07266	-0.363846127610118	18.5367849437355	-0.896134295015241	0.404833303438615	0.628953046138279	-6.16724603297995	MRS1
P21264	0.206519891031581	19.5213301459056	0.911520597941941	0.397301538673307	0.625830145179866	-6.16927951476094	ADE2
Q06833	-0.162813648580283	18.8344490560449	-0.894147387138839	0.405813760738332	0.629399218836254	-6.17150168882471	NVJ2
P33203	-0.393767541099739	16.7737538564421	-0.908862470798133	0.398595036251091	0.626703881574471	-6.17171031150811	PRP40
P13185	-0.148013759691848	19.2162524562394	-0.908587570416441	0.398728991320569	0.626703881574471	-6.17196139706354	KIN1
P35996	0.178375467605858	19.6988421983537	0.873944290382424	0.415885113823226	0.638350677133748	-6.17318216382349	MRPL38
Q03280	0.207400983394977	18.3652276205887	0.905929600282231	0.40002595291435	0.627056466706817	-6.17438615542819	TOM1
P07246	-0.14334952072769	18.6914939625364	-0.852094325625659	0.426986507076975	0.644778153752957	-6.17579109032698	ADH3
Q07799	0.231225841576005	19.0800762503903	0.90391317807602	0.401012010815334	0.62721654511652	-6.17622208363878	LMO1
P33339	0.259641619884964	18.3100146248051	0.903364358072928	0.401280711085766	0.62721654511652	-6.17672124328446	TFC4
P53274	-0.568229817033063	18.7417817808113	-0.902410756773491	0.40174791630118	0.62721654511652	-6.17758801292053	P53274
Q07551	-0.266522129212447	18.0848480169768	-0.902340829296832	0.401782192668843	0.62721654511652	-6.17765154583244	Q07551
P41819	-0.107056421478342	22.9143595369269	-0.854703454353122	0.425649453785375	0.644300469418216	-6.17819925701495	DIM1
P31373	0.205023972006948	17.5636573911528	0.901566005250322	0.402162137072506	0.627289069050664	-6.17835526661948	CYS3
P18961	-0.476432573936694	18.7375943669697	-0.901010453805176	0.402434726424774	0.627289069050664	-6.17885955554984	YPK2
P15565	-0.338610741210048	22.5953401253736	-0.893323290648674	0.406220945103978	0.629399218836254	-6.18066964659308	TRM1
P38682	-0.411163342244612	19.7755792654402	-0.85709447469691	0.424426890836995	0.643636383906651	-6.18089399051085	GLO3
P38912	-0.538907031418183	22.4672274681046	-0.876819764876783	0.414440339419802	0.637363672064629	-6.18157988109916	TIF11
P47100	-0.224156193413745	18.6922011251961	-0.895971668207317	0.404913485634732	0.628953046138279	-6.18342264932271	P47100
Q08951	-0.255554156449469	22.0249349233085	-0.845321431947378	0.43047174655679	0.647114390248769	-6.18394905585605	APL5
Q06211	0.16756581770818	22.9260803769962	0.845612277908323	0.430321652300459	0.647114390248769	-6.18407336895043	MMS1
P36421	-0.160629244325659	19.2489930169172	-0.692035953540325	0.514890730700116	0.709501163440905	-6.18407585305792	TYS1
P08004	0.266870501295025	19.3001564622951	0.893862158278132	0.405954656781955	0.629399218836254	-6.18532724644389	CHS1
P32561	-0.278669737808453	20.0979785434768	-0.891059801123206	0.407340919594037	0.630451396997532	-6.18785211360032	RPD3
P38314	0.256609054133505	20.1116910489093	0.890720182571987	0.407509163856376	0.630451396997532	-6.18815769343151	SDS24
P38439	0.246187312248924	17.6373251867922	0.864141271634336	0.420838896272282	0.641484915525496	-6.18924565177374	LEO1
P37297	-0.0906604555510574	20.7995521337088	-0.788549010772731	0.460505473169459	0.670444432722518	-6.19241352764296	STT4
Q04373	0.200557418462396	20.819299950737	0.884352804687634	0.41067322327623	0.633925109755254	-6.19387045236498	PUF6
P38241	0.256681052723398	19.0913825766854	0.883132108052992	0.411281915236242	0.634391627823413	-6.19496207715484	ECM2
P46681	0.689240269945753	18.2634506015815	0.881901093986204	0.411896438478429	0.634742741582943	-6.19606176083566	DLD2
P46995	-0.193013510527997	19.9516162589219	-0.881447946849506	0.412122823520519	0.634742741582943	-6.19646626859551	SET2
P36144	0.120799443938687	19.0869401553733	0.807410528681255	0.450365198862176	0.663626655042774	-6.19790367589422	UTP30
P38879	-0.334088885851473	20.4540032077964	-0.843242671434252	0.431545634146443	0.648257955503003	-6.20068907963084	EGD2
P54113	-0.113195519013528	17.8222670262682	-0.799038200274131	0.454846432554773	0.666335538137566	-6.2013763367331	ADE16
P33767	0.204462087016332	18.1339838657478	0.874023101582907	0.415845465195902	0.638350677133748	-6.20307144508017	WBP1
Q02793	-0.163950710297438	16.3003475354588	-0.804214261814915	0.452072232577248	0.664151541117745	-6.20371715703953	SKI8
Q08096	-0.237938491923755	21.6180189816359	-0.857915196107817	0.424007844017081	0.643472314600702	-6.20448868586917	RCL1
P35729	0.138994127511164	18.3883240262393	0.872305697437435	0.416710103514472	0.638955492055524	-6.20459314275558	NUP120
P46677	0.153642882562018	18.6455009638585	0.871336386993488	0.417198701786152	0.639231171500617	-6.20545097867471	TAF1
P53733	-0.427466558594257	17.7253745783802	-0.851973071694596	0.427048719224784	0.644778153752957	-6.20739554919685	RSM19
P48566	-0.148235011660924	17.2910818344089	-0.792487233449407	0.458374922662435	0.669609096620494	-6.20762491315191	MSB3
P00358	0.240822938312113	19.0988866081843	0.868596239359596	0.418582235236242	0.640876647144246	-6.20787202313875	TDH2
Q01852	-0.716131910762215	22.0972502761696	-0.865189080516353	0.420307316936291	0.641146754648579	-6.21087419358611	TIM44
P43586	-0.086728723017174	21.3046780262105	-0.81687789952248	0.44533612789039	0.660714894728344	-6.21180332804514	LOC1
P40079	-0.241102151609424	20.788056021504	-0.862591333468443	0.421626134456988	0.641997245403042	-6.21315703304462	LCP5
P49166	-0.186799624163786	21.0843374550549	-0.802346361766827	0.453071966817764	0.664529806936135	-6.21337891824437	RPL37A
P53252	0.222488572653017	19.9586388332722	0.860383863019449	0.422749231210693	0.642618303500611	-6.21509272890541	PIL1
P21801	-0.239236630113848	16.7535288950007	-0.859971132490994	0.422959462589905	0.642618303500611	-6.21545421921013	SDH2
P02293|P02294	0.0917574266223791	23.0224249171621	0.817622987202561	0.444942062985336	0.660714894728344	-6.21561641460222	HTB1
P26793	-0.585045717299853	21.0591900096577	-0.859627296183462	0.423134660710788	0.642618303500611	-6.21575526577235	RAD27
P89886	-0.487645604696681	22.3241526306472	-0.848867073020422	0.428644604542515	0.646244960963588	-6.21650939506015	TMA20
P07260	-0.341026456546793	20.8717718265483	-0.804719883391574	0.451801886492598	0.664151541117745	-6.21773662375624	CDC33
P53184	-0.31204046570023	17.8950257312708	-0.8086507416968	0.449704083754945	0.663497828490902	-6.21799753071796	PNC1
P36122	-0.254911789405737	17.3288435991464	-0.854160807130854	0.425927279309418	0.644300469418216	-6.22052889996143	BCH2
P32463	0.222545469477611	16.2489802305203	0.853934157633688	0.426043359408787	0.644300469418216	-6.22072631138779	ACP1
P40362	0.196755258392809	17.8681553525993	0.85380439772947	0.426109827359197	0.644300469418216	-6.2208393137488	UTP18
Q02908	-0.149222654649267	20.9463737368403	-0.787839494130464	0.460890061721808	0.670444432722518	-6.22292678182839	ELP3
P18239	0.13744360837534	20.8693416540452	0.849614194297014	0.428260327110111	0.646136207811902	-6.2244811906593	PET9
P39516	-0.0923265740383804	24.9940168645744	-0.69869842324441	0.511003639374497	0.70754350067238	-6.225457679941	RPS14B
Q12517	0.188955294753224	16.2443749983455	0.847287371202697	0.429457951048487	0.64652942448754	-6.22649749104321	DCP1
Q3E7A4	-0.231488155876599	17.3511717564368	-0.76012928456699	0.47608771560384	0.68130717598453	-6.22860565040386	CMC2
Q07953	-0.55107077433847	19.7007021558924	-0.817329263342022	0.445097378732706	0.660714894728344	-6.23261886047811	SDO1
P07263	0.0940234869594741	17.9126345411345	0.722038822285674	0.497540152337763	0.694771190322698	-6.23492736697757	HTS1
P38772	-0.331623002402634	19.5814642748158	-0.831286793699156	0.437760194164333	0.655690015861193	-6.23759776354271	BCD1
Q04693	0.188474762638426	20.1162455310362	0.826682886867896	0.440170592470839	0.656923667205939	-6.23793858393066	RSE1
P32528	0.336608139665665	18.6132293671325	0.83346000849139	0.436625743377254	0.654464365525644	-6.23839010966754	DUR1,2
P40486	0.0799748351646993	22.5706937441392	0.748137572312751	0.482771539066755	0.685886812538218	-6.23886860810417	SHQ1
P27705	0.101488774132153	15.7458194318481	0.767206816383836	0.472173180991175	0.679646782184369	-6.23941354865067	MIG1
Q96VH5	0.217014645307496	16.958188883624	0.830122746069981	0.438368727323696	0.655843825407498	-6.24123735653656	MIC10
P06197	0.229923392952742	19.0473113449071	0.829878390726832	0.438496548001921	0.655843825407498	-6.24144547874571	PIS1
P27472	0.179427423926482	19.1377655603444	0.806412087400986	0.450897940280044	0.663626655042774	-6.24180388246796	GSY2
P29055	-0.623046435079474	20.3318194566504	-0.825446469395251	0.440819565413282	0.657418227957848	-6.24521182979464	SUA7
P38282	-0.167834780924121	16.5511217549087	-0.763230213509973	0.474369843338381	0.679646782184369	-6.24620839924106	SPP381
Q08622	0.113867395395455	16.241442251691	0.754801596907834	0.479049256226143	0.682283554973412	-6.247557749096	GEP3
P14540	0.194323471045622	20.2873992830582	0.820927455229545	0.443197419906167	0.6596518060049	-6.24903575275896	FBA1
P32849	0.216017991884318	18.9162568955679	0.820838681392208	0.443244224577412	0.6596518060049	-6.24911070518435	RAD5
P53725	-0.302888710065014	19.7647813480592	-0.820783600894673	0.443273266740491	0.6596518060049	-6.24915720683405	MPP6
Q12471	0.522009359140877	16.7459400970218	0.818085059039383	0.444697807191668	0.660714894728344	-6.25143241365213	PFK27
P25334	-0.453625884576576	15.5846021354602	-0.816021265056257	0.445789499436454	0.660714894728344	-6.25316843043551	CPR4
P53894	0.112170394520715	21.0436886565056	0.815807364960359	0.445902757456762	0.660714894728344	-6.25334815888394	CBK1
P25333	-0.303103658307814	19.623849678361	-0.814110735138464	0.446801841819951	0.661275507850386	-6.25433718150872	SAT4
P40015	0.284032559724565	16.538391473643	0.813887913815797	0.446920017141396	0.661275507850386	-6.25495928932123	ISC1
P27351	-0.0715964999670579	18.5331623305962	-0.611616183453694	0.56332133117427	0.738132287295762	-6.25663460033818	APL1
P38768	0.162897445147763	21.7903487444863	0.810775834856791	0.448572890405797	0.662850862380705	-6.25735548953493	PIH1
P53163	-0.21460242427515	20.7236226412734	-0.777926082549509	0.466287328389285	0.675077827669962	-6.25747225942658	MNP1
Q99186	-0.147586197811702	20.1175842618226	-0.810549265865936	0.448693396229992	0.662850862380705	-6.25775444516392	APM4
P22936	-0.527352013968481	20.5650697515799	-0.810075665020749	0.448945366694564	0.662850862380705	-6.25815020712273	APN1
P38623	-0.23740948387744	15.3072346652171	-0.741646448888509	0.486416340436933	0.687760809224352	-6.25939282168019	RCK2
Q06508	0.0990178568675812	18.2716263516951	0.746844368503089	0.483496178194402	0.685974701070879	-6.26014656353942	LOA1
Q06436	0.182841979409779	15.3570026498895	0.806908618817574	0.450632947994797	0.663626655042774	-6.26079198249236	MAG2
P53723	-0.278113890985865	20.4772232583538	-0.78015809714057	0.465068260573339	0.674153570999168	-6.26119652627132	P53723
Q02775	-0.438317793782857	19.9399996213131	-0.806082740771458	0.4510737698769	0.663626655042774	-6.26147952441539	SLU7
P40468	-0.249341991829321	17.1422275723603	-0.802828619835356	0.452813702145846	0.664529806936135	-6.2641830876743	TAO3
P38266	-0.310891281335262	19.596250160502	-0.801934163249785	0.453292795842427	0.664529806936135	-6.26492467766949	AIM3
P42844	-0.544557566563874	19.1134842490404	-0.798219124912189	0.455286541843864	0.666508586716265	-6.26799769881688	ZIM17
Q08562	0.0807028446793606	17.7103559390321	0.611480562747294	0.563405320737828	0.738132287295762	-6.26814581741446	ULS1
Q00618	-0.41876345801014	18.3950309277138	-0.796148296946831	0.456400602693539	0.66719579631047	-6.26970567801032	BET4
Q03782	-0.129806645799987	17.8578994976342	-0.738415569447948	0.488237508711327	0.689394026625134	-6.27018115817805	SNU56
P40962	-0.0954074275338503	19.8459050745898	-0.743710299015733	0.485255436418594	0.687760809224352	-6.27040671817007	RTS2
P53878	-0.158097389938712	17.8083258075512	-0.670920789122497	0.527337948774833	0.714858908948202	-6.27138129747249	PBR1
P00815	0.178322665578045	20.0341556913207	0.776604205400829	0.467010361943664	0.675077827669962	-6.27258605152187	HIS4
P53076	-0.107256723244119	20.1394981065395	-0.710803682284512	0.503990943694371	0.701116433768378	-6.2728126685657	VID30
P0CX27|P0CX28	-0.0820837138378886	24.2819943407904	-0.619291397406453	0.558580586666127	0.734600898601577	-6.27313960132306	RPL42A
Q08285	0.178390041158732	17.5280670013813	0.789717543945209	0.459872573667201	0.670444432722518	-6.27498685550434	RRP40
Q12125	0.293307969847526	16.8721884010069	0.789486067597067	0.459997896597286	0.670444432722518	-6.27517630845509	GET4
P38703	0.141397096692609	16.5784917857506	0.789344325995407	0.460074648454076	0.670444432722518	-6.275292295426	LAG1
P32568	-0.176777670380075	17.9138198336311	-0.772624510881362	0.469191907883358	0.677758024646581	-6.27580688835127	SNQ2
P38792	-0.136121864687522	17.2801404583806	-0.78835967722665	0.460608077851966	0.670444432722518	-6.27609756796353	RRP4
P38153	-0.213634017112088	20.9668862055969	-0.747110820492954	0.483346812231913	0.685974701070879	-6.27840115808712	APM3
P53742	-0.136702288705586	22.9906093489776	-0.785180482960733	0.462333383013054	0.671936969674125	-6.27869205167777	NOG2
Q12038	-0.308100036724774	19.5058980951674	-0.728855176576897	0.493653709810717	0.692879064301946	-6.27903304044416	SRO7
Q06178	-0.111043049074514	19.3563097799729	-0.784753763553275	0.462565305210448	0.671936969674125	-6.2790396441297	NMA1
Q03780	0.131423615701905	17.6779590238491	0.783512588528634	0.463240351676859	0.672445671788989	-6.28004979723737	Q03780
Q12221	0.217160022505372	18.060575874055	0.781709130779418	0.464222449810941	0.673399068751681	-6.28151526547774	PUF2
Q12375	-0.134419670439384	17.3150056163635	-0.753856178988231	0.479576121974065	0.682283554973412	-6.2844068203118	ORT1
Q2V2Q1	-0.355499257713481	17.9581437844701	-0.776942036982413	0.466825501647522	0.675077827669962	-6.28537575046807	ADF1
Q05506	0.130225931546691	19.5866311631322	0.776644894069948	0.466988094517496	0.675077827669962	-6.28561574733578	Q05506
P38720	0.0863377106578104	19.4273028389504	0.727329289753119	0.494521924567746	0.693536845430375	-6.28625441753185	GND1
P12887	-0.592343423495748	16.0979556539228	-0.765795298470708	0.472952085231825	0.679646782184369	-6.28846507003875	UNG1
P32784	-0.0889114975639767	16.5375732229129	-0.688351502246614	0.517048695955728	0.71068446256863	-6.28877980527437	SCT1
P32571	-0.457577137610054	16.7657313393105	-0.763961621229515	0.473965282833903	0.679646782184369	-6.28892908416977	DOA4
Q07915	-0.138311208997776	22.2987684632212	-0.721753173049932	0.497703469275054	0.694771190322698	-6.28986219378594	RLP24
P35189	-0.231476211025782	18.0662993606095	-0.771167184415311	0.46999255343893	0.678441133625233	-6.29002660282605	TAF14
Q07897	0.133549466677448	21.8548324519865	0.672572477767807	0.526357308474561	0.713997135348848	-6.29042107640461	CMS1
P33751	-0.370025668131842	15.7485627111018	-0.770542246971363	0.470336182811265	0.678464040710327	-6.29052820868691	PAD1
P53303	0.135538137903656	17.4943131200315	0.712056501135197	0.503268859205245	0.701054198219957	-6.29119501079192	ZPR1
P38629	-0.162860621620855	21.1392225128445	-0.769441353180924	0.470941949989501	0.678864788633891	-6.29141103370877	RFC3
P27692	-0.0719600206224138	21.7716495411856	-0.651887713351159	0.538723155963873	0.72400327969969	-6.29142034382555	SPT5
P38271	-0.393892063015424	20.0815906488182	-0.758436369399548	0.477027388817328	0.68130717598453	-6.29164586238487	OPY1
Q06217	-0.188616028790601	19.0559319273657	-0.72307451137822	0.496948311300924	0.694771190322698	-6.29287547848442	SMD2
P37020	0.179621842395647	19.0601033205692	0.751721322371307	0.480767315036155	0.683508476734094	-6.2934592471493	GEF1
P40494	-0.142437605146514	18.767186380284	-0.765353205812086	0.473196225115261	0.679646782184369	-6.29468036240585	PRK1
P36006	-0.177067222024624	19.3367503626745	-0.764405732920412	0.473719750451726	0.679646782184369	-6.29543603219798	MYO3
P32356	0.210615067054386	18.245798366264	0.764037324022518	0.473923423387553	0.679646782184369	-6.29572965484074	NTH1
P53952	0.189122461173989	18.2216233669732	0.764030406479796	0.473927248298173	0.679646782184369	-6.29573516702822	P53952
P32605	-0.234112391670187	18.2514846527345	-0.763104468401997	0.474439420413726	0.679646782184369	-6.29647262443375	MUD1
Q06505	-0.280434410147245	20.495223470584	-0.729040034542556	0.493548597672778	0.692879064301946	-6.2980330203347	SPN1
P32790	-0.219989666888695	21.5971593021941	-0.756433653467534	0.47814068072593	0.68211661550839	-6.29836040775119	SLA1
P43585	0.145387366047904	20.3345643789342	0.736432272405782	0.489357750589352	0.690034430326948	-6.29855220141008	VTC2
P38915	0.160622162743237	18.9527926598817	0.75964559940799	0.476356059730673	0.68130717598453	-6.2992209355156	SPT8
P36049	-0.113538919539742	21.9899711867798	-0.758342712549932	0.477079411729245	0.68130717598453	-6.30025351368773	EBP2
P25343	-0.569340796205172	21.1809864296214	-0.7580461681933	0.477244157090613	0.68130717598453	-6.30048833097891	RVS161
P38088	0.0745851388984955	20.9236203335194	0.54074305536105	0.60823541573219	0.766776681221457	-6.30054222588511	GRS1
Q02521	0.31277539774631	16.9702320856713	0.710197663700482	0.504340481824336	0.701131495887425	-6.30189958026719	SPP2
P34760	0.236384244045489	21.0523483622337	0.755803430334112	0.478491388154061	0.682146813690707	-6.30226178937469	TSA1
P23255	0.0650161149605372	18.9989519029513	0.510116564544905	0.628258238009594	0.782017169380553	-6.30302885448708	TAF2
P52891	0.208887135335888	17.2192239023885	0.754041512018939	0.479472807387813	0.682283554973412	-6.30365200634373	NUP84
P32835	0.0900051421617626	21.0733412720495	0.608108863297223	0.565495863717766	0.738728806067813	-6.30424484171008	GSP1
Q03798	0.159180848412719	17.5569287777012	0.696357179125319	0.512367377088433	0.708483948278595	-6.30495090055377	AIM36
Q06179	0.140894747841978	23.2871017213929	0.700223348798208	0.510116687722685	0.70754350067238	-6.30700378567934	FMP27
Q03640	0.0878027903679637	22.0321066637317	0.63626276452282	0.548185617569714	0.728333907810853	-6.3086820195695	TCB3
Q12322	-0.158236467943268	17.4652481569116	-0.742101742655986	0.486160076795871	0.687760809224352	-6.3088609676448	PTH4
Q04636	-0.0798284318805156	19.4781307611767	-0.655533043009849	0.536530536739282	0.72253016747458	-6.3095840267126	POB3
P38261	-0.0867491661562021	19.0841004458484	-0.692125596074568	0.514838301457079	0.709501163440905	-6.31094197700982	EXO84
Q06504	0.034001395178319	17.5068478664446	0.231351931573145	0.824759685990141	0.90956449120916	-6.31183999183497	NAT3
Q07807	0.0844540653626438	20.7021883515653	0.742103410943211	0.486159137964883	0.687760809224352	-6.31300106948562	PUF3
P12383	-0.147883948979539	17.7441324368598	-0.741879835772933	0.486284966279645	0.687760809224352	-6.31317498087071	PDR1
Q12179	-0.326290704325292	20.3638640365249	-0.732443602625584	0.49161600850888	0.691335011965613	-6.31366543903822	Q12179
Q03973	-0.191259193540382	20.7077154401924	-0.675798399737754	0.524445422816897	0.713273341150444	-6.31621487416927	HMO1
Q12277	0.226597094917159	16.3699104724615	0.737025328632771	0.48902258607548	0.690031869922457	-6.31694042105051	RRP42
P52489	0.14330580603858	18.1222109218862	0.735635758078421	0.489808145581066	0.690199361029821	-6.31801447675796	PYK2
P50089	-0.10696133811387	16.5046231361749	-0.664500799508833	0.531160824875386	0.718869846175234	-6.31816380624052	P50089
P43638	-0.087776141319384	20.4166564131555	-0.660055182690246	0.533818448375064	0.720366137076174	-6.31831272663375	MHP1
Q06406	0.174858891510398	18.7734211816991	0.685097509089233	0.518959473629836	0.710950437070656	-6.31838582496022	LSM6
P15801	0.196513002315509	16.9308002272757	0.673412565615414	0.525858984879299	0.713788917180426	-6.31899760881183	MIP1
P40956	-0.387521810435621	20.1684867728809	-0.722062438170769	0.497526651822934	0.694771190322698	-6.31959208452021	GTS1
P0C0W9|Q3E757	0.072688502532871	25.4683268957093	0.732879447086698	0.491368902604039	0.691335011965613	-6.31977591154317	RPL11A
Q02805	-0.079601875742118	18.0383348910194	-0.60729388943426	0.566001877499301	0.738728806067813	-6.32117037665451	ROD1
P03871	0.101687790864876	19.5070239699694	0.698921582782681	0.510873777989663	0.70754350067238	-6.3218897911979	P03871
Q99321	-0.403188234565397	23.1412137320384	-0.708722066139449	0.505192251196467	0.701373547938758	-6.3226434726863	DDP1
P36165	0.160364115640437	18.3391686494992	0.728741818587015	0.493718173838343	0.692879064301946	-6.32331814655041	TGL4
P53741	-0.103176015475249	18.3891847384527	-0.691620445367091	0.515133794936358	0.709501163440905	-6.32502802918361	BRE5
P27636	0.164696486714344	16.1534310403828	0.725706004774341	0.495446692966147	0.69436334085303	-6.32564046932852	CDC15
P14126	-0.0760998564083514	25.4215732934167	-0.658804801614708	0.534567467920626	0.720882513743124	-6.32620720865478	RPL3
P38719	-0.178114499408581	22.30579534411	-0.716063610682508	0.500963943686709	0.69831337604814	-6.32629796305585	DBP8
Q12136	-0.197530752107301	20.6932360092307	-0.722572801064592	0.497234952589534	0.694771190322698	-6.3280288020689	SAS10
P36119	-0.215930259634012	21.6711610625212	-0.721669117671526	0.497751533936503	0.694771190322698	-6.32871604333469	P36119
P06782	-0.120633921237352	19.0759474710308	-0.6821257810442	0.520708535303774	0.711090922882866	-6.32936684702626	SNF1
Q02792	-0.168780111174395	21.58117457459	-0.682021193787778	0.520770161992418	0.711090922882866	-6.32972230362449	RAT1
P32497	-0.0245888019764698	21.0517522893437	-0.203577143111025	0.845439564480988	0.922054741030372	-6.33087039534932	NIP1
P53879	-0.293519867838904	21.0320190809286	-0.716929049137821	0.500467069664996	0.698090858629745	-6.33230901631032	RHO5
Q04500	-0.202152939498522	22.3901261833897	-0.711072421276413	0.50383599283454	0.701116433768378	-6.33334014816173	UTP14
Q12133	0.124617099174252	15.4389646725738	0.691576442110412	0.51515954041144	0.709501163440905	-6.33367677759895	SPC3
P25337	0.14204329307593	20.0332485565066	0.626441127945586	0.554186593865013	0.732575173108935	-6.33645892493476	BUD31
P38431	-0.199655404666952	22.1337025090096	-0.629241913002989	0.552471178153759	0.731679679320717	-6.33651011291368	TIF5
P43639	-0.108488941156246	18.2941430694517	-0.662151342741446	0.532564287767903	0.720057528203501	-6.33777233061967	CKB1
P32327	0.156166565683821	17.6594974909564	0.709240165681482	0.504893075657006	0.701373547938758	-6.33809491439897	PYC2
P32641	0.145675393459426	17.7337512499297	0.549845464359172	0.60235442868837	0.762894909096849	-6.33968784657262	RAD24
P38836	-0.16967927645278	19.8704352913141	-0.624481240542569	0.55538894231774	0.732575173108935	-6.34041852479095	ECM14
P25040	-0.0639417822613058	17.5334016797441	-0.598531362021485	0.571459857762234	0.742323327632021	-6.34111826299709	TSR4
P36041	-0.220242494304601	16.3937279141879	-0.6240973364979	0.555624648203395	0.732575173108935	-6.34198911080827	EAP1
Q12449	-0.152411114574104	18.2995175035944	-0.648267719833959	0.540906162601024	0.724553116066424	-6.3425091124087	AHA1
Q06315	-0.270108250776367	17.9195277773892	-0.675843065884348	0.524418982500112	0.713273341150444	-6.34368581048112	SKG3
P33310	0.0481340968480164	17.1936092726497	0.409347661255536	0.696552776443288	0.822592401584314	-6.34463391239284	MDL1
P35845	0.179719833845728	17.5570356966294	0.699319078518001	0.510642520720373	0.70754350067238	-6.34548284588501	SWH1
Q04867	0.15677926655388	20.4291720842278	0.641350997706165	0.545092779415846	0.727160581318417	-6.34557602127062	Q04867
P46784|Q08745	0.0721065928518918	22.4604575236878	0.647881052079895	0.541139670260238	0.724553116066424	-6.34622648073463	RPS10B
P32909	-0.36287915645595	21.1307310780119	-0.697343968695373	0.511792294665099	0.708161798099435	-6.34694315135915	SMY2
P53254	0.0951722361008734	22.0683712671932	0.623481318666902	0.556002994525308	0.732607382983697	-6.34755058295013	UTP22
P27999	0.0907163669062208	16.421617119913	0.650880509385473	0.539329979370494	0.72400327969969	-6.34815781371021	RPB9
Q03497	-0.260988445804701	20.1639031648393	-0.684367075369423	0.519389026340752	0.711068309871267	-6.3482500122367	STE20
Q99278	0.216365107988525	16.2165996760704	0.693542018059135	0.514010345209781	0.709501163440905	-6.34974428878306	MED11
Q08683	-0.0482819220989735	18.4016242038684	-0.413993764071345	0.693327403159967	0.821605355670286	-6.35012582766909	APC5
P53217	0.234251441284424	18.5651473447901	0.692712447225601	0.514495156575745	0.709501163440905	-6.3503537603134	P53217
P33893	-0.322607627490907	19.2570986089983	-0.62564413416172	0.55467533745664	0.732575173108935	-6.35043626365441	PET112
Q06337	0.171382524838692	17.8063433507882	0.651139918661929	0.539173648168928	0.72400327969969	-6.35085882653564	EAF1
P37263	0.0847138672907908	23.0003021994268	0.608709743057012	0.565122956552782	0.738728806067813	-6.35123231038139	P37263
P00560	-0.0378996155135784	20.5854362278886	-0.318892668005043	0.76066020697924	0.865194492345473	-6.35141637064872	PGK1
P39106	0.216316793272592	20.6631063533918	0.69086549850278	0.515575617454136	0.709602079873711	-6.35170845828615	MNN1
Q04439	0.147687406062027	19.0249500215444	0.689350223044661	0.516463163958532	0.710351328501103	-6.35281758689247	MYO5
P53852	-0.239650390066456	18.2526804685953	-0.640628926496097	0.545531014994766	0.727160581318417	-6.3541822807486	P53852
Q06205	-0.277414653707302	22.6218462969547	-0.682005122164236	0.520779632410833	0.711090922882866	-6.35461419249449	FPR4
P38771	0.256963899118183	23.6958572056886	0.686180210884046	0.51832318739578	0.710950437070656	-6.35513122707036	RRF1
P32899	-0.0101878399403332	19.2976219476505	-0.0832125786093252	0.936400006750672	0.969502907563506	-6.35519252842067	IMP3
P38886	0.255536979324317	18.7216455843292	0.685886339385947	0.518495840350047	0.710950437070656	-6.35534525024191	RPN10
P53829	0.12294174085978	15.6703750637618	0.68584753548541	0.51851864091212	0.710950437070656	-6.35537350483554	CAF40
P38707	-0.012829915854906	20.299089270782	-0.100824747052108	0.922987370208511	0.96396763689789	-6.35564292407223	DED81
Q03362	0.23738495925009	15.0809333005106	0.685426639902744	0.518765994729064	0.710950437070656	-6.35567988745434	Q03362
P32875	-0.300679048235409	21.0185605446591	-0.679005815321121	0.522548981180252	0.712566792518525	-6.35714978327229	LIP5
Q12159	-0.116663553266818	23.5232977224615	-0.682429463486418	0.520529621336143	0.711090922882866	-6.35785698941148	YRA1
P23301	-0.281577508548427	21.1620723698289	-0.624495910187643	0.555379936811594	0.732575173108935	-6.35870493238434	HYP2
P53324	0.129342961692828	16.5269486784533	0.645923006296308	0.542323108487417	0.725294837633958	-6.35871523833356	SAY1
P53890	-0.264770734481824	18.6651148975543	-0.681085658337846	0.521321625900604	0.711361743977752	-6.35883046720254	BNI5
P46655	-0.113450308428912	21.4596011846821	-0.561850929127394	0.594647726697173	0.756558570536662	-6.35937351322184	GUS1
Q03653	-0.107564543870769	20.8481669249933	-0.639552488556988	0.546184732106692	0.727160581318417	-6.36074191785821	EFR3
P46970	-0.0840757954976537	14.7008482742205	-0.678391483453884	0.522911869935998	0.712592212486844	-6.36077724467838	NMD5
Q03361	-0.0919019553367826	16.8943386921451	-0.675826317766085	0.524428896519024	0.713273341150444	-6.36262467431333	JIP4
P53129	-0.189353628072386	18.8642473578499	-0.67477505026866	0.525051435958991	0.713628675269279	-6.36338006686178	MON1
P34237	-0.167838364342393	17.5609514408887	-0.673588432712686	0.52575470267764	0.713788917180426	-6.36423150661827	COY1
P53202	0.223314377511268	16.6469830312895	0.6609002769492	0.533312589725095	0.720366137076174	-6.36490131667604	CUL3
Q03690	-0.0926957041679598	22.5688479160127	-0.575893189625649	0.585706447872713	0.752116840630593	-6.36536125130347	CLU1
Q12481	-0.108689976876111	18.2340011429697	-0.669718842863358	0.528052310202317	0.715358823376175	-6.36699915220218	RRP36
P06102	-0.126721132033733	17.7166288441438	-0.554672019037058	0.599249246049538	0.760077168702539	-6.36958384515435	NOT3
P40557	-0.0297489947382373	19.5277078097477	-0.259447032847379	0.803997195572906	0.895000968552182	-6.37032665193905	EPS1
Q99207	0.0912284234670892	21.1438565057072	0.664203006210146	0.531338581955607	0.718869846175234	-6.37092058203108	NOP14
Q04412	0.159106315336069	18.5707506673322	0.660024954787589	0.533836547958865	0.720366137076174	-6.37387235944901	AGE1
Q08484	-0.363475581464096	18.2701987928613	-0.655981531488966	0.536261170075683	0.72253016747458	-6.37671373645332	GYP1
Q12236	-0.0907112512883468	17.8063627904993	-0.59657693721083	0.572681545217879	0.742323327632021	-6.376839584305	PKH2
P09032	-0.117212541738276	19.9178045451053	-0.655023922822973	0.536836423949712	0.72253016747458	-6.37738445646798	GCD1
Q04958	0.102080403137689	20.6904244717603	0.602917096192835	0.568724116847078	0.740414416272611	-6.37869353793908	NTE1
P27344	0.151217310590218	17.7165629397145	0.652994821112424	0.538056643004604	0.723701917491573	-6.37880286569156	DPB3
P13188	0.0909623601242488	19.9185995148832	0.549500966761863	0.602576413706932	0.762894909096849	-6.38019793242462	GLN4
Q06168	0.130938381234247	16.8834205252231	0.649899615975438	0.539921368063006	0.724327434796125	-6.38095918728793	SFH1
P05694	-0.0650643812771963	18.8960554154644	-0.5786698004946	0.583947861349458	0.750821318082862	-6.38129899381156	MET6
P14063	-0.254797778499121	19.6145551072056	-0.648847102413898	0.540556394435385	0.724553116066424	-6.38169041680412	MRPL31
P40547	-0.0698103840352822	17.0047557774322	-0.562205215220069	0.59442116778699	0.756558570536662	-6.3822563932411	VID28
P40565	-0.188767169163471	17.9082413050443	-0.632228387554749	0.550645674830177	0.730469060193731	-6.38228399632888	IST3
P33309	-0.375824699277748	20.1853336090183	-0.591280361325395	0.576000258286673	0.745212515874687	-6.38249068399605	DOM34
P25368	0.0429613730535207	19.7919607575144	0.354528691889684	0.73511847156061	0.850584257199812	-6.38271837171007	RRP7
P21954	0.142058535570769	18.6566544367548	0.609421367726784	0.564681514762679	0.738728806067813	-6.3837648926146	IDP1
Q04925	-0.210948369240884	19.9847443955399	-0.645805137439248	0.542394400317568	0.725294837633958	-6.38379803726497	Q04925
P32904	-0.244595699123715	19.7765341615534	-0.644478106432163	0.543197450638602	0.725899756502199	-6.3847147784023	MRPL6
P32338	-0.209870950208225	17.6541121338926	-0.643401981509139	0.543849216329079	0.726301856645931	-6.3854569869573	RME1
O14467	-0.416761068011735	21.546284324983	-0.60569082517184	0.566998016799191	0.739096911066956	-6.38701532936144	MBF1
Q06010	0.00456488695625574	15.4593613501418	0.0355254685799357	0.972817722620708	0.987155983019801	-6.38738495429139	STE23
Q03790	-0.310537164854999	16.4022684784769	-0.640548007483291	0.545580139730693	0.727160581318417	-6.38742017024272	NUP53
P12385	0.0479494293697678	20.4513780423394	0.430570341403911	0.681877483554181	0.814475701648676	-6.38765166135309	SUP45
P06700	-0.287314425534907	20.251516348683	-0.63894282047257	0.546555199680518	0.727160581318417	-6.38852100875336	SIR2
P53166	0.0757898255337571	17.4789108324014	0.63886921910477	0.546599934556259	0.727160581318417	-6.38857142704024	MRH4
P36009	0.0686668459628874	18.5647990856	0.585981138672745	0.579332120246393	0.747176005551423	-6.38905456383438	DHR2
P40185	0.144810508839935	17.6667066368427	0.637310692437633	0.547547745801141	0.727953650487066	-6.38963786000439	MMF1
P36081	0.0475720346380953	20.9692703965188	0.388092646851701	0.711396229992614	0.830783058544288	-6.39011787076813	P36081
P39006	0.0582368516358972	16.3555894194398	0.451687534994438	0.667425038289267	0.806520624202441	-6.39184832426598	PSD1
Q08548	0.091939013159565	17.7335430325714	0.633748768298598	0.549717778234577	0.729901091049118	-6.39206661598335	ALE1
P89105	-0.173451264212889	18.3280038264439	-0.569495704296661	0.589770176526145	0.75548378575692	-6.39258301049354	CTR9
P38853	-0.309966076995845	17.0502473076417	-0.578058363217	0.584334851899271	0.750821318082862	-6.39313761574079	KEL1
P48524	-0.0711970071813991	19.2611314254176	-0.612697007612249	0.562652253078965	0.738132287295762	-6.39337358847725	BUL1
Q08208	0.169353734629025	21.8557287895567	0.631542428766718	0.551064638898758	0.730469060193731	-6.39356509287558	NOP12
P06780	0.0602018501382873	19.4314582449762	0.421997189827077	0.687787865448883	0.817760414405048	-6.39369711376501	RHO1
P38801	-0.250045809492639	21.4733788674439	-0.6313140186435	0.551204189382902	0.730469060193731	-6.39371996149526	LRP1
P38859	0.0592278091847253	17.2413532590001	0.503442540954697	0.632668843498127	0.783268245239907	-6.39459509822494	DNA2
P40347	-0.12448158450417	17.7147331471651	-0.507585571323588	0.629928908107819	0.782574491866568	-6.3956533518924	LTP1
P16521	-0.294154717954773	24.5276925625765	-0.541632605811574	0.607659255698318	0.766517159838829	-6.39658653341944	YEF3
P38149	0.163556701359586	19.3574286014365	0.626906955661665	0.553901056254414	0.732575173108935	-6.39669849711651	DUG2
P17423	0.0613338112215136	18.7890968185287	0.471475714466557	0.65402252398886	0.797306610516455	-6.39727066700403	THR1
P16550	0.111273278110074	18.021388581841	0.610222761105346	0.564184638629899	0.738685769743131	-6.39760472934261	APA1
Q03694	0.137449501840403	17.2571228467166	0.587798036892003	0.578188462287568	0.747097451270453	-6.39781101912264	INP1
P22219	-0.13751308625635	17.3434987981828	-0.625140827836025	0.554984119540405	0.732575173108935	-6.39788702403258	VPS15
Q04934	0.0850531578807727	16.7329124003626	0.423030260263135	0.687074366253303	0.81742036463898	-6.39793960023592	IVY1
P24814	0.095820191285625	16.9000799788798	0.504922234967631	0.631689531210573	0.782574491866568	-6.39986396187952	GRR1
P20434	-0.187104311062681	20.5139840701013	-0.622164325932301	0.556812400433477	0.733207168509732	-6.39988343858531	RPB5
Q04372	-0.0814325861963806	15.4774200569325	-0.531749251605301	0.614077961666397	0.772529097429885	-6.40027958385296	TAP42
P39936	0.127843893527735	16.4329653303806	0.621322780589649	0.557329983772103	0.733422165548794	-6.400446370777	TIF4632
Q08979	-0.305171982351309	21.0250143168383	-0.578440519257807	0.584092960176382	0.750821318082862	-6.40150041663058	KEL3
Q12339	-0.0662080677930368	21.1486611746938	-0.518500851140064	0.622741162221239	0.77753470575174	-6.40170116507352	UTP23
Q08649	-0.215793988966462	19.3851947047786	-0.615957910889403	0.560636558892936	0.736836620259287	-6.40401936237961	ESA1
Q04347	0.187477045993298	18.9408970789922	0.489385396409016	0.642012889897922	0.789641522334342	-6.40418922554142	BUD22
P20433	-0.00663726389049673	15.7790060857637	-0.03806785425437	0.970873478643926	0.986601914969527	-6.40453262358425	RPB4
P26754	0.110167541384936	16.4898784612834	0.615129638730876	0.56114812675851	0.737041004054642	-6.40456856555054	RFA2
P06243	0.115882349239776	18.2058481809814	0.546901177092152	0.604253153340347	0.764227571308339	-6.40473348236418	CDC7
P10962	0.0544778580424712	20.7938435540693	0.498943721972816	0.635651329904485	0.786020461709847	-6.40542524921727	MAK16
P38814	-0.035396817667445	19.1655739905404	-0.227700055372266	0.827470331598891	0.911582536673606	-6.40610655650996	SBE22
Q06245	-0.0954500942161958	19.5356286940223	-0.612172096459722	0.562977135631143	0.738132287295762	-6.406524324102	SEC10
P02994	0.159783139805151	24.841977773076	0.507407639291834	0.630046448850779	0.782574491866568	-6.40692744790513	TEF1
Q12466	0.0595036402343239	21.7204622502487	0.494202874035869	0.638802397180313	0.788503853406826	-6.40952736383931	TCB1
P39729	-0.0787297829023008	20.6071492704258	-0.607406339282152	0.565932041486203	0.738728806067813	-6.40965835680772	RBG1
P32527	0.0358194927255869	19.8488450332922	0.214414636536616	0.837353310900115	0.917101245271555	-6.40991458214534	ZUO1
P48562	-0.0987660091399691	18.6241353515038	-0.60613285080567	0.566723237068265	0.739096911066956	-6.41049216691794	CLA4
P38177	0.109010023952816	21.2732195565047	0.550314739094172	0.602052115791663	0.762894909096849	-6.41089531545838	P38177
P40024	-0.156426338330674	22.2799035995918	-0.507738201321381	0.629828091189525	0.782574491866568	-6.41183264680422	ARB1
Q06631	-0.103661112047423	19.2454392128569	-0.603987643741862	0.568057534690462	0.740012018130432	-6.41189323939034	BFR2
P32479	0.0982131594047797	16.1656640168708	0.560869189545418	0.595275790869817	0.756892436793931	-6.41360431627531	HIR1
Q00245	0.176349506038935	19.2465628757388	0.60099120501909	0.569924475406804	0.74151078824141	-6.41384292298605	RHO3
P14180	-0.150236150801185	18.9409261125832	-0.60022507846583	0.570402408051607	0.741666447655042	-6.41434004062405	CHS2
P25356	0.0878826407133187	17.0894466319222	0.570217858678006	0.589310634567085	0.75548378575692	-6.4148857750403	BPH1
P34219	-0.158888906707724	20.1579708847363	-0.596987226288578	0.572424948133433	0.742323327632021	-6.41643479511369	TOD6
Q06188	0.131475860916449	19.2694376923097	0.596808290839574	0.572536846853216	0.742323327632021	-6.41655026642936	PDP3
P0CX23|P0CX24	-0.104353557931574	24.5595260254036	-0.596546387068297	0.572700654216588	0.742323327632021	-6.41671922392201	RPL20A
P29509	-0.13085057956541	16.6179373272404	-0.56774796798445	0.590883212145146	0.75548378575692	-6.41725675711276	TRR1
P23293	-0.122923158395795	20.299597193577	-0.568469293630524	0.590423691690826	0.75548378575692	-6.41856885052654	SGV1
Q12451	-0.0701019065974791	17.467549258171	-0.558633121985169	0.596707737994326	0.757782219416107	-6.41980042272261	OSH2
P43603	-0.307354327899746	20.790843986978	-0.583258384058741	0.581048492429688	0.748923025734405	-6.41981173525534	LSB3
P38264	0.213388444598698	17.9435175835015	0.591447653610609	0.575895260901652	0.745212515874687	-6.41999538580694	PHO88
P32047	-0.0858760449215628	17.995189046519	-0.449009071850917	0.669249693970591	0.807311693775713	-6.42000317572198	MLF3
P32805	-0.124394950737302	18.4043087284604	-0.591265359996426	0.576009674106038	0.745212515874687	-6.42011205572247	FZF1
P29366	-0.335134446352101	19.1446306667664	-0.588943993134728	0.577467825569085	0.746632354108686	-6.42159496386074	BEM1
P33338	-0.181676041610939	21.1937744214122	-0.463450141824519	0.659441588437378	0.801780037294053	-6.42178233522787	SLA2
P07866	0.107716520957724	17.5027901364505	0.587011180782667	0.578683588550072	0.747176005551423	-6.42282570646586	LTE1
P13586	0.0873962277024594	18.2301473082407	0.586461239210744	0.579029787129963	0.747176005551423	-6.4231752315365	PMR1
Q02326	-0.0973289439885719	24.7375436894958	-0.568134366508247	0.590637031054573	0.75548378575692	-6.42345057071218	RPL6A
P35817	-0.0640441705677944	19.0314763714146	-0.441332101371609	0.674493197453751	0.810143868477515	-6.42374411528681	BDF1
P50094	-0.111951547338219	21.1162782630537	-0.562199451322667	0.594424853284474	0.756558570536662	-6.42431698936269	IMD4
Q04598	0.00176796640528378	18.5316493476572	0.0145693002953639	0.988850037521709	0.994132869193753	-6.42568539117043	MRX14
P39965	-0.303136945876323	15.8756396466527	-0.581792000520179	0.581974121257851	0.749649303673772	-6.42613110298021	AIM10
P53769	-0.303161774139988	21.1588616501151	-0.5806266344085	0.582710360641311	0.750130874706165	-6.42686555917081	CWC24
P00729	-0.235004604518527	18.5065790184848	-0.561966449843636	0.59457384800113	0.756558570536662	-6.42721201960561	PRC1
P02406	-2.29280942551201e-07	26.1225599947537	-2.05979694522322e-06	0.999998423561417	0.999998423561417	-6.42772393652932	RPL28
P15424	-0.175296127106366	21.7832738752421	-0.563795288091846	0.593404964159022	0.756558570536662	-6.42796806321101	MSS116
P38845	-0.116428686715784	23.0236208576915	-0.511965994736126	0.627038981509063	0.78096912859432	-6.42849063391566	CRP1
P11632	-0.239162060298565	20.7117193482289	-0.521991198401134	0.620452288129401	0.776503165917691	-6.42888551697824	NHP6A
Q12514	-0.159592203175178	17.2471697653309	-0.530849078132718	0.61466445578117	0.772529097429885	-6.42909133744994	NOT5
P07253	-0.264617171549341	19.1325679085204	-0.571796941267363	0.588306517434381	0.75498728523817	-6.42988903588854	CBP6
Q03921	-0.0142840398579163	18.4511528214222	-0.128085023057316	0.902283548366091	0.957412752157928	-6.43112802883005	DOP1
P40030	-0.0618110037491601	16.8867128820385	-0.456357525500623	0.664249651703095	0.805096705045903	-6.43177538843831	ERG28
Q08687	0.0416370116760306	22.1420616209539	0.377201031499587	0.71905705097612	0.837618511829245	-6.43194653635661	TMA16
P38758	-0.0419851394490438	19.2103460830301	-0.388938472124477	0.710802831793268	0.830783058544288	-6.4327399904722	TDA3
P53919	-0.15234919682178	18.6082355179535	-0.52861664334514	0.616120312042919	0.772950936926571	-6.43351813975772	NAF1
P38625	-0.0693401579472714	20.0811892192112	-0.504860424466705	0.631730423144462	0.782574491866568	-6.4339466314355	GUA1
P38328	-0.126563989658338	17.5590231400365	-0.524917544507705	0.618536854156618	0.775043152605447	-6.43425887415313	ARC40
P20448	-0.0985673732080207	21.273305476503	-0.568739350045149	0.590251705937667	0.75548378575692	-6.43428222208583	HCA4
Q12272	-0.375750926142958	20.1997279284244	-0.563646097242446	0.593500268029901	0.756558570536662	-6.4343567725645	TPT1
P36047	0.0310977852329936	17.6131397857189	0.219303333695114	0.833712726816951	0.916353630305882	-6.43443203249761	SDS22
P53244	0.0628163453341645	19.0641260101778	0.566280544537286	0.591818677476915	0.756212754553835	-6.43579917644872	ART5
P28778	-0.282875196088144	17.3133875914885	-0.565344163145844	0.592416060091319	0.756509095859981	-6.43637532609663	MRP17
P17157	-0.130856985942553	18.4456499148841	-0.545258821440806	0.605313761483517	0.764956951325323	-6.43819643695507	PHO85
Q12495	0.0925216431956852	17.6165923118517	0.456943022464883	0.663852076483557	0.805096705045903	-6.4388311523708	RLF2
P36048	-0.0770134080812823	20.4793468615482	-0.476750743208274	0.650473220550247	0.79544389066359	-6.43898814498636	SNU114
Q00816	-0.223479775510964	19.1872742474172	-0.559257287064804	0.596307831225366	0.757739233048808	-6.4400996808154	REG1
P24309	-0.222521002879424	17.2933605871071	-0.557359456675646	0.597524263834073	0.758353909341834	-6.44125349178078	DBR1
Q03769	-0.302453921415839	18.4772410597821	-0.504869105029572	0.631724680263757	0.782574491866568	-6.44180831408044	ENT5
P24482	-0.106517872671376	20.2772798028592	-0.52102457609004	0.621085707690836	0.776826232580079	-6.44251515878855	DPB2
P53064	-0.203444810534269	19.0728916672756	-0.486570183487069	0.643892962659509	0.791013906649961	-6.44411459104884	RTF1
P15442	-0.0630346105632694	20.9108174722776	-0.426194541361797	0.684891128899124	0.816661657155061	-6.44452002328178	GCN2
Q12035	-0.0520148586263389	19.0716676124814	-0.413884510939277	0.693403167321734	0.821605355670286	-6.44481990662309	FCF2
P47173	0.162803783490896	14.6531789160389	0.479486365131187	0.648636499537106	0.794013929060798	-6.44562544227428	P47173
Q12090	-0.219295233880957	18.4634455140236	-0.536722867747143	0.610843126566742	0.76912729439973	-6.44619674517673	REX3
P38226	0.05896532218204	18.1348884765843	0.546724174814346	0.604367407841425	0.764227571308339	-6.44765396513263	CST26
P47083	0.0148079930041689	20.9647089077135	0.127726475413324	0.902555353825425	0.957412752157928	-6.44773050689944	MPP10
P47047	0.0648241053097048	18.9199176605804	0.392751347775692	0.708130630241885	0.829558802830052	-6.44880819202979	MTR4
Q06147	0.131242320792313	17.8155385784248	0.542967865506516	0.606794990440133	0.765928733479714	-6.4498879700281	LCB5
Q08273	-0.125448013340708	18.6053044240913	-0.542924938520211	0.606822764689242	0.765928733479714	-6.44991341970794	HRT1
P32599	-0.0639302999336699	17.2616595541805	-0.409504082552011	0.696444073375994	0.822592401584314	-6.45104655643282	SAC6
Q07623	0.0988053475337048	22.4390466434822	0.530180517101901	0.615100248648902	0.772607715232541	-6.45177079312601	NOP6
P53256	0.0993595803238885	17.1202210141559	0.538252826994388	0.609849971385199	0.768344151410445	-6.45267244156858	RRP46
P32570	0.0967912374670891	16.4753595208953	0.476409703739059	0.650702386700719	0.79544389066359	-6.45338994296347	SRB6
P38811	0.0543865123556193	20.0482355479546	0.336179050261824	0.748226552123931	0.85821219854327	-6.45491889965499	TRA1
P00360	0.0832014642300821	19.1234358443425	0.492294768087177	0.640072987871294	0.788985182539632	-6.45513358201231	TDH1
Q03195	-0.0602623328230055	21.6086112056436	-0.413982262051104	0.693335379324108	0.821605355670286	-6.45654301578163	RLI1
P08964	-0.14090304134402	16.4235644540748	-0.530873693762095	0.614648413690799	0.772529097429885	-6.45698600465035	MYO1
P53137	0.177745917035028	17.499648519667	0.52890938950102	0.615929291731529	0.772950936926571	-6.45812515145904	CUE3
P05453	-0.0715674442502863	21.6874279553525	-0.374371515215166	0.72105316326819	0.839471343062516	-6.45919550625725	SUP35
P54838	0.161617916107557	18.6406572255196	0.526020995233883	0.617815443806188	0.774608097322114	-6.45979322642062	DAK1
P19146	0.13460789879696	16.5667522197558	0.50580722847169	0.631104203354974	0.782574491866568	-6.45990628559214	ARF2
P36080	-0.0689554248086448	20.8508500199216	-0.479707094208993	0.648488417910102	0.794013929060798	-6.46036474409973	RRP14
P23394	0.203436356181255	18.4907454763504	0.449040543285522	0.669228240194421	0.807311693775713	-6.46082596111895	PRP28
Q12754	-0.0869609063230332	21.6843540978614	-0.522472489688816	0.620137034950728	0.776503165917691	-6.46183114062458	RRP12
P40159	0.156628823589495	17.7423552980739	0.518631990279228	0.622655080900798	0.77753470575174	-6.46402258209504	P40159
P38929	0.106123767541514	17.8958982624913	0.518443202032953	0.622779005862988	0.77753470575174	-6.46412992702745	PMC1
P25644	0.128384573869568	17.6247795119537	0.446517236626972	0.670949439483068	0.808270714977827	-6.46460187158932	PAT1
P23292	-0.196838962573698	20.7710881109062	-0.439123412870243	0.676005508304944	0.810736617723774	-6.46462966254038	YCK2
P25357	-0.08328219863551	17.0910607855805	-0.344969662338891	0.741935112413522	0.854649795601553	-6.46466225268773	SNT1
Q03735	0.0941059206816276	17.6363476763858	0.51741607053912	0.623453476015313	0.777885474048471	-6.46471332883261	NAB6
P49955	-0.112823134575233	18.5059674964325	-0.516661006472985	0.623949547485332	0.777885474048471	-6.46514152523967	HSH155
P53155	-0.218631242215597	19.347425003579	-0.455129983519566	0.66508358938851	0.805572282056299	-6.46531515698348	P53155
P45818	-0.0758191562741607	20.9866145984227	-0.51629919794679	0.624187329659184	0.777885474048471	-6.46534650434364	ROK1
P04802	0.0621609783927926	21.529882920903	0.3376303797208	0.747186352850577	0.85821219854327	-6.46640637845545	DPS1
Q06632	-0.0788905562714759	19.8895142154986	-0.472806101727226	0.653126431703378	0.796683390469058	-6.46793781314697	CFT1
Q00362	-0.203193410556919	19.0328917751515	-0.491508973093233	0.640596631374951	0.788985182539632	-6.46866404782031	CDC55
P47050	0.0991532375936337	21.2601987073484	0.468816796380828	0.655815353191754	0.798082175841818	-6.46968343178476	RTT101
P14242	0.154639246358914	15.6169707177522	0.487406682090524	0.643334024339602	0.790796573861624	-6.47045922408845	PMS1
P29547	-0.111920878350866	18.1776114919594	-0.458433852048068	0.662840287028	0.805096705045903	-6.47068517288095	CAM1
P47075	0.126888796861073	22.3870111263975	0.505055644535235	0.631601276397713	0.782574491866568	-6.47165096326637	VTC4
Q12369	0.110185670975588	15.7348771404955	0.502642371912322	0.633198763419979	0.783455732384553	-6.47298755246445	SFI1
P25303	-0.0696540440737028	18.1943421267428	-0.346093495290554	0.741132347298951	0.854649795601553	-6.47347680588232	SCJ1
P22354	-0.0818118840604367	20.321413882882	-0.427469983904988	0.684012062026749	0.816083555271107	-6.47359555002765	MRPL20
Q03760	-0.170453957152809	17.256551881248	-0.473806728413319	0.652452869826022	0.796331038054166	-6.47507885413941	PML39
P25374	0.108521882095181	18.6423568979595	0.479799140775494	0.648426671373655	0.794013929060798	-6.47650904552277	NFS1
P36121	0.11199565058652	16.8649960735955	0.495993287645946	0.637611398031689	0.787973488910803	-6.47663973306444	RPC37
P40487	-0.0403099797422066	19.0249537594153	-0.363704187944277	0.728600119981946	0.845404847736899	-6.47692097536879	DPH1
P40961	0.193185927205182	21.2341572889208	0.49541285002626	0.637997380624702	0.787980058408791	-6.47695643217272	PHB1
P50874	0.0683134981447199	18.1282647339295	0.398449026796633	0.704145980067258	0.827733574261706	-6.47711392573233	ORC5
Q08965	-0.136767028699985	22.439939142449	-0.483071894748163	0.646233242463846	0.792947724896362	-6.47725582580447	BMS1
Q03532	0.0756330216949803	22.6584074227833	0.491328463631882	0.640716952584117	0.788985182539632	-6.4780543624228	HAS1
P25638	-0.0641072815880319	18.5649024155901	-0.432819509417145	0.680330960911387	0.813247702303896	-6.47868774859734	TAH1
P38825	-0.0737622680879205	20.5191155143588	-0.491761103340819	0.640428590336327	0.788985182539632	-6.47894107626993	TOM71
P32451	-0.186992734999258	17.0649327501462	-0.399350788403908	0.703516275251379	0.827733574261706	-6.47964850832651	BIO2
P40469	0.0675035484937343	17.4331873974852	0.49028753270754	0.64141103377075	0.78937029720895	-6.47973810120784	MET18
P80428	0.0558608140906805	16.7367241861548	0.389909060564854	0.710122178414756	0.830481869671494	-6.48125447001747	ARP4
P48570	-0.0920685828788848	18.4759219744451	-0.3409047498696	0.744841688028771	0.856567941233087	-6.48150366502883	LYS20
Q12080	-0.0191894796956478	22.2094126169311	-0.154550477003515	0.882263559750533	0.944304844200415	-6.48179618470341	NOP53
P52593	0.0829093653509328	18.4076542266418	0.475458568078594	0.651341736557868	0.79544389066359	-6.48208660998854	NUP188
P51862	-0.156416531774442	18.3055260990933	-0.483846792596126	0.645714468285489	0.792781108749087	-6.48319588103438	ROM2
Q00684	-0.043370813156313	22.3006825952772	-0.318255034197906	0.761120372251742	0.865194492345473	-6.48320035830777	CDC14
P47068	0.0708493621109345	18.2589458682914	0.409250183049583	0.696620521728165	0.822592401584314	-6.48377548675901	BBC1
P47037	0.0927235863134996	20.77311868613	0.44555469871247	0.67160658442602	0.808270714977827	-6.48400159173365	SMC3
Q04660	-0.0587260886223309	21.2696211937047	-0.411762105939636	0.69487576958451	0.8224087152887	-6.48407178806364	ERB1
P32839	-0.0933398754733812	17.5109821420923	-0.481985247346585	0.646961092460909	0.793370534001233	-6.48418740968957	BCS1
P43609	-0.00178974382786961	16.7359014336792	-0.0148828620176533	0.988610087543039	0.994132869193753	-6.48435915675685	RSC8
P25847	0.0487770999569637	18.226347142845	0.390570970856311	0.709658162673584	0.830408364462589	-6.48497991456843	MSH2
P06634	-0.0844487623434599	24.1760734051357	-0.436073995414448	0.67809620076326	0.812773095298176	-6.48537757458366	DED1
P39743	-0.181012241353192	21.6456987238619	-0.385117764125494	0.713485051994386	0.832533290658613	-6.48633933781839	RVS167
P39102	0.0130582008416988	18.412020013594	0.107482998983222	0.917923709300636	0.962558343190801	-6.48639032731678	XDJ1
P50102	-0.130966892338757	16.2707000119734	-0.440416538836613	0.675119890397929	0.810143868477515	-6.48663808943662	UBP8
P38798	-0.0146403178766992	16.604242146726	-0.0590170547126571	0.954862654982743	0.980439333241209	-6.48707003072883	NMD2
P49687	0.13501427214607	18.6471383855701	0.476015658627961	0.650967222865256	0.79544389066359	-6.48734320047583	NUP145
P16474	-0.0629060286003603	21.7986813176706	-0.34331199827891	0.743119848497003	0.855538424020466	-6.4878444174945	KAR2
P53622	0.0923155931298788	23.3678504336498	0.403549502673836	0.700587692856371	0.825863624266906	-6.48975049342059	COP1
Q2V2P4	0.15074772606372	16.5936328753827	0.470205694168588	0.654878546073619	0.797880276852496	-6.49037963529113	Q2V2P4
P53207	-0.0837531115072928	16.8551751415883	-0.468891823297151	0.655764730209301	0.798082175841818	-6.49106150475203	SNU71
P11633	-0.18260296795523	21.9785561146239	-0.398060363087416	0.704417465340014	0.827733574261706	-6.49304404972802	NHP6B
P28743	-0.100133414250084	17.7561245773456	-0.46317363862802	0.659628697348682	0.801780037294053	-6.49400848189029	KIP2
P38736	0.0344332210536295	15.5680766302302	0.263826869694882	0.800775706041951	0.893106525596357	-6.49459261807586	GOS1
P0CX84|P0CX85	-0.00332097390882429	24.2752399727442	-0.0272672182437117	0.979134410277932	0.990619857905826	-6.49602861146804	RPL35A
P32895	0.0201110466746106	20.3465612514201	0.18795189450896	0.857134321974021	0.930465847375941	-6.49639253291638	PRS1
P32642	-0.00781146977799471	16.1560392779313	-0.0411365635969667	0.968527031889573	0.985841017634904	-6.49698341171178	GRX4
P12688	0.0834527921075221	18.9256560880163	0.28182513320913	0.787583246458262	0.883190129903517	-6.49705362787455	YPK1
P50111	-0.13844339376299	17.4816176992643	-0.457101577567319	0.663744432036308	0.805096705045903	-6.49710102675736	ZDS1
P33418	-0.273860622184321	19.429846065929	-0.456280423985544	0.664302015564446	0.805096705045903	-6.49751633017957	LOS1
Q05636	-0.120791521017538	16.6020543635941	-0.453561017397844	0.666150240931356	0.806392396916905	-6.49888671905785	RRP45
Q04087	0.375501574943213	18.2098532383123	0.419178553336681	0.689736373554434	0.819606368115774	-6.49890684311273	LRS4
P00899	0.11621822726754	20.1868276361752	0.417771077082262	0.690710333020782	0.820292822348261	-6.49894713076254	TRP2
P38333	0.137935460734033	18.3322500665486	0.452538827572449	0.666845631264957	0.806520624202441	-6.49939985589648	ENP1
1pok-WT	-0.187866485138925	22.60014317826	-0.4522389656749	0.667049694646638	0.806520624202441	-6.49955018104467	1pok-WT
Q05040	0.0741319631334356	18.1817356802805	0.451095089084039	0.667828417477166	0.806537236976507	-6.50012276958846	FAR8
Q02642	-0.119144598989959	18.7134693896389	-0.352373620105323	0.736652994246831	0.851407983300357	-6.50058205933472	EGD1
P21951	0.119137882937324	22.8438514627953	0.434305148473733	0.679310372587982	0.813247702303896	-6.50123774133264	POL2
Q04279	-0.100498824947562	19.2029027058808	-0.447583308339949	0.670221982138435	0.808013688425486	-6.50187220017649	SEG1
P36528	-0.125815212148899	19.926657515417	-0.44587764844841	0.671386064300322	0.808270714977827	-6.50271728549794	MRPL17
Q06554	-0.0469076341092701	17.3900733007739	-0.187616687770657	0.857385656978578	0.930465847375941	-6.50363777572507	IRC20
P40348	-0.0644779269712211	21.2635762213631	-0.368606291250428	0.725127753874177	0.843223454509703	-6.50460032301767	RFC2
P38274	0.168632127642407	16.6816399483069	0.441594878204364	0.674313382311978	0.810143868477515	-6.50482592791334	HSL7
Q06835	-0.0629584955197592	19.8805792726099	-0.441036394385214	0.67469557451087	0.810143868477515	-6.50509949696367	RDS3
Q06408	0.10026035417322	17.7489751483561	0.440528772882298	0.675043051994289	0.810143868477515	-6.50534787042408	ARO10
O13329	-0.0295465806086458	16.8919999554677	-0.258307355837273	0.804836155011702	0.895223450227955	-6.50721963712143	FOB1
Q12055	-0.00842524549968834	17.6189279728035	-0.0724576945814525	0.944602030793696	0.973768029752465	-6.50751125714928	FAP7
Q07834	0.243853953751287	18.413135321706	0.362225626035151	0.729648840439098	0.846147394794921	-6.50808426793567	Q07834
P53297	0.00424336281755973	21.0759949631997	0.0391668992859501	0.970033070736164	0.986232051288732	-6.50845328717247	PBP1
P00937	-0.0529826056056533	18.2307714814261	-0.433868332013714	0.67961037482707	0.813247702303896	-6.50858192439196	TRP3
P36013	-0.0125437075514727	19.194698116914	-0.0618696647252507	0.952684097251404	0.978687881543626	-6.50863106633829	MAE1
P14680	0.0996104718766859	18.5057328517124	0.433077545574488	0.680153644636389	0.813247702303896	-6.50896283246737	YAK1
P23248	-0.0720439526476019	24.6237598430271	-0.432636794789469	0.68045653158954	0.813247702303896	-6.50917485155792	RPS1B
Q12186	-0.0474891252434423	18.2982331382824	-0.308572608010419	0.76812101786182	0.868383673934445	-6.50949942976678	MSL5
Q00578	0.047106134138819	18.4052793561646	0.396408376749892	0.705571925984462	0.827967056002175	-6.51003793567288	SSL2
P31384	0.0526446918114645	18.4750366253448	0.407443835479203	0.697876449725204	0.823605616266347	-6.51102135786588	CCR4
P14906	0.0819718817834118	17.6606566460548	0.427871340279894	0.68373554938958	0.816083555271107	-6.51145428760231	SEC63
P46982	0.0478862004525402	17.3711783311731	0.276406231449948	0.791547331866264	0.886635810045003	-6.51182127998492	MNN5
P09232	0.0538721746821941	20.1729913947539	0.311214413440794	0.766208508453613	0.867168732913603	-6.51224030205134	PRB1
Q12306	0.0970673442199711	16.2555953092101	0.277737865021514	0.790572563532628	0.886023392805923	-6.51280252880438	SMT3
Q00711	0.0713858136339087	18.4436330850533	0.424842888880191	0.685823312568743	0.817033659995067	-6.51289054444427	SDH1
P02407|P14127	0.0594559411040964	25.7641051736342	0.424597645709803	0.685992512594892	0.817033659995067	-6.51300643234694	RPS17A
P09798	-0.0582234319360416	20.3116824772025	-0.315331296569616	0.763231734669293	0.865692981241335	-6.5130933764362	CDC16
P53859	-0.0492015538349911	16.0006343881933	-0.315733809562509	0.762940928794466	0.865692981241335	-6.51363402153977	CSL4
P15180	-0.0167581036865805	21.3028207472079	-0.127849811744391	0.902461854186943	0.957412752157928	-6.51376061133686	KRS1
Q04429	-0.120092410120882	17.7054527318373	-0.422983037781496	0.687106973174795	0.81742036463898	-6.51376783251179	HLR1
P36112	0.039022795018877	16.158140881444	0.217708397843089	0.834899974278692	0.916353630305882	-6.51543463671295	MIC60
P40456	-0.0753541497410188	16.2942965677523	-0.216964922899906	0.835453569789719	0.916475299133396	-6.51646256078119	ESL1
Q06567	0.0704412631408801	17.5366300606375	0.41665283662725	0.691484607493141	0.820741477930506	-6.51672661803358	MCP2
Q02892	-0.0820518699262808	23.8564017435796	-0.394822727943541	0.706680836998202	0.828329180399931	-6.51687422589299	NOG1
P32330	0.0563121881640231	18.7032648519778	0.410001102454744	0.696098727954019	0.822592401584314	-6.51724359495859	DGR2
P17442	-0.195939976563949	22.9571338917892	-0.412681628203346	0.694237591611908	0.822123463750944	-6.51751654208052	PHO81
Q08553	0.0577067417841958	16.738468975469	0.324219224848267	0.756820369459748	0.863913777375987	-6.51786630024761	SYC1
P53326	-0.0520891088819328	18.2446379042992	-0.226756829462371	0.828170877132005	0.911868997693218	-6.51793120957977	P53326
P38041	0.0357752578838086	20.1584398654088	0.274770551467842	0.792745230927245	0.887497365072686	-6.51801136686825	BOI1
P39109	-0.0524707343058613	16.6735321407552	-0.281880763437233	0.787542587248647	0.883190129903517	-6.51952870094262	YCF1
Q06218	-0.0496854995826921	21.8924607277087	-0.315559129689307	0.763067125557446	0.865692981241335	-6.52031465925272	DBP9
P47130	-0.12745884511357	18.8265807135097	-0.405075016610046	0.699525047327202	0.825080825052597	-6.52202926946884	P47130
P34756	-0.0302301796558354	19.2924056265482	-0.210037468563125	0.840616718301826	0.91970222351204	-6.52204114369111	FAB1
P16603	-0.0474401937967857	16.9330739278895	-0.308848467744294	0.767921227853952	0.868383673934445	-6.52231474036594	NCP1
P38323	-0.0769260534989102	18.7224227382419	-0.2391540824003	0.818977375075537	0.905116479661698	-6.52271468434035	MCX1
P46951	-0.0624358619549024	20.1523873309821	-0.318408604807564	0.761009534159095	0.865194492345473	-6.52297815832522	YPP1
P38988	-0.0591207497165285	20.2119966456537	-0.40041832473453	0.702771142344307	0.827733574261706	-6.52412220177377	GGC1
P13382	-0.0334962350425665	19.3162175362679	-0.326747334386494	0.755000544988003	0.863041137365402	-6.52439602293194	POL1
P36053	-0.00659268069039494	22.407517548189	-0.0275171195029274	0.978943235364433	0.990619857905826	-6.52447818014897	ELF1
P11792	-0.0227837258896255	19.3034180457433	-0.174374447347266	0.867328926894935	0.937530484946483	-6.52465947025087	SCH9
Q3E764	-0.268933663644519	23.2631140001726	-0.36583263885484	0.727091574725936	0.844601324176592	-6.52507196596693	TMA7
Q12515	-0.184361360647033	21.1168230289978	-0.397930162074169	0.704508422661108	0.827733574261706	-6.52523110510164	PAR32
P25642	-0.0960678994582857	19.9061107604373	-0.397837417712629	0.704573216352235	0.827733574261706	-6.52527231204604	IMG2
P37838	0.118205467813041	21.9411511069752	0.396428556715809	0.705557818386268	0.827967056002175	-6.52589715913639	NOP4
P22579	-0.115543066812611	21.5033037183653	-0.394991980636446	0.706562433750076	0.828329180399931	-6.52653213455849	SIN3
Q12387	-0.0562600266717289	18.0375867319468	-0.194003382974023	0.852600160770254	0.927908692320939	-6.52740390754987	MDM20
Q07821	0.0782779133232248	18.9526460503607	0.390871974197243	0.709447196919431	0.830408364462589	-6.52834107380444	ISA1
P10823	-0.27777278700224	18.0154084015919	-0.346731087466176	0.740677067604689	0.854627385697718	-6.52843469595957	GPA2
P38234	0.124208818855567	17.0735901814056	0.387825422811633	0.711583750144456	0.830783058544288	-6.5296671189437	RFS1
P89102	0.0115269862164556	18.5568946218425	0.104322681661765	0.920326648823282	0.962978839237303	-6.53093702060937	SEC5
Q03771	0.0948145579202247	18.5759333404333	0.228263053824648	0.827052268626649	0.911582536673606	-6.53144288871196	ACL4
P40509	-0.0662444665360959	19.9090883965506	-0.318698581716998	0.76080026311315	0.865194492345473	-6.53144738039784	SEC28
Q04225	-0.0830542695495273	20.2488898100495	-0.266115181076991	0.799094293742541	0.892192658062061	-6.53234901535307	RRB1
P53336	0.126888647124323	20.4474123853002	0.381276904921739	0.716185953701304	0.834866962261519	-6.53248404617364	P53336
P53731	0.0685932678782134	18.9360543313325	0.381126722008655	0.716291654577999	0.834866962261519	-6.53254811399134	ARC35
Q12000	-0.0150507880246251	18.5908743763922	-0.144951012136128	0.889514994276237	0.950043778415888	-6.53276389955817	TMA46
P38151	-0.0137380767439942	16.1886397537556	-0.109698898317509	0.916239421098977	0.962558343190801	-6.53398790656402	PBP2
P32419	0.0363761377014974	17.2272765038565	0.10854694312821	0.917114954540826	0.962558343190801	-6.53420808648721	MDH3
P21827	0.0517264683322434	17.3617329899883	0.155027273137701	0.881903707619852	0.944304844200415	-6.53638916734012	SRM1
P40089	-0.0782036031968156	17.8067051204721	-0.369380172202137	0.72458023331859	0.843103475530905	-6.53748464859417	LSM5
P32897	0.0162515281617133	15.2080283580395	0.0771452991311699	0.941026129738061	0.971623730753612	-6.53774605432872	TIM23
Q03785	-0.189592768389797	18.1900610574929	-0.36808304098655	0.725498054339025	0.843223454509703	-6.53802073489027	VHS1
P40208	-0.0383832593934744	18.9374644531481	-0.197364235125874	0.85008464955565	0.926632556387675	-6.53896185997089	GID8
P38884	-0.209493948656947	17.3489760182485	-0.364711727000662	0.727885857291148	0.84504976140924	-6.53940562711165	AIM18
Q06681	-0.0214661455918127	17.0706958187114	-0.166901919770761	0.872951771888868	0.940324503445803	-6.53993154187046	YSP2
P22136	0.0727656942778227	18.5085690126906	0.347549862203023	0.74009258143658	0.854429249065098	-6.54060853127469	AEP2
P0CX82|P0CX83	0.0652019060034517	24.6536653356209	0.359950985391257	0.731263459242121	0.847544994754306	-6.54134053011506	RPL19B
P35997|P38711	-0.00682505336363236	21.714865562954	-0.0436966417463685	0.96656976641787	0.984699103358713	-6.54135982883293	RPS27A
P53743	0.0423943336390489	22.3407103471942	0.178377750842114	0.864320041083399	0.935254827518367	-6.54180407651964	ESF2
P35177	0.0186565903900873	17.996545904169	0.169031556438025	0.871348440362498	0.940324503445803	-6.5418144527168	SPT7
Q03002	0.140009004082712	16.9957022522296	0.357927718442717	0.732700914414968	0.848735810206482	-6.54215547907488	FRK1
P21372	-0.017162442800223	18.5485140493954	-0.0930260083836715	0.928923402208789	0.96641136933732	-6.54225656168435	PRP5
P20436	0.0330617753810924	21.5401377229894	0.187268451203128	0.857646781059563	0.930465847375941	-6.54241272697041	RPB8
P40083	0.0126498003501935	17.1269479775337	0.0801428462885788	0.93874025984603	0.970140957504385	-6.54249329203413	P40083
P38788	0.0720952228169755	21.1392513866223	0.205156011691825	0.844260199115692	0.921821694477897	-6.54261041410403	SSZ1
P38934	-0.035417331181751	20.0276865401598	-0.149144576784289	0.886345686814557	0.947693993649862	-6.54263692845225	BFR1
Q12257	-0.19331856595302	19.5219139750071	-0.356156918094007	0.733959978408841	0.849718766949833	-6.54286512847052	Q12257
P23594	-0.14753096171173	16.6081160046827	-0.294992911788314	0.77797990309524	0.875785984944267	-6.54432379105975	PPH21
P38009	-0.092531575962467	18.5497927354317	-0.352392347359385	0.736639653720393	0.851407983300357	-6.5443625790657	ADE17
P25566	-0.0304530290003246	16.1601916239738	-0.206798350487702	0.843033893328686	0.921372840121637	-6.54465556547763	MXR2
P49723	0.0796764519983556	18.1944845022638	0.351311145703804	0.737410022108443	0.851807335806069	-6.54478983452164	RNR4
P11972	-0.102683599420686	21.5818535555323	-0.29489198892899	0.778053346044689	0.875785984944267	-6.54599046653551	SST2
P36102	0.0879978305664764	17.1722360133477	0.345023653044728	0.741896538157631	0.854649795601553	-6.54724948332108	PAN3
P07248	6.363298570096e-05	19.2444606150029	0.000393044558707917	0.999699188509759	0.999998423561417	-6.54760430400542	ADR1
Q06698	-0.0767498999256774	18.7654290898556	-0.341635954287541	0.744318505720836	0.856442082736037	-6.54855705927189	Q06698
P07273	-0.157541063318762	23.0768904962902	-0.320649625669095	0.759392808254614	0.865131047378675	-6.54873999495358	DST1
P29704	0.0708020573132579	15.6611623051293	0.338689186216761	0.746427851425947	0.857915409467912	-6.54968436119862	ERG9
Q12420	-0.124411004919071	18.0959130402536	-0.336386431215058	0.748077882035872	0.85821219854327	-6.55055875507752	SNU66
Q00416	0.111449229901383	18.6089797618261	0.335835705010079	0.748472720257136	0.85821219854327	-6.55076702443293	SEN1
P31374	-0.117674617270649	18.1765690587039	-0.335436403013094	0.748759048584128	0.85821219854327	-6.55091782399411	PSK1
P35194	-0.00644484543018335	20.924891497644	-0.0514306853757399	0.960658443957853	0.980746824660939	-6.55097565478063	UTP20
P38627	-0.0295566972973453	18.892370424193	-0.158752893361921	0.879092944011925	0.944304844200415	-6.55116886483458	URA8
Q06001	0.0359933445549618	15.6998329873919	0.31675509216154	0.7622032674035	0.865692981241335	-6.55141495184398	FAR10
P36520	-0.0725121540110452	20.2543969049491	-0.331994976959657	0.751228616130432	0.860566261975647	-6.55221034674531	MRPL10
P10869	-0.0205574064912414	17.9446142044056	-0.155742504353112	0.881363959505161	0.944304844200415	-6.55236356953706	HOM3
Q12275	-0.0132917290268329	19.6819882880466	-0.0922307519201781	0.929529003067924	0.96641136933732	-6.5524622569224	CMR2
P14743	0.0303603735243116	18.0622923510706	0.204459311833689	0.844780557693029	0.921821694477897	-6.55321667820108	NMT1
P25037	-0.0828953102278834	18.0525706922339	-0.328670863508278	0.753617073067077	0.862824856885426	-6.55344661868479	UBP1
P39993	0.0134056552586542	16.3087745421178	0.086023834240305	0.934257417695306	0.969096229184144	-6.55388455276787	GEA2
P40098	0.0669961249936462	18.7308194762689	0.326601914688077	0.755105176731705	0.863041137365402	-6.55421002762235	FMP10
P38219	0.0916818622042914	20.8472001263827	0.32612266484746	0.755450044806909	0.863041137365402	-6.55438620005179	OLA1
P43617	0.0909251363113929	16.2403801785902	0.326089807434951	0.755473691258989	0.863041137365402	-6.55439826931076	P43617
P40416	-0.111601388296107	17.1117810231909	-0.323679492784915	0.757209110218627	0.863913777375987	-6.5552804321908	ATM1
Q03776	0.0627782823648278	17.7111857380855	0.323290102028089	0.757489616394887	0.863913777375987	-6.55542235475387	PRP42
P27614	-0.0131376656092558	20.8720186314777	-0.0564059779864524	0.956857127723217	0.980746824660939	-6.55546234465514	CPS1
P40215	0.0242744668234935	19.3650613250859	0.164385510253413	0.874847144657896	0.941278186317049	-6.55607506125507	NDE1
P40368	0.141599347053267	16.4746126971313	0.320723242974199	0.759339721539731	0.865131047378675	-6.55635378017621	NUP82
Q12321	0.0667755592283851	16.5974468070161	0.28177776915342	0.787617864638595	0.883190129903517	-6.55661235877436	MED1
P38429	0.0347238695011641	19.3608067121698	0.271486382668138	0.795152280895849	0.889710930515895	-6.55770373402736	SAP30
Q06706	-0.0468643558443508	22.0855343593327	-0.194915725636176	0.85191710628354	0.927653029987863	-6.55793763552434	IKI3
P53739	-0.0182973932321712	19.2334048199594	-0.10757323858557	0.917855109671861	0.962558343190801	-6.55807277816277	FPK1
Q12009	-0.0291710184518159	17.9692141822737	-0.102361895741478	0.921817993476234	0.963232330386575	-6.55814563994487	TRM8
P02992	0.02831192097186	18.4930503673288	0.270387716332351	0.795958075135973	0.889938185726369	-6.55839288996837	TUF1
Q02959	0.104967589065933	14.7989211372765	0.286128786776997	0.784439956570197	0.882494951141472	-6.55870185017324	HOS3
P0CX33|P0CX34	0.016378831727367	23.4634027947704	0.119987791921166	0.908425309877739	0.960670228567427	-6.55875108552367	RPS30A
P53734	0.0504375835636845	19.5610227549576	0.313923234006159	0.764249358893074	0.866048784106124	-6.5587865982942	DBP6
P53946	0.10051872089884	18.0265766965975	0.313739494705809	0.764382187711057	0.866048784106124	-6.55885163490087	ARP5
P50106	0.104690524484334	19.2334248178136	0.312374169201517	0.765369484008399	0.866693015261152	-6.5593337538105	RPA14
P32908	-0.00534883187239958	19.9756478510472	-0.0354840812578203	0.972849374570238	0.987155983019801	-6.55964560560773	SMC1
P38084	-0.0182534669345812	15.2216315729689	-0.0926008406339203	0.929247167965296	0.96641136933732	-6.56029420809154	BAP2
P40018	0.0242215517941067	19.1868788664609	0.14520678041009	0.889321631292646	0.950043778415888	-6.56052542284065	SMB1
P34226	-0.0775226088262669	19.8004804827697	-0.246194289935006	0.813770439142273	0.900323254422504	-6.5619947751135	SKT5
P46674	-0.0256797536869493	16.5354247943377	-0.0837139482609189	0.93601784616356	0.969502907563506	-6.56202121065462	SAC3
P40528	-0.0228726036050273	20.5153712987457	-0.108183543615422	0.917391179684074	0.962558343190801	-6.56277315314134	SYG1
Q06344	-0.0812176561929795	22.1437778842387	-0.302082313850692	0.77282718641058	0.873227224819814	-6.56290246130537	ESF1
P36057	-0.129488458153805	16.0660263228191	-0.301464025945372	0.773276069521472	0.873257754451417	-6.56311316464081	SRP102
P31539	-0.0380359353357682	19.5602481066386	-0.15804995155224	0.879623126155493	0.944304844200415	-6.56372514249439	HSP104
Q02883	0.0763470888483632	16.8449847290555	0.298618937698908	0.775342869011895	0.875114361425639	-6.56407733302139	FMP30
P22147	0.0699760169202838	23.2724990410877	0.297782254025595	0.775951058734706	0.875323537646235	-6.56435918821622	XRN1
P40047	0.0739967542933923	17.5823288466289	0.29667112771499	0.776759011646042	0.875757709208773	-6.56473230925849	ALD5
P53131	-0.0103211127585315	22.7064665293971	-0.0436276606921244	0.966622501461307	0.984699103358713	-6.56489975905771	PRP43
Q00723	-0.0287604698124706	16.7189081769037	-0.103904099105269	0.920644986884359	0.962978839237303	-6.56496930072945	PRP38
P39016	-0.07666046358123	18.0956482784048	-0.295183531270282	0.777841193546585	0.875785984944267	-6.565229731135	MPT5
P47089	-0.0924654908152225	23.4163548198863	-0.185685753868961	0.858833810123626	0.930896043120489	-6.56668535490492	TMA22
Q99216	-0.0571786755330843	19.4260940538026	-0.154604245058743	0.882222977866378	0.944304844200415	-6.56710912988868	PNO1
P37304	-0.00668940762600947	19.9386318311075	-0.0551726426994	0.957799331875069	0.980746824660939	-6.56762363958816	PAM1
P07252	0.0917958388913658	21.9856851029455	0.0873181958631329	0.933271126220929	0.969096229184144	-6.56782742218595	CBP1
P38713	0.0183700624346432	20.1425787928473	0.161023628094854	0.877380751571428	0.943469171819666	-6.56794754648615	OSH3
P12695	0.0703316876883581	19.310236025573	0.284482220039304	0.785642048295725	0.883190129903517	-6.56873642338885	LAT1
P06839	-0.00806158856936513	18.4531740244154	-0.0518072414483432	0.960370699458458	0.980746824660939	-6.56904196387711	RAD3
P20435	-0.0929876906307642	19.8084217238151	-0.283231748313335	0.786555400660968	0.883190129903517	-6.56913797249286	RPO26
P07280|P07281	-0.118557344094737	23.7426155715113	-0.282692792719551	0.78694917221241	0.883190129903517	-6.56931051009448	RPS19A
P38911	-0.0870850941114982	23.4297659521007	-0.256361400554108	0.806269304991268	0.89593144899385	-6.57045068201137	FPR3
Q12415	-0.0574090915768568	16.306469946782	-0.252137321402806	0.809383073325221	0.897622637332884	-6.57206161974756	TFC7
P24783	0.0261681081154558	24.4311773755949	0.235092926934799	0.821985637108871	0.907472143368194	-6.57209972076331	DBP2
P46990	-0.00708163115007219	21.510614891064	-0.0300489883216611	0.977006440070785	0.989918419454981	-6.57295724815433	RPL17B
Q07478	-0.0406289619547498	17.157837158844	-0.219537679895806	0.833538323287344	0.916353630305882	-6.57324459372585	SUB2
Q05016	-0.0686852620575423	18.0892627110901	-0.270037179882976	0.796215227036346	0.889938185726369	-6.5732699614628	Q05016
P36002	-0.0138264023681227	15.6658044437722	-0.0531979622022407	0.959308040369872	0.980746824660939	-6.57369783829151	PTK1
P32606	0.0560379049029718	19.3339929409746	0.266298431535859	0.798959695368038	0.892192658062061	-6.5744058362347	PET127
P40328	0.0303952229352286	19.2950457513137	0.263955838254945	0.800680910892909	0.893106525596357	-6.57510966554421	YTA6
P48415	0.0390217998551192	22.7458333289682	0.263093492319483	0.801314827646208	0.893220463560708	-6.57536722713239	SEC16
P53327	-0.0299303801512247	20.6788511458921	-0.143808039077781	0.890379193297982	0.950043778415888	-6.57553444836436	SLH1
P38837	0.0479689713565352	17.5725180165664	0.262514040908894	0.801740879853041	0.893220463560708	-6.57553983264672	NSG1
P34247	0.0414553003089193	18.5275102386513	0.259166379182645	0.804203768843989	0.895000968552182	-6.57652974596005	UTP11
P53883	-0.022261165576101	21.9960447491448	-0.0960922968698262	0.926588865943541	0.96577993580218	-6.57713117914864	NOP13
P32794	0.0448929187049642	19.3877381698783	0.253587131384308	0.808313914942509	0.897622637332884	-6.57725589274223	AFG2
P46947	-0.0559520836143308	22.5860375481255	-0.231353407577528	0.824758590942347	0.90956449120916	-6.57736149945048	BUD13
P38961	0.0570901953410854	20.9312408730251	0.256267740747437	0.806338304094465	0.89593144899385	-6.57737685007142	RRP8
P36527	-0.0700850541297592	19.619765028654	-0.242821748189771	0.816263486881944	0.902599047994458	-6.5774227016981	MRPL28
Q07533	-0.00730268362114619	19.3819919970398	-0.0402927512122293	0.969172208157986	0.985841017634904	-6.57779911049809	CYK3
P53724	0.0133658277490436	17.6280865014648	0.0359806154096483	0.972469641737975	0.987155983019801	-6.57857296879735	MRPL50
P32388	0.0598579096273717	18.6703975036044	0.252029588674368	0.809462538581187	0.897622637332884	-6.57859864246734	MRP49
Q12029	0.0473348890206139	17.845820251301	0.251281240250313	0.810014600192277	0.897622637332884	-6.5788123086485	FSF1
P26637	-0.033663855484593	20.6900280244522	-0.251262340495542	0.810028544221173	0.897622637332884	-6.57881769679873	CDC60
P30624	0.0145069442407566	18.9085222290746	0.12657017742996	0.903432011183417	0.957412752157928	-6.57925219985849	FAA1
P40087	0.0594940341989338	18.0909886904549	0.248062992807416	0.812390085569701	0.899757879683938	-6.57972408377969	DDI1
P53886	0.0595591896493161	19.0969852788707	0.205054634646853	0.84433591132504	0.921821694477897	-6.58007065793428	APC1
P42834	-0.0986037753127886	18.4580662295377	-0.246278077489928	0.813708532084993	0.900323254422504	-6.58022481389151	MDJ2
Q05933	0.130848762746649	19.9815048856973	0.23612554553069	0.82122041755169	0.907111133581643	-6.5830055258827	ARC18
Q06685	0.032523921620193	23.9212064155207	0.155340727074842	0.881667151513874	0.944304844200415	-6.5830884693379	VIP1
Q08162	0.0143551801667322	17.6904271096431	0.0940772772601482	0.928122923909581	0.966405660207663	-6.58319778655305	DIS3
P06783	0.055164599138178	17.243235351632	0.168528686549814	0.871726973958467	0.940324503445803	-6.58388991579422	STE3
P33749	-0.0152276130263545	16.2020510563087	-0.114007669404591	0.912965730804268	0.961260967835623	-6.58499754849528	MSN4
Q12334	0.0637019364525151	20.0547193796703	0.2158926396474	0.836252179855508	0.916697175727798	-6.58525097859052	SCM3
Q06511	0.0190486584461612	22.7694811484121	0.0760130301695605	0.941889737252834	0.971940057883034	-6.58554519890506	RRP15
P02829	0.0200061417042256	17.6435698420588	0.103039387301459	0.921302663679477	0.96318005748309	-6.58650157472453	HSP82
P33760	0.0609094901992871	17.5630936791406	0.219001640717075	0.833937265986885	0.916353630305882	-6.58743520024786	PEX6
P42223	-0.0315037119057313	17.9477452753072	-0.218680160788623	0.834176550775969	0.916353630305882	-6.58751522779814	SBE2
P23561	-0.051095362595773	17.9068706569958	-0.21808212881881	0.834621731320007	0.916353630305882	-6.58766379106883	STE11
P16892	-0.0653718346232479	18.5101540524861	-0.215504205424724	0.836541528961261	0.916697175727798	-6.58829961681482	FUS3
P40531	0.00403717866043955	18.8356850384983	0.0172405949593845	0.986805899720569	0.994008862492252	-6.58830620829197	GVP36
P46956	0.0238884684785171	19.1843261373264	0.128677008538016	0.901834811695058	0.957412752157928	-6.58892633957573	PHO86
Q03707	-0.104666741476192	15.7007567123001	-0.211281862036318	0.839688601118394	0.919172609368099	-6.5893249463249	SRC1
P15315	0.0742335361721475	16.6976677265478	0.191952548386767	0.854136094685299	0.929091810824261	-6.58969129752641	CUP2
P32529	-0.0645857664027472	20.2957710459468	-0.209384704891032	0.841103687424535	0.91974888165282	-6.58977913512296	RPA12
P38712	0.0393713630765053	23.6144315467314	0.0941510017378381	0.928066790585085	0.966405660207663	-6.59270795924953	RRP3
P50095	0.0429217413256991	23.6953558829074	0.195448536465015	0.851518265554865	0.927653029987863	-6.59299169464022	IMD3
P21339	-0.0218405136783476	18.8835800748308	-0.189357220714539	0.856080821359616	0.930465847375941	-6.59432729860684	MSB1
P38063	-0.104533606369129	17.313996598588	-0.187486793533779	0.857483055445108	0.930465847375941	-6.59472903347037	PRS4
P34162	0.0166503597885731	18.0066133880256	0.0488412826533557	0.962637303964728	0.982089314542625	-6.59474424073795	SRB2
P53317	0.0376728891395741	22.1111602267936	0.185107525357348	0.859267584896646	0.930896043120489	-6.59523436364289	NOP19
P09624	0.0328697776234066	17.3301317151678	0.106096378067223	0.918977907668193	0.962558343190801	-6.59524274650685	LPD1
Q03016	0.0496761112479097	16.6215008696323	0.18494111287015	0.859392434011234	0.930896043120489	-6.59526946914493	GIP3
Q00916	0.0083603983183603	16.9125960776878	0.0459166543812438	0.96487269872653	0.983884968652176	-6.59533312043701	SNP1
P38080	-0.0239522142117935	21.11143848866	-0.180718413436687	0.862561949302749	0.933840604109147	-6.59614982159616	AKL1
P0CX25|P0CX26	-0.00102352788379451	25.4425013029498	-0.00499173004173342	0.996179663386203	0.998591720682537	-6.59617452021083	RPL43B
P32263	0.0367365589504568	18.0823946325704	0.136474612098055	0.895927855839224	0.954979743350769	-6.59656097884196	PRO3
P21576	0.023370974179108	19.8761616317825	0.175542982984146	0.866450400068007	0.937070181891732	-6.59720137025009	VPS1
Q08972	0.017715697983686	23.123822133187	0.115454794412155	0.911866660143812	0.961260967835623	-6.59771799265101	NEW1
P29029	0.111830825476909	17.9397876110861	0.170994994301559	0.869870828080314	0.939787376892615	-6.59810047473356	CTS1
Q03177	0.0216623901679132	20.0392104051403	0.118413650698404	0.909620119802974	0.960670228567427	-6.5981869163633	Q03177
P39744	0.00798815729621575	21.5676790489063	0.07084334333808	0.945833858122271	0.974552556651618	-6.59862211591463	NOC2
P53127	0.0965206356933131	17.6209171701262	0.168196178010949	0.871977289106536	0.940324503445803	-6.59864216598444	SNT2
P53261	-0.0279123250021807	22.8741010451223	-0.167270068574598	0.87267455751071	0.940324503445803	-6.59881945850003	NOP7
Q12523	0.0427024011466336	18.4596557542163	0.16671361422358	0.873093572764654	0.940324503445803	-6.59892551867322	Q12523
P38809	-0.00662130735859824	20.7612162042502	-0.0626243275256212	0.952107830299358	0.978581533624465	-6.59910996699405	P38809
[truncated: 71 more rows]
