# Supplementary material for: Mutation-induced filaments of folded proteins are inert and non-toxic in a cellular system
Source: Mol Syst Biol. 2025 Sep 15;21(10):1306–24. doi: 10.1038/s44320-025-00144-y (PMC12494878; doi:10.1038/s44320-025-00144-y)
Supplement: Supplementary file 11 — Source data Fig. 4 [file 44320_2025_144_MOESM11_ESM.zip › Fig4/4G/Dif_expr_Misf_vs_wt_1POK.csv]

	logFC	AveExpr	t	P.Value	adj.P.Val	B	ORF
P47912	3.1247313390885	24.4206801853492	27.9320616432457	1.62493450956094e-07	6.89427444953565e-05	8.26167178957661	FAA4
P32379	3.2952813583073	23.5359658581207	27.376836137772	1.828701221499e-07	6.89427444953565e-05	8.1077741579857	PUP2
P00924	2.83796178953071	21.8407529335399	26.4680916286374	2.23035370904739e-07	6.89427444953565e-05	8.02527577269856	ENO1
P25694	3.3344196522356	25.0354811971247	26.7461714162824	2.09739716657895e-07	6.89427444953565e-05	7.89284675856033	CDC48
P17255	2.8972200355269	25.2762173536663	24.6026675965759	3.42700609884441e-07	6.89427444953565e-05	7.67903413734538	VMA1
P04050	3.34804347345106	25.7784400566029	24.1214132545496	3.84856433537816e-07	6.89427444953565e-05	7.55985152558907	RPO21
P40850	3.61844965602454	25.212522794034	23.8227086814253	4.14066528850878e-07	6.89427444953565e-05	7.49120682582744	MKT1
P32381	2.75385124629393	23.0735037704673	23.4165902212493	4.58036100588316e-07	6.89427444953565e-05	7.37526836029044	ARP2
Q12329	2.75248511074814	21.2153178096028	23.2161592102867	4.81733181571639e-07	6.89427444953565e-05	7.35750806564142	HSP42
P25491	2.64792556120048	24.5479803965451	23.1310298383759	4.92229102295523e-07	6.89427444953565e-05	7.33692469681863	YDJ1
P35184	2.7393065525566	22.3891301227557	22.9272130767737	5.184617835001e-07	6.89427444953565e-05	7.26094267733397	SQT1
P38972	2.99676181896695	23.532952529011	22.7875265575498	5.37384221397979e-07	6.89427444953565e-05	7.24029144596117	ADE6
P06244	2.73656083944527	18.6065419738379	22.6658562252903	5.54525570816602e-07	6.89427444953565e-05	7.16600174239264	TPK1
P32589	4.07093578181176	22.5480348975782	22.3866876992608	5.96325752907926e-07	6.89427444953565e-05	7.14875604983559	SSE1
P47079	3.18214914309911	24.9500704139192	22.4040014942854	5.93628755787041e-07	6.89427444953565e-05	7.14330597867702	CCT8
P06168	2.51486587645968	22.4469566032978	22.3045925393948	6.09310132552296e-07	6.89427444953565e-05	7.13171734114872	ILV5
P33299	2.31126314081853	23.7743273265096	22.0616292464079	6.4971549256115e-07	6.89427444953565e-05	7.04647426921647	RPT1
P16140	3.24742536061044	26.0790257606289	21.9296518392123	6.72971250820331e-07	6.89427444953565e-05	7.03528375225658	VMA2
P25383	2.58505590234659	19.2243229993021	22.0823546985678	6.4614928327677e-07	6.89427444953565e-05	7.03357797133679	P25383
P32324	2.19918843029867	26.1544352812516	21.7562338264007	7.05022415305918e-07	6.89427444953565e-05	6.98995002263719	EFT1
P19414	3.27299115672108	22.9423736342446	21.332878198535	7.91045090256716e-07	6.89427444953565e-05	6.87728289989763	ACO1
Q01939	2.28640966082525	23.8756180709367	21.312108178243	7.95571248692774e-07	6.89427444953565e-05	6.85761649348587	RPT6
P11412	2.63053161500643	21.9844754597069	21.2676818749788	8.05354374782861e-07	6.89427444953565e-05	6.85537861201974	ZWF1
P25451	2.49772501589875	20.0375289509462	21.1647922561302	8.28555767595672e-07	6.89427444953565e-05	6.80855339810865	PUP3
P21524	2.88036105772668	23.2538574385942	20.9698692160038	8.74684062556266e-07	6.98697629169945e-05	6.77398505552469	RNR1
P00931	2.50574352376122	22.9526758221534	20.7641723788401	9.2664635104671e-07	7.01981454602953e-05	6.71227117821025	TRP5
Q03758	3.30446448476451	24.0054641655211	20.5434840730122	9.86448527140947e-07	7.01981454602953e-05	6.65932947636896	BUL2
P32481	2.32297755950735	25.7362574415923	20.5283064744018	9.90724283393496e-07	7.01981454602953e-05	6.64896449697396	GCD11
P39676	2.8780553076964	22.6663537974439	20.4284448660883	1.01940221249302e-06	7.01981454602953e-05	6.60612483280837	YHB1
P06169	2.45506026357083	24.802954231305	19.8808081840472	1.19502036258262e-06	7.55612749885581e-05	6.45582512602466	PDC1
Q04183	2.72730178010018	24.0854425939733	19.7938032252264	1.22606247069858e-06	7.55612749885581e-05	6.44174268761991	TRS120
Q12109	2.18929839438663	21.0823842790486	19.6259472034446	1.28864952837821e-06	7.55612749885581e-05	6.38935999013527	WRS1
P53598	2.54410619178479	20.4850207077833	19.6332207606627	1.28586139117493e-06	7.55612749885581e-05	6.38607584784229	LSC1
P00925	2.33253903018842	23.9374450404653	19.5317198852074	1.32541434224651e-06	7.55612749885581e-05	6.36458772265267	ENO2
P53185	2.96346160484767	22.1764968229915	19.4802522590622	1.34601171674506e-06	7.55612749885581e-05	6.34980517073225	P53185
P35172	3.26970036915715	22.6956872564284	19.4405739005858	1.36214616904762e-06	7.55612749885581e-05	6.33759847181852	NTH2
P08539	2.10583460953529	21.1888720153352	19.1110336551971	1.50523358025619e-06	7.91690766710142e-05	6.23748572991187	GPA1
Q08924	3.31415501631987	23.4814279851664	19.065753352799	1.52623458671846e-06	7.91690766710142e-05	6.22235539294356	RTT10
P08518	2.63221628756379	25.8714932665254	18.9825100667331	1.56574125058683e-06	7.91690766710142e-05	6.19903824759156	RPB2
P10591	3.25861228211434	23.1905095501598	18.8668066386926	1.62265192524782e-06	7.91690766710142e-05	6.1601333896003	SSA1
P07284	2.12027740738853	21.6228857855791	18.8121948095647	1.65034978180514e-06	7.91690766710142e-05	6.14224492934839	SES1
P39692	2.37269101769695	21.3696829900631	18.7462879735265	1.68451375684033e-06	7.91690766710142e-05	6.12128761988792	MET10
Q04409	1.93825759019878	20.8584577428232	18.6997631570619	1.70912775878529e-06	7.91690766710142e-05	6.11221837230976	EMI2
P32473	2.3400844233613	22.2338261359778	18.6345541880534	1.74433619104889e-06	7.91690766710142e-05	6.09199496609734	PDB1
P25583	2.08657440104638	19.5344843256635	18.4933312025076	1.82352808847959e-06	8.09241242820833e-05	6.0448347957301	KAR4
P25626	-1.90805821006348	21.0421157556425	-18.1933625978056	2.00607848702086e-06	8.52369944378865e-05	5.9527165557273	IMG1
P25342	3.28632615634921	22.7881147791352	18.1959767012137	2.00439806378268e-06	8.52369944378865e-05	5.94373533646947	CDC10
P21242	2.21786078781491	22.5100022636566	18.0738261750594	2.08470518158797e-06	8.67324218256496e-05	5.91053960292961	PRE10
P30656	2.47164162760014	21.2955565027036	17.8022460638166	2.27708792505293e-06	9.22593931068701e-05	5.81268531378058	PRE2
P36531	-1.97594109935895	20.0863429622025	-17.7585363720581	2.3099497523002e-06	9.22593931068701e-05	5.81251825096755	MRPL36
P16861	1.94256350787231	24.8982941420147	17.6142405361507	2.42242848676247e-06	9.46805313615192e-05	5.75617792456014	PFK1
P16622	2.08029439430796	19.2594895364062	17.512164965064	2.505860102075e-06	9.46805313615192e-05	5.72579228933534	HEM15
P32366	2.02671412869559	20.2450990344016	17.3173441729212	2.67458136164366e-06	9.46805313615192e-05	5.66682153982226	VMA6
P25655	1.91556591290179	23.084145279818	17.3288224966309	2.66428084534531e-06	9.46805313615192e-05	5.65045992548453	CDC39
Q12247	-1.83186159756272	20.5011821660963	-17.2219834353963	2.76197611976988e-06	9.46805313615192e-05	5.63234792424914	FYV7
P20424	2.11920784317192	22.8847088260451	17.2567376353013	2.72974496380142e-06	9.46805313615192e-05	5.62529925473641	SRP54
P39077	1.96877683910071	23.1400655202135	17.1519705795143	2.82826334140797e-06	9.46805313615192e-05	5.61047069852248	CCT3
P53305	-1.81196124178784	19.7029575525356	-17.1224601059856	2.85675790890386e-06	9.46805313615192e-05	5.58569128928709	RSM27
P22141	2.20917611214282	19.7832728908075	17.0648406982013	2.913364210137e-06	9.46805313615192e-05	5.58135044559447	PRE1
Q3E7Z5	2.54567830922617	18.6762962924818	17.1179259527124	2.86116557291857e-06	9.46805313615192e-05	5.57649772096689	Q3E7Z5
P10592	3.68249573063014	23.700587766769	17.0681855703412	2.91004261113048e-06	9.46805313615192e-05	5.55889740603804	SSA2
P22137	2.69186055538525	23.9711006673616	17.0386702257532	2.9395057308033e-06	9.46805313615192e-05	5.55310873573609	CHC1
P53188	-1.99039328046178	17.8943241465633	-16.9813326358165	2.9977417682116e-06	9.48935923307256e-05	5.55178129610389	CGR1
P80210	2.02882610909654	19.2271828817298	16.8559762680423	3.1298120469603e-06	9.48935923307256e-05	5.4972837758329	ADE12
P43573	1.78561673599874	19.5895594451344	16.8025949576047	3.18810370674806e-06	9.48935923307256e-05	5.4842117972162	BUD27
P25582	-1.86085241438543	21.9026559960669	-16.7178498058195	3.2832644142235e-06	9.48935923307256e-05	5.46099664429403	SPB1
P10659	2.86882322482348	23.819132696828	16.7407090001578	3.25727342046044e-06	9.48935923307256e-05	5.44150296856061	SAM1
P25348	-1.98411114038357	19.0111992470434	-16.6771123390978	3.33018484787802e-06	9.48935923307256e-05	5.44003563277256	MRPL32
P38789	-1.99588883139492	19.3324499542051	-16.6861045816188	3.3197609328711e-06	9.48935923307256e-05	5.43263495827336	SSF1
P38334	2.20699247035174	20.5390797265623	16.6255116137555	3.3907439543664e-06	9.48935923307256e-05	5.41247090013684	TRS20
P38624	2.61921850589306	20.8139683027866	16.6329450502987	3.38194134581448e-06	9.48935923307256e-05	5.4022848891192	PRE3
P39078	1.68490830078074	23.9212821454077	16.4922508796463	3.55317318223301e-06	9.48935923307256e-05	5.36850910143957	CCT4
Q07878	2.03323341755956	23.80654531571	16.494984275896	3.5497516087707e-06	9.48935923307256e-05	5.3680065249192	VPS13
P11914	2.00076862018698	19.9892667290723	16.4843691386209	3.56306082525236e-06	9.48935923307256e-05	5.36730686781251	MAS2
P32610	1.96100112295384	21.0740520321045	16.3728858899342	3.70640971547151e-06	9.48935923307256e-05	5.34249966456486	VMA8
P40962	-1.93627044651755	20.2952829659886	-16.4524961767604	3.60337392063361e-06	9.48935923307256e-05	5.33595007158723	RTS2
P39715	-1.73162172924046	22.1334338054639	-16.4101878421842	3.65770985646925e-06	9.48935923307256e-05	5.32027519814278	ECM1
P47006	-2.42002069214396	22.8943322733165	-16.3745308497446	3.70424625870689e-06	9.48935923307256e-05	5.31224596744987	RPA34
P23641	1.95962363529543	23.3851391331793	16.2292107494798	3.90118381086442e-06	9.86160008898258e-05	5.29173610970508	MIR1
Q07821	-1.86694041234212	19.41934419643	-16.1901987829235	3.95611333554602e-06	9.87544791385674e-05	5.26799741702572	ISA1
P30657	2.33858399615615	20.2529570089166	16.1292588276905	4.04373224351314e-06	9.89845756469183e-05	5.22004459167868	PRE4
Q03503	2.01731513873023	19.5846540915147	16.0942367914493	4.09510947228213e-06	9.89845756469183e-05	5.21752065787942	MAK3
P08566	2.21293156487369	24.0658073524123	16.0684684585427	4.13339765169457e-06	9.89845756469183e-05	5.21070792516094	ARO1
P43583	2.35225562450084	22.9479464380002	16.0483390732538	4.16359757353086e-06	9.89845756469183e-05	5.19509744180633	BLM10
Q12680	1.83064466457788	24.4715569022356	15.9507705104759	4.31367311371647e-06	0.000100808259902734	5.17038707541223	GLT1
P22204	2.25076351781145	20.2452113742548	15.888132783929	4.41334320924845e-06	0.000100808259902734	5.1647391716577	DBF2
P38764	1.85647656427409	23.2334826685646	15.9283419862474	4.34905722667781e-06	0.000100808259902734	5.16353670757147	RPN1
Q12010	1.80080183428952	18.5868238887756	15.7827266930278	4.5871909682826e-06	0.000100808259902734	5.10822989886436	YPQ1
D6W196	2.81608834355893	20.7126552861373	15.7723513821774	4.60473061798499e-06	0.000100808259902734	5.09005114598345	SAL1
P15992	2.11898860880957	22.8678260031832	15.7954955181773	4.56571179815184e-06	0.000100808259902734	5.08715180328642	HSP26
P07149	1.82879065545687	25.2829995425634	15.6872926046384	4.75150888177624e-06	0.000100808259902734	5.06366746820065	FAS1
P07262	2.1095628148397	21.9777255277199	15.6349679136595	4.84450895470796e-06	0.000100808259902734	5.06216708393249	GDH1
Q12672	-1.94547692789198	20.3533862746666	-15.6063436350299	4.89628168567569e-06	0.000100808259902734	5.04243445344365	RPL21B
Q06106	-1.59876991828962	23.0717339484857	-15.6591283190362	4.80130597335231e-06	0.000100808259902734	5.04138375104095	MRD1
P33201	-2.00213074582128	22.7120927379822	-15.6061987230311	4.89654542341771e-06	0.000100808259902734	5.03730295765511	MRT4
P23337	2.49935787990708	21.998460643482	15.6391803281836	4.83694392812929e-06	0.000100808259902734	5.03707194474091	GSY1
P40350	1.67987542692454	21.2746720758697	15.6154692893138	4.87970642033576e-06	0.000100808259902734	5.01916991747833	ALG5
Q06630	-1.6399375935683	19.8081174328905	-15.5137285864559	5.06826728985926e-06	0.000103073236578706	4.97680443195824	MHR1
P07251	2.73301581793305	23.6342518863931	15.4919166485387	5.10978989548918e-06	0.000103073236578706	4.96988385974648	ATP1
P36534	-2.0348504498998	21.3024813837462	-15.2669318160806	5.56205297121052e-06	0.000110138485235735	4.90479094718557	MRPL40
P21965	1.80222514928187	20.1850720110974	15.2370795087395	5.62550099852027e-06	0.000110138485235735	4.89760520374333	MCK1
P34221	2.63019223898254	20.8667894233406	15.2618546218068	5.57278495065137e-06	0.000110138485235735	4.87622760267996	PTC3
P38011	2.77962797603284	22.8579745759947	15.0368577466526	6.07353259831834e-06	0.000117755772804289	4.78479222802472	ASC1
Q12019	1.79881320990669	24.1444704416495	14.9515892303653	6.2768704263504e-06	0.000118715671621725	4.77327101892704	MDN1
P38809	-1.72451541652979	21.3518899372689	-14.9173153346135	6.36082967627672e-06	0.000118715671621725	4.76370168085811	P38809
P53551	-1.68310622124098	21.7348236952182	-14.94105152827	6.30254596976686e-06	0.000118715671621725	4.75849523138521	HHO1
P31116	2.62871768988034	20.4433719661758	14.9693732497965	6.23381475072918e-06	0.000118715671621725	4.75706867674167	HOM6
Q00955	2.08002025283747	25.0109865275346	14.8348396931673	6.5682853369374e-06	0.000120097295399757	4.72286395366781	ACC1
P32495	-1.7899933835243	23.6269813047912	-14.8536926867408	6.52017687719871e-06	0.000120097295399757	4.70921957790649	NHP2
P14020	1.70563452208271	20.4076867277648	14.785064459013	6.69730024769378e-06	0.000120491068420221	4.70694423133752	DPM1
P51998	-1.84980836446791	21.225183420227	-14.6795741371243	6.9806107808084e-06	0.000121219823732821	4.70111816704313	YML6
P20049	3.04863188303976	21.9441998132035	14.8165801106961	6.61527415822395e-06	0.000120097295399757	4.6937806708742	TYR1
P36149	1.95325399639247	21.637286792264	14.7394610373793	6.81809966688356e-06	0.000120920169767434	4.68568904119621	BET3
P28519	-1.58984191907879	19.4190052233775	-14.7080417776971	6.9028038825676e-06	0.000120920169767434	4.66280409038696	RAD14
Q12080	-1.59279475454774	22.7753635815621	-14.7096339948636	6.89848199707763e-06	0.000120920169767434	4.65608922328252	NOP53
P47083	-1.58995396648283	21.5903153248451	-14.5465706306151	7.35794519934953e-06	0.000126670832440526	4.61520262410923	MPP10
Q07657	1.72918648636913	21.2802539608951	14.3613467171509	7.92374012301919e-06	0.000127735937056299	4.58032309511793	SHS1
P25605	1.77179440712755	21.7515077923987	14.4949238900778	7.5108359193004e-06	0.000127735937056299	4.5715944184088	ILV6
Q06218	-1.57815653037726	22.5118390370164	-14.3910539861065	7.82967127481251e-06	0.000127735937056299	4.56801983684594	DBP9
P07347	1.82410460747991	22.1842298356943	14.3650278169174	7.91201266464489e-06	0.000127735937056299	4.55138931688932	ARD1
P04801	1.68643763717179	23.3498484751604	14.331450643621	8.01973829710928e-06	0.000127735937056299	4.52746503744211	THS1
P19812	2.32432859977242	23.0788629055751	14.4038984966764	7.78940195418041e-06	0.000127735937056299	4.5258767458752	UBR1
P38068	1.99810924867121	19.4043032623541	14.3821430996138	7.85775060763957e-06	0.000127735937056299	4.51601036282203	GRX7
P21771	-1.6886932512515	20.3464628759604	-14.2645136224069	8.23963131496375e-06	0.000127735937056299	4.51172334417185	MRPS28
P02557	2.04622392081792	23.5623710035699	14.2666544101296	8.23249084204291e-06	0.000127735937056299	4.48545094699565	TUB2
P19882	2.04782490588018	23.3746369797879	14.3089666700403	8.0928287277395e-06	0.000127735937056299	4.48165373901531	HSP60
P38181	1.72858689348359	20.1226725850038	14.2129339671462	8.41387237748452e-06	0.000127735937056299	4.47908204642401	NUP170
P47054	1.94941906553854	20.9932278805037	14.2998575557362	8.12266105967935e-06	0.000127735937056299	4.47426310214293	NUP192
P21375	2.0295604231753	18.9206255675343	14.2840154186545	8.17484962776219e-06	0.000127735937056299	4.46880223461341	OSM1
P39730	-1.5637864724837	24.0808549142205	-14.1674287380976	8.5711645295664e-06	0.000127735937056299	4.45367854588108	FUN12
Q04599	-1.80813589905076	21.3489416028905	-14.1130340707556	8.76369768338539e-06	0.000128684590247946	4.44484917389398	MRPL1
P36049	-1.53969321713247	22.6447851505125	-14.1367070640413	8.67929323146003e-06	0.000128389248764635	4.43424231482219	EBP2
Q03784	1.88923931683073	19.7312281199909	14.1675118089127	8.57087428559666e-06	0.000127735937056299	4.43379881434627	TRS23
P39744	-1.61796084733032	22.1318084213807	-14.1949703944456	8.47555984570002e-06	0.000127735937056299	4.43164274038346	NOC2
Q06224	1.55500945720297	20.6469745265167	14.1977962002083	8.46582112088709e-06	0.000127735937056299	4.42987167512743	YSH1
P50107	3.30866505214061	21.9503337972259	14.1839987778126	8.51349577835206e-06	0.000127735937056299	4.42384368695811	GLO1
P53169	2.53280842496076	18.9051960838494	14.0918805022049	8.83992885999436e-06	0.000128856481265757	4.41114418852383	YBP2
Q12074	2.81010306547726	19.9418289357927	14.0487222151948	8.99786629444494e-06	0.000129271503525227	4.39242474894416	SPE3
P00549	2.00812487638994	25.847191235995	14.0637617032628	8.94245925491464e-06	0.000129271503525227	4.38184063202992	CDC19
P36526	-1.91882575806687	19.6850910197099	-13.9649870684428	9.31376402664398e-06	0.00013098300536062	4.35477139365582	MRPL27
P41921	2.31176811464156	19.8221711806618	14.0143121386045	9.12614707250702e-06	0.000129597806365404	4.34918037564349	GLR1
P24004	1.97095863641655	21.7127588697176	14.0078775510387	9.15037090511866e-06	0.000129597806365404	4.34632972415345	PEX1
P38087	2.60363412437358	19.5405347359028	13.9192529162298	9.49174571064915e-06	0.00013169600223644	4.33987821001097	YMC2
P46151	2.12184698153577	18.6123054915298	13.8480742627662	9.77668859571405e-06	0.000131919237335412	4.32983578826278	MET12
P32582	1.62884926949058	22.0038055593678	13.8996446230513	9.56926536498804e-06	0.00013169600223644	4.31756677100664	CYS4
P12687	-2.06533431679722	21.507711160659	-13.8848480495435	9.6282505390687e-06	0.00013169600223644	4.31692827804933	MRP7
P40486	-1.64088352120477	23.0334102249526	-13.7798623896017	1.00591412527601e-05	0.000133920700545079	4.31206908772575	SHQ1
P40513	2.14229603515667	18.2059389256862	13.9131724225144	9.51570592736144e-06	0.00013169600223644	4.30420774657248	MAM33
P43586	-1.44939501747199	21.9931887968618	-13.8104784862578	9.93120648203431e-06	0.000133104827816258	4.27648242417132	LOC1
P42847	-1.71948874454713	20.8865857011272	-13.8482495496824	9.7759747540771e-06	0.000131919237335412	4.27515149292469	MRPS18
P40303	2.09731293516428	20.8915413233455	13.6766061251088	1.05049877199696e-05	0.000138136957350527	4.22360691885799	PRE6
P25623	-1.44874507491687	21.1230742713288	-13.6502947931111	1.06222479373534e-05	0.000138136957350527	4.22221680103098	SYP1
P27472	1.96984206480816	21.4590610513027	13.5754933776887	1.09640266267133e-05	0.000138576969452826	4.21883105575347	GSY2
P33297	1.45760274926875	22.1735925737631	13.63013260189	1.07131355427176e-05	0.000138136957350527	4.21625925142851	RPT5
P06839	2.00348665717728	20.8296335323581	13.6469481029666	1.06372719069794e-05	0.000138136957350527	4.18411130265432	RAD3
Q08409	2.82325198000283	20.2217123442623	13.6282436838716	1.07216967397755e-05	0.000138136957350527	4.17557843930539	AUS1
Q12035	-1.52518776306576	19.8470776935511	-13.6100176650649	1.08047135344203e-05	0.000138314185437419	4.17492282788417	FCF2
Q12159	-1.57305299602323	24.066488278426	-13.4374717125427	1.16288593633917e-05	0.000142471362875419	4.17067613870456	YRA1
P32899	-1.39200055891766	20.0862530375895	-13.5544940401669	1.10622658489622e-05	0.000138939276103003	4.167866627887	IMP3
P15303	1.8864376246383	22.4641162522919	13.5908348026847	1.08928980354567e-05	0.000138554887750364	4.15847472027274	SEC23
P53632	-1.6827776762408	19.9808041636906	-13.5095935029491	1.1275778278206e-05	0.000140735807634859	4.14534247753008	PAP2
P47015	-1.67375967885114	17.3970455791815	-13.4622741221569	1.1506003457825e-05	0.000141836351267139	4.12920491929582	AIM23
Q08179	-1.40665709084898	19.6289353352265	-13.4762175570494	1.14375998887645e-05	0.000141836351267139	4.10910980699018	MDM38
P25045	2.37858562038469	21.7989549846713	13.4041881315617	1.17961333216274e-05	0.000143639501483475	4.07237364410711	LCB1
Q02204	-1.69336103655464	20.2730269914219	-13.3162200907917	1.22518935090592e-05	0.00014739175504573	4.06770035389094	MRPL13
Q03088	-1.33386133863342	21.7691164650299	-13.371167249588	1.19648610823979e-05	0.00014481107625181	4.05700690846356	SVL3
P54838	2.00630148392825	20.9337210694383	13.2846824719512	1.24202575149767e-05	0.000148522480583285	4.04300167721691	DAK1
P26637	1.77335266010205	22.9983918656322	13.2545126708093	1.25838446342375e-05	0.000149582962705788	4.00239274386111	CDC60
P00830	1.57143243927286	21.9856616665285	13.201426911442	1.28778154946442e-05	0.000150391798495933	3.99976927250881	ATP2
Q04437	2.20752982423778	20.5290566329002	13.2082228292172	1.28397393583931e-05	0.000150391798495933	3.98057864406047	YKU80
P16387	1.53312641846612	22.2939117260251	13.1547012892611	1.31431968917589e-05	0.000150866529711219	3.98046835229547	PDA1
P47122	1.98630237623766	20.6526471065868	13.2055624944218	1.28546290422507e-05	0.000150391798495933	3.97932248118179	NPA3
P32461	2.06075375156889	19.6844478013593	13.1543691865761	1.31451057434913e-05	0.000150866529711219	3.97546299483421	DPH2
Q05506	2.00631603934762	21.9448654230056	13.1572432391299	1.31285970137373e-05	0.000150866529711219	3.95645988802315	Q05506
P53866	-1.66993506492949	18.965787934652	-13.0075560503037	1.4021470250435e-05	0.000155549426935128	3.94508654127043	SQS1
Q12150	1.58475639047092	20.7649430853975	12.8733699459637	1.48824324994407e-05	0.000155704342204051	3.93422492659455	CSF1
P05738	-1.76525124900633	22.6780916901668	-12.9951854657501	1.40983706936696e-05	0.000155549426935128	3.92894820692578	RPL9A
P38112	-1.32760085101842	22.0806190363319	-13.0654081594823	1.36682550475807e-05	0.000155549426935128	3.91275985039842	MAK5
P36134	-1.5651265234639	18.6655809278572	-13.0436889710883	1.37996334423302e-05	0.000155549426935128	3.91128704434157	P36134
P37263	-1.59419421459855	23.4546701519468	-13.0269244193265	1.3902047007371e-05	0.000155549426935128	3.89434999002341	P37263
P40482	2.43238262531504	22.3889771845359	13.0197486051172	1.39461537377543e-05	0.000155549426935128	3.89091083134403	SEC24
P07213	1.50679903548831	20.3714119793244	12.9518187014196	1.43718588964327e-05	0.000155704342204051	3.88240449181002	TOM70
P33204	1.84079151008951	18.8514247748368	12.9478642670181	1.43971028741215e-05	0.000155704342204051	3.87992082788215	ARC19
YFP	-2.79232863111241	23.1931982819194	-12.996422323768	1.40906598516239e-05	0.000155549426935128	3.87971730378693	YFP
P23644	2.03197169625951	21.4197999265708	12.9147894376388	1.4610275862556e-05	0.000155704342204051	3.86903025803096	TOM40
P09435	3.87595641172956	21.1849255599777	12.9726031780576	1.42400205279611e-05	0.000155704342204051	3.86826524334455	SSA3
P0CX14|P0CX15|P53819	2.52644432606613	19.8360732878121	12.9274671015295	1.45281348848422e-05	0.000155704342204051	3.86660449595189	YRF1-7
P32485	1.87750264284568	19.0107966888979	12.8467173778676	1.50606791623669e-05	0.000155704342204051	3.86659848986907	HOG1
Q99207	-1.70593458581314	21.653744866026	-12.929535869242	1.45147820074119e-05	0.000155704342204051	3.85707172501157	NOP14
Q03653	-1.59024562120144	21.5420622236275	-12.648631487985	1.64661557390037e-05	0.000163596582143236	3.83802405437308	EFR3
Q08444	-1.76691953672674	20.8316429476609	-12.9065660050648	1.46638460083374e-05	0.000155704342204051	3.83639812959735	NOB1
P06106	2.42038486931607	21.8329661137237	12.89250280056	1.47559889310093e-05	0.000155704342204051	3.82958943982728	MET17
P02992	1.51516675411689	20.664990141291	12.8042799296263	1.53496443831334e-05	0.000156394080781211	3.82026058064793	TUF1
Q05567	1.28770429305331	21.044992187375	12.8503382223241	1.50363185069335e-05	0.000155704342204051	3.80912829560028	DPL1
P09938	2.79825854154664	21.4683979709793	12.8502518380535	1.5036899156975e-05	0.000155704342204051	3.80908630319188	RNR2
P09436	1.81549815601864	22.3842618348222	12.835879751472	1.51338684553213e-05	0.000155704342204051	3.80209570578888	ILS1
P31384	1.83826298370221	20.7807263301483	12.8255550056736	1.52039793338958e-05	0.000155704342204051	3.79706863197305	CCR4
P38993	1.47104910089631	18.5835597665105	12.7922835148307	1.54324965487292e-05	0.000156440079227473	3.78083976138849	FET3
P15436	1.46007696884357	22.0662420735957	12.5864780043705	1.69382086247739e-05	0.000164419188151483	3.77286912402045	POL3
Q02046	-3.82341525299672	19.4214007276347	-12.7127397329862	1.5995212582849e-05	0.000161325452161361	3.76727697360206	MTD1
P38429	-1.36069201499932	20.0766433058558	-12.6827271100929	1.62137086987851e-05	0.000162707418449617	3.75537195766813	SAP30
Q04792	1.7292119304578	21.0813619617415	12.653015708737	1.64334397025347e-05	0.000163596582143236	3.72291865592533	GAD1
Q06103	1.69705219927601	21.9199606726713	12.6313816240956	1.65956158144306e-05	0.000164066558323851	3.71900935451408	RPN7
P32457	1.53341208439514	20.9603962031876	12.562401851327	1.71252834929937e-05	0.000164419188151483	3.71710150782734	CDC3
P0C2H8	-1.86892016695736	21.7899964703438	-12.6185920890212	1.66923659115527e-05	0.000164210121799856	3.7032826918992	RPL31A
P33298	1.59610106440903	22.8321424485597	12.4512475866966	1.80207466440817e-05	0.00016816556564594	3.70269879207166	RPT3
Q12236	-1.40516447644588	18.4676558787049	-12.5634007529075	1.71174742586965e-05	0.000164419188151483	3.6930708611572	PKH2
Q12447	2.72748047284636	21.947022647044	12.5945474799142	1.68760404492611e-05	0.000164419188151483	3.68346268773417	PAA1
Q08687	-1.38781409807516	22.6829109337061	-12.4943396151344	1.76672784059201e-05	0.000167211161026647	3.68294502741193	TMA16
P20447	-1.78740150801052	23.2580844171108	-12.5834093619797	1.6961919695611e-05	0.000164419188151483	3.67792987601141	DBP3
P40477	2.29955892692947	21.6466455137231	12.5244502264619	1.74250758689889e-05	0.000166497016796032	3.65131581684069	NUP159
P53090	1.73805739323758	20.8276464584814	12.4682919873764	1.78799630446819e-05	0.00016816556564594	3.6394382136009	ARO8
Q01080	-1.88951150138127	24.1976698705776	-12.4542455979825	1.79958904291427e-05	0.00016816556564594	3.63796436872305	RPA49
P33755	2.5998639866896	21.1524197697759	12.4992427654851	1.7627572998731e-05	0.000167211161026647	3.63595372004243	NPL4
P40970	1.56074461575145	21.1950786328865	12.4093956150777	1.83719414365844e-05	0.000169855403003977	3.60213580696629	LCB2
P26754	1.94642570481679	18.6835725544474	12.4228678593526	1.82580291940384e-05	0.00016958736883951	3.59760659359163	RFA2
Q03944	1.83984046095082	20.6388322881914	12.3668502144813	1.87371423514296e-05	0.000172433517400023	3.58402243967554	VPS64
P32565	1.31085004931028	23.1928693999311	12.3359359701338	1.90078052221599e-05	0.000174121958847034	3.553658102744	RPN2
Q08237	-1.26416977624525	20.3784535575401	-12.2509585580767	1.97755569148085e-05	0.000179527324451023	3.54287971332913	REX4
Q12263	-1.26136343575827	21.0631196660534	-12.2183304101928	2.00798862296738e-05	0.000180628526129092	3.53572947679584	GIN4
P53940	1.95094773693271	20.0900633656103	12.220980938802	2.0054961925395e-05	0.000180628526129092	3.53225227555377	APJ1
Q04228	2.66164042350238	21.2353383051605	12.2507297606174	1.97776721979094e-05	0.000179527324451023	3.52511555209333	UBX2
P40693	-1.38674586067928	22.4058099086162	-12.084705069136	2.13844302346297e-05	0.000185672639906763	3.52287547490653	RLP7
P53100	2.15756493843618	18.3907786247868	12.1448825863565	2.07851009064385e-05	0.000182853949383954	3.49922193031968	P53100
P38779	-1.69776972807289	21.2080012527253	-12.1513414017749	2.07219436868554e-05	0.000182853949383954	3.49896328698188	CIC1
P40495	1.8117438127623	19.4288374578382	12.195865038441	2.02925928061743e-05	0.000180912088544331	3.48722682365211	LYS12
P14907	2.26939717903096	22.3265845246805	12.2030118814027	2.02246421180852e-05	0.000180912088544331	3.48583057009311	NSP1
P40327	1.65604604713473	22.0281366357746	12.1040446977711	2.11896546622221e-05	0.000185272363226538	3.48476051120246	RPT2
P41318	2.411879744849	21.6590394549051	12.1506673699435	2.07285242346053e-05	0.000182853949383954	3.45890969894116	LST8
P25379	1.38656234915913	24.697513920237	12.0598835023459	2.16374751651597e-05	0.000186250163382861	3.44736347223461	CHA1
P17423	1.66446350564981	21.0481408842882	12.0306218621989	2.194026951896e-05	0.000188046000984391	3.43838514814786	THR1
P38768	-2.29934203051157	21.923188205729	-12.0984732721475	2.12455539203191e-05	0.000185272363226538	3.4319462228139	PIH1
P47019	-2.25847251338488	19.7244964158819	-12.0736250114146	2.14969589320851e-05	0.000185841675270017	3.42350436512072	ALB1
Q07896	-1.22451687372548	21.4787150020632	-12.0108271825161	2.21478962165196e-05	0.000188348213066916	3.40579067693219	NOC3
P23202	-3.96406916314589	20.087497763183	-11.8946347870649	2.34137320103999e-05	0.000194013372716882	3.40034194604815	URE2
P23254	1.61886974740273	22.1781162105897	12.0092856281013	2.21641612772785e-05	0.000188348213066916	3.38559213980612	TKL1
P53096	1.68825457014106	20.3904041749274	11.8704862470979	2.36872615873193e-05	0.000194664450164101	3.38292013008285	HOS2
P32799	1.79204921075768	17.8497771723903	11.9016301224815	2.33351833338188e-05	0.000194013372716882	3.38001948605963	COX13
Q03496	2.02564774375389	18.6152907229417	11.9028637006354	2.33213636283693e-05	0.000194013372716882	3.37443777878085	TRM732
P46367	2.09154030249826	21.4476810095012	11.9638551828892	2.26497965565405e-05	0.00019085081739836	3.3741044001861	ALD4
P46784|Q08745	1.99948038912237	24.7501967249056	11.9675998928169	2.26093022398747e-05	0.00019085081739836	3.36380447242715	RPS10B
Q01163	-1.3517775535429	20.6217855076444	-11.8099905850179	2.43889643092414e-05	0.000197185270143948	3.35522398981031	RSM23
P22202	2.80929316416404	22.3292332619444	11.9498232921444	2.28022856769936e-05	0.000191328422256119	3.3544894533719	SSA4
Q05029	1.5217833186863	20.2311935623137	11.8619083489308	2.37853161113274e-05	0.000194669165058692	3.3515624853275	BCH1
P42846	-1.79985972646603	22.4045094582266	-11.8758719996347	2.36259368769659e-05	0.000194664450164101	3.34085463989012	KRI1
P53145	-1.63083042205241	23.3098002288339	-11.8506757713746	2.39144309488858e-05	0.00019492701471398	3.32724331515539	LSG1
P22138	1.37768682241571	25.87337681929	11.7804013581496	2.47409613801613e-05	0.000199224596274928	3.30339888115298	RPA135
P14681	1.60797828710081	18.8507604426638	11.8320893068552	2.41298705082401e-05	0.000195883542296567	3.29243386053241	KSS1
P39707	1.42921846846858	19.582413685331	11.5530041014216	2.76523939508398e-05	0.000209934928957969	3.28207744273544	SEN34
Q06217	-1.52541540236188	19.8171030564986	-11.7288627051341	2.53682748726744e-05	0.000203374001161762	3.27285341698832	SMD2
P16862	2.03551228466526	24.8377829647315	11.7214558799237	2.54599400553032e-05	0.000203374001161762	3.24323363385192	PFK2
P41058	-1.52639613621321	23.3104229969367	-11.7127966056576	2.55675939065025e-05	0.000203420259088787	3.2289065538898	RPS29B
Q12246	1.60413493437249	20.3406230955157	11.6796260785507	2.59849020367376e-05	0.00020510612398168	3.21979660213545	LCB4
P23180	1.97950655062083	18.8663186558313	11.6017302908494	2.69964023101371e-05	0.000208960524857922	3.21632433975584	AIM17
P00815	1.35683775683053	22.044099785949	11.4961903333359	2.84407975404652e-05	0.00021260143440348	3.21603039812623	HIS4
Q12480	2.54698195916214	19.8526319459884	11.6828304522451	2.59442450974705e-05	0.00020510612398168	3.2128444388442	AIM45
P22470	2.54844450901201	21.9528593979671	11.6634101021168	2.6191788846983e-05	0.000205925206013484	3.20241245224871	SAN1
P53946	1.70163844727156	20.2406343415428	11.4983691684033	2.84100841274496e-05	0.00021260143440348	3.19820001278319	ARP5
P36516	-1.809465104616	21.5851065779351	-11.6223698930366	2.67240011460078e-05	0.000208468087064757	3.19622270547815	MRPL3
P0CE41	1.93016128162853	21.3007332795539	11.6296515682682	2.66286611040953e-05	0.000208468087064757	3.1842361490043	HAP1
P53292	-1.58099911308702	19.767372403605	-11.581559293154	2.72657421544388e-05	0.000209934928957969	3.17765008012269	MRPS35
P39976	1.46277805153544	19.6600946777699	11.6076648956657	2.69177482461145e-05	0.000208960524857922	3.17236907565665	DLD3
P04051	1.89031768295651	23.567714949354	11.5593717642598	2.75656233526044e-05	0.000209934928957969	3.16348353166412	RPO31
Q6Q547	-2.14187134853859	22.2211652209195	-11.5456472043672	2.7753040182726e-05	0.000209934928957969	3.15867699937031	NOP10
P23638	2.54869147302068	21.1688641182107	11.5480902081116	2.771957145582e-05	0.000209934928957969	3.15441267667826	PRE9
P00890	1.88926276623438	20.564820321626	11.5730365445866	2.7380482780782e-05	0.000209934928957969	3.15363222291925	CIT1
P21339	-1.42698669270869	19.5973298619389	-11.4224145702523	2.9503901414571e-05	0.000213493741002915	3.14959479922947	MSB1
P19358	2.26017446770789	20.4465026040712	11.5212681015051	2.80896156214833e-05	0.000211679103381517	3.12551434501241	SAM2
Q06010	1.53774993851591	17.5254280700398	11.4599584870984	2.89572309252612e-05	0.00021260143440348	3.12348274316342	STE23
P25043	1.89781630189781	20.8154229638779	11.4702882451415	2.88088922992334e-05	0.00021260143440348	3.11374563008996	PUP1
P40059	-1.34629367401403	19.9450129086002	-11.3034777236761	3.13166021329491e-05	0.000223550589923158	3.104730313162	DOT6
P38851	1.36126523182539	20.1712383372046	11.4814696195981	2.86493185876005e-05	0.00021260143440348	3.10381037374432	LAM1
P26755	1.74076547523324	19.8731230325374	11.4776785911234	2.87033064369614e-05	0.00021260143440348	3.10173896089288	RFA3
P47120	2.05096063994114	21.2463879101033	11.4650305068411	2.88842844528666e-05	0.00021260143440348	3.09482303325564	LIA1
P53317	-1.70009050577339	22.5935247254107	-11.4247037073012	2.94702282821187e-05	0.000213493741002915	3.09017181224636	NOP19
P39006	1.86875681259522	18.5193327115168	11.4265771811265	2.94427027753606e-05	0.000213493741002915	3.08673297575945	PSD1
P00958	1.91231747763612	22.1821432841396	11.4222451164134	2.95063958521806e-05	0.000213493741002915	3.07137057627756	MES1
P08417	2.60792391967888	20.866365654386	11.399264718758	2.98469597291035e-05	0.000215178262018122	3.05873724568585	FUM1
P0C2H9	-1.82579894557439	20.6980390305477	-11.3708689792618	3.02741069606694e-05	0.00021747263165632	3.04309116375654	RPL31B
P38859	1.45238532889225	19.2865397796218	11.2342471432472	3.24312514861476e-05	0.000224879198673045	3.03797800185293	DNA2
P25567	-1.37691394941912	22.2123104239892	-11.2744740065904	3.17780708160635e-05	0.000223928199576277	3.03423988719038	SRO9
P22276	1.44457934238672	23.2133633991223	11.2771476606109	3.17352020894333e-05	0.000223928199576277	3.01938984893316	RET1
P36525	-1.97559506380904	21.046701875204	-11.2503568078428	3.21678165365687e-05	0.000224612341341006	3.01701585107965	MRPL24
P32332	2.11274609039498	21.2726607973518	11.3017356601374	3.13440987373482e-05	0.000223550589923158	3.00483266228463	OAC1
P47173	2.35059210247951	16.9934956752296	11.2187523637906	3.26869994108563e-05	0.000225868296967059	3.0026141965049	P47173
P53221	-1.49060597635586	24.1172645834081	-11.270272506172	3.18455726988797e-05	0.000223928199576277	2.99340100071494	RPL26B
P00360	1.44637760783885	21.2582969713902	11.2789115615557	3.17069569163258e-05	0.000223928199576277	2.99214979736122	TDH1
P40990	2.2008493070881	16.9033320856122	11.2602844630706	3.20067119173331e-05	0.000224271591926015	2.98588002591896	MSS2
Q08723	1.46927765553396	21.8298664540171	11.235243837084	3.24148803789435e-05	0.000224879198673045	2.96890658942607	RPN8
P49090	1.27187927469949	22.0423378785922	11.1123160923678	3.45085084633617e-05	0.000236816121654067	2.93966623576106	ASN2
P07244	2.01720441905191	22.5327273868862	11.1673756080271	3.35519192089598e-05	0.000231045457449286	2.9388396832356	ADE5,7
Q04697	1.38734304536871	20.9405981756013	11.0346894644161	3.59115303004617e-05	0.000244762204812362	2.88699634775846	GSF2
P34219	-1.50947210812372	20.8955040887618	-10.9948963816819	3.66563880603891e-05	0.00024647409749696	2.88359648988551	TOD6
Q03532	-1.23462085449116	23.3368750871266	-10.9996539701775	3.65663960414202e-05	0.00024647409749696	2.87975150063031	HAS1
P38202	-2.31545764695019	21.6552415245419	-11.0722806742084	3.52239937895967e-05	0.00024089834108844	2.87613813592268	P38202
P16550	1.23056747769397	20.0196860918398	10.949013942368	3.75376113320867e-05	0.000248097130565287	2.86276454706014	APA1
P25294	1.9106333367062	22.5828859298251	10.9857970148665	3.68292244709423e-05	0.000246805239155945	2.85811114627738	SIS1
P00950	1.65643245265177	24.0886373305312	10.9521230180673	3.74771265077196e-05	0.000248097130565287	2.85229631772345	GPM1
P36047	1.23144633976739	19.5493437161109	11.0232721663598	3.61234286706432e-05	0.000245369003589369	2.84830346511514	SDS22
Q12389	-1.62384298514907	22.0502306398717	-11.0016038999946	3.65295863744934e-05	0.00024647409749696	2.8359572968158	DBP10
Q03654	-1.79944694540236	19.8679462577792	-10.9372542795276	3.77674149683761e-05	0.000248097130565287	2.83026532153662	CEF1
P32523	-1.63367066416429	21.7150986048676	-10.8953724950942	3.85992354345345e-05	0.000251083625937347	2.81656094489382	PRP19
P36126	2.018826370574	22.919630746642	10.9623342119319	3.72792701137255e-05	0.000248097130565287	2.81352003401273	SPO14
P53923	2.5690399344097	21.7887228882309	10.9548103362878	3.74249378735557e-05	0.000248097130565287	2.80921199365821	NCS2
P47116	-1.29053754021333	21.9279138461404	-10.9425832553257	3.76630759047361e-05	0.000248097130565287	2.80220466899634	PTK2
P40328	-1.59639570092348	19.9197410117187	-10.92562254347	3.79963278872831e-05	0.000248782514068539	2.79247154626687	YTA6
Q12487	-1.98429202471921	20.9745227408612	-10.8742710010711	3.90263873861943e-05	0.000253037972760487	2.78573351542379	MRPL23
P53549	1.56849297124908	22.1474149045258	10.853936541593	3.94432156537673e-05	0.000254912950357843	2.78102208828371	RPT4
P28273	1.75450747672122	21.8226443683246	10.8957642627574	3.85913564862036e-05	0.000251083625937347	2.77530028179989	OXP1
P53207	-1.30380644153501	17.5419324171866	-10.8078184771846	4.04078832060364e-05	0.000259467983159018	2.73541527075378	SNU71
P20051	1.923893214406	19.895091420927	10.8264578872654	4.00147331265027e-05	0.000257772329205245	2.73526121190743	URA4
Q12029	1.20113701898473	19.739335624717	10.7322279166625	4.20489478587909e-05	0.000266576980552398	2.73290879459119	FSF1
Q99257	-1.3078452383586	20.3243262232491	-10.649740205848	4.39287910700251e-05	0.000274146939703933	2.72762855375038	MEX67
P52910	1.5242306726139	22.1672972202921	10.7250451152946	4.22088746177995e-05	0.000266744058897929	2.71257539551599	ACS2
P38970	-1.20388340579356	21.5109307427577	-10.557486504496	4.61479076121235e-05	0.000280074801380795	2.70107969140216	HAL5
Q12339	-2.00941803729796	21.5317111470321	-10.7549345466249	4.1547988565311e-05	0.000265236599339414	2.69729814791028	UTP23
P10869	1.24617787728545	19.9178601382683	10.7505930875679	4.16432326385748e-05	0.000265236599339414	2.69113982299925	HOM3
P40395	2.81758098145839	21.9748897929669	10.7477972289725	4.17047031510145e-05	0.000265236599339414	2.68950790623725	RIC1
P04840	1.3219516028776	23.4997298584705	10.6720839194015	4.34101222656662e-05	0.000273470076228818	2.6873818544856	POR1
P14772	1.35889121470612	19.7871617588072	10.6543755089753	4.38206019184368e-05	0.000274146939703933	2.68495220207889	BPT1
P24000	-2.35146948987861	21.6665811068767	-10.621525789437	4.4594052467803e-05	0.000276566219808082	2.65750942968322	RPL24B
P07342	1.47410911651791	24.6167879543208	10.6362777495961	4.42447711678432e-05	0.00027525485365166	2.65101984000718	ILV2
P08456	1.60955965290206	17.2257327755696	10.6011100165125	4.50827309841083e-05	0.000278731311997722	2.65052236176051	CHO1
P34223	2.53198878305546	22.1472862239458	10.6497139633354	4.39294044593183e-05	0.000274146939703933	2.63198961778716	SHP1
Q08004	-1.46473024249907	22.6363916734455	-10.5666463579784	4.59218442895087e-05	0.000280074801380795	2.61554525484575	BUD20
P38080	-1.29297277521849	21.8891608226405	-10.5832829498582	4.55145367145091e-05	0.000280074801380795	2.61238324846618	AKL1
P39990	-2.53531811672463	21.4227668823335	-10.5670158923613	4.59127512738192e-05	0.000280074801380795	2.59581907800394	SNU13
P38833	-1.65052421745404	20.9369260506949	-10.5587347108538	4.61170262171822e-05	0.000280074801380795	2.58905998068367	P38833
P54115	2.06108133239237	22.6520727891917	10.558648938136	4.61191475191914e-05	0.000280074801380795	2.58035073516045	ALD6
P53091	1.93637103967263	22.3105215230608	10.552087269403	4.62817648751439e-05	0.000280074801380795	2.57421631451347	MCM6
P53139	-1.28637200307752	19.1363825447032	-10.386036219992	5.06273542120061e-05	0.000295094322068576	2.5723657188299	P53139
P52593	1.75163511355589	20.66292413266	10.4972602922488	4.76668745464678e-05	0.00028671912189547	2.56323894182192	NUP188
P39079	1.14747279108089	21.8894654333312	10.4246972928016	4.95747281679651e-05	0.000292901574412504	2.55994973126634	CCT6
P05744	-1.54765214071821	20.4464031046647	-10.464258855817	4.85237928588513e-05	0.000290125791434509	2.55952322829966	RPL33A
P40187	-1.29528726228859	21.3588638183418	-10.5158084989904	4.71929669085253e-05	0.000284726147783459	2.55261284994028	PIG2
P53313	-1.51975129230076	22.3095213612435	-10.4465195430036	4.89917984485085e-05	0.000291180421135927	2.53997646667393	SDA1
Q03305	1.70947468590121	20.8513566653689	10.435321246071	4.92899344785935e-05	0.000292083083542289	2.52930079233282	RMT2
Q12692	-1.51550779371489	20.5420060418947	-10.4670428051892	4.84508177440685e-05	0.000290125791434509	2.52738808682433	HTZ1
Q02608	-1.71290159422196	20.5385502574467	-10.4470661269103	4.89773002304863e-05	0.000291180421135927	2.51147583312554	MRPS16
P38689	1.23387809678569	21.5669431801722	10.3978380708912	5.03032975372254e-05	0.000294591452146156	2.51079860009632	PRS3
Q96VH5	1.69805399911866	19.0148944092092	10.3839567519848	5.06847032896954e-05	0.000295094322068576	2.50053516145956	MIC10
P38325	1.81106886069088	19.0928368747822	10.4187422550357	4.97351987205587e-05	0.00029298286679928	2.49444873515605	OM14
P53972	-1.44388141521218	21.149317464905	-10.3255900284483	5.23255721037337e-05	0.000301135929369326	2.49316038384098	RCM1
P40494	-1.57445533210891	19.4852916858712	-10.4082569386449	5.001921475784e-05	0.000293789329033549	2.48813388632097	PRK1
Q06835	-1.61672233167143	20.49928305705	-10.376530755321	5.08901192229648e-05	0.000295428977000758	2.4689885186015	RDS3
P24784	-1.64851907259559	16.3336954921265	-10.2491454926565	5.45688305723759e-05	0.000308708086835792	2.46895425545691	DBP1
P53251	-1.69561370077809	20.9755656898779	-10.3708373917627	5.10482621643073e-05	0.000295488056643831	2.46554675062776	SLX9
P07255	1.54860542350671	17.0528156250352	10.3088320366445	5.28080288095025e-05	0.000303039176817749	2.45192450614262	COX9
P26786	-1.6510137630798	23.189532757984	-10.3308503639639	5.21751853176207e-05	0.000301135929369326	2.45148337122844	RPS7A
P41810	1.46352486658878	23.6233351309763	10.2644523573282	5.41108520955865e-05	0.000307861457649249	2.43264442842319	SEC26
P36144	-1.64415491530891	19.6395529737171	-10.2434232042391	5.47411945199105e-05	0.000308808376995088	2.41967758201886	UTP30
P39526	1.3932093368793	20.5073623241091	10.2574962282344	5.43184229034931e-05	0.000308164461756465	2.41368378187971	LAA1
P47176	1.80341802344625	19.7159267889098	10.2722883468828	5.38781280261119e-05	0.000307861457649249	2.40786768081657	BAT2
Q03337	1.8331250882001	21.8416346623205	10.2683636747157	5.39945428465804e-05	0.000307861457649249	2.40328086450473	TRS31
P35845	1.21861783859791	19.3773003074892	10.0681863710915	6.03387521409656e-05	0.000331946248004155	2.39890384191803	SWH1
P33891	-4.04603481444528	20.9363432664156	-10.1132899508126	5.88369582466741e-05	0.000326381682273912	2.39777964491016	TIP20
P07245	1.63181019001673	21.1985932147792	10.1984295161668	5.611871232296e-05	0.000314800754238626	2.3907974456488	ADE3
P53120	1.32011257964237	19.5791784183381	10.1331045804903	5.81909421419762e-05	0.000324411242268756	2.37732964650622	P53120
P09733	2.09260711255502	22.2557133372191	10.2206449266815	5.54336036429738e-05	0.00031183353936625	2.37407820770404	TUB1
P00498	1.75773435365066	20.8672150747058	10.1511363441108	5.76101968662188e-05	0.000322262081629801	2.33130219182648	HIS1
P39678	-1.37187215244125	18.136033387657	-10.0186511002235	6.20396222336702e-05	0.000335841267179362	2.32579556925444	MBP1
P54839	2.02283146497431	20.7813866153414	10.1291474206506	5.83192969326407e-05	0.000324411242268756	2.31771074166802	ERG13
P38810	1.14999347692704	20.6046421819601	10.0362653444124	6.14285133503652e-05	0.000334452142238061	2.31652398064393	SFB3
P38013	1.75051044243073	22.8980341975337	10.1082192466578	5.90036132611785e-05	0.000326399489425411	2.30474830242691	AHP1
P50106	-2.61299466192486	19.3094860890642	-10.08993941313	5.96089663615118e-05	0.000328837308905909	2.29617976230883	RPA14
P34087	1.37042728025743	19.0769516584179	10.0352321864473	6.14641643472049e-05	0.000334452142238061	2.29000826581772	RPB7
Q12429	2.07367992294012	20.2280098619176	10.0071317078566	6.24430914835438e-05	0.000337023928899019	2.27164492030432	DPH6
P41057	-1.49198068271672	24.3095719473217	-10.0446748469269	6.11392189072303e-05	0.000334452142238061	2.2652302108619	RPS29A
P36080	-1.4565104972114	21.5497362278356	-10.0434773702588	6.11803165012175e-05	0.000334452142238061	2.26448318019248	RRP14
P05319	-1.62904577805469	23.0320854270566	-9.96508965413793	6.39416787836733e-05	0.00034325680787902	2.25426433471459	RPP2A
P06738	1.8281717084061	22.1648560042022	10.01818761213	6.20557974908285e-05	0.000335841267179362	2.24868631609399	GPH1
P17883	2.07878035519184	22.671497329785	9.98767965850782	6.31313355485026e-05	0.000339820153882371	2.24183521915661	SKI3
P29469	1.43421421999137	21.0480501374587	9.93647991071484	6.49853417781963e-05	0.000346993923879834	2.23280280046533	MCM2
Q12043	1.58668457222137	21.5354605342697	9.94585810555387	6.4641069553023e-05	0.000346081007767793	2.22945805593901	TGL5
P38241	-1.56318583649033	19.5900041640359	-9.90547091495363	6.61389174206523e-05	0.000352025638035246	2.21277750146243	ECM2
P0C0W1|Q3E7Y3	-1.17372340011377	25.1300555164368	-9.8671747594923	6.75965235090112e-05	0.000354305137657468	2.21130747804927	RPS22A
Q08965	-1.63820239667314	23.0459630907874	-9.88446676372475	6.69337990396521e-05	0.000353615864238585	2.20824195667593	BMS1
P39533	2.43470523631466	18.9801732202812	9.85759376219723	6.79669957882018e-05	0.000355314373269736	2.20333877416449	ACO2
Q08601	-1.35985633429789	19.3184470230951	-9.85069032186904	6.82353941023052e-05	0.000355530178189398	2.19774966310884	MCA1
Q04429	1.3460868177594	19.7270351152266	9.84227646046836	6.8564179995749e-05	0.000355530178189398	2.19647557581408	HLR1
P25638	-1.98758988380332	19.0218096595918	-9.88639915285925	6.68602085523471e-05	0.000353615864238585	2.18654445649352	TAH1
P36084	-1.25856250134985	18.9942395102961	-9.83799326258567	6.87322588654296e-05	0.000355530178189398	2.18028539712363	MUD2
P38626	1.39892915595203	23.8066943089811	9.90171522832999	6.62802403110929e-05	0.000352025638035246	2.17543268037626	CBR1
P32353	1.76721192594063	19.5283721192846	9.86807803195176	6.7561717296406e-05	0.000354305137657468	2.16618994995361	ERG3
P34760	2.08152308957683	23.378158461386	9.87316245749069	6.73661842192234e-05	0.000354305137657468	2.15734805409197	TSA1
Q12460	-1.38025979869125	25.2544897296752	-9.80687490826827	6.99678405711307e-05	0.000359192230387013	2.14068553329045	NOP56
P53335	-1.5566163073865	18.8266652599736	-9.8391906769176	6.8685222516014e-05	0.000355530178189398	2.1396725636684	PXR1
P54885	1.34147004715744	19.1086644508801	9.83377042571152	6.88984371353516e-05	0.000355530178189398	2.13231535633648	PRO2
P36160	-1.30425686187479	20.2320711082957	-9.77955530256651	7.10738678655355e-05	0.000363934651608909	2.12700375770462	RPF2
P40066	2.28522338945729	20.6728988534141	9.82456991972086	6.92621145179261e-05	0.000356485677042006	2.12645477452296	GLE2
P26321	-1.52235762009431	22.9461559740362	-9.77444494515906	7.1283003809426e-05	0.000364072016898782	2.12447527981887	RPL5
P38803	-1.17728948069593	17.4136906585435	-9.59041211773209	7.93125964973234e-05	0.000391079642481864	2.09782754980258	IPI1
P38120	-1.34631610207662	18.1580818986632	-9.74257558916879	7.26034449602529e-05	0.000368928955688613	2.08701987128981	MRPS9
P34247	-1.75026715321456	19.0469321128849	-9.76254023777922	7.17729653421749e-05	0.000365639315786539	2.08680482910943	UTP11
P0CX35|P0CX36	-1.28920961548128	25.806818184332	-9.71662932322231	7.36994547678034e-05	0.000372902209118516	2.05730240605996	RPS4A
P40358	-1.38621583204888	17.8629982824364	-9.71523663563946	7.37588245377135e-05	0.000372902209118516	2.05640538029179	JEM1
P46669	-2.2893791324727	21.8497914679169	-9.69872845593929	7.44668043970409e-05	0.000375530829244673	2.04864486358337	RPA43
P28004	-1.56839836836731	17.3603450062326	-9.65861798976998	7.62200923913808e-05	0.000382441016345697	2.03952982885806	PRP45
P40561	-1.64329077653671	18.2814124169886	-9.6354871198494	7.72529263189396e-05	0.000385685234647306	2.03944619395513	SGN1
P32604	2.62872097387948	20.5564045746982	9.6801708921193	7.52721038271716e-05	0.000378635746455571	2.03377904800282	FBP26
P47035	-3.05400027587771	24.0763196475071	-9.62945073023942	7.75251260158485e-05	0.000386078994148752	2.02556155612149	NET1
Q12375	1.69834186824646	19.5415000270541	9.64241000338953	7.69421150804073e-05	0.000385096250164344	2.00932598678648	ORT1
P09959	-1.85888339437783	21.1096431475344	-9.6132720564898	7.82601752160996e-05	0.000388770074394405	1.99571333133736	SWI6
Q99288	1.11953976176295	19.5256141567648	9.4036416294248	8.85541472769972e-05	0.000420053757986136	1.99261025936623	DET1
Q06168	1.73989437855346	18.9678768157099	9.60357329095708	7.87046950726889e-05	0.000390008129181538	1.98970410655415	SFH1
Q04031	-1.67775029636766	21.3370804551901	-9.5959352553141	7.90568277090099e-05	0.000390783378551715	1.97910441532058	RRP17
P21268	1.56129314377672	21.0405018795762	9.58546876560637	7.954233019106e-05	0.000391246387663909	1.97227905022886	FAR1
Q02753	-1.74878141398697	22.0415755033807	-9.53847581944347	8.17652140883619e-05	0.000399230152895987	1.97153971220934	RPL21A
P32331	1.37041962175361	21.567581114152	9.56911243871216	8.0307980685912e-05	0.000394041861006797	1.96159862129968	YMC1
P12709	1.72633459041122	21.777766965858	9.55401457687699	8.10223149358491e-05	0.000396572458154144	1.95172453730602	PGI1
P23561	1.20134661901351	19.9289659920334	9.33537988861586	9.22391280633738e-05	0.000430377426968592	1.94532106746386	STE11
Q08732	-1.47599385011274	21.1850324556021	-9.48067857745531	8.45986527732528e-05	0.000408076110116391	1.93307297100393	HRK1
P38795	1.96040853489463	19.6368971230961	9.50417832902066	8.34330879893767e-05	0.000404765975488325	1.92585939292656	QNS1
Q12746	1.91054929798337	21.8601697591725	9.50285167310569	8.34983908988224e-05	0.000404765975488325	1.91815319131603	PGA3
P18414	1.1348094332706	18.3582220933479	9.50267581914937	8.35070515278867e-05	0.000404765975488325	1.91803750655468	ERD2
Q06678	-1.72726005007882	21.5999384154355	-9.4478715233902	8.62575692898633e-05	0.000414077802576579	1.91721258957524	MRPL35
Q12211	-2.08394896746495	19.2298775328915	-9.49155524141258	8.40568499810559e-05	0.000406444381143265	1.91071775815108	PUS1
P40047	1.44763843941339	19.5849122275615	9.41972080393364	8.77111525440099e-05	0.000417045646739019	1.90387128524744	ALD5
P48164	-1.16068250044107	24.0378328093477	-9.20473479193169	9.9799021795633e-05	0.00044800166528987	1.89831533340677	RPS7B
P21243	2.21704872848113	21.1803858409247	9.46101297911166	8.5588573113566e-05	0.000411856338572991	1.89057245960337	SCL1
P38766	1.37911285585564	20.1588396850655	9.39402074509756	8.90630384708471e-05	0.000421294224163763	1.88575324658847	RRM3
P32445	1.42643243815591	19.7455685368158	9.35213250236843	9.13185732914775e-05	0.000428678643925789	1.87597852790252	RIM1
P53235	-1.08301475431794	22.4093758714378	-9.42496666776239	8.74381388780181e-05	0.000417045646739019	1.86671743086634	P53235
Q07623	-2.02109254199186	22.6992104981275	-9.42339510805619	8.75198250306207e-05	0.000417045646739019	1.86567542981346	NOP6
Q06188	-1.83563216113713	19.7233662171125	-9.42325196013431	8.75272699335687e-05	0.000417045646739019	1.86558050939278	PDP3
P36519	-1.40646830407468	20.6935847123694	-9.39073551204912	8.92375847878177e-05	0.000421294224163763	1.84398370347412	MRPL7
P38630	-1.08551419129544	21.3372115907625	-9.30444052640655	9.39676685955272e-05	0.000435390798573707	1.83870862270643	RFC1
P06242	1.82261111957537	20.2048201732693	9.30038098458793	9.41972442127285e-05	0.000435444205307451	1.83719515079793	KIN28
P25558	-1.06711433794923	19.820708801651	-9.3255984161952	9.27815911636987e-05	0.000431899388237544	1.83406083908229	BUD3
P32634	-1.31887693757153	22.8942191879572	-9.30986187435853	9.36620904323544e-05	0.00043498417347305	1.82824606324769	PMD1
P22515	1.87020164046795	20.7811347601701	9.34588939977712	9.16603810497306e-05	0.000428678643925789	1.82155889421584	UBA1
P37898	2.01108283305696	20.9008802218106	9.35222772254425	9.13133714685303e-05	0.000428678643925789	1.81931472040751	AAP1
P32467	1.54316106339957	16.8638028842564	9.3469326919836	9.16031580960771e-05	0.000428678643925789	1.81477889669327	HXT4
P00424	1.25149871985188	19.0095340626541	9.28176399523105	9.52584351723099e-05	0.000436309851007117	1.80309151886293	COX5A
P53088	1.73859530119852	19.3356772266605	9.28423397182514	9.51168494117697e-05	0.000436309851007117	1.78618414739086	NCS6
P36523	-1.7017142433956	21.6700344707927	-9.25135607314099	9.7021665214492e-05	0.000441349123993942	1.78497660555279	MRPL15
P39960	-1.36519487445863	24.5662151514277	-9.29499843502109	9.45026417316698e-05	0.00043584705667008	1.77998511701369	BEM2
P52489	1.98691500866088	20.4260986111929	9.29063844282322	9.47508623208448e-05	0.000435984958651445	1.77705579162272	PYK2
Q03281	-1.08796272077218	19.5305668226001	-9.2289287047766	9.83463896102829e-05	0.000446220867734325	1.77664236703137	HEH2
P0C2I6	1.65448667000969	19.5536332344683	9.17844020711782	0.000101406056124341	0.000451019808642115	1.77352155380602	P0C2I6
P18562	1.44520750419251	20.6021222639133	9.21821847128881	9.89864018058618e-05	0.000446220867734325	1.77268288182965	FUR1
P40302	1.61807031832243	21.6628733547571	9.27140133807497	9.58551188700475e-05	0.000438038151907288	1.76893243451698	PRE5
P53914	-1.16003990203047	24.1318719292797	-9.26086150238707	9.64664521304194e-05	0.000439825353663122	1.76748687672039	KRE33
Q04431	2.51422599952895	20.3522773748302	9.22331024176761	9.86815325989154e-05	0.000446220867734325	1.75800408866687	KRE28
P32490	1.874739485943	18.1563916198014	9.18815638479391	0.00010080876881821	0.000451019808642115	1.75304626392792	MKK1
Q3E705	-1.14731054784874	19.667831487707	-9.21926664594305	9.89235533541109e-05	0.000446220867734325	1.7479339678297	EFG1
P39683	2.16643201536284	19.8692454526749	9.07611208787359	0.000107952042290268	0.000473802699898165	1.7361781742736	NPT1
P22353	-1.49339275119869	22.3772472289294	-9.20422138489253	9.98301157005468e-05	0.00044800166528987	1.71872740458359	MRPL8
P38625	1.01316297137132	21.994100356482	9.1792343932719	0.000101357081139112	0.000451019808642115	1.71228410856131	GUA1
P47077	-1.82605013239367	22.2032735151345	-9.17953535682607	0.000101338528815633	0.000451019808642115	1.70197099493852	NOP9
P40449	-1.12932849318663	16.249496252032	-8.86922356364421	0.000122742064142705	0.000520415928010576	1.69327036390034	P40449
P38758	0.931025385417311	21.2121007086895	9.15608866424381	0.000102795716701214	0.000456184547227387	1.69009936653866	TDA3
Q12481	-1.58869081013526	18.8914966589483	-9.1489482618981	0.000103244297668753	0.000457121326360229	1.68115050551922	RRP36
Q05583	1.83465068013452	18.4373900951152	9.14545442767773	0.000103464616682435	0.000457121326360229	1.67876813221586	CIA1
Q12133	1.37317707199961	17.3597580025265	9.08059603527982	0.000107655138724069	0.000473802699898165	1.63438765524694	SPC3
P38786	-1.42696239500529	20.8471101084852	-9.07842630022467	0.000107798688959339	0.000473802699898165	1.63289787550304	RPP1
P38883	-1.55419116866037	20.292979274377	-9.01134499587029	0.000112348171027861	0.000488800212511193	1.62582808549856	RIX1
P32893	2.04749939719054	21.7852794328703	9.05480891399796	0.000109375650435408	0.000478998188419976	1.61666027655618	TRS65
P0C0X0|Q3E7X9	1.24319348504708	18.4981429638285	8.87577079004003	0.000122239424181754	0.000519387510831835	1.60829383985729	RPS28B
O13563	0.919577733559269	20.3806255889029	9.02349638633973	0.000111507809154705	0.00048620326393438	1.60729081258638	RPN13
P33202	1.19229415588352	20.3664340463141	9.00451801067155	0.000112823527072996	0.000489172953557643	1.60269701586012	UFD4
P39008	1.35042808603852	19.5238022173104	8.80370524850046	0.000127906057525481	0.000535489301631837	1.60235695694106	POP2
Q06631	-1.58897517887843	19.9613839802305	-9.00216240672453	0.000112988085669201	0.000489172953557643	1.60131376208574	BFR2
P32454	1.36826919053329	19.6599865120007	9.02990195186848	0.000111067746940619	0.000485344180832421	1.59949333094928	APE2
P40986	-1.07590824064793	20.6820060066838	-8.77534637618854	0.000130218944680275	0.000541765067763561	1.59652524617747	CDC1
P22213	1.45805456942018	20.6241820121112	8.99719842541755	0.000113335772232746	0.000489172953557643	1.58682594834699	SLY1
P50101	1.10173082012708	20.7191075124807	8.95057653901897	0.000116662451356364	0.000502101110686765	1.57709876675991	UBP15
P39015	-1.73279658567057	23.7676498015712	-8.99608883717757	0.00011341365923745	0.000489172953557643	1.57611736327001	STM1
P33334	-1.1098169932061	20.4222835125718	-8.90115440971501	0.000120313090921472	0.000513936616886242	1.57509320754383	PRP8
Q12114	-1.6045560715662	20.465843788268	-8.89612155049341	0.00012069221846315	0.000513936616886242	1.55705851645019	CHS5
P0C0W9|Q3E757	-1.03125526450125	26.1502271362705	-8.82441834999975	0.000126246777699516	0.000529652972827589	1.54006896248717	RPL11A
Q03661	-1.44768658961401	20.7900374315952	-8.91897558066552	0.000118981657895054	0.000510981442615961	1.53848030019326	ESC1
P46962	1.61508324003883	19.689402257273	8.84955017221675	0.000124266880314944	0.000523546329090596	1.51538582514717	CTK2
P38961	-1.65418822238199	21.4794047662662	-8.90858589379195	0.000119755792697058	0.000513202399176021	1.51524393469981	RRP8
Q99394	1.64304431371552	19.6926476811085	8.8960292363593	0.000120699185437981	0.000513936616886242	1.50646327309366	TRS33
P40033	-1.31888405254336	18.4013556945376	-8.8324538883438	0.000125609788256526	0.000528089993996382	1.48937157850493	RSM18
Q99186	-0.958117421673726	21.0849674810368	-8.76218547449787	0.00013130874575524	0.000543551441176548	1.48837869369685	APM4
P28241	1.73960222222231	23.1887799414945	8.86014394987476	0.000123443085270569	0.000521951343660259	1.48130608076261	IDH2
P38208	1.4041334257608	17.4168902741946	8.8577726345824	0.000123626933175414	0.000521951343660259	1.47964037443992	POP8
P32525	1.00792026117404	19.3701094716812	8.73804311940632	0.00013333544659298	0.000546438694773805	1.47856341005376	ECM25
P25586	-1.88766321208492	23.216549723851	-8.78345647210445	0.000129552595410172	0.000540304413989845	1.43196758798762	KRR1
P34244	-1.40396343314157	18.9137563648407	-8.75294217343521	0.00013208045961076	0.00054384469658286	1.4301764803416	HSL1
P25454	2.35132725293239	18.7574200721777	8.75422260273588	0.000131973245201197	0.00054384469658286	1.42719774509054	RAD51
P25359	1.3767540622346	20.8656193025909	8.78291082756886	0.000129597303105226	0.000540304413989845	1.42684226019248	RRP43
P19073	1.01064534497384	20.7446812339971	8.63135199669187	0.000142736844105854	0.000570075102374223	1.42522892653918	CDC42
P33401	1.33930871969297	20.3878350902099	8.76508822980644	0.000131067475575496	0.000543551441176548	1.41912543728511	PGM1
P39522	1.66275022099969	23.3669674105386	8.68155897496727	0.000138220280937269	0.000561028254129525	1.41110400686447	ILV3
Q07527	1.17927315666234	20.1091205506737	8.76031040622926	0.000131464870349661	0.000543551441176548	1.41082146062445	TRM3
P18963	1.08109698559494	23.6473410955628	8.68215965127297	0.000138167254996366	0.000561028254129525	1.40730372714111	IRA1
Q03246	-1.40687285142432	20.9307052584032	-8.74323896388648	0.000132896225593436	0.00054607770063805	1.39869483682293	MRPS17
P38717	1.51255231407083	19.9953737730554	8.68946936065537	0.000137523858387377	0.000560479888162434	1.39675557020321	SIP3
P09624	1.53395109039724	19.4432446317049	8.58453724320491	0.000147102779060312	0.000582865574967148	1.39501163707412	LPD1
P25642	-1.9490510993143	20.3842290876272	-8.73573216540865	0.000133531338532607	0.000546438694773805	1.39335554254959	IMG2
P14120	-1.47241102116395	23.979600669059	-8.66647646257283	0.000139559473840142	0.000564170585544056	1.38690397995879	RPL30
P06700	-2.79082743076697	20.3983464482919	-8.72634971182835	0.0001343300878214	0.000548583201184735	1.38667625318574	SIR2
Q04472	0.98981234220579	17.1713658750044	8.66808440483362	0.000139415989932024	0.000564170585544056	1.34504992714934	MGR3
Q07457	-1.84745737491527	20.9811602698326	-8.6631351777773	0.000139858178645548	0.000564235924757897	1.34150228782014	BRE1
P02293|P02294	-1.04984854339398	23.7253423019446	-8.44212734297342	0.00016136517754394	0.00061808447459497	1.33863417142649	HTB1
P32476	2.13143823555146	19.5420242704525	8.64857943411351	0.000141168099224872	0.000568372367242074	1.33105789836107	ERG1
P27476	-1.90877721496205	25.2021801242944	-8.60348330824108	0.000145317512411173	0.000577291301716852	1.32739349325801	NSR1
P05743	-1.63313769827008	23.0384626314067	-8.634792454344	0.000142421947378334	0.000570075102374223	1.32115032858889	RPL26A
P20967	1.79160134894215	19.9034632785338	8.63339283793237	0.000142549953756851	0.000570075102374223	1.32014373270074	KGD1
P36528	-1.60036480185314	20.6170322864325	-8.53078370469891	0.000152307717254675	0.000597560926046336	1.3181011752095	MRPL17
P03965	1.93007717416913	22.2079664869533	8.63013821390117	0.000142848130929966	0.000570075102374223	1.31780245084523	CPA2
Q12406	1.10600112287645	18.8809563504469	8.62828388637983	0.000143018340655726	0.000570075102374223	1.31646814156649	ARP7
P54113	1.22945915868855	19.8680724200973	8.53548386554655	0.000151844194332756	0.00059691507102857	1.30700928386069	ADE16
P35729	1.6255517462391	20.5293360908033	8.6025285860098	0.000145406872690824	0.000577291301716852	1.29790845796148	NUP120
P48234	-1.17362256664418	20.7567168392656	-8.56275110286513	0.000149187122021458	0.000587626593050991	1.28852157020669	ENP2
P29496	1.97958131273787	21.4352229202214	8.57375455996228	0.000148130148017461	0.000585774070476968	1.28073171811048	MCM5
Q12749	-1.45630952704559	20.022167781669	-8.51795662814991	0.000153581058846453	0.000600857130480943	1.27521880686218	SMC6
P40007	-1.52172352876997	21.9165474887649	-8.56496865174223	0.00014897340756545	0.000587626593050991	1.2707512965116	NOP16
P35724	-0.926810268028958	20.3875635837833	-8.47138189255708	0.00015830922323838	0.000612681237998149	1.26232250149906	MNR2
P32910	1.10507203380861	17.5269546821312	8.46638097297332	0.000158826846642326	0.000613495575908559	1.25114517386659	RPC34
Q06680	1.70573120733781	18.3053539446463	8.47824742967366	0.00015760177697945	0.000611127667238759	1.24899214449257	YCG1
P19097	1.35968932893698	24.7617605642627	8.51626783176394	0.000153749621269786	0.000600857130480943	1.23537732086094	FAS2
P40078	-1.85311637274281	21.9729324399776	-8.5084828493734	0.000154529430276237	0.000602725141136026	1.22970567398266	NSA2
P17695	2.02142625940892	18.4656620467551	8.47831627930052	0.000157594701046573	0.000611127667238759	1.22683238609448	GRX2
P13188	1.59505574122181	22.0974536094279	8.43561671763705	0.000162054534236309	0.00061808447459497	1.22128699149807	GLN4
P20448	-1.86059337178976	21.781880915962	-8.48853610777689	0.000156548435903981	0.000609409798246102	1.21515225352508	HCA4
P18759	0.926211020136971	20.203233846254	8.3769290066973	0.000168424690677669	0.000638224112492038	1.19684156131534	SEC18
Q06685	-1.14020766564613	24.5361181928835	-8.45245035908722	0.000160279099526603	0.00061790996477727	1.18874476969519	VIP1
P32583	-1.51613868300047	20.3710734517183	-8.35608231731597	0.000170756835186166	0.000642187193722737	1.18670807965407	SRP40
P32861	0.896935973376804	22.2960941017773	8.44645487306571	0.000160908847632673	0.00061808447459497	1.18434741395098	UGP1
P48353	1.60011245994966	19.4897409745459	8.4399999451783	0.000161590056428547	0.00061808447459497	1.17960993024431	HLJ1
Q04839	-1.39535118353102	21.6859870042146	-8.43735027952503	0.000161870649363186	0.00061808447459497	1.17766430629293	GFD1
P26570	-1.11388184970469	19.979295695194	-8.43376766940298	0.000162250935537318	0.00061808447459497	1.17503275284701	PPZ1
P00942	2.15518638453312	19.8264230509752	8.4315118979809	0.000162490910947601	0.00061808447459497	1.17337529143933	TPI1
Q03441	-1.44389822070656	18.3271704601235	-8.37049211759148	0.000169140839249125	0.000639122728849368	1.16470647825701	RMD1
P38041	-1.6341670385714	20.689115999941	-8.41303493374001	0.000164472074198362	0.000624431049760701	1.15978398718645	BOI1
Q12347	-1.95246676350946	19.315997578753	-8.36618541861907	0.000169621956079201	0.000639122728849368	1.1517326816055	HRT3
P11076	1.45742142962971	20.647189284775	8.34638264827419	0.000171854667696591	0.000645101074041526	1.14595294818848	ARF1
P28007	-1.88717717701661	23.6027237868959	-8.36637124643518	0.000169601163937249	0.000639122728849368	1.12533892371975	GAR1
Q05942	-1.38974536258313	18.1078475222417	-8.33984235773055	0.000172599522318045	0.000646681512324832	1.10567932128415	RSA3
P54860	1.41183599090394	18.0563419921697	8.33333209797032	0.000173344667418694	0.000648257117668786	1.10084621622674	UFD2
Q12532	-1.80450585734087	21.7690397644916	-8.33020788244545	0.000173703576627989	0.000648385126217	1.09852564815589	RQC2
P33333	1.09642545893464	22.4392850293105	8.27356146532812	0.000180362552678499	0.000669487021745284	1.07692278775574	SLC1
P53734	-1.21309124300256	20.3532451605663	-8.2967935039178	0.000177596456567978	0.000661679335384799	1.07365754547797	DBP6
P28274	0.935494124581143	23.3266858496749	8.29081536531667	0.000178303520690776	0.000663076593704804	1.06919894628813	URA7
Q3E772	-1.69161257082517	22.2357732124514	-8.25333586141784	0.000182811320030964	0.00067731763655257	1.04118030728031	LSO2
Q03660	1.51263065155481	21.6693660404729	8.19564780301855	0.000190009753626048	0.000695249541665105	1.03415608121295	TRS130
Q12415	1.52142369082958	18.3952713107298	8.17872573496444	0.000192183120357874	0.000699070476055875	1.03359158792166	TFC7
P53953	1.42409146683296	21.2167770019901	8.23031916090566	0.000185644917681221	0.000686237757657265	1.03113724561099	SFB2
P53136	-1.0678711448911	21.2766043131127	-8.17186185030029	0.000193072858852148	0.000700663585360506	1.02898403909346	NSA1
P12945	-1.14087303815642	21.1299500834172	-8.19230825910654	0.000190436404251784	0.000695249541665105	1.02486285260049	NAT1
P53731	1.90308845483976	21.2936416313807	8.22821751916251	0.000185906172705348	0.000686237757657265	1.0223387771633	ARC35
P25297	1.86996749040769	22.8574433973966	8.22398977228844	0.000186433012581675	0.000686912778829529	1.01916245003079	PHO84
P53721	1.65237591329526	21.4879875347799	8.21909734664682	0.000187044837334554	0.000687897864009399	1.01548492656852	RCF2
P36161	1.667044914299	20.7536076587727	8.20558390086611	0.000188746866547638	0.000692881420028738	1.00531702305005	NUP133
P38691	-1.59634134322406	21.7840833525166	-8.19333590060923	0.000190304997835155	0.000695249541665105	0.99608836754792	KSP1
P43616	1.82861894234203	19.7947313142752	8.16687756631016	0.000193721937104729	0.000700838239851709	0.989197263766558	DUG1
P06634	-1.49205443177144	24.645910309831	-8.18089468076532	0.000191902954642209	0.000699070476055875	0.986701528990952	DED1
P04147	-0.823173865568021	23.6102833842208	-8.16994024217786	0.000193322801969774	0.000700663585360506	0.984688692216512	PAB1
P43124	-1.58655962103919	19.0829111428655	-8.1354245049655	0.000197876584455537	0.000713284366710662	0.984383656877165	NSE4
P43563	-1.28991444890516	20.2984163760275	-8.13896582558876	0.000197403700470016	0.000712866527737112	0.954972570638857	MOB2
P47117	2.22845040031847	22.3769720976235	8.12864738046282	0.00019878521148393	0.000714889087082151	0.947141982734571	ARP3
P53290	2.45213382118707	19.683339724183	8.12677034543573	0.000199037722793028	0.000714889087082151	0.945716566483126	GTR2
P53959	1.46212376118356	18.5530397944601	8.06759353322684	0.000207191988037169	0.000738861428768263	0.945366679378719	COG6
P0CS90	1.43300598306708	22.3194552139717	8.11614674681686	0.000200473887545384	0.00071875467401819	0.937643516604233	SSC1
P15891	0.993941403705614	17.7981290403823	8.0513966524446	0.000209490699849844	0.00074572714367226	0.924431724928139	ABP1
P53295	2.00736543273609	22.6684826021669	8.07065143586559	0.000206761279501326	0.000738644499399193	0.914340216444759	RBG2
P17558	-1.42602557636224	20.1407061151117	-8.04550632024838	0.000210333972793776	0.000746962519541534	0.912053085904459	PET123
P38840	1.59274383190373	18.5392596393373	8.07293869823736	0.000206439792810602	0.000738644499399193	0.9047121324814	ARO9
P19263	1.9041099090157	22.5249230225559	8.04375238179288	0.000210585827992931	0.000746962519541534	0.902841984628878	RGR1
P38175	-1.49786969181395	20.8875962010711	-8.00857286785939	0.000215711749772675	0.000761088982855179	0.878425228631819	MRP21
P23369	-1.94604636989706	19.7446304629231	-8.03807277400397	0.000211403780910519	0.000748534309358698	0.878024810953697	MRPL25
P32356	1.57084416656822	20.2854105810649	7.97642830080668	0.000220521878312912	0.000771807045343336	0.858072880086649	NTH1
Q03361	-1.12209986077279	17.6745666867096	-8.01098721651679	0.000215355387303598	0.000761088982855179	0.857222108775915	JIP4
P05756	-1.07589198414408	26.6993597031123	-7.98250535803206	0.000219603080143139	0.000771807045343336	0.849636654569311	RPS13
P53137	-1.04761224659827	18.2385805879515	-7.83310232421647	0.000243534973999269	0.000829930619584541	0.847546650681593	CUE3
P33749	-1.06315772689109	16.9913981693658	-7.96173120350564	0.00022276237183033	0.000776363798508149	0.842777496256566	MSN4
P0CX37|P0CX38	-1.70872985536229	27.3881376704163	-7.96946634805419	0.000221579928968414	0.000773592863898465	0.840474319752019	RPS6A
P53883	-1.35368760930532	22.6323470714902	-7.98407675184286	0.000219366219337946	0.000771807045343336	0.836492353935238	NOP13
Q08096	-1.54712455337573	22.3343157637876	-7.90113862492888	0.000232281444913881	0.000799769043953483	0.835645717578361	RCL1
P40969	-1.27703207573311	18.2272940473027	-7.97982970413046	0.000220007069627918	0.000771807045343336	0.833215131861076	CEP3
Q00578	0.887304043013556	20.219160436962	7.97537266054323	0.000220681934347043	0.000771807045343336	0.829774215180825	SSL2
Q12508	-1.64843438940999	18.9492058225589	-7.95600337376512	0.000223642663135073	0.000777990879488675	0.818545121475209	RMD5
P32917	1.15888783524958	20.9926454879476	7.95249979101866	0.000224183098233908	0.000777990879488675	0.812089286833642	STE5
P43636	1.16622795032322	20.6670945114239	7.9511095090652	0.000224397970248111	0.000777990879488675	0.811012902095131	ALG2
P21954	0.926645660293046	20.3891766138348	7.75039842733451	0.000258072835898674	0.000867628709241838	0.790696987349715	IDP1
Q04867	-1.92488848778969	20.8552902460769	-7.91236943801536	0.000230482147232819	0.000796319806269793	0.78436960016511	Q04867
P40069	1.19941548001683	22.4581407826887	7.9140785682697	0.000230209740054955	0.000796319806269793	0.782281770020704	KAP123
P39004	1.64879079872875	20.6807014533446	7.90634474559904	0.00023144535810974	0.000798266632375044	0.776266453819149	HXT7
P50942	1.28807195374367	21.2223294968964	7.87302307167913	0.000236857470432702	0.000811442969831058	0.76427925950081	INP52
P38828	0.879985175450924	21.668478650743	7.84523544388715	0.000241482743629662	0.000824343656458863	0.753425018437492	LSM12
P36165	1.41448531309261	20.3642191915495	7.87512085710172	0.000236512466495649	0.000811442969831058	0.751928171411226	TGL4
P0CX31|P0CX32	-1.19594485050037	25.3912838768158	-7.87281961433652	0.000236890962148977	0.000811442969831058	0.750131066153957	RPS24A
Q04600	-2.19420238178349	22.211664948072	-7.86256526229175	0.00023858606886859	0.000815849964949613	0.742117563979615	TMA64
P02309	-0.84751957061661	23.9667621320525	-7.76621124755811	0.000255217375619	0.000859475715195856	0.735807311319478	HHF2
Q02208	-2.13491887338003	18.8544144860597	-7.82306686242989	0.000245247631648647	0.000834343305625806	0.711165033334675	TOF2
P36527	-2.07064035578693	20.0439469991495	-7.80544155076838	0.000248289361523108	0.000841823183296514	0.708221970871023	MRPL28
Q04013	1.15033773443449	22.8663295606963	7.78359226843893	0.000252120729277976	0.000851920636832688	0.701442303067081	YHM2
P25627	-1.22695016782258	20.2324389106952	-7.80575953758705	0.000248234099638429	0.000841823183296514	0.697559330094055	BUD23
P15624	1.16435039863974	21.207876138257	7.73489585152751	0.000260908142263375	0.000874217382718052	0.688273213245366	FRS1
Q00684	-2.59376487097951	22.2778046220232	-7.79238109012548	0.000250571419842187	0.000848120551567539	0.687024185993693	CDC14
P15108	1.93573064876317	21.7062621236397	7.77729414480163	0.000253237779388027	0.000854249738915355	0.675124740684403	HSC82
P25808	-0.892999183783165	20.2550670469822	-7.74767460888867	0.000258568415746191	0.000867833825622091	0.651704580211257	SPB4
P20434	-1.81832706904398	21.1279626186484	-7.7196601187218	0.000263729744971546	0.000882191458472658	0.649110632044131	RPB5
P53252	0.865693351482447	21.6160590770578	7.64744553806575	0.000277592231413439	0.000910265494470671	0.649038680420768	PIL1
P32570	0.987278492752599	18.1511863692469	7.70364781669345	0.000266733208483499	0.000887777028902578	0.641622929016881	SRB6
Q03921	0.917110410748971	20.33711550465	7.71109885553141	0.000265330714698225	0.000886062604100927	0.633485818159353	DOP1
P06704	-1.09538243223395	19.599242944095	-7.70504290185156	0.000266469964474564	0.000887777028902578	0.617858904944468	CDC31
P16892	1.48760228396322	20.6684520839119	7.67223206202115	0.000272741427763531	0.000901762634509556	0.61709818463488	FUS3
Q02866	-1.85436600238293	21.5820367335519	-7.70085559659266	0.000267260985630463	0.000888053557910209	0.614525821377356	MUK1
P61830	-1.17629826126284	22.4835667783731	-7.66675433539172	0.000273804957746922	0.000903782645653888	0.611739342588561	HHT2
Q08285	1.56582210106659	19.5603081846894	7.68752629742296	0.000269797124454535	0.000894991457700509	0.603905281665043	RRP40
P40015	1.85990148800292	18.607735744299	7.67350887166199	0.000272494214144754	0.000901762634509556	0.601932282278785	ISC1
Q04739	1.02903730234613	18.9066073315932	7.60697268847535	0.000285728606001208	0.000933878929925388	0.591227729094395	GAL83
P32263	1.83157237312074	20.3500302759119	7.65084847453099	0.000276920403449633	0.000910265494470671	0.574598681294965	PRO3
P23639	-1.2329863087287	20.4324475919181	-7.65079186975803	0.000276931563339592	0.000910265494470671	0.574553358826716	PRE8
P27515	2.14816152198389	20.7002287058822	7.64906266539684	0.000277272734192653	0.000910265494470671	0.573168675188038	URK1
P51862	-1.06207950354238	19.2812275446014	-7.45757810637599	0.000318240069747222	0.00101041272159204	0.569602214546624	ROM2
P29453	-1.86883705618495	22.2276300321277	-7.62963069799442	0.000281140198613521	0.000920388486280657	0.563253313311433	RPL8B
P32606	-1.21238100881229	20.1305429162578	-7.59096835545552	0.000289021705253822	0.000939308434011391	0.544002743872506	PET127
P47150	-1.48974299195633	19.4198322325767	-7.58600765409333	0.000290051311751802	0.00094031245059797	0.54339820216388	RSM7
Q03063	-1.23806502863333	20.9753582888025	-7.60315226952123	0.000286510754527429	0.000934905190835417	0.536306262400592	DIG1
P48415	-0.959718908300518	23.5391957858967	-7.59426117791654	0.000288340600478726	0.000939308434011391	0.529145280079618	SEC16
Q08553	1.18547021655717	18.6304617844261	7.55439909664253	0.000296712052697687	0.000958792830481036	0.527079846627542	SYC1
P20053	0.965999950248435	17.2352680988453	7.38724952623323	0.000335010232849952	0.00105191106132288	0.526072868587868	PRP4
P00330	1.88862669156806	24.6493009061654	7.58976416294892	0.000289271250334004	0.000939308434011391	0.525520589683422	ADH1
P09734	1.55277932379711	21.9159584059317	7.57452144007385	0.00029245159523026	0.000946557270137488	0.513220884599217	TUB3
P40185	1.1063412887781	19.5218420005386	7.52036789667261	0.000304081474955366	0.000981018910316423	0.505302242020743	MMF1
Q02889	1.21739808257769	18.7754356273246	7.32608341274713	0.000350428495085135	0.00108665482093946	0.465872765047662	MGR2
Q12000	-1.29691679221312	19.4240568510182	-7.47981367615972	0.000313140869302791	0.00100215114743217	0.460534028900968	TMA46
P13663	2.40542977093474	20.4194351788945	7.50758458759016	0.000306904095091273	0.000988528190156891	0.458955417657014	HOM2
Q02260	-1.86286590033103	18.3122670790094	-7.50160301166263	0.000308235232324237	0.000989901828886869	0.454086042584629	SMD1
P32466	1.3128493898235	20.1278257576264	7.50121436536272	0.000308321951711383	0.000989901828886869	0.453769545528823	HXT3
P27929	-1.63237910875874	19.2592463329698	-7.46418056721477	0.000316716019485271	0.00100874304770668	0.442543902150513	NAM9
P13186	-1.52648067346064	21.5722721601008	-7.4838866998278	0.000312217065624627	0.00100079852335856	0.439644377579922	KIN2
P22354	-1.94794654059212	20.8244679118056	-7.46618455433835	0.000316255104678876	0.00100874304770668	0.425185090112075	MRPL20
P20484	-1.03039924273597	23.8669503333109	-7.46581263349816	0.000316340587547888	0.00100874304770668	0.424880988074669	MAK11
Q12499	-2.0525193184201	24.7625871941423	-7.45752579215575	0.00031825217920951	0.00101041272159204	0.418101880009374	NOP58
P53010	1.46218636241078	19.6609213137046	7.37534625172233	0.000337948394334022	0.001056970241933	0.412521047742548	PAN2
P26784	-1.69872783135959	23.3919679429838	-7.40613427936583	0.000330409021276401	0.00104238043521165	0.394498141093302	RPL16A
P53215	-2.69234924092971	22.0410371991185	-7.42565649929395	0.000325728936711829	0.00103250902637067	0.391971075996141	THG1
P40858	-1.8331779186405	19.9331322019262	-7.40098301475137	0.000331656841657248	0.00104466673941565	0.386302003628613	MRPL49
P38836	-1.6522056251649	20.6141900548955	-7.41692577574431	0.000327812447672682	0.00103746665293557	0.38479579287428	ECM14
P41812	-1.9703139916654	18.0934902931688	-7.41051706475126	0.000329351616013474	0.00104068857148561	0.379524271157102	POP1
P25293	1.00232308258984	20.0909668423526	7.35777204013994	0.000342340849013823	0.00106600674954011	0.377329724528005	NAP1
P32388	-1.46893773120962	19.2905534523804	-7.37429500173053	0.000338209306256978	0.001056970241933	0.377283272088819	MRP49
Q00764	-0.929615145988405	22.5847028457904	-7.35633778399894	0.000342702219932275	0.00106600674954011	0.376307730257309	TPS1
Q08959	1.73504923740271	21.2145519272444	7.38908077989007	0.000334560832489313	0.00105191106132288	0.361863568166008	PGC1
P40559	1.37613435171073	20.7411081828178	7.37674318613973	0.000337602045366247	0.001056970241933	0.351679290780135	INP51
Q00816	-1.81673144811842	19.8311206792624	-7.36554378955234	0.00034039032721644	0.00106212419289255	0.35130881525483	REG1
P20795	-0.819212982816665	22.1432653803967	-7.2869631845816	0.000360718554291826	0.00110653602599198	0.349137104043162	VPS33
Q04934	1.30167340111382	18.6296726517372	7.20785629139008	0.000382609848566561	0.00114898025201116	0.334462350570217	IVY1
P04821	-1.54592677109467	23.5452059348377	-7.34474602280323	0.00034563904512724	0.00107346994264245	0.325199321908858	CDC25
P32794	1.16329255097869	21.3944484547244	7.31378530885788	0.000353626431353383	0.00109487129211272	0.319598080056909	AFG2
P47100	1.06849969800024	20.7856029331604	7.30156197095816	0.000356838314152139	0.00110181789366527	0.317959119490292	P47100
P39938|P39939	-1.11344921547907	25.0734525213956	-7.27898267808441	0.000362860263174364	0.00110969670070322	0.307155072103717	RPS26A
P30665	1.55932844325255	22.8674393928354	7.30047772300892	0.000357124838610794	0.00110181789366527	0.291036733795132	MCM4
Q06554	0.912625518708117	19.2029820618733	7.00349661697802	0.000446622713430718	0.00127780166005895	0.288294115085819	IRC20
P34761	1.4940549097995	21.0794008339959	7.2989640562296	0.00035752528547576	0.00110181789366527	0.288079037724375	WHI3
P40507	-2.01828415628004	19.3284153103416	-7.29417732038154	0.00035879504775272	0.00110402728869365	0.283150656859416	AIR1
P53199	1.99019382065949	20.9418719445552	7.28758717899143	0.000360551709648997	0.00110653602599198	0.277652765021583	ERG26
P38264	1.09812706413232	19.7741029254004	7.14870005359921	0.000399983504280981	0.00117986271499131	0.277499095831261	PHO88
P43570	0.96412928405331	16.9694867893575	7.11857662478044	0.000409178860580173	0.00119685326854934	0.275608405911717	GYP8
Q06668	-1.14959441396068	20.1542688142238	-7.27932453824954	0.000362768218997768	0.00110969670070322	0.270753658024019	OMS1
P04911|P04912	-1.13827624273692	23.0922920111612	-7.26761874707088	0.000365935323931236	0.00111568372807737	0.264994009179027	HTA1
Q2V2P4	1.21610912359148	18.3453072342431	7.21165345061424	0.000381524695977702	0.00114744701486065	0.263684222406645	Q2V2P4
P14540	1.45528636567398	22.3184362257862	7.26794802076339	0.000365845801444422	0.00111568372807737	0.261243751626457	FBA1
Q04119	-1.7750590867298	22.8404327388168	-7.2635721416663	0.000367037574305524	0.00111733846934166	0.257582515578741	PPN1
P43596	-1.6243845243684	18.1952810234135	-7.21529279667579	0.000380487971139347	0.00114605502015879	0.252385843043017	IOC3
P32657	-1.07517637887413	20.0634179748906	-7.25009329021363	0.000370736767484285	0.00112688177270337	0.246293295172819	CHD1
P40341	1.2479004143443	18.9080281461474	7.24364015898968	0.000372522994047901	0.00113059030260435	0.24088223214997	YTA12
P35203	-1.27867873063531	17.4990068331098	-7.23803061622228	0.000374083778872297	0.00113360361004703	0.236175245531822	CTF13
P40070	-1.29486301267095	20.3313990441126	-7.23599807253476	0.000374651168067621	0.00113360361004703	0.234468975909514	LSM4
O13329	-0.953867116721444	17.7338539718719	-7.17563819140936	0.000391961672215587	0.0011648027669859	0.234188315456095	FOB1
P17121	-1.91811489274454	19.8768734708216	-7.23108690249893	0.000376026231276672	0.00113604294078595	0.230344512097357	SAC7
P27351	-0.854506326658911	19.64182733443	-7.15503153646231	0.000398081195281688	0.00117882142605342	0.224546880584771	APL1
P53278	-1.19925051833917	22.1502617710975	-7.20084720221505	0.000384622264083544	0.00114983631942341	0.218936763996738	P53278
P14742	1.51753044886081	22.9937771502313	7.21568073351805	0.000380377652865087	0.00114605502015879	0.217390962054579	GFA1
P39076	1.47163125430575	23.4727566049204	7.20257218914868	0.000384125864848548	0.00114983631942341	0.214817656034301	CCT2
P48563	0.925049358908922	18.4752813593015	7.06075224425303	0.000427521294562745	0.00123554272828047	0.211259347786491	MON2
P41940	1.67837081653653	24.0768297691044	7.20279281183601	0.000384062429563481	0.00114983631942341	0.206536958792306	PSA1
P36105	-1.73079010977423	22.6746814867502	-7.19030886764952	0.000387670983397757	0.00115549097588854	0.206397941710701	RPL14A
P37303	1.64068712900117	21.2237385085581	7.19823033753402	0.000385376731061839	0.00115036970393198	0.202690620635745	GLY1
P41056	-1.76120627462306	20.3743861575329	-7.18250558821305	0.000389946408492833	0.00116054095046228	0.189418426684394	RPL33B
Q03012	-0.978855081425504	19.2898193373525	-7.09522961346494	0.000416473423424776	0.00121593191020362	0.1821707015043	SPP1
Q12363	2.03362426365422	20.8227249149377	7.17315264395772	0.000392694021826686	0.00116524511380073	0.181512724042128	WTM1
P45818	-1.3292946606617	21.751624305022	-7.15066011753167	0.000399393481208745	0.00117986271499131	0.180854124733182	ROK1
Q12265	1.2022224323914	22.2836048015548	7.15380163045268	0.000398449906152259	0.00117882142605342	0.165128671114885	PRS5
P20435	-2.68257076948268	19.9177833376614	-7.1452106614899	0.000401036376719143	0.00118122366417128	0.157843052483788	RPO26
P09440	-1.18952614625818	23.5332095027907	-7.12679431806865	0.000406646420951337	0.00119457254900915	0.156361109246815	MIS1
Q08235	-1.56920810050295	21.9139890956864	-7.12364175552767	0.000407615802500953	0.00119531388780382	0.147566789866576	BRX1
P25302	-1.7031156529611	22.0163118631687	-7.12640882398482	0.000406764813883936	0.00119457254900915	0.141872564738253	SWI4
P51401	-2.01054061072069	21.3936263054221	-7.11805765431163	0.000409339400310065	0.00119685326854934	0.134767744303025	RPL9B
P48361	-1.4254009996795	20.3886576819019	-7.08482001069362	0.000419774024410639	0.00122021648726062	0.130061887240338	ASK10
P53163	-1.38243542981932	21.5888689252318	-7.03552545312127	0.000435818999048234	0.00125588822669455	0.116091131603603	MNP1
P09007	-1.16709116705276	17.8632157875032	-6.97610019501654	0.000456109137291651	0.0013012142102449	0.113930693721206	SRD1
Q12049	-0.865796101149428	19.4539312405008	-6.91408738027366	0.000478451809080664	0.00134447700110247	0.111271539917595	THP3
P49687	1.34060305763432	20.6696004667885	7.08922967480903	0.000418372174948023	0.00121969231149081	0.11018879401823	NUP145
Q12028	-0.772457843168847	20.766115327615	-7.08657426542439	0.000419215692808395	0.00122021648726062	0.107920602426515	APL4
P53863	-1.51730126693905	19.6083605718058	-7.07623295939877	0.000422519439280966	0.00122641180268036	0.0990805685473664	JJJ1
P32491	1.19122987902853	19.1597548421563	7.04792215413411	0.000431718462870353	0.0012458696103354	0.0970887706513457	MKK2
P29295	-1.29067320773573	21.5002927790846	-7.0640453170069	0.00042645160884093	0.00123554272828047	0.09127130623573	HRR25
P36000	-0.899097873519458	21.2096214100448	-7.06240627096486	0.00042698363278108	0.00123554272828047	0.0872443976659838	APL2
P27636	1.41134938072525	18.0350217143598	7.03362607347194	0.00043645122403744	0.00125589783055154	0.0725066329301214	CDC15
P53739	-1.1794575686903	20.0885482568961	-6.99742269027322	0.000448706143185585	0.00128192584827126	0.0719401319611075	FPK1
Q12250	0.816944014575167	21.1459304563555	6.93095055601233	0.000472253805078118	0.00133393330797879	0.069996804274016	RPN5
P38985	-1.5767137334213	20.7203141324974	-7.02727311195277	0.000438573550725008	0.00126018903711919	0.0570826216424862	SRP14
P21192	1.73575930188338	19.6720431055225	6.84639027521634	0.000504294437627976	0.00139677668785446	0.0494836396564482	ACE2
P05749	-1.67631761161657	21.1029202264883	-6.96906525287554	0.000458582396588491	0.00130640377458947	0.0422852465531953	RPL22A
P39969	-1.72490550210993	21.9938034838848	-7.00773504122909	0.000445175481681531	0.00127559473499262	0.0402553006463373	BOI2
P06843	-1.3921406184128	18.2362808039238	-7.00762618365963	0.000445212584020959	0.00127559473499262	0.0401614378905553	SPT2
P53224	1.5859398938772	19.0351208400893	6.95911236193208	0.000462107938779665	0.00131457201387891	0.0304757145389134	ORM1
P05759	-1.92099473581613	21.2963193402794	-6.94446037465075	0.000467354951366971	0.0013238409047941	0.00862437648324921	RPS31
P53309	-1.78381289934804	19.5158276970516	-6.95540036978823	0.000463430794168929	0.00131645988044858	-0.00500942107233815	YAP1802
P46995	-1.7067429532089	20.5925769044048	-6.94655905630243	0.000466599201450119	0.00132357756434075	-0.0126839592258463	SET2
P0CX51|P0CX52	-1.35580596882213	24.8362947090553	-6.93437155097032	0.000471007736457689	0.00133229808740227	-0.023276236538873	RPS16A
P33314	-1.08942328893525	18.899398179421	-6.92504977176529	0.000474412045822711	0.00133813680156491	-0.0234060511871457	BUD2
P43588	0.947759209998351	21.0008412154516	6.84677698995307	0.000504142319709388	0.00139677668785446	-0.0306638950811644	RPN11
P52891	1.61893302938587	19.2272229812155	6.91748049786126	0.000477197190687291	0.00134409420282443	-0.0339570410824335	NUP84
P30619	-0.858676767798976	21.0809227862236	-6.88047962337954	0.000491085648497507	0.00137160565041891	-0.0342219225716542	SEC1
Q08287	-1.46233093919601	20.6114653851406	-6.91347243618457	0.00047867959328185	0.00134447700110247	-0.0414753971191981	NOP8
P00937	0.973573244643992	20.1258382429709	6.89269416730869	0.000486450041397609	0.00136246947078685	-0.0422187198036985	TRP3
P23594	1.42893886003231	18.768123719851	6.7271882895614	0.000553805675705619	0.00148250661445593	-0.0533257575584232	PPH21
Q07533	-1.25107877835413	20.1642745828213	-6.89796864458382	0.000484463881335885	0.00135881231885922	-0.0550053482755954	CYK3
P54785	-1.51626386734767	19.227178743444	-6.88182408321527	0.000490572922789037	0.00137160565041891	-0.0566083533543473	MOT3
P19158	0.833322302324627	23.838455870748	6.80499924275448	0.000520885674714142	0.00143279434215446	-0.0753614413617703	IRA2
P41811	1.72301334024665	23.719525651054	6.85656564627029	0.000500309387869272	0.00139346980135974	-0.0764389296600791	SEC27
P07991	1.45356913853224	18.5560668759314	6.79409728007579	0.000525359563969507	0.00143915370267093	-0.085872767801928	CAR2
P40364	1.49313563782234	19.642250100124	6.86013706631899	0.000498919289909601	0.00139153885747133	-0.0881249352774311	MPM1
P36517	-1.87058920763411	21.0536234016331	-6.85447009659756	0.000501127110142747	0.00139380339687335	-0.0903897148200832	MRPL4
P20107	1.2129036965151	20.3440398309346	6.84721865434245	0.000503968651414157	0.00139677668785446	-0.0919946648429084	ZRC1
Q02892	-1.0556144828427	24.5649711708289	-6.80229576625118	0.000521991011796748	0.00143385976693	-0.100620074888152	NOG1
P05745	-2.13992757859044	21.0497560512921	-6.83355602689423	0.000509373006018042	0.0014069403776183	-0.104196427047255	RPL36A
P12686	-1.73278219553594	17.6402947039966	-6.84073876320468	0.000506523551405363	0.00140100766226664	-0.105164878369312	MRP13
P25040	0.814507052415207	19.2421561638071	6.72474766890943	0.000554876316738327	0.00148338420954008	-0.110612319893259	TSR4
P32832	1.37909964689392	19.6993883505054	6.79046434016428	0.000526860240353166	0.00143932493075515	-0.115877126898081	NPL6
P0CX84|P0CX85	-1.35297192894286	24.7508262048968	-6.82631904286356	0.000512262653454716	0.00141296756760921	-0.117856981919988	RPL35A
P38042	-1.66172905156652	18.6487303163966	-6.81919166768542	0.000515126987922978	0.00141890840673405	-0.124138471876217	CDC27
P24482	-1.44112810313883	21.0178861575557	-6.79462263428851	0.000525142960591131	0.00143915370267093	-0.12647449743918	DPB2
P38132	1.30188370620352	15.5438357257376	6.78513432741919	0.000529070870008458	0.00144338050192198	-0.140190121507048	MCM7
P38064	-1.86028844503154	18.9857300311615	-6.79045632291556	0.000526863557527297	0.00143932493075515	-0.149517590762709	MRPL16
P07263	1.17684236609718	19.8505107622787	6.72954512648322	0.000552774043173339	0.00148235427543042	-0.154204803308361	HTS1
P51601	-1.50042960068852	25.5333729931973	-6.77914507656261	0.000531567663670588	0.00144821367578467	-0.159531563682331	FOL2
P31334	-1.7983190445545	19.9265997161297	-6.77108664165656	0.000534948477632079	0.00145345865283165	-0.163463573774828	MRPL9
P38111	1.03615458385638	20.4376694085429	6.77240581559477	0.000534393345432371	0.00145345865283165	-0.165504331208305	MEC1
P25617	-1.33821156417781	20.5156278217033	-6.7656170752773	0.000537257258979377	0.0014540227767063	-0.171525807886922	P25617
P40991	-1.27608468960443	23.2673218015369	-6.76546077345743	0.000537323404467102	0.0014540227767063	-0.171664501931246	NOP2
Q12476	-1.67230341524412	18.228926509433	-6.76542058060064	0.000537340415227466	0.0014540227767063	-0.171700167384379	AIR2
P32529	-2.24519599231149	20.6093579539119	-6.76062705510884	0.000539373621828232	0.00145754955722731	-0.175954967979212	RPA12
P37020	-1.64775742003005	19.5754578020878	-6.75529152298013	0.000541647140173468	0.00146171532287353	-0.180653007341331	GEF1
P39954	1.35843497775665	21.3580460881444	6.75078535587497	0.000543575848568057	0.00146494057974414	-0.184698235072425	SAH1
P53881	-1.91234622513924	20.4846087158706	-6.74732597229895	0.000545061879218535	0.0014669657315356	-0.187773959027915	MRPL22
P24783	-1.24814468051602	24.9753844560847	-6.73694847013602	0.000549547806844288	0.00147704841220463	-0.197008186365283	DBP2
P25356	1.4634190147999	19.0734029225035	6.72901367308859	0.000553006477313803	0.00148235427543042	-0.204076551154042	BPH1
P32327	1.52244967235397	19.683031136418	6.72172087340433	0.000556207407145017	0.00148495480223075	-0.210578940143176	PYC2
Q02883	1.80301931254303	19.0021473041244	6.70427138301985	0.000563953149389492	0.00150362408455383	-0.226160271658628	FMP30
P36521	-1.71742410366737	20.9494985936479	-6.68727955562775	0.000571615188483474	0.00152202070853533	-0.239038450632603	MRPL11
P38213	-1.34097957670897	18.329517717474	-6.68417042941905	0.000573030092330618	0.00152375645057822	-0.244149617706554	DSF2
Q01476	0.764481917845528	20.7413431102763	6.60790153361554	0.00060903265217225	0.00159821052087777	-0.244381652519514	UBP2
P33302	1.00491735434567	21.8716570454476	6.66630577247243	0.000581238439037716	0.00154352814196585	-0.250171108246861	PDR5
P14180	-0.773291322788332	20.147374601457	-6.58325646507132	0.000621217342006007	0.00162369531085287	-0.260616474934865	CHS2
P49956	-0.719054107934685	19.2706742883338	-6.59434302838662	0.000615701722322285	0.00161359099668977	-0.264075290033104	CTF18
P38791	1.11284682759355	20.574760923623	6.66026203838728	0.000584045926754417	0.00154892392527035	-0.265602981637868	DYS1
P54780	-1.82635205206391	20.7123021109597	-6.65384646887564	0.000587043218713885	0.00155480810049288	-0.271370257786931	RPL15B
P32387	-2.03230355692422	20.4994928736792	-6.64894388514559	0.000589345583204802	0.00155883858233111	-0.275780432998162	MRP20
P46957	1.15081811069143	17.6273883321912	6.64576199649935	0.000590845426184891	0.00156073851334818	-0.278644128160298	POL31
P19146	1.95494630274772	18.7509722428356	6.64320971919937	0.000592051662577865	0.00156185887736856	-0.280941965842121	ARF2
P53941	-0.807728204589979	21.685796149557	-6.63463323499632	0.000596125802896405	0.00157053196356744	-0.288668618310439	IMP4
P02406	-1.00835075801691	26.9375945097449	-6.62601427709442	0.000600252626962409	0.00157932081165208	-0.296441570662588	RPL28
P38915	1.75454770912571	21.1869371914483	6.61677388382033	0.000604713527450623	0.00158896436094591	-0.30478392142114	SPT8
P25357	-1.40289099775421	17.7495918233403	-6.47869701349515	0.000676127088097901	0.00174222683216969	-0.322334975079512	SNT1
P40016	1.15517279771026	21.4942004964894	6.58299513838529	0.000621348036795605	0.00162369531085287	-0.33535897237083	RPN3
Q06350	-0.80824701817713	18.7106868469542	-6.48475393334064	0.000672798089241353	0.00173813426159765	-0.33575367639577	CTS2
Q04947	1.27202318869401	20.6656544373188	6.58169955550105	0.000621996451077838	0.00162369531085287	-0.336534159238948	RTN1
P32502	0.92917511673803	22.1823908557418	6.58002149271933	0.000622837445599869	0.00162376811862002	-0.338056555987946	GCD7
Q07381	-2.14907559087039	22.2490494983182	-6.55691716128322	0.000634550544490513	0.00165214789745444	-0.359048992841658	TSR1
P38814	0.828548675741604	21.0320587256768	6.30746170840067	0.000778554602996502	0.00195078236158597	-0.365758958044166	SBE22
P47136	1.19933213426266	17.9505762340156	6.51583878369686	0.000656006779474861	0.00170357027127607	-0.377512236874836	BUD4
P36120	-1.00817748834363	20.0764615314581	-6.53163726258158	0.000647657659436911	0.00168407857538478	-0.382085382292507	DBP7
P18239	0.744190202415538	22.5914408240015	6.31672502593866	0.000772577567956268	0.00193823794372948	-0.393555944939519	PET9
P07259	0.66871856744681	28.0351804300178	6.40230441772017	0.000719780589865712	0.0018287555190354	-0.403201354032475	URA2
P03871	1.58138282763975	21.6635044787716	6.50534221924403	0.000661622349117424	0.00171592185868506	-0.406121717338948	P03871
Q02950	-1.5040738373048	19.3755898763044	-6.50067717193623	0.000664135823254409	0.00172020653571862	-0.410394046016147	MRP51
P41903	-1.60787783579202	20.0408196895686	-6.48516808783704	0.000672571150693027	0.00173813426159765	-0.4201465281318	TES1
Q12267	0.913774686756204	19.9200477537771	6.48143325748846	0.000674620858229294	0.00174059154248566	-0.428043515294082	SMC4
P38805	-1.17177823326678	20.7570932923537	-6.47619775833335	0.00067750623877611	0.00174353087478852	-0.432852364356359	RPF1
Q08204	-1.69953468673778	20.0161788774258	-6.46656170848343	0.000682853985427782	0.00175503141428479	-0.441711149107079	SMC5
P53874	-1.14085953933527	18.3614297454972	-6.42233385364005	0.000708029692896142	0.00181041651307759	-0.445982288334662	UBP10
Q05016	1.18050017068486	20.0998105425322	6.457350599165	0.000688011278228955	0.00176601352522265	-0.447362300618359	Q05016
P38737	1.14133241310517	21.0308229198282	6.42036184432447	0.000709176803477893	0.00181103078842117	-0.450146577818288	ECM29
P43569	1.5079625091948	18.4811513794142	6.45076362121096	0.000691726765934267	0.00177327131138733	-0.456257382042705	CAF16
Q08971	1.62989139261952	18.7957789384772	6.43376176407297	0.000701423926809214	0.00179582510492051	-0.471943239003632	Q08971
P34246	1.49388722231446	19.7114725409437	6.38689014994981	0.000728976478046324	0.00184741881555648	-0.478645442758177	MTC2
P53261	-1.20677089046639	23.5486259774912	-6.41328835233178	0.000713309022828645	0.00181925685643525	-0.49087505989481	NOP7
Q03407	-1.16213764855793	18.9061710600749	-6.40533647953286	0.000717987432276553	0.0018287555190354	-0.498240916031981	PKH1
P46948	1.59926096346478	19.4297463854504	6.40342820696989	0.000719115383138313	0.0018287555190354	-0.500009619818523	SKI6
P13259	-1.5430052345689	20.2859122349632	-6.39997567668576	0.000721161296629582	0.0018299353359203	-0.503210681806324	PCT1
P11745	1.51457167796541	20.1047625270882	6.38343440564576	0.000731056585105169	0.0018503422058999	-0.51856586241443	RNA1
Q02939	1.19262652915655	17.8397731719711	6.37321353867445	0.000737248806184	0.00186346161509852	-0.528069343964678	TFB2
P41277	1.26558834301307	20.8415816885713	6.37180605195869	0.000738106228113635	0.00186346161509852	-0.529378970597401	GPP1
P0CX39|P0CX40	-1.6477550310823	23.6602222750272	-6.36470900910002	0.000742447131226023	0.00187205419325552	-0.535985998371444	RPS8A
P32487	1.20111797027208	17.1168499087638	6.28659404325124	0.000792214679251167	0.00198004094426105	-0.55090548351258	LYP1
P15625	1.22038784898354	21.2096376879435	6.32912306406721	0.000764660131009279	0.0019207877756296	-0.555256003784712	FRS2
P40020	-1.43236499932975	17.7613974736452	-6.34048270429431	0.000757487490891928	0.00190645771611435	-0.556329149812973	FIR1
P32496	0.789273362449909	20.08199832028	6.28362620734228	0.000794179694764341	0.00198247106305549	-0.557515202915285	RPN12
P36007	1.7682239081695	20.1100148547188	6.33966579455775	0.000758000714368949	0.00190645771611435	-0.559345934450123	SRY1
Q04601	-0.65353670333839	19.185710633336	-6.22493274332408	0.000834213823861109	0.00204407976227072	-0.573788756028121	APC4
P36018	1.04451520220113	18.1190758974444	6.24513758340507	0.000820176520846764	0.00202009950818808	-0.577321050546074	YPT52
P35207	0.731020317534955	21.0586140607457	6.25090748341804	0.000816217767658369	0.00201731049754178	-0.589536506690443	SKI2
P53836	-1.05181236911565	19.9442094384144	-6.2923368413955	0.000788428173807655	0.00197304644497981	-0.594427610662453	CAF120
P35169	0.742067496116307	20.1563219773624	6.27480637958048	0.000800052429697424	0.00199215050137875	-0.613455934910915	TOR1
P25358	-0.680530886148996	20.1041873950854	-6.22716605892359	0.000832648755610351	0.00204407976227072	-0.616007446334562	ELO2
P38321	-1.28084197453433	22.9053702606242	-6.27811832929344	0.000797841323988293	0.00198912499875733	-0.617061613067777	P38321
P25555	-1.7292577600163	21.1564832886444	-6.27242196372769	0.000801648654414395	0.00199363930618374	-0.622425386666102	GBP2
P32611	-2.05623574173639	20.8397340761167	-6.26406418743626	0.000807272615242331	0.0020044673479567	-0.630301971301391	RML2
P53829	0.941051593964333	17.375278871534	6.26297313358008	0.000808010122736679	0.0020044673479567	-0.631330805261848	CAF40
P38261	-1.36381069291317	19.8797434719045	-6.24484053588074	0.000820380921953196	0.00202009950818808	-0.633060598000327	EXO84
P05373	1.62134006229746	20.0682101506197	6.25754170583639	0.000811693068305662	0.0020111055302809	-0.636454544992159	HEM2
Q02979	-1.3701963236669	24.5898711036694	-6.25449010023086	0.0008137707526339	0.00201375488600979	-0.639334778638533	GDE1
P05694	0.917034217726378	20.8437809165241	6.24939755869641	0.000817251611461491	0.00201736893459654	-0.64414373878826	MET6
P47171	1.20374992509183	18.9445339839125	6.18756032651659	0.000860911088957631	0.00209919346110914	-0.662645149136656	HIR3
P42842	1.69928327362343	22.0284750684765	6.22612442408547	0.000833378295411228	0.00204407976227072	-0.666159251401565	EMW1
Q12509	1.10613645967397	18.4996569302133	6.22573865029258	0.000833648669575543	0.00204407976227072	-0.666524710136482	ARP6
P32368	0.911935622396875	22.1878001769562	6.211471179413	0.000843719241249655	0.00206483740781319	-0.668311970652329	SAC1
P47029	-0.707235024437449	20.6597697589899	-6.1991902067088	0.000852499540308672	0.00208377182618901	-0.69171683661078	ALY2
P38121	-0.805448654845234	18.5991498458095	-6.14730786900471	0.000890768232627238	0.00215881572883082	-0.699241467425383	POL12
Q05123	1.05576003930967	19.7769997503118	6.13621042356736	0.000899207366224842	0.00217136289038816	-0.699648029803981	ARP9
Q06108	-1.84235807267375	20.5072557651391	-6.18945476795045	0.000859534427440154	0.00209839884058434	-0.700975570162515	RGC1
P14743	-1.00558439219401	18.8515914765737	-6.14081443194982	0.000895695135198655	0.00216603659715857	-0.703800726625476	NMT1
Q08208	-1.46316593562472	22.3957449099036	-6.18441354230693	0.000863203401963713	0.00209965553437459	-0.704752103950754	NOP12
P40035	1.57105558045237	19.2457381163768	6.1844685453709	0.000863163274249331	0.00209965553437459	-0.705721941627826	PIC2
P05748	-1.82817863711355	20.6832379466762	-6.17995867187841	0.000866460587298293	0.00210394049730008	-0.710017391617941	RPL15A
P53336	-1.85151879173603	20.8620012016729	-6.17912441305765	0.000867072122823216	0.00210394049730008	-0.710812247177576	P53336
P36006	-0.867235922439238	20.4487764938402	-6.14052300135602	0.000895916990111658	0.00216603659715857	-0.711220197141474	MYO3
P38994	-1.26930040359777	20.7345766151311	-6.12728274915364	0.00090606306319537	0.0021826392487348	-0.745983367506494	MSS4
P16370	0.897688145681518	19.5969348386513	6.06743434152719	0.000953600110159236	0.00227248140810023	-0.746456302088761	RPB3
P0CX82|P0CX83	-1.12894869485839	25.2503565246476	-6.13394660232406	0.000900940143255988	0.00217291964502682	-0.753978695558735	RPL19B
P10080	-1.30850263390243	22.3622500774518	-6.10523145001241	0.000923254945495835	0.0022213736459701	-0.754880349791151	SBP1
P10823	2.06461404357341	20.2911418208456	6.0324511755529	0.000982708610177158	0.00232520034896183	-0.782234774150762	GPA2
Q06151	1.50056950861001	20.2749823862704	6.0941695038224	0.000932019860696239	0.00223774818165207	-0.79218492686703	DCS1
Q01855	-1.73241446531836	23.2003436761942	-6.0938157887054	0.000932301696111429	0.00223774818165207	-0.792525517613767	RPS15
P0CX49|P0CX50	-1.08181906854146	26.5043541194041	-6.09173815023498	0.000933959103892701	0.00223903521065273	-0.79452636789719	RPL18B
P09932	1.7864263408702	19.5675679844786	6.09001489297247	0.000935336371811007	0.00223964836271772	-0.796186325369802	HO
Q04217	-1.11207397437963	22.1621940872372	-6.08118524408231	0.000942429864848816	0.00225123497619986	-0.80402568233927	ECM16
P40469	1.32357299123112	19.3922697624441	6.08124674290631	0.000942380245621385	0.00225123497619986	-0.804637889186084	MET18
Q03862	-1.44679301202048	23.1862664671543	-6.07719403481472	0.000945656513885362	0.00225624379716735	-0.805101258027443	ARX1
Q03780	-0.925578138881569	18.5060461547894	-6.0627363679392	0.000957451128982586	0.00227633760410626	-0.809107732528845	Q03780
Q02354	-0.827737785132919	19.5161748314621	-6.01392785910657	0.000998532935015286	0.00234941794883843	-0.81878994021542	UTP6
P47050	-1.56606713381141	21.7951355952302	-6.06267927241078	0.000957498040785808	0.00227633760410626	-0.822565302523464	RTT101
P24276	-0.925299155128298	21.7247362286767	-5.99688573394017	0.00101335022768326	0.00237518826840783	-0.832109559237238	SSD1
Q01560	-1.9326210409076	23.0921227032685	-6.0433545173125	0.000973528395472613	0.00230972285943374	-0.841267794833034	NPL3
P38254	-1.10277590030389	18.1059325170455	-6.0429656592753	0.000973854104979074	0.00230972285943374	-0.841644592102827	PBY1
P38085	1.60039950370139	18.088089844078	6.03463275031984	0.000980863893104708	0.00232358860561103	-0.849723422296976	TAT1
P39985	-1.47266139613417	21.477943938302	-6.01358780409617	0.000998826158519694	0.00234941794883843	-0.852370694400872	POL5
Q06681	-0.774334327272796	17.9553009754584	-6.02321877959327	0.000990559568628682	0.00233899714148062	-0.85845111312069	YSP2
P40018	-1.7515838438024	19.6969989109861	-6.02284127456591	0.000990882114017327	0.00233899714148062	-0.86116966080606	SMB1
P53952	-1.53561820806698	18.7441079384863	-6.01952606572335	0.000993719848016428	0.00234292625323354	-0.864390826528298	P53952
P32558	0.776082894470752	23.7599742051035	6.00082503389539	0.00100990294134287	0.00236988974601845	-0.873830997595715	SPT16
Q00381	1.44520654693083	20.3485214054025	6.00253682645668	0.00100840913856177	0.00236916829377396	-0.880918977789388	APS2
P35844	0.917832600375074	18.6008040196688	5.93426315921207	0.0010700029151476	0.00246350007088728	-0.885364689148633	KES1
Q04598	-2.04521907541632	18.9289224794969	-5.99401237947538	0.00101587320747279	0.00237831042828038	-0.889225237591913	MRX14
P38174	0.954010495102659	21.4241223807457	5.95068135287282	0.0010548065911734	0.00243465611536335	-0.891616561307767	MAP2
P32897	1.43811181955448	17.3603774105159	5.98762314048409	0.00102150918242371	0.00238591092081889	-0.892081456502227	TIM23
Q06409	1.10710622651192	22.5369835433246	5.97426356992581	0.00103340986255803	0.00240543863079198	-0.8921322982331	DCK1
P32608	-1.03197037036844	23.9482489424726	-5.9887754263057	0.00102049010396727	0.00238591092081889	-0.894332518935504	RTG2
P53094	-0.909795823846659	23.64245248218	-5.96518151206612	0.00104159083171748	0.00241676807034221	-0.89718633855079	MDS3
Q08962	-1.22991870476849	21.687508278348	-5.98578286199019	0.0010231391384312	0.00238692623767186	-0.89725247947649	NIP7
P53725	-1.29860861785259	20.6610182300035	-5.95976786443215	0.00104650263750367	0.00242443824488959	-0.90644439392451	MPP6
P05755	-1.21937073069399	25.374597951969	-5.97418156891293	0.00103348339770632	0.00240543863079198	-0.908582597662056	RPS9B
P32892	-1.09564327527125	22.9687067571883	-5.93344664961474	0.00107076517853288	0.00246350007088728	-0.910280660492842	DRS1
P38720	0.979116119377661	21.2930290758926	5.9718884550485	0.00103554219770136	0.0024074246435502	-0.910824049074788	GND1
P36057	1.00082048171703	17.9639519056793	5.86264353463249	0.00113929269814027	0.0025824829945359	-0.914224187266823	SRP102
P40413	1.53122750993035	22.9822220878125	5.96474971964378	0.00104198162672241	0.00241676807034221	-0.917806053563618	CCT5
P53337	1.10999959568276	18.2240723638147	5.92146740356642	0.00108202035788198	0.00248125502275996	-0.922502242718265	ERV29
P41819	-1.07034968530753	23.7066909222625	-5.9549181477549	0.00105092532733831	0.00242954594726146	-0.92688396075311	DIM1
P32597	0.919410035793782	21.5464532810796	5.95468273028302	0.00105114056005703	0.00242954594726146	-0.927662582119785	STH1
P38891	1.34354893625984	20.540054525231	5.9496109332084	0.00105578978262627	0.00243465611536335	-0.932633034943113	BAT1
P32528	1.30349788493912	20.4683079573499	5.90704005320492	0.00109575593719863	0.00250655739585987	-0.945688661917814	DUR1,2
P36520	-1.70453400990949	20.8406102436858	-5.92795495942294	0.00107590820555049	0.00247248410412465	-0.95389168637904	MRPL10
P0CX43|P0CX44	-1.23325037198601	24.3805009143532	-5.92126691531932	0.00108220987722781	0.00248125502275996	-0.960468642226943	RPL1A
P0C0T4|Q3E792	-1.6058655858884	23.6148904599564	-5.90945617464839	0.00109344181019162	0.00250413221898241	-0.972096626514957	RPS25B
Q12186	-1.56113403209106	18.9900247803836	-5.89315993432144	0.0011091592594238	0.002534314692299	-0.988168891401155	MSL5
P04449	-1.82346213184251	21.7831681547194	-5.88787266964173	0.00111431419667453	0.00254318337229604	-0.993390524040169	RPL24A
P28834	0.756199774526764	22.0228702768537	5.81308666004179	0.00119024655844134	0.0026750958573711	-0.997397297644365	IDH1
P10081	1.38146600595792	21.7999353643139	5.88327887870918	0.00111881529291777	0.00255054125565844	-0.997930093949788	TIF2
Q05636	1.32791838471842	18.6058800082713	5.88148287338547	0.00112058071481516	0.00255165300739551	-0.999705609894532	RRP45
P02407|P14127	-1.13594033272299	26.5096864324882	-5.87828841448813	0.0011237286629828	0.00255590676534925	-1.00286461094467	RPS17A
P43321	-1.48510200888868	18.8361070748249	-5.87268384660919	0.00112927612247502	0.00256275251658916	-1.00841001967189	SMD3
P06197	1.91572808793072	21.3242479394734	5.87265468893884	0.00112930506489658	0.00256275251658916	-1.00843887973361	PIS1
P33339	1.2146995748392	20.1901473806861	5.86026117030234	0.00114168433437309	0.00258253019900854	-1.0100115600892	TFC4
P38703	0.775510157597369	18.2169074087655	5.81715268276163	0.00118596908702823	0.00267010176639839	-1.0101532196849	LAG1
Q04491	-1.01734303582065	22.2451546451947	-5.86004668847845	0.00114189993276141	0.00258253019900854	-1.01528497206609	SEC13
Q12117	-0.984077520304305	21.1342682461565	-5.79869431432329	0.00120552982177623	0.00269288932224512	-1.01709808492432	MRH1
Q07508	-1.63956812266826	17.2578565081112	-5.7821585855582	0.00122336705902297	0.00272663394739829	-1.03775732829677	LUC7
P31374	1.16236070726501	20.2575734438464	5.80408353417181	0.00119978084969673	0.00268775565236401	-1.03917193239118	PSK1
P25573	0.689926358451347	19.6441352182501	5.83352561172595	0.00116892181175187	0.00264065255437611	-1.04726363134575	MGR1
P38713	-1.08229949919638	21.00091111324	-5.83219369511601	0.00117029805931344	0.00264077426491405	-1.04858853990548	OSH3
Q06506	-0.952909278676902	20.1399319511675	-5.812498838568	0.00119086640821377	0.0026750958573711	-1.05077725058502	RRP9
Q04080	1.57940054556082	16.407648909736	5.82244562526646	0.00118042721777031	0.00266062432718657	-1.05829205361466	GPI17
P15646	-1.60356468255144	24.2875561134558	-5.79917349781053	0.00120501737621558	0.00269288932224512	-1.05990015433033	NOP1
Q03195	1.10998986472644	23.5944445848286	5.79743298456341	0.00120687989789821	0.00269289291184661	-1.07040405066769	RLI1
P53927	-1.52500218632817	21.8533012983122	-5.80415362385793	0.00119970628814644	0.00268775565236401	-1.07653247944248	NOP15
P25367	1.67711953625632	23.8021690300578	5.80337035685041	0.0012005398307004	0.00268775565236401	-1.07731447257081	RNQ1
P46970	0.764065621365455	16.2622487850354	5.68950264594694	0.00132907995352984	0.00292501623307557	-1.08509774528402	NMD5
P00546	1.01945442354397	20.6658316427293	5.74520171878716	0.00126433511834004	0.00280142353311021	-1.08715829082649	CDC28
P39002	-0.627132744022769	21.1435636638805	-5.76461494131327	0.00124262246306381	0.00276646271877194	-1.1161030135186	FAA3
P40505	-0.782959670549345	19.4255357394806	-5.75769719527332	0.0012503103123299	0.00278033025428103	-1.12304654932674	SDS3
P38754	-2.22527832056449	21.3366471388519	-5.75650930911832	0.00125163590315406	0.00278033025428103	-1.12423947128083	RPL14B
P37291	-0.993977575209955	21.2163630983435	-5.75199610238158	0.00125668697584205	0.0027884487675073	-1.1287734347886	SHM2
Q12232	-1.46241051845636	17.5777517891356	-5.74431248568701	0.00126534002346791	0.00280142353311021	-1.13649830850416	SLP1
P40212	-1.04864560459721	18.6421903421048	-5.66241564393833	0.00136193063675075	0.00297315145925346	-1.13804166878309	RPL13B
P35688	-1.01127147314311	21.4656652387955	-5.72231132831363	0.00129049638295689	0.00285395490228673	-1.14008872155062	LRG1
Q12275	-1.06069777062799	20.533856356547	-5.71346368388419	0.00130077375694359	0.00287350131926588	-1.14871444861971	CMR2
Q03010	-0.777250807713407	20.7382359600251	-5.5763134613059	0.00147268377861546	0.00317940487123791	-1.15179283519272	UME1
Q3E747	-1.50826836258936	21.1610161863639	-5.69463488870717	0.00132295823145698	0.00291605694063973	-1.15408118856938	Q3E747
P10962	-0.966515331879136	21.6828705556736	-5.68877350220836	0.0013299522982637	0.00292501623307557	-1.17160480888584	MAK16
Q12690	-1.70267108741635	19.8232565977366	-5.70297438040106	0.00131307953129658	0.00289748046850747	-1.17818674307084	RPL13A
P16649	1.02797059448422	19.368969600079	5.67570139438761	0.00134570331472337	0.0029531533181347	-1.18384142242271	TUP1
P26785	-1.42336303895015	24.6023314479804	-5.68649966430274	0.00133267691540071	0.00292778415847659	-1.19486162401677	RPL16B
Q02336	0.87258770291714	20.5254103495811	5.65515538129568	0.00137089282856321	0.00298546671607496	-1.1985297911899	ADA2
P38687	-0.782002097540745	19.9815308998481	-5.66753138839497	0.00135565588773115	0.00297172865839639	-1.20000369950295	SRP68
P08678	-0.731073999580711	22.3884398463997	-5.6658481090923	0.0013577168699978	0.0029729831023965	-1.21581303694713	CYR1
Q08921	-0.943685334243271	20.1111999089426	-5.6641761656102	0.00135976751885662	0.00297315145925346	-1.21751164440552	TCO89
Q12377	0.833204790821631	20.8629074880126	5.63013936749573	0.00140229330723127	0.00305052258664581	-1.22030784586022	RPN6
P47017	-0.835439215831474	19.9280169308333	-5.66136183342902	0.00136322731436589	0.00297315145925346	-1.22037166801566	LSM1
P32605	-1.69150419947499	18.9291242980143	-5.66093818904797	0.00136374899182582	0.00297315145925346	-1.22080227826703	MUD1
Q08986	0.905352331729749	18.4178960511531	5.59998400192724	0.00144124301968935	0.00312504051066193	-1.23638064677173	SAM3
P14063	-2.07776409856411	20.1137920106083	-5.62550854664743	0.0014081957164518	0.00306002921191974	-1.2568960376004	MRPL31
P34226	-1.05831122898214	20.6750612237319	-5.52984685304375	0.00153670981742354	0.0032856632820073	-1.27301464984531	SKT5
P53687	1.60412335276601	18.7084606837203	5.60892878177568	0.00142956214456204	0.00310308217683739	-1.27384210243211	HST3
O14455	-2.0980838806281	21.119541212242	-5.55274600701336	0.00150476830816753	0.00323120678646296	-1.29015555825883	RPL36B
P38177	-1.72986794707724	21.7074573488958	-5.58866200716083	0.0014561849518779	0.00315232124136815	-1.29460489714875	P38177
P33322	-1.26363821724882	26.0975685751449	-5.58806199668983	0.00145698172547962	0.00315232124136815	-1.29522040336823	CBF5
P53736	0.919467554569978	19.1463860580765	5.58573292825505	0.00146007929396184	0.003155604274937	-1.29761006415547	P53736
P25384	0.594994817242923	19.750989203268	5.55621587809421	0.00149999471607754	0.00322789811207634	-1.30674276529192	P25384
P47130	-1.25010940688019	19.7099943595937	-5.55474243774966	0.00150201965060202	0.00322877636410358	-1.31102011180396	P47130
P36017	1.55949569792528	19.6261941695764	5.57107957395242	0.00147974110151098	0.003191191122805	-1.31266078469295	VPS21
P0CX45|P0CX46	-1.45243834881699	24.1534463321279	-5.56473943127371	0.00148834188315912	0.00320627695865024	-1.31918150594305	RPL2A
P38217	0.634062095529054	19.5673883579178	5.53079980532379	0.0015353652256809	0.0032856632820073	-1.32045584654991	KAP104
Q07468	-0.970384798002588	22.030136984487	-5.54222502433779	0.00151934868810511	0.00325551430273166	-1.32064471770821	VAM6
P16474	0.816884639787722	23.5801480286234	5.48812130414626	0.00159692318407332	0.00338181929861551	-1.32288897483015	KAR2
Q12196	-1.13642352392797	22.2946602372248	-5.55155744613371	0.00150640742966126	0.00323125202688886	-1.33275568754664	RIO1
P04046	0.965381175784407	19.8367998753777	5.50196688819089	0.00157664919535144	0.00335310803313826	-1.34028274098831	ADE4
P32468	0.826677117131275	20.3970307062946	5.49963426892921	0.00158004415897913	0.00335675338880991	-1.34215666990358	CDC12
P38742	-0.768277309968444	21.7313383676185	-5.49721049106568	0.00158358064083546	0.00336069132810671	-1.3442875151803	NPR3
P33400	-1.75708979702169	18.1643099985864	-5.51332497048789	0.00156023683568035	0.00332528597743187	-1.34722396365426	RIM101
P32767	1.10408748468972	20.5084018176191	5.52787014824322	0.00153950318738303	0.00328811536385445	-1.35166959975594	KAP122
P53894	-0.638752133779798	22.0824937851682	-5.51096816445797	0.00156362630678285	0.00332895707318268	-1.35853034954171	CBK1
P51402	-2.13116135530529	20.4309280815368	-5.52360445476135	0.00154555100707397	0.00329750572769948	-1.36161537570867	RPL37B
P38882	-1.27513595833596	19.9156133503707	-5.49538117176986	0.00158625574458614	0.0033627948215908	-1.39085794454356	UTP9
P25644	-1.09029665582114	18.3630139882642	-5.3721929020425	0.00177886022633302	0.00372367282178936	-1.39172177057257	PAT1
P38811	0.696220439795844	21.7779592800829	5.31115061735201	0.00188409688468063	0.00387092744722964	-1.39733439784314	TRA1
P22516	-1.22256136552998	17.253502524306	-5.36366613667831	0.00179314967144109	0.00374181807091729	-1.40377933360188	CHL1
P17076	-1.56742232794608	23.2726337199867	-5.48106284124013	0.00160737325891572	0.00339674539476688	-1.40422164200556	RPL8A
P14126	-1.03170324999798	26.1925874962177	-5.48109086838042	0.00160733161060084	0.00339674539476688	-1.40570426998567	RPL3
P38620	0.960816850510817	17.1747095423801	5.34846262232432	0.00181895419556198	0.00377102266696991	-1.40736694401951	PRS2
P05318	-1.97852031855785	20.5361839771155	-5.44604399217311	0.001660386814136	0.00350506603364651	-1.44222887193525	RPP1A
P53893	1.23717642507574	20.6932660038138	5.43426716716863	0.00167866147089411	0.00353990175013255	-1.45453875354139	RIA1
P12868	-0.994347236915701	22.6736367945618	-5.39288833904304	0.0017447149302186	0.00366757443752268	-1.45691849509364	PEP5
P53732	-2.30008475673058	19.7264308671528	-5.42023447982106	0.00170073700378746	0.00358155537538188	-1.46923064807462	MRPS12
Q06344	-1.59068405984135	22.7165206479119	-5.41943727979372	0.00170200102715944	0.00358155537538188	-1.47006608367579	ESF1
P13393	1.41413438381858	21.4664805223899	5.38572264509406	0.00175645226536284	0.00368836506196592	-1.50547528245276	SPT15
P38061	-1.75918843773238	22.9234525820914	-5.3843799352574	0.0017586616143816	0.00368912525621854	-1.50688862165099	RPL32
P46982	0.793208829709433	19.0955573065794	5.31528584477175	0.0018767477483122	0.0038636660172682	-1.50834282273446	MNN5
P0CX27|P0CX28	-1.43675806926491	24.7575106514547	-5.37526676145418	0.00177374082187245	0.00371685248822591	-1.51648754189774	RPL42A
P36008	1.45489274481601	23.9994385904411	5.3490502080966	0.00181794907095226	0.00377102266696991	-1.51752295040168	TEF4
Q08831	-1.15718605011205	17.4550774316655	-5.33038749276528	0.00185018521465834	0.00382155530497097	-1.52252293396814	VTS1
P48589	-1.15633936776225	22.5699325508354	-5.34400416178119	0.00182660151586978	0.00378002406962896	-1.52430271451286	RPS12
P40030	1.34430460973614	18.8859489630059	5.3676795911067	0.00178640754676981	0.00373529815863206	-1.52448760417069	ERG28
P40157	0.794097484973135	20.6466189548912	5.36663785828994	0.00178815475195406	0.00373529815863206	-1.52558663021697	VID27
P36101	1.28715643393316	18.9544970984112	5.34763939724922	0.00182036347068552	0.00377102266696991	-1.52840577334946	TCD2
P40036	-0.697552289049758	18.7613037373363	-5.31422622282572	0.00187862779307332	0.0038636660172682	-1.52945784135696	GIP2
P53195	-2.8584088297347	19.7892762733377	-5.35632599039676	0.00180555543218571	0.00376377264934745	-1.53359452738807	COG7
P10663	-1.62099649357283	18.3166421242258	-5.35194326388239	0.00181300943239417	0.00377102266696991	-1.54110491188047	MRP2
Q05812	-1.59325696802371	20.3128017752119	-5.35184256597347	0.0018131811079867	0.00377102266696991	-1.5412113543172	MSC3
P32492	1.40398553532153	19.1992165360731	5.34998043831686	0.00181635911295622	0.00377102266696991	-1.54317995663665	MYO4
P07703	0.658292246240271	24.1232384835423	5.27752069179988	0.00194509721357338	0.00397987616342832	-1.54889270143519	RPC40
P05626	0.674405008783289	18.1598388066241	5.14994812875085	0.00219785591560867	0.004415611935081	-1.55889033653908	ATP4
P38850	-0.867905012657325	20.1001789075726	-5.33020838057315	0.0018504977365583	0.00382155530497097	-1.56411133507566	RTT107
P41814	1.03724834944988	20.9908833865442	5.3210302651891	0.00186659290012217	0.00384938056617038	-1.57384550268915	GCD10
Q02875	-1.47694746960421	21.093394908381	-5.32033047058064	0.00186782662424592	0.00384938056617038	-1.5745881603946	SYH1
P18851	1.28492948244599	20.3599102248556	5.30707128447365	0.00189137883715149	0.00388189469454421	-1.58867198465469	STE4
P23255	1.26734191266838	21.0768273834333	5.30428608045955	0.00189636908599353	0.00388814072354116	-1.59163343133455	TAF2
Q07979	0.614644510407176	16.7823238147696	5.10029717749574	0.0023061833523725	0.00456889697885703	-1.59360841764214	RSC58
Q04660	-0.745650142270086	22.3129806710617	-5.2643241244113	0.00196964647156893	0.00401775689859362	-1.60447636426909	ERB1
Q06178	-0.710628118026814	20.4906188093043	-5.28257713348218	0.00193578335133941	0.0039648813873075	-1.61475208702232	NMA1
Q12176	-0.987210306105176	21.6440003412921	-5.26900494846744	0.00196089867289631	0.00400810097213299	-1.62923808802623	MAK21
P37304	-0.979908167766114	20.871566839746	-5.26764325485984	0.00196343891256618	0.00400918968138513	-1.63069284637263	PAM1
Q99260	1.11460750078227	18.4913405616974	5.24433304136809	0.0020075107622051	0.00408248369870019	-1.63451909576046	YPT6
P29547	1.22185575773127	20.2282176237301	5.225164895197	0.00204459672806919	0.00414687015573272	-1.6426853443437	CAM1
P38009	1.0738544676523	20.5900738043824	5.22475326375806	0.00204540165417963	0.00414687015573272	-1.64390724085144	ADE17
P38285	1.92599474954412	20.9258216212841	5.25006635117276	0.00199656740192549	0.00406808700882149	-1.64949369528498	AMN1
P17119	-0.551095570201194	18.5546404553063	-5.24910675624626	0.00199839426923079	0.00406808700882149	-1.65052132204166	KAR3
Q12284	0.74515669566682	18.0965819892654	5.15027486403256	0.00219716248688727	0.004415611935081	-1.6551304324993	ERV2
P21264	1.04594427577373	21.3788943249084	5.22982847829535	0.00203550245705077	0.004135196751506	-1.65773543219715	ADE2
P38989	0.5562039228719	20.1594865348645	5.13030345469136	0.00224000894954951	0.00447777564789827	-1.70087328075088	SMC2
P53063	-1.14772662269358	21.2185516257974	-5.16964353028602	0.00215649779973118	0.00434682047891433	-1.70299571134359	RAI1
P30624	0.838798569415657	20.7717944318682	5.18904849717624	0.00211661367037832	0.00428689401596908	-1.71508803372136	FAA1
P32563	1.22233776699701	18.3939872188118	5.17438609740045	0.00214667172399315	0.00434077152874151	-1.72886118066967	VPH1
P10664	-1.88332337840833	21.5069420359626	-5.17395515607298	0.00214756247891668	0.00434077152874151	-1.73139221909069	RPL4A
P39517	0.760220484401202	22.0535790936866	5.16995428797222	0.0021558523791078	0.00434682047891433	-1.7357193115191	DHH1
P38127	0.996163932506799	21.6552851978126	5.16936081228459	0.00215708517506465	0.00434682047891433	-1.73636136615194	RIM2
P50874	1.58783828437625	20.3246498201162	5.16105373765705	0.00217442551072507	0.0043773465170544	-1.74535351433037	ORC5
P32342	-0.716803992099893	19.3775464933582	-5.11485818861629	0.00227379745079248	0.00453623727196062	-1.75264572299632	SRP21
P27810	0.945163741018939	20.1886946924316	5.1476350143415	0.00220277215527852	0.00442104120009165	-1.75989898353032	KTR1
P32522	-2.01462155806162	19.0465165579217	-5.10571161749232	0.00229407992663726	0.00456156058741662	-1.76793614952167	PET309
P20459	-1.25599713539725	22.0742488687244	-5.12772326645184	0.00224561348954468	0.00448449013862073	-1.76935746145938	SUI2
P38873	0.907293640818371	22.0977447544444	5.13757455675019	0.00222430048718477	0.00445976714147388	-1.77082052560179	KOG1
Q02326	-1.45921939507765	25.2162042430948	-5.13470990797833	0.00223047425420097	0.00446766006583685	-1.77393292455268	RPL6A
Q06090	-1.91153252995518	19.2571611699008	-5.13209356253908	0.00223612992783354	0.00447450046681721	-1.7767765385364	MRPL51
P42943	1.12483972530462	22.3371830811346	5.11276042066905	0.00227843115327725	0.00454094512284897	-1.77949007246551	CCT7
Q08960	0.607020145418422	22.0910228414388	5.10501744348103	0.0022956276366318	0.00456156058741662	-1.79240995669787	TYW1
P53206	1.20186560035963	20.5600434657927	5.1006793821909	0.00230532659447265	0.00456889697885703	-1.79544077206882	MCY1
P33750	-0.834647298227921	21.0395285364626	-5.07776676928931	0.00235733373409505	0.00464718209969182	-1.79819028461728	SOF1
P0CX29|P0CX30	-1.55813833980088	24.0675724374173	-5.11022527042321	0.0022840453179786	0.00454759571286466	-1.80058153730586	RPS23B
P20606	1.3060589085788	20.7798612747112	5.10283426787706	0.002300502927248	0.00456670412098832	-1.80864211716811	SAR1
Q07655	0.741092790023227	18.7741635545382	5.09362602377135	0.00232119602517248	0.00458953313095985	-1.81041228836276	WHI4
P40474	1.1609949259214	18.7534607037991	5.09475266740236	0.00231865285971303	0.00458904832591369	-1.81570999881334	QDR2
Q03362	1.79543027086829	17.0813878277295	5.09225109331444	0.00232430394594556	0.0045911325223079	-1.8201972878319	Q03362
Q12404	-1.77046118899058	19.3565261878179	-5.0901076253525	0.00232915852878279	0.00459617547626406	-1.82253951813549	MPD1
P07806	1.41105166589667	22.413967736312	5.04200595137321	0.00244119226113682	0.0047935702512195	-1.82896846776438	VAS1
P32803	0.969688211083798	19.6493840333985	5.0725182670312	0.0023694338141385	0.00466642931640492	-1.8417841150014	EMP24
P53878	0.553025256427562	19.5674714910107	5.00460277409037	0.00253255020871668	0.00493896754571017	-1.84451937726031	PBR1
P32805	-1.11287572286663	19.3223914442077	-5.06293525578926	0.00239170945857628	0.00470565890519885	-1.85228710097008	FZF1
P39986	1.44233731930006	22.2643184221814	5.04279335131495	0.00243930968817446	0.0047935702512195	-1.87440450078078	SPF1
P0C2H6	-1.36779500550371	24.3484991831319	-5.03514223921506	0.00245767264563907	0.00482119083825267	-1.8828209162487	RPL27A
Q06504	0.601127923822127	19.3175129707946	4.99911277220477	0.00254628389119862	0.00495607108257665	-1.88958918673473	NAT3
P40453	-0.951240193257912	18.376628608336	-5.02582206178316	0.00248025405018639	0.00486071377646931	-1.89308443892563	UBP7
P00359	1.98011218234326	23.9640699323154	5.02450717072787	0.00248345877604846	0.00486222272134194	-1.89453339865375	TDH3
P38823|P53924	1.06384794844676	17.3837779353825	5.02096109367909	0.00249212495681135	0.00487013823571528	-1.89844225066895	DMA1
Q05518	-1.51754805199746	22.6251174120949	-5.02085726972078	0.0024923792072614	0.00487013823571528	-1.89855672276633	PAL1
P0CX55|P0CX56	-1.02893047711208	24.7866437514566	-5.01121293396477	0.00251612590014297	0.00491173355091447	-1.90919678459034	RPS18B
P33399	-1.68784926591297	21.7362059630616	-4.9833331622627	0.00258623133898859	0.00501914867245892	-1.91982552984718	LHP1
P50109	-1.69031822054553	19.1983636137826	-5.00133403467597	0.00254071705726995	0.00495006045206643	-1.9201091927976	PSP2
P38986	0.867814584375188	20.5783083073705	4.93326154904456	0.00271778406515885	0.0052489504624006	-1.92676384672029	ASP1
P05739	-1.36352762976019	24.865661515145	-4.99364834321392	0.00256003768614319	0.00497798954160462	-1.92860844995488	RPL6B
P89105	0.743690707329815	20.0969832470109	4.9183627168421	0.0027583825421018	0.00530683038205904	-1.93115248283994	CTR9
P40055	-1.1353428610627	20.0071231054473	-4.98782968942747	0.00257477591912239	0.00500177773393717	-1.93504857292966	UTP7
P01123	1.60393556573739	20.2355445148687	4.97737368083378	0.00260150312386253	0.00504388518286745	-1.9466333542998	YPT1
P36036	-1.36527585021276	21.07920613466	-4.9629503182758	0.00263889027189726	0.0051114101580784	-1.96263912889278	YRA2
P43613	-0.842007281568776	19.5836740983214	-4.92346135206653	0.00274441205842641	0.00528504424366205	-1.96304302701456	ERJ5
P40208	-1.38633367052935	19.6536562491645	-4.94068673614676	0.00269780442532676	0.0052154070061738	-1.96446181291829	GID8
P40010	-0.696058870152398	23.8465768362811	-4.92444284614646	0.00274173195050039	0.0052849794451248	-1.98423916879405	NUG1
P48524	0.679689938282988	21.0685071372813	4.94306015442965	0.0026914532600636	0.00520817069801067	-1.98475976769862	BUL1
P38088	1.54761244314372	23.140601015735	4.89398715316907	0.00282629800183361	0.00542182239160588	-2.00026287545123	GRS1
Q07844	-0.837962589951403	24.2167125657973	-4.92619765793603	0.00273694759104387	0.00528085443412039	-2.00355715474688	RIX7
P39101	-0.919000273952936	18.8559002556858	-4.87616085748383	0.00287716779891736	0.00549302494688142	-2.0037562597983	CAJ1
P40048	0.851483321484827	19.2892672989933	4.8914052607276	0.0028336021911581	0.00542627719491103	-2.01859931717797	PTP3
Q08269	-1.68590444379081	18.4540884771992	-4.90973332120604	0.00278221179828048	0.00534752354298953	-2.02194967491528	ALR1
P32641	-0.838107458265726	18.6003258783349	-4.7325432129333	0.00332710009607041	0.00621197838020776	-2.02954869963523	RAD24
P38902	1.42502165430362	20.8927959721096	4.89124557742077	0.00283405463910476	0.00542627719491103	-2.03106778832385	RPB11
P04650	-1.43886039386666	24.3997867970909	-4.90069806192618	0.00280741253505779	0.00539077195433693	-2.0320594714428	RPL39
P10834	-0.685275633756607	18.5090971179061	-4.8731536384291	0.0028858513248064	0.00549908883171602	-2.03559923641637	PET54
Q04177	-1.19467129414211	19.0933862624342	-4.88212727287181	0.0028600270262913	0.00547076050910319	-2.05287536828403	UTP5
P35194	-0.924196496863365	21.833242358384	-4.87982726405325	0.00286662090654592	0.00547812626829876	-2.05545686063294	UTP20
P05317	-1.07810281977378	25.9628879184211	-4.87455750164092	0.00288179389039001	0.00549660210039049	-2.0613744047865	RPP0
Q07930	-1.554791923234	17.3344717410206	-4.86936621834221	0.00289683006434399	0.00551474703383694	-2.06720770297317	PML1
Q03214	1.06361427491729	20.3975582644884	4.86740053299543	0.00290254674481778	0.0055203674756201	-2.06941749361219	ECM5
P35178	-0.974188729074488	17.3626287820866	-4.86261618992403	0.00291651431381438	0.00554165469523055	-2.07479828162811	RRP1
Q03976	-1.38409677796913	19.5955793017132	-4.84949314834992	0.00295521918491152	0.00560985999265048	-2.08957413755416	RSM24
P53849	-2.54873879425069	21.2995826531539	-4.84675870865623	0.00296335724732338	0.0056199662135848	-2.09265607843071	GIS2
Q06451	1.0651571352556	19.0873464519175	4.80204683616883	0.00310009768970444	0.00583496238109309	-2.09858211283218	TPO3
P0CX41|P0CX42	-0.553507692361943	23.8602209980643	-4.78428714974838	0.00315638546964187	0.00591859322335663	-2.1003676653615	RPL23A
Q03430	-1.26720030137247	19.3562065620082	-4.83897474783519	0.00298666287754173	0.0056587910497636	-2.1014351177947	RSM28
Q12194	-1.14929358129519	17.8460750255574	-4.82556211754032	0.00302731042330702	0.00572494215468194	-2.10617483666338	RGL1
Q12451	0.746400788100768	19.2068573124382	4.83248302595642	0.00300625851698868	0.00569051967623355	-2.10876336853433	OSH2
Q12754	-0.863025764580979	22.6616001174688	-4.82140545012703	0.00304003443383146	0.00574279517272882	-2.12128238062388	RRP12
P04456	-1.34229967934966	24.2272504455321	-4.82060150155635	0.00304250239997351	0.00574279517272882	-2.12219162667865	RPL25
Q12417	-1.06049493914647	19.153541898644	-4.7949649989088	0.00312240544462	0.00587141588785889	-2.12471381250095	PRP46
P0CX23|P0CX24	-1.2359997654658	25.1614263689105	-4.81250720381845	0.0030674773027986	0.00578446853039546	-2.1313512551048	RPL20A
P36081	-0.932244154311527	21.8856171074937	-4.81134472782469	0.00307108316684204	0.00578580479639958	-2.13266750403088	P36081
P36121	0.80763103949816	18.5403894596243	4.77822333830995	0.0031758687667376	0.00594954026939493	-2.13814850967799	RPC37
Q06512	-0.608844680640513	17.3029009325906	-4.74289020411937	0.00329214281699949	0.00616158313547141	-2.1571156529077	NOC4
P49166	-1.97613535741423	21.547549945849	-4.7878634493694	0.00314495818019613	0.00590826104031202	-2.15929655034817	RPL37A
Q99297	0.734376903932572	19.4690657459219	4.78668873993696	0.00314870653000863	0.0059097433650632	-2.16063082128952	ODC2
P53886	-0.619897381731569	20.2731351844563	-4.66405915688479	0.00356935787631824	0.00660612389157324	-2.16265319939537	APC1
P24279	0.491925166480374	21.5320719794412	4.73124618241623	0.00333151169013646	0.00621197838020776	-2.16362991036572	MCM3
Q04412	-0.832259722240023	19.4456874539626	-4.71638120791258	0.00338254788471386	0.00628367267513821	-2.20225484181406	AGE1
P07256	0.79683259436558	19.5327943960598	4.73823530007508	0.00330781765532901	0.00618512346225846	-2.20560389116761	COR1
P21147	0.594830739684406	22.0440672047118	4.72726201888505	0.00334510452537273	0.0062256977979211	-2.2181689016191	OLE1
P05740	-1.87669334201974	21.9420632023136	-4.73185175253169	0.00332945113856337	0.00621197838020776	-2.22313820197068	RPL17A
Q06679	-0.835447133454437	21.2098008338668	-4.72831631433561	0.00334150146701302	0.00622479331121736	-2.22718309833385	UTP4
P07866	0.883611404561091	19.2288608492417	4.72398754147254	0.00335632314855808	0.00624076101272857	-2.23213811754984	LTE1
P39965	1.22832750210526	17.9823523752191	4.63092396971201	0.00369369462695547	0.00679844070970513	-2.24136092732557	AIM10
P40525|P87262	-1.53548286246065	23.978494670004	-4.70423899794717	0.00342489346516484	0.00635642402410241	-2.25477820104568	RPL34B
Q12517	0.95879017394618	17.9045057394548	4.68965929179609	0.0034765349109003	0.00644627689607048	-2.27152899887325	DCP1
P47170	-0.737807629225141	23.5247628808442	-4.64034311110244	0.00365785865871149	0.00676365161245078	-2.28164578482091	IML1
P23248	-1.13707935323011	25.2628898267963	-4.66883598510083	0.00355182688221966	0.00657977577346257	-2.2955067895825	RPS1B
P53127	0.7851201947269	19.3698703978921	4.52696468805544	0.00411674766145698	0.00750104478095765	-2.31872966616919	SNT2
P41805	-1.02551305179746	24.661689376388	-4.63562033392139	0.00367577748694227	0.0067904973556186	-2.33388508773956	RPL10
P0CX47|P0CX48	-1.36124086589051	25.2813353214486	-4.63406926888736	0.00368168407325926	0.00679512300766982	-2.33568116966608	RPS11B
P38930	-0.677090537819209	19.6798807484438	-4.5966362623224	0.00382753999903215	0.00702536523719413	-2.33671647536114	CKB2
Q00916	-1.74538662387765	17.3426502267048	-4.63287341792861	0.0036862453045322	0.00679725934732299	-2.33706616556186	SNP1
P21372	-1.61651613239345	19.2284123365743	-4.6319076994315	0.00368993342691791	0.00679778325973716	-2.33818478207789	PRP5
Q00245	1.31743782785694	21.2545040195757	4.61340923623054	0.00376139184471945	0.00691666621906513	-2.35216643150949	RHO3
Q12743	1.40022818732159	19.9288932913439	4.60979211944223	0.00377554674349539	0.00693630804669761	-2.36383916360677	DFM1
P09232	-0.704782735890824	21.1746753826805	-4.54455744043344	0.00404145658769716	0.00737058338413811	-2.3814681213648	PRB1
P04387	-1.16081252737235	19.7393580634386	-4.58778690163645	0.00386296891765953	0.00708388331365113	-2.38943662163569	GAL80
P38236	1.77921193879836	20.1650305116154	4.57986765039832	0.00389498866818952	0.00713604804621511	-2.39866602698986	MUM2
Q12334	-1.87636966587989	20.4963341676828	-4.57595237426405	0.0039109299781322	0.00715868667857929	-2.40323244337015	SCM3
P25340	0.866633022224537	21.4109139557482	4.56742975431241	0.00394588601751247	0.00721605712176959	-2.40805770823179	ERG4
P10622	-2.28550924795983	20.7755698162673	-4.52559925566968	0.00412265719649241	0.00750496483263022	-2.40975852530661	RPP1B
Q04372	1.01085950845507	17.287096406692	4.54575482652384	0.00403638899064498	0.00736807021418466	-2.41631693141475	TAP42
P00560	0.996177374971671	22.5457322948108	4.55949383772704	0.00397875342174289	0.00726950648053115	-2.42245278402773	PGK1
P32501	-0.580638315006223	21.956775058207	-4.52179488736057	0.00413917294675576	0.00752131790233962	-2.4382807343666	GCD6
P41920	0.924628487513196	18.920742800012	4.47676457641459	0.00434044490530351	0.00781593189890992	-2.44545924783838	YRB1
P27705	-0.581938930394157	16.7504762279392	-4.48367301807412	0.00430886077752126	0.00777307585610656	-2.44839269362302	MIG1
P0CX33|P0CX34	-1.17367779435266	24.069410151603	-4.52181145049774	0.00413910088010362	0.00752131790233962	-2.46660843192518	RPS30A
P16603	0.633948313659964	18.5515528080343	4.47480852181363	0.00434943503677566	0.00782506465625315	-2.46692799265306	NCP1
Q12496	0.996139761415162	19.7948369463605	4.51521524291792	0.00416791357596992	0.0075666576465563	-2.47435927237758	SDD3
P05737	-1.93048093751427	21.0606039593647	-4.51128448450536	0.00418519108027945	0.00759112314924437	-2.47898113999352	RPL7A
P29704	0.959367313998407	17.3908638617586	4.50843206550427	0.00419777942697386	0.00760704674742903	-2.48233650010182	ERG9
Q06508	-0.554784169064639	19.3619671388199	-4.49928709606467	0.00423842735268331	0.00767374381079652	-2.49310201004202	LOA1
Q03308	-1.12586576649609	22.1647726291849	-4.49636707591522	0.00425149983977647	0.00769043947466813	-2.49654207320592	VPS16
P06243	-1.1815533964604	18.9676421450657	-4.47243379313889	0.00436037767472607	0.00783769056384156	-2.49816740447135	CDC7
P25374	1.08063192049496	20.5443831551296	4.48498034052479	0.0043029131751098	0.00776936492829499	-2.50220111926458	NFS1
Q06673	1.00242876584819	18.5212501073605	4.48915674989766	0.00428397479808913	0.00774216983871854	-2.50504191754048	ECM30
P36022	-0.892434093663011	19.2073591392458	-4.4782891612217	0.00433345237517651	0.00781038302637859	-2.51786760539763	DYN1
Q12055	1.06907637247794	19.4844869281332	4.47056747766478	0.00436899937578757	0.00784612567756094	-2.52699116764857	FAP7
P33767	0.665824798727605	19.7789942098938	4.4305406536861	0.0045586197895383	0.00814272246843291	-2.52808346598852	WBP1
P40032	1.41294895772409	21.4365369381095	4.42295511308103	0.00459559202402923	0.00820142741017549	-2.53159238244081	TPA1
P17555	-0.852072441147545	20.5756756038731	-4.46522468417305	0.00439378771126939	0.00788355261402064	-2.53330910797522	SRV2
Q02555	-1.16410822058719	20.1599756249474	-4.44751519520853	0.00447709431208162	0.00802581448943178	-2.5542810498681	RNT1
P38086	-1.21380743670428	22.423831475776	-4.4420276918807	0.00450326845040433	0.00806549515287664	-2.56078888020096	RDH54
Q05933	-1.88442017155587	20.3944735696257	-4.4378611014087	0.00452325745021655	0.00809403685312048	-2.5657331685237	ARC18
P39998	0.484393216306798	19.7522753562832	4.43214795908087	0.00455082886184279	0.00813608347099377	-2.57251685203751	EDC3
P00358	1.29436494783163	21.0688781964159	4.42171806159767	0.00460165347863069	0.00820348923748735	-2.57954895819138	TDH2
P50095	-0.988002422641428	24.3900218624836	-4.42104338045566	0.00460496316235519	0.00820348923748735	-2.58571605920547	IMD3
P47068	0.524123077539309	19.9102066732658	4.40036327281379	0.00470772445176059	0.00836362665295052	-2.58636166824088	BBC1
P36104	-0.60046552482351	19.8719103962184	-4.32607559123781	0.00509877135061915	0.00897114219135369	-2.5875473286877	SWD2
P40462	1.84962732494171	19.7571233754885	4.41525523354758	0.00463346778776414	0.00824691191815061	-2.59260325202286	TMA108
P40483	0.735544719804111	21.1579920002572	4.38880008335744	0.00476630851205441	0.00843822526469207	-2.59838278710609	P40483
P15565	-1.49533861556271	23.3087795528231	-4.39959185702191	0.00471160740338975	0.00836362665295052	-2.59841520098439	TRM1
P37292	-1.06756550199832	22.8145483730849	-4.39029637042707	0.00475868158831884	0.00843219798746471	-2.60463630506618	SHM1
P49626	-1.61938436205924	22.8642444715613	-4.40257057999404	0.00469663380020181	0.00835189465628052	-2.60771381508201	RPL4B
Q05359	0.765045176779628	18.5642531008815	4.39717229190387	0.00472380982151998	0.00837784033177212	-2.61415174888255	ERP1
P12695	0.488518907378123	21.0433452117812	4.32286987970325	0.0051164516339616	0.0089943256276596	-2.61648491470731	LAT1
Q12136	-1.55185112979213	21.4242541880862	-4.38248883736178	0.00479863038554149	0.00848792283430146	-2.63168492867716	SAS10
Q07915	-1.36903375041419	22.9635664117852	-4.38067455914342	0.00480796753778506	0.00849691254243962	-2.63385353746983	RLP24
P0CH08|P0CH09	-1.63519297262464	23.0113904861984	-4.3741803954223	0.00484155785806427	0.00854871002878369	-2.6416200223552	RPL40B
P00927	0.486020037305507	21.8721698998448	4.21535620429065	0.00575134789810952	0.00995264122181959	-2.6635742510506	ILV1
Q12123	-0.60486233737549	19.1308895452064	-4.15972119361848	0.0061143516250135	0.0104900001676563	-2.67687706834861	DCS2
P15424	-1.31880292397902	22.5529628913983	-4.33958133745326	0.0050250355750684	0.00884920286015131	-2.67844991624397	MSS116
P43638	-1.27361070542116	21.2784999116447	-4.34206117489024	0.00501162759847684	0.008841184023108	-2.68012403562825	MHP1
P33442	-1.02399069605261	25.4071288365254	-4.34012314047516	0.00502210271046923	0.00884920286015131	-2.6824522227225	RPS1A
Q12024	-0.458666610316848	21.1152557664655	-4.24991869631918	0.00553805923510803	0.00963371454051458	-2.69870875944638	YTM1
P32524	-0.805516634970943	19.1822149104014	-4.29628473807017	0.00526576445278332	0.00922432597562131	-2.70580791965118	PRP21
P22219	0.746392690454472	19.1212126951241	4.30244581494277	0.00523072957616221	0.00917905708576093	-2.70590358460882	VPS15
P38632	-1.2603729639944	19.0627603937041	-4.31675839725715	0.00515034954062601	0.00904595253529476	-2.71056453873394	MMS21
P53114	0.776080926680171	19.932624411444	4.29036009237847	0.00529970415808383	0.00926752119412732	-2.72408275302771	NUT1
P38990	-0.731083410320374	16.5980014863892	-4.26242411284123	0.00546309005444027	0.00951988729381957	-2.72821224611705	SAK1
P40851	0.966337223654707	20.4432111089631	4.30100872825805	0.00523887802604697	0.00918528482705513	-2.72956023860428	AXL1
P38219	0.759020959890934	22.5639807357868	4.27834450336429	0.00536929483557687	0.00938099893844883	-2.73200322761312	OLA1
Q03280	0.759080302615054	20.0627798166984	4.27136033211314	0.00541021728593132	0.00944423419580843	-2.73751475262246	TOM1
Q06648	1.04082171437107	19.8854623673501	4.29141600313844	0.00529363732015175	0.00926502517821476	-2.74114811723008	GIC2
P32896	-0.518345249133164	16.764720522285	-4.06772442208935	0.00677245734843212	0.0114421297164289	-2.74140858868493	PDC2
P22136	-0.646102136193329	19.5762262758158	-4.26997942647237	0.00541834992931119	0.00945017013872003	-2.75528079784303	AEP2
Q12251	-1.45007110222394	20.0383931298445	-4.24038143341582	0.00559601251051977	0.00972605481593384	-2.77610575335351	Q12251
P38781	1.09888876042119	19.3708116930023	4.25424448189025	0.00551199629434297	0.00959673635553871	-2.7790228728823	RSC30
P53852	1.25137766625815	20.3444950648202	4.19746347210329	0.00586538277168669	0.0101149994775979	-2.80266138306659	P53852
Q07825	0.560801122808199	19.2312781034452	4.20861002866641	0.00579404777055867	0.0100006165927447	-2.80416857484944	FRA1
P33760	1.02133823990031	19.387939713907	4.23796048040123	0.00561083177394508	0.00974333135005942	-2.80597238638256	PEX6
P32900	-1.33820937379596	21.6130135733134	-4.23658471745679	0.00561927282616341	0.00974951158457717	-2.8076463557787	SKG6
P40161	-2.07592275156936	18.0520705681526	-4.2261173672971	0.00568396530459535	0.00985319332749731	-2.82039180575499	RTT106
P25443	-0.985575420283878	26.0803449552387	-4.2228825252007	0.00570412699433099	0.00987956774299999	-2.82433397362937	RPS2
P50111	-0.496486329653149	18.5992276831396	-4.01564311239995	0.00718002325417539	0.0120087993623017	-2.83081169109671	ZDS1
P43617	1.21714226413289	18.0745935489488	4.21456898193984	0.00575631234265789	0.00995264122181959	-2.8344724901342	P43617
Q05024	-1.37107518568107	19.5511370871666	-4.21378382994084	0.00576126852900523	0.00995264122181959	-2.83543052895419	TRI1
P33418	-0.834662768531454	20.4134054163168	-4.14769807410915	0.00619613872878227	0.0106029897526805	-2.84274495277204	LOS1
P09032	0.531319869272977	21.6096248646131	4.15777962801935	0.00612747663933232	0.0105034942907697	-2.85662668727893	GCD1
P43556	-1.71497995518361	18.5207589063648	-4.1313562397186	0.00630928011668892	0.0107597202331578	-2.86343547990837	RGD2
Q04779	-1.28086052657764	19.5331737058288	-4.18387540160383	0.0059536810908112	0.0102584134066868	-2.87199298273756	RCO1
P41815	-1.01202030374205	19.6250216514084	-4.12671387036184	0.0063418427833858	0.010804232875605	-2.87364563277627	BAP3
P48559	-2.23195043827822	18.8853957601006	-4.18024331864181	0.00597753542643878	0.0102906364194813	-2.87644219834939	YPT11
Q04279	-1.02856837695383	20.1783215379583	-4.17108558933481	0.0060381584379017	0.0103860485792332	-2.8876689165028	SEG1
Q04373	-1.09338502189448	21.5796240647509	-4.1691442027341	0.00605109870344356	0.0103993494929232	-2.89005052051348	PUF6
Q08972	0.512130303673652	24.5985775961291	4.12609443615304	0.00634620188436888	0.010804232875605	-2.89028185729633	NEW1
Q06412	-1.07279186919315	18.7163712246542	-4.16107710107444	0.00610520439032758	0.0104833131276734	-2.89995287870827	TUS1
P38708	0.941990235817363	24.100931843946	4.14458446043387	0.0062175187761621	0.0106213729649236	-2.90236186577943	P38708
P12612	0.97718211102126	22.4817090185227	4.15499234899359	0.00614637403199708	0.0105268515796725	-2.90742831224712	TCP1
P22579	0.662622333121169	23.3117533246787	4.11212953263112	0.00644537402819093	0.0109450781754229	-2.91260996226933	SIN3
P30822	0.732931894319758	20.5897411901453	4.14615564432466	0.00620671969690803	0.0106120027694566	-2.91829447220425	CRM1
Q04868	1.01381059894731	19.8025843183839	4.12221262370243	0.00637359577101037	0.0108416275593762	-2.92506896469293	ELP6
Q05911	0.823394129558983	19.8356337073422	4.13387256364625	0.00629170847814723	0.0107389246417607	-2.93341780693839	ADE13
P49089	-0.731948755733736	23.4133657543738	-4.11109836900272	0.00645276552310068	0.0109483200931453	-2.94131782892334	ASN1
P39936	-0.972217182394062	17.1559294468516	-4.1175465742908	0.00640669976856687	0.010888663351343	-2.95355363964087	TIF4632
P07246	0.96256568452397	20.7185122283477	4.09691496287747	0.00655540468077219	0.0111130247432106	-2.97544911510182	ADH3
Q03690	0.776305993501693	24.325390106459	4.06377950759452	0.00680240388537264	0.0114830097709968	-2.98189299320585	CLU1
P53129	-0.861342932444221	19.9796874920669	-4.05931761986188	0.00683645387370995	0.0115210112960327	-2.98454240886014	MON1
P42834	-1.28812247073114	19.2723935072051	-4.08832381937379	0.00661846499665511	0.0112104110248688	-2.98969477638568	MDJ2
P0CX25|P0CX26	-1.34566359875675	25.9976007515906	-4.07456473672038	0.00672088096710383	0.0113742366875478	-3.00675520567008	RPL43B
P37838	-1.32685731119787	22.5577075221688	-4.0696668050108	0.00675776669728825	0.0114269772180226	-3.01283512914651	NOP4
Q04087	0.513174490394017	19.4385525521894	3.99241243487011	0.00737061965090301	0.0122659395357111	-3.01403140504786	LRS4
P28777	0.496727380996681	20.9620540446094	4.0594657802244	0.00683532015631995	0.0115210112960327	-3.02550934449206	ARO2
Q03798	1.10469296498825	19.3928854301276	4.0348256001636	0.00702679548970198	0.0117821247631695	-3.02767216528307	AIM36
Q02931	1.00122322109901	22.7597241874187	4.05551480166516	0.00686562514122608	0.0115604160261623	-3.03042236806078	NAN1
P16522	-0.868827417110884	20.663262714058	-4.03316686328334	0.00703989961414693	0.011794194236117	-3.03180491875737	CDC23
Q12125	0.997309844668627	18.5304032427996	4.04005762022213	0.00698564090390912	0.0117229620883248	-3.03907171372956	GET4
P38355	1.31992275925619	18.1648588762831	4.04618062981436	0.0069378204476108	0.0116641646721415	-3.04203856560707	P38355
Q07799	1.0244653900719	20.9121957417998	4.0460390282126	0.0069389221985499	0.0116641646721415	-3.04221488558526	LMO1
Q12751	0.462189250156169	18.7364140411494	4.04043142715285	0.00698271092519727	0.0117229620883248	-3.04919976815889	RTP1
Q03782	-1.17727687816038	18.7044651655313	-4.0297512032333	0.00706696985684284	0.0118296217972466	-3.06251605318408	SNU56
P32775	1.03083309084867	21.6926486480668	4.00531546569067	0.0072640667403174	0.0121290478933226	-3.07052798782535	GLC3
P38248	1.26308476380637	18.8844904113442	3.99831713543513	0.00732164315962364	0.0121945966553531	-3.08768320968835	ECM33
Q06132	-1.36176531677279	20.2747522948273	-4.00809605356348	0.00724133124630165	0.0121012037647401	-3.08956792977414	SGD1
P09547	-0.624145628357079	16.547727638111	-3.98944394617722	0.00739538020134891	0.0122968978035752	-3.0935586358594	SWI1
Q01919	-0.989331851543043	17.8280277782951	-3.99930078861987	0.00731351970907234	0.0121945966553531	-3.10057490445685	KIN4
P36009	-0.66163621838788	19.6323420809642	-3.99865639781759	0.00731884023763664	0.0121945966553531	-3.10138178755206	DHR2
Q04545	-1.80343885685807	18.0473089195566	-3.98634594178569	0.00742132038690938	0.0123297644032097	-3.11680829109532	TDA9
P46990	-2.03671965514643	21.8508475048504	-3.98162312624247	0.00746106161050755	0.0123854863143671	-3.12273250066393	RPL17B
P0CX53|P0CX54	-1.42254973974423	23.6035522025367	-3.97595013896577	0.0075091134645871	0.0124548999906814	-3.12985294392032	RPL12B
Q04062	0.665636769736355	20.5274623228395	3.93906221716456	0.00783014104689291	0.0129550883766737	-3.13484323616906	RPN9
P07560	1.20166753565863	21.5115229779527	3.95017316032517	0.00773185760142216	0.0128030842703483	-3.15078300321606	SEC4
Q03702	-0.739811446430435	18.2433483038466	-3.95233622468156	0.00771288476956254	0.0127822662944534	-3.1595429648381	CCE1
P38286	-0.515320102956561	20.9534178934618	-3.93799665411687	0.00783963981367142	0.012960066811177	-3.17761238144937	IFA38
P40528	-1.43242142884108	21.1583394840338	-3.93081802632326	0.00790396914831085	0.0130448151976667	-3.18116105126517	SYG1
P09064	-1.24436504222021	24.3482460854998	-3.93294020449861	0.00788489058647722	0.0130240913988379	-3.18399127965806	SUI3
P39729	0.519094043282485	22.3238446702815	3.91630684622505	0.00803581717018469	0.0132296182101062	-3.18406609317325	RBG1
P15442	-0.928382234641797	21.8281896300898	-3.91362632769261	0.00806044026730176	0.0132592250525549	-3.18818122047009	GCN2
P24583	-0.830369423079217	19.6129539958805	-3.92053418740146	0.00799715568588755	0.0131768316045523	-3.18973180017626	PKC1
Q12158	-1.12045492933877	17.4604831347446	-3.92419391517611	0.00796385320234376	0.0131327950826428	-3.195033930233	MCD1
Q12314	-1.88222923504247	19.8019344189349	-3.90828525015543	0.00810975489696611	0.0133293666907336	-3.21514829263923	SFM1
P47075	-0.866817016774989	23.2099190688368	-3.90513623695791	0.00813898793913709	0.0133664135809677	-3.21913420353914	VTC4
P50094	-1.17733769462597	21.9651506668482	-3.89608135441751	0.00822370468250399	0.0134944439202633	-3.23060366726948	IMD4
P38701	0.500982136569797	24.0550378377621	3.8347970317963	0.00882364449484531	0.0143608949113334	-3.23301635469077	RPS20
Q12420	-1.0664918403958	18.981830979897	-3.86251623894073	0.00854644009935898	0.0139895417036229	-3.24803352015953	SNU66
P01120	0.691942253684659	18.1626090981838	3.88026334886958	0.00837407043776834	0.0137299003811358	-3.25066855960933	RAS2
P34162	1.05161155130911	19.9473763936198	3.82935891660348	0.00887919715344557	0.0144093243752123	-3.26787850909881	SRB2
Q07963	-0.553688771217243	20.0651061625133	-3.8291177288894	0.00888167000846031	0.0144093243752123	-3.27166153893288	UBR2
Q05022	-0.782251490651095	23.8651624573982	-3.86265687125503	0.0085450587256164	0.0139895417036229	-3.27304518374586	RRP5
P60010	0.632380219996911	23.4434020044594	3.82705649342062	0.00890283485573807	0.0144309750056079	-3.27604184869258	ACT1
P33892	0.403970620924896	22.1834542520642	3.817654109312	0.0090000951414811	0.0145649837905492	-3.27651368063192	GCN1
P39926	1.18447896476981	17.0810870472827	3.85918610958972	0.00857922354854212	0.0140317030519563	-3.27746163185149	SSO2
P25847	0.620620075002345	19.875217288219	3.8502874428214	0.00866751724085591	0.0141645105810059	-3.28879297704942	MSH2
Q05498	-1.54070528189048	18.6097157375425	-3.84851972964532	0.00868517718803897	0.0141817652040178	-3.29104531604802	FCF1
Q04500	-1.47795677492478	23.0529773114916	-3.84381710286766	0.00873235355158426	0.0142295196782295	-3.29276157227685	UTP14
P38929	0.786845628613679	19.5994561195202	3.84618917850903	0.00870852144061176	0.0142082657817824	-3.29401549408701	PMC1
P39923	-0.637944437328812	22.0300958747602	-3.83394890172221	0.00883228292704028	0.014363248375651	-3.29618867168776	NPR2
P38250	-1.04576256142245	22.4561730016925	-3.8434747396503	0.00873579926164713	0.0142295196782295	-3.29747591770936	IST2
Q08622	-0.863522007958791	17.0585285424908	-3.82469620689566	0.00892713949095852	0.0144586354934665	-3.30926391107085	GEP3
P36119	-1.26620943485489	22.5029137007671	-3.82905994731783	0.0088822625467633	0.0144093243752123	-3.31587018996387	P36119
P32639	-0.747258306649768	20.7185112010294	-3.7878081350238	0.00931676436451727	0.0150287386396939	-3.33320770417574	BRR2
P32578	0.522952657397717	20.0553131923622	3.74806432733955	0.00975789574004227	0.015651821520373	-3.34040808560223	SIP1
P32380	2.29631142296996	21.6805904797469	3.79927698640383	0.00919363204268601	0.0148661402342056	-3.35397103531733	SPC110
P38771	-1.31946401548978	24.1149483419835	-3.79854191411841	0.00920146931955746	0.0148667752679258	-3.35491302911195	RRF1
P50105	-1.10144772428377	19.6899038387201	-3.78817561931576	0.00931279057960068	0.0150287386396939	-3.36820575289756	TAF4
P07283	1.12921191729865	20.1251364648762	3.78645321096876	0.00933143214775705	0.0150402502010257	-3.37041590838845	SEC53
P32790	-1.41059677700062	22.3644547702776	-3.78424854866621	0.00935535383944741	0.0150666464656262	-3.37324550756636	SLA1
P40422	-1.11033106682102	21.1811774420246	-3.77941735405211	0.00940801403686248	0.0151392457950156	-3.37944861767997	RPC10
P35996	-0.506348079384422	20.7388568599851	-3.70812858257447	0.0102247091151334	0.0163219377321514	-3.40310803492436	MRPL38
Q06001	0.696383007503438	17.2928200591791	3.75482810885386	0.00968120706906955	0.0155663208670949	-3.4110727008119	FAR10
P00445	1.0756546305836	19.8928454012097	3.75325448333116	0.00969898895877292	0.0155823660101927	-3.41309949854294	SOD1
P32908	0.406851698871819	21.6265167253608	3.65904647282251	0.0108327936343099	0.0171827552722135	-3.41358735255062	SMC1
P38792	0.863635599207242	19.101379855512	3.75230959843326	0.00970968358414754	0.0155870081330729	-3.41431666236927	RRP4
P32591	-0.752598220204311	18.8106111798907	-3.68953609816219	0.0104504724278188	0.0166690043437333	-3.41493212147816	SWI3
P18480	1.07994776990765	18.8079838091509	3.74316472976254	0.00981387047632664	0.0157289721839681	-3.41671440820092	SNF5
Q06511	-1.25582991406766	23.446998282148	-3.74106386914041	0.00983798087303524	0.0157549701711719	-3.42881283009157	RRP15
P40492	-0.943444890515328	18.550598885388	-3.73140113970274	0.00994972694096396	0.0159081345028713	-3.43064418174766	FYV10
Q04693	1.04316679186984	21.9473668063045	3.73870858009044	0.00986508963333295	0.0157857243571842	-3.43185118791943	RSE1
P39962	-0.584295755352021	19.617924313158	-3.73073175156436	0.00995752034481176	0.0159081345028713	-3.44214732959947	YCK3
Q06436	-1.16530259821342	15.9270456969086	-3.68872836695971	0.0104604053522152	0.0166715319141052	-3.49651364308598	MAG2
P38063	0.91645042177258	19.1079046262291	3.65991966098685	0.010821630594206	0.0171786933995465	-3.49902630077284	PRS4
P39935	-0.931894986214428	19.2606419988364	-3.67934062705418	0.0105766224555807	0.0168433134320531	-3.50869883046676	TIF4631
P47154	1.01666213858151	19.0060619340515	3.67517552569839	0.0106286440933435	0.0169087788250659	-3.51410916299421	STE24
P11154	0.93424713241601	19.0267778524691	3.67469491853888	0.010634665099791	0.0169087788250659	-3.51473360929263	PYC1
P32504	-0.916861262003283	23.9124315887842	-3.66217740126009	0.0107928263149911	0.017146598369958	-3.53100897648281	CBF2
Q08225	0.957833054427005	19.7078835227783	3.55004205262838	0.0123321710675426	0.0193459117218246	-3.55548863048473	Q08225
Q08886	1.0776115670044	22.2579441384735	3.6413239859259	0.0110621492448942	0.0175326286048045	-3.55817192753664	GPB1
P32462	0.847665844716064	18.8610399702922	3.58965585115965	0.0117621661067853	0.0185537485902451	-3.57975695007016	ERG24
P40548	0.612120671002751	20.5498167333122	3.62201071795603	0.011318251035103	0.0179243039786682	-3.58338335290555	SNL1
P32377	-1.41377048013326	19.941309690434	-3.62051044590307	0.0113384190700622	0.0179420149626896	-3.58534399058812	MVD1
P53238	-1.06829008907229	18.3356380721649	-3.59588676335094	0.0116751968116683	0.0184311209746258	-3.58983434901328	PEF1
Q06214	-1.79256436536078	21.4756617451972	-3.60289910480064	0.0115781725473956	0.0183068967356683	-3.60838300417893	JIP5
P32644	-0.897750221320253	19.4217986747397	-3.59700836118556	0.0116596177382058	0.0184210891006306	-3.61609889331292	ECM32
Q08217	0.852088545119626	21.971958998952	3.584563351008	0.0118337794357746	0.0186519791106882	-3.63241565914116	PSK2
Q05580	-1.40045160685952	21.1436446569071	-3.58188732865804	0.0118716046992357	0.018683092151545	-3.63592702777321	HEL2
P38130	-0.845833542565906	22.7039334150951	-3.5818431477071	0.0118722303156287	0.018683092151545	-3.63598500857465	KTR3
P32479	0.569352624460493	17.7014883424492	3.57981693731226	0.0119009614190502	0.0187135590187742	-3.63864439355467	HIR1
P53855	0.765383156405731	19.6742187194678	3.5547243397013	0.0122632281625936	0.0192680304018092	-3.67162530770445	ATG2
P17442	-1.63864054096719	23.5008209680187	-3.5521264962223	0.0123014264294522	0.0193128526569309	-3.67504479400176	PHO81
Q04067	-0.479490135334757	21.1380058079762	-3.54707208654547	0.0123761239201352	0.0193996228167269	-3.6817004666343	TIF35
P02400	-1.38384263712793	23.4671334770373	-3.54380579110155	0.0124246626379256	0.019460432382696	-3.68600340863147	RPP2B
Q02792	-0.790741798329676	22.6408433953095	-3.50898645225499	0.0129554037444875	0.0202352355505174	-3.6990675720352	RAT1
P38629	-0.561653855340501	22.3468329630679	-3.51808251663354	0.0128143741883019	0.0200393933077829	-3.7022916704774	RFC3
P13185	-0.591416033125992	20.4261541657281	-3.52541983765426	0.0127018506836645	0.0198789935856411	-3.71025191900194	KIN1
P25368	-0.795512662666001	20.7249741057391	-3.5086999933596	0.0129598729439718	0.0202352355505174	-3.7323431309481	RRP7
Q03834	0.558627459867366	18.1098359186488	3.49011768335248	0.0132534622555418	0.0206774719721226	-3.73418747654168	MSH6
P32074	0.577757307890022	21.1604378063291	3.47805849250359	0.0134479226988208	0.0209481291962131	-3.74452839391105	SEC21
P20449	1.03799745886461	18.442555570416	3.46933125024534	0.0135906210659505	0.0211374379039745	-3.74762032346936	DBP5
P00817	-0.731372063545512	21.3427154992992	-3.48326884867163	0.0133635187142499	0.0208329015397011	-3.75713007418532	IPP1
P27514	-1.20564631608914	21.669231748347	-3.47074982396366	0.0135673126150009	0.021117633119374	-3.76126184045207	PHO91
P22147	-0.463241388829406	24.2575101557055	-3.42326494587934	0.0143721134314946	0.0222489228858098	-3.76729420281407	XRN1
P40547	-0.391206824216455	18.1628221842075	-3.46740232721237	0.0136223860524925	0.0211703540442237	-3.78707019113719	VID28
Q08045	0.641363513102212	16.7258531653146	3.28687479311293	0.0169918006645659	0.0257209189398442	-3.82854343156555	LCL2
P38968	-0.629754242016845	19.7605531015017	-3.43347015645787	0.0141948004626189	0.0220427811227449	-3.83220763983133	SEC31
P02381	-0.765413238663879	17.556326148711	-3.42932493052287	0.0142665298222759	0.0221369541997552	-3.8377322004284	VAR1
P53604	-1.54242848527763	19.9787051045607	-3.42588801127581	0.0143263060474412	0.0222088645037322	-3.84231448360801	MSO1
P17065	-0.708094173035641	20.0671369499699	-3.42538281796506	0.014335115846425	0.0222088645037322	-3.84243734345877	SEC2
Q06698	-0.920736712971532	19.7152681400657	-3.39388720381883	0.0148963367342745	0.0229359941853093	-3.84702920699635	Q06698
Q08281	-0.673636551150912	21.8628510636936	-3.42118318680137	0.0144085828855369	0.0222881022636848	-3.8485897298009	RTC1
Q07834	-1.02816959390214	19.4313512560036	-3.37720374618369	0.0152034046418631	0.0233188932947778	-3.85214151938295	Q07834
Q06205	-1.44576147290542	23.3354398778482	-3.41359879170593	0.0145423170684226	0.0224775597412074	-3.85871184732006	FPR4
P53201	-0.38610385107876	17.6727316232978	-3.35987872238722	0.0155296826450129	0.0238010562103536	-3.86039559038587	SWC4
P00410	0.773208830080048	18.919826691322	3.39976626634462	0.0147897641189283	0.0228246977940494	-3.86223442516021	COX2
P53131	-1.04299291410145	23.5325423509971	-3.40099227602023	0.014767645772662	0.0228081891786589	-3.86467392999864	PRP43
P20433	1.99128145388254	17.933290196858	3.3965509310958	0.0148479454911474	0.0228967931627965	-3.86680008051402	RPB4
P04786	-0.93914988077916	19.4147594222436	-3.39467835804885	0.0148819459084878	0.022931516959298	-3.86978487969229	TOP1
P05030	-0.389597274226541	23.0987372142268	-3.28137544208087	0.0171079232702226	0.0258626213252343	-3.87541398778174	PMA1
Q02805	-0.638954313539345	19.1150312316399	-3.38506776043532	0.0150578025234444	0.0231311012610142	-3.88238109710039	ROD1
Q12149	-0.812533784074672	18.9216791593076	-3.39237120543441	0.0149239551216486	0.0229608153913192	-3.88708217989779	RRP6
P11075	-0.748200994924869	23.2958562665546	-3.38592709160257	0.0150419854075552	0.0231245918852099	-3.89570625328953	SEC7
P07271	-1.05525340564063	17.2037908759253	-3.3801359173468	0.0151489348728275	0.0232532074873454	-3.90346110052386	PIF1
P23748	0.530514724664658	16.8788920633799	3.34334681014118	0.0158482286894785	0.024159475338083	-3.91598568462122	MIH1
P38959	-0.675594104575147	22.7285626084002	-3.35678576808772	0.0155887391122654	0.0238549517296505	-3.92341078861538	VPS41
P46678	-1.18243447962309	19.9636493127974	-3.35344239671508	0.0156528553621728	0.023916413280994	-3.9287435011697	BDP1
P40325	-1.27440235229356	21.8357315345561	-3.35857632728411	0.0155545203173454	0.0238208413142168	-3.93236916751963	HUA1
Q06287	-0.517338553075992	19.0100121844903	-3.34667297483294	0.0157835645726562	0.0240976899477021	-3.93289791099533	EMG1
P00427	0.683988970882201	16.8439244259509	3.35493877006989	0.0156241233884582	0.0238907920419226	-3.93725245378556	COX6
P43132	-1.00309271115018	17.973879853372	-3.29295963349107	0.0168643234732373	0.025552393001559	-3.94131237198197	BRE2
P27692	-0.845776551028903	22.8159990153941	-3.34463131736425	0.0158232220200503	0.0241397817983503	-3.95069052921212	SPT5
Q04781	0.886689894530082	18.0338774955518	3.31279214757411	0.0164560760305894	0.0249907101392297	-3.9563435321974	RKR1
P29029	-1.65435605524611	18.4237348325702	-3.33926915518444	0.0159279008309815	0.0242624088172922	-3.95830763981292	CTS1
P32598	0.541721637820368	22.1382738471092	3.29845880509291	0.0167500198845335	0.0253984735834573	-3.95871457030973	GLC7
P39714	0.676301139084022	18.8763133920061	3.31975596848408	0.0163153155886529	0.0248336015476675	-3.98457095496919	BDH1
P38856	-1.35307546504018	20.7339768740397	-3.31903801403862	0.016329766262799	0.0248366665855366	-3.9855381846715	YAP1801
P52286	-0.477654087001115	20.465034186502	-3.31499195944799	0.0164114671937439	0.0249419330181937	-3.99099024807094	SKP1
P14242	0.554431802419338	17.2030534526898	3.26113110910288	0.0175429681060474	0.0264602018940912	-3.99216794009851	PMS1
P38719	-1.06941346786099	23.1662459379758	-3.30013799796113	0.0167152867883729	0.0253650666537847	-4.01102354807359	DBP8
Q00416	-0.566673672569751	19.6476915257626	-3.24338407095082	0.0179343508703621	0.0270097275174307	-4.02124657779558	SEN1
P16639	0.384920104617697	19.6710430153139	3.21712826684838	0.0185310649932922	0.0278244637530861	-4.02554356899121	ATE1
Q12432	-1.13320374361438	20.7123932944081	-3.28642297140071	0.0170013084629917	0.0257209189398442	-4.02954516620127	EAF3
P28320	-1.47281763189966	21.3552292869372	-3.27393825064889	0.0172663538668611	0.0260823817489573	-4.04642550746696	YJU2
Q04225	0.86313315148498	22.1026303437575	3.2290148247797	0.0182582647150963	0.027435481291232	-4.05388125066371	RRB1
Q03579	0.838525061373474	17.4377677868653	3.26460215431268	0.0174675213459018	0.0263663190686061	-4.05906115745892	LIP1
P38623	0.875854183769902	17.0903152558706	3.20192773243223	0.0188864525577006	0.0282942578827667	-4.08050200698048	RCK2
P33203	-1.18946341802735	17.6808257310765	-3.24674768638984	0.017859441729078	0.0269172114211085	-4.08325529801843	PRP40
P46951	-0.611277098752267	21.2961165562324	-3.21447304092259	0.0185926119576447	0.0278959023887426	-4.08740468998884	YPP1
P53905	-1.38610917454739	18.8834603330567	-3.23681148143409	0.0180817221935587	0.0272111523892516	-4.09673629329933	LSM7
P00729	-0.855608538483158	19.512189895039	-3.19434837963522	0.0190664421901609	0.0285424925440415	-4.09950757109474	PRC1
Q06337	-0.885074151868429	18.6806171061067	-3.23219865890543	0.0181859446420383	0.0273473881401736	-4.1029987939313	EAF1
P12385	0.4291239479382	22.0478226476591	3.20780398359793	0.0187481881688902	0.0281082070369923	-4.13615986429654	SUP45
Q04093	-0.352810560945548	20.0718470719511	-3.06424283347046	0.0224676108840567	0.0328942954072296	-4.14067782911091	Q04093
P47037	0.66190643269673	22.4682987288406	3.18360560467126	0.0193247814664667	0.0288643145763156	-4.1475343200253	SMC3
P24814	0.477193708459228	18.3721419529687	3.08482612598916	0.0218880438167957	0.0321130829466962	-4.15478575717529	GRR1
P38712	-1.53538921203153	24.0813474090848	-3.19116964368726	0.0191424873307892	0.0286348668161694	-4.15881213030562	RRP3
P39940	-0.777474887349671	22.6344768194984	-3.18869384875283	0.0192019460871197	0.0287023101317201	-4.16218637575528	RSP5
Q00402	-0.526229131325282	21.8027010031505	-3.15490947507254	0.020033840169441	0.0298119067200996	-4.16476755034516	NUM1
P23503	-0.834908044108852	17.8161799818566	-3.1585490504376	0.0199423528176811	0.0296978960305065	-4.16965332680121	NAR1
Q08492	-1.25738132454177	21.0386563211471	-3.18068011701023	0.0193957950782585	0.0289487315181481	-4.17311312134873	BUD21
P06844	0.461040204875696	19.0162574812253	3.17892124865134	0.0194386275330702	0.0289909926688135	-4.17551233842157	SPT3
P04802	1.34627562882476	23.6876090412748	3.15266711831836	0.0200904343711214	0.0298392795970919	-4.18596458137529	DPS1
P32849	0.946933183939878	20.7166723559106	3.16889219827138	0.0196848447168364	0.0293362947011361	-4.18919946359449	RAD5
P53622	0.485131968872183	24.8552985954585	3.11878456110278	0.0209672051760209	0.0309700508406166	-4.19326297319888	COP1
Q07732	-0.723884554335204	18.3856898421207	-3.14068472255015	0.0203958330681268	0.0302154886031522	-4.20436814332546	ADY3
P02829	0.894121011491944	19.4507781490528	3.15276860504034	0.0200878692023411	0.0298392795970919	-4.21122823944123	HSP82
P35817	-1.48838982130073	19.873107106609	-3.15240500735132	0.0200970611207254	0.0298392795970919	-4.21172534380593	BDF1
P46973	-0.794554460338471	20.0969430605864	-3.10664772842093	0.0212913662045666	0.0313560901994981	-4.2188486610827	HIT1
Q12139	0.365353888673167	17.8554584533811	3.0959544447481	0.0215815089023025	0.0317315835433536	-4.22022984278718	SDD4
P36002	-0.557412318560271	16.6100100857519	-3.14552112049388	0.0202719597476293	0.0300766000118987	-4.22113969340983	PTK1
P38203	0.776526601551522	20.7522198832071	3.14173614776572	0.0203688329756524	0.0301978912044378	-4.22631826894026	LSM2
P19454	-0.535424704063688	20.6155775935631	-3.13908639372847	0.0204369523550509	0.0302539613439857	-4.22994460345977	CKA2
Q06147	-0.617964088538299	18.8006746062701	-3.13649912342254	0.0205037057655583	0.0303273762067522	-4.2334861850337	LCB5
P26783	-0.910915397992732	24.6612867134554	-3.13598812675462	0.0205169180046681	0.0303273762067522	-4.23418575076339	RPS5
Q12464	-0.341081677044273	25.3854179504643	-3.05665248242768	0.0226855380399345	0.0331162422995243	-4.23691840612206	RVB2
P32588	0.666375132090355	18.4612593899927	3.11481500904681	0.0210726303686713	0.0310797953074125	-4.2447381563899	PUB1
P25333	-1.13249437191538	20.6315906268942	-3.1175791671534	0.0209991575508589	0.0309943219727016	-4.25761804066176	SAT4
P25336	-1.20538135525541	17.7419903026985	-3.09549753697065	0.0215940020207399	0.0317315835433536	-4.25792516053792	MSH3
P40087	-0.574178389705104	19.2004888174005	-3.08288681856267	0.0219419473650435	0.0321482530359441	-4.26476910376932	DDI1
Q12453	0.86700798274902	20.2163167446119	3.10921248772564	0.0212224110597681	0.0312776050821822	-4.27088276018513	CEX1
P38772	-1.70337097682404	20.3267427167805	-3.10465004465731	0.0213452446329912	0.031412272315463	-4.27714362864282	BCD1
Q08562	-0.373109286232411	18.8975615452047	-3.06291722990703	0.0225055053722157	0.0329015331100401	-4.28215779405263	ULS1
Q03323	-1.15871654380555	17.7019788390368	-3.08432847798904	0.0219018622801203	0.0321130829466962	-4.28638989447652	SDC1
P38129	0.699605170357673	21.6588963860461	3.09368756309991	0.0216435693062538	0.0317810352239624	-4.29219628677727	TAF5
P32787	-0.518322432697937	18.2155172523893	-3.0198804175985	0.0237744079190219	0.0345290855376631	-4.32904850032628	MGM101
P38966	0.453758947685083	19.2118634243287	3.06355101961393	0.0224873788010649	0.0328991175573089	-4.3336434671175	VTC5
P50102	0.823917792526247	18.0354081546147	3.06223688935547	0.0225249810344559	0.0329059159662095	-4.33545299800936	UBP8
Q12221	-0.506356725030285	19.0345059831238	-3.02850861435284	0.0235139014234178	0.0342004815313659	-4.33885104882462	PUF2
P38144	-0.427240959519145	19.0979433291293	-3.02268062762554	0.0236895201157452	0.0344308381886049	-4.35510269687619	ISW1
P32351	-0.320434104394142	19.8563032780252	-3.04524250492557	0.0230174758977782	0.0335762595820768	-4.35887016511242	IMP2'
P20436	-0.791496818875696	22.4524711386425	-3.04016187752902	0.0231669799815803	0.0337696781191356	-4.36587675298345	RPB8
Q06406	-1.2132173583889	19.5418332763105	-3.03245973446196	0.0233956457549084	0.0340781214971204	-4.37650366963838	LSM6
Q05937	-1.01908790597391	17.6056722063171	-3.03006454222589	0.0234672555633736	0.0341575141108287	-4.37980963469515	STP3
P10507	0.609364866294999	18.1581259936387	3.00873447921174	0.0241155893378844	0.0349737341378033	-4.39093865901405	MAS1
P36013	0.564525718558698	20.9165358760322	2.93996522840417	0.026341946975133	0.0378289765579497	-4.39522719165915	MAE1
P38697	0.473617646382776	22.8439286284927	2.9875692146488	0.0247782110000092	0.035856585048564	-4.39913878462872	IMD2
P25337	-1.55015040561404	20.6431413566189	-3.01380026367174	0.023959868113423	0.0347731516151931	-4.4022737619258	BUD31
P39106	-0.706515774184918	21.6404569819167	-2.98299014011182	0.0249241559597287	0.0360416650626923	-4.4130684833297	MNN1
Q12179	-1.06432553068382	21.3412886935533	-2.97816151662239	0.0250790666638135	0.0362323444516559	-4.42112590128198	Q12179
Q12094	-1.05123582818317	20.7207634150227	-3.00014838000924	0.02438204353911	0.0353344999619758	-4.42115008796466	TSR3
Q12322	-0.820769224143262	18.484456468333	-2.99756389716692	0.0244628737261139	0.0354259309869829	-4.42472570103028	PTH4
Q08746	-1.01917531651409	21.4016992626237	-2.97775038707877	0.025092304645288	0.0362323444516559	-4.45215918652191	RRS1
P15315	-0.979724488859848	17.4438087663236	-2.95482505609281	0.0258426209545226	0.0372802292216206	-4.45916623894628	CUP2
P29539	-0.737797744910553	17.8370481670888	-2.93974051985915	0.0263495775623976	0.0378289765579497	-4.4609261484065	RIF1
P36122	0.59683519240719	19.1023908473751	2.94834364437238	0.0260591382929438	0.0374850058128604	-4.47777862702063	BCH2
P40565	-1.23269045146306	18.7846422363142	-2.95444263504803	0.0258553417485952	0.0372802292216206	-4.48447889230907	IST3
P40478	0.877982577680761	19.8100187360577	2.95210681543098	0.0259331876952741	0.0373654948250089	-4.48772067502051	POR2
Q08649	-0.929760436227483	20.4554560854743	-2.95039550914075	0.0259903818211793	0.0374209030258797	-4.49009604484335	ESA1
P38801	-1.00268304886879	22.4668392950943	-2.94794721109592	0.0260724452048388	0.0374850058128604	-4.49349486451744	LRP1
P08638	0.549191157135865	18.8351425596432	2.92012891535324	0.027024861886438	0.0387705813126556	-4.50292585700667	LEU3
P33759	-0.811392847838272	19.439027505662	-2.91175196669567	0.0273189988047749	0.0391644225507074	-4.54380620146484	MRPS5
Q12257	-1.16997505367473	20.4345824037612	-2.89486643013244	0.0279224837975557	0.0399435531115464	-4.54946882089413	Q12257
Q12122	0.855284862460738	18.9131248939298	2.87584947654969	0.0286194633076447	0.040882023051049	-4.54988176165995	LYS21
P38825	-0.5697872467181	21.6788341399377	-2.90733174941855	0.0274756000164403	0.039360669464011	-4.54995832006728	TOM71
P39515	-1.07131701070392	18.7129780792001	-2.90056663058953	0.0277171621813879	0.039678260126331	-4.55937741185917	TIM17
P47127	0.579561391614604	19.2092423673906	2.87779549442592	0.0285472842661633	0.0408081078593616	-4.57716317786556	AIM24
Q04233	-0.76581060468587	18.4967605379393	-2.86022129386134	0.0292063254375746	0.0416310006415678	-4.59111007373177	GIS4
P38631	0.410913449103092	23.7481131279571	2.87191695197146	0.0287659259631436	0.0410618685835582	-4.5993099138347	FKS1
P25344	-0.913858359380087	19.6894212866293	-2.86110211857496	0.0291729056819639	0.0416130661763442	-4.61302746327281	STE50
P38911	-1.38021485663659	23.9958789670111	-2.85665341358481	0.029342119533323	0.04178765474388	-4.62061252816197	FPR3
P40557	0.444527742476409	21.1702186288129	2.85589520078978	0.0293710649924767	0.04178765474388	-4.62167122584031	EPS1
P27344	-0.768519643773295	18.60563696478	-2.85568743205487	0.0293790021334039	0.04178765474388	-4.62196134284409	DPB3
P38266	-1.41197384730541	20.4726848419052	-2.85155105104184	0.0295375023779459	0.0419831973300768	-4.62773788493884	AIM3
P32902	0.516880018767168	20.3969961342259	2.81390790863278	0.031023086105427	0.0439072310081769	-4.64077873971543	MRP4
P06786	-0.305011699457183	20.5860090113585	-2.80416538889457	0.0314205624556812	0.0443754336803362	-4.64092773403294	TOP2
Q08001	-0.760256492576055	23.4574628603632	-2.8073240915468	0.0312910956155226	0.0442551826800274	-4.64355714280908	LAM6
P53244	-0.329690805504869	20.3057664424278	-2.83987887325686	0.0299897625275715	0.0425957011149077	-4.64404568858121	ART5
P42073	-1.15422063702416	21.5174324912063	-2.83771877172266	0.0300742762306928	0.0426853799805924	-4.64706485841197	REF2
P06782	-0.771503384479409	20.166992932319	-2.83082704674053	0.0303456362360947	0.0430399400308815	-4.65669984339119	SNF1
P53312	0.554688336416734	20.6792645936044	2.82484049442317	0.0305834992311693	0.0433157786983299	-4.65679786272004	LSC2
Q06245	0.379394796205027	21.1933293010957	2.83012680149429	0.0303733556803076	0.0430486808329128	-4.65767902836983	SEC10
Q12387	0.76882092521309	19.8165654595948	2.77884802491561	0.0324793332096487	0.0456769214223017	-4.65983656901178	MDM20
P53437	-0.455861360718465	16.4494167405829	-2.7663765477895	0.0330149465412396	0.0463648721820362	-4.68944447377712	RRN9
P05750	-0.466000855889875	26.4763944744113	-2.80651742739677	0.0313241039076176	0.0442705134490534	-4.69071493469151	RPS3
Q12153	-0.960936082545519	17.4030934951455	-2.79927399260606	0.0316221876930761	0.0445971107507578	-4.69822419307654	SSF2
P40217	0.285485536490471	22.4524176139932	2.80046134850032	0.0315731166850281	0.0445593738657252	-4.69919573346528	TIF34
P13586	0.509113719005299	19.82781294866	2.78852462192609	0.0320701926754706	0.0451970181883662	-4.7159194585438	PMR1
P43633	0.54180661200759	19.5498975312687	2.78489348558403	0.0322230685772834	0.0453804428412095	-4.71749206474978	ALK1
Q2V2Q1	-1.34033073395371	18.8580628561473	-2.78251589156129	0.0323235933358558	0.0454899336798478	-4.72434172722104	ADF1
Q12440	-1.1039365646499	17.5344188774167	-2.77397256452701	0.0326875990565712	0.0459374632765466	-4.73409407656904	APC2
P19659	-0.763219292945178	18.4016283854999	-2.74015177779717	0.0341724476327033	0.0477553379443727	-4.74491629440689	GAL11
Q06604	-0.762206330677812	19.4205340952115	-2.73682766516352	0.0343222507676312	0.0479311432048669	-4.75565444441956	BSP1
P11655	0.767474313201766	18.0966682660482	2.75920992329079	0.0333270222889771	0.0467702484266249	-4.75703273523448	SEC12
Q08650	0.729514440793215	17.4589645782826	2.75781169074264	0.033388278124718	0.0468233085779928	-4.75899519000747	DGA1
Q08932	-1.38503475185317	19.5747551089709	-2.75389297297076	0.0335606006602437	0.0470319435217591	-4.76449590010564	RSA1
P12904	0.441534841640478	20.970248759878	2.75000056802787	0.0337327123577168	0.0472399905879106	-4.76996067512833	SNF4
Q03177	-0.802683726306194	21.0320572895211	-2.74904576127063	0.0337750760025882	0.047266171532704	-4.77130133539234	Q03177
P39007	0.347594468446758	19.6492188560162	2.69724029975124	0.0361614459968679	0.0503587222146062	-4.77692880336933	STT3
P38920	0.654803724080787	18.9884243560087	2.7441223660707	0.0339944300603336	0.0475398297132257	-4.7782152955789	MLH1
P07267	-0.632836027226988	21.7542693436327	-2.70145943591709	0.0359604908535406	0.05011381733044	-4.79146525608678	PEP4
P33751	-0.462315316527032	16.9717109807494	-2.66158031139914	0.0379087140409901	0.0523538740939538	-4.80240966811439	PAD1
Q12443	0.711443193240739	18.3434021829813	2.70589975794	0.0357502921615001	0.0498905195293611	-4.83194308072479	RTN2
Q06706	-0.506327079628094	23.2108841585624	-2.66765117054584	0.0376049880650515	0.0521146156598945	-4.8322239343344	IKI3
P27801	-0.635991336101798	21.9284563941648	-2.70444678599421	0.0358189285667903	0.0499513968909778	-4.83398718724177	PEP3
P40159	0.54566675365976	19.3175863069642	2.68282758967015	0.0368570360012154	0.0512202511443474	-4.83690579404676	P40159
P10363	0.519746237018158	19.3727679969424	2.69661922661717	0.0361911287885494	0.0503649367182809	-4.84500143491009	PRI1
P50947	-0.517557863966078	17.5815817448439	-2.68718582149597	0.0366451992689269	0.0509613251671637	-4.85827987076428	PHO23
P35181	-0.52654477928411	19.3927694541318	-2.68227622556691	0.0368839289188163	0.051221979173071	-4.8651925428434	APS1
Q03897	0.496491656171268	23.8331860562597	2.64995719058947	0.0384975600023582	0.0530570236885502	-4.87543432151418	MTC5
P53718	-0.372273319859609	18.7659597429389	-2.65580525632551	0.0382000754133	0.0527198000002489	-4.87891587471332	NRM1
Q00776	-0.363116891360009	18.8657489654719	-2.61088501118662	0.0405496817784447	0.0555783901932423	-4.88101655643412	APM1
P38845	-1.04366810294313	23.8667732368239	-2.67096926670691	0.0374400837755466	0.0519581982625201	-4.88111756129494	CRP1
P37297	0.277010200633821	22.4069726487235	2.59983576067355	0.0411509327772992	0.0563637947573845	-4.88345990814642	STT4
Q04636	-0.546494105932801	20.6648179284676	-2.6684213468623	0.037566642389394	0.0520976283691804	-4.88470704464534	POB3
P40079	-1.17263782990282	21.7239217577348	-2.66363378605227	0.0378056859360596	0.0523538740939538	-4.89145261315722	LCP5
P53253	-0.815226638643888	19.9191409270048	-2.66313152482312	0.0378308579920859	0.0523538740939538	-4.89216035586568	NNF2
P48231	-0.381247307864752	22.0457354995288	-2.66261334891527	0.0378568464288433	0.0523538740939538	-4.89289053751689	TCB2
P53742	-0.468441245077361	24.0687245562724	-2.66163507100076	0.0379059627194399	0.0523538740939538	-4.89426910356369	NOG2
P40098	0.511109886723389	20.3846921225228	2.65425290454509	0.0382788016241871	0.0527919660521421	-4.90467341757347	FMP10
Q12234	-1.03325644100656	18.6960518854827	-2.64606421394084	0.0386969627260111	0.0532950583198925	-4.9162175527457	RUD3
P32330	0.277448124740152	20.2805765615813	2.58871825962694	0.0417654893768969	0.0571271796477144	-4.91839484461392	DGR2
P43564	0.428187640923648	17.5770930144618	2.63808351641899	0.0391091994195879	0.0538256865891916	-4.927471530148	MIL1
P40487	0.484182941637966	20.7122980229575	2.63679967941314	0.0391759516008219	0.0538804237925904	-4.92928220843588	DPH1
P22224	0.328131672192635	20.5396494590948	2.63388183116315	0.0393281156819266	0.0540524755793582	-4.93339771831206	SEC15
P39952	0.908969502958363	17.7292137570202	2.61143605946765	0.0405199422718448	0.0555757724703805	-4.94600398567379	OXA1
Q02821	0.402534341714968	17.0689197128023	2.61896177935309	0.0401161054584326	0.0550975671255088	-4.95444778214842	SRP1
P53038	0.492012021471395	18.7123284630988	2.56896098407859	0.0428818644943628	0.0583742899763072	-4.95717518102418	TEL2
P49955	-0.479083160783881	19.7698898809012	-2.59274687881726	0.0415416728808365	0.0568599868012546	-4.95969166426003	HSH155
P40215	0.360858554106541	20.9983283096048	2.61264582789107	0.0404547338202168	0.0555244697175072	-4.96336156995242	NDE1
P41832	-0.573114958009898	19.573540647779	-2.58794700433975	0.0418084838982678	0.0571468462319239	-4.99823469251584	BNI1
P19262	0.775664839705902	19.326290268819	2.57582133163354	0.0424906692910133	0.0579716362612755	-4.9987745312346	KGD2
P22543	0.637732065774583	18.4578068088767	2.52839113488409	0.0452748528742237	0.0613391324218621	-5.00310982782098	VPS34
P46655	0.898761415114584	23.432164234247	2.55178046052209	0.043878434787143	0.0595684801291125	-5.0066909271823	GUS1
P15790	-0.349457153115364	19.8660835566472	-2.57980922176489	0.0422650147299895	0.0577313504895957	-5.00972972074828	CKA1
P12754	-0.713426506557631	21.890312156007	-2.57567478094018	0.0424989862225876	0.0579716362612755	-5.01557071689728	GCD2
P53859	0.414022525571202	17.4684800344877	2.57324661210648	0.042637040010217	0.0581202518091491	-5.01900142223995	CSL4
P53172	0.325487003077648	19.688445701065	2.56967751402415	0.0428408275710765	0.0583582078168075	-5.02404447868679	SDS23
Q00723	-1.00884699935856	17.5917446160049	-2.55737178511665	0.0435514319006933	0.0592050439112897	-5.03125802199952	PRP38
P06105	-0.40718446676769	18.4878623820235	-2.52914100391779	0.0452293593290923	0.0613190974746757	-5.03348086530818	SCP160
P23642	0.412288132348842	17.8196124045159	2.56234600561648	0.043262694973549	0.0588525898243715	-5.03440503727036	VAN1
P32904	-0.999159909145243	20.8188659285891	-2.55403937902282	0.0437460114432548	0.0594291053416189	-5.04614561719752	MRPL6
P40083	-0.632046553657345	18.1783950538396	-2.52588940607288	0.0454269806041928	0.0615035120451342	-5.05465765308018	P40083
Q99278	0.709408066920017	17.7624195372947	2.51949971035644	0.0458179961341385	0.061990879593411	-5.07161839273719	MED11
Q07897	-1.48749740077103	22.4973800768485	-2.5357429008689	0.0448309167768667	0.0608202043501377	-5.07201287851226	CMS1
Q03774	0.827444730563455	18.5723778260927	2.49161522542885	0.0475665705788814	0.0640961143360501	-5.08566214336749	TRM82
P53326	0.724631877783464	20.0548428365085	2.48004968125561	0.0483124088950256	0.0650572357136657	-5.09640133429555	P53326
P29478	-1.07958772177949	18.4368674770913	-2.5145702824351	0.0461220872365045	0.06236005972329	-5.10195705889356	SEC65
P53769	-1.28206363497388	22.0511449695434	-2.50752749968358	0.0465602629189275	0.0629099086935711	-5.11191979286337	CWC24
P33893	-1.17402893644553	20.244390044733	-2.46613414936506	0.049226205358292	0.0661539246975162	-5.11620223151568	PET112
P21951	-0.716273326014353	23.6888451065602	-2.50162885841042	0.0469306456928471	0.0633674776528842	-5.12026477722693	POL2
Q02775	-1.33942686899206	20.8983195724541	-2.49968510227521	0.047053378517712	0.0634902681755884	-5.12301480970266	SLU7
P53919	-1.14795946216952	19.5566423171687	-2.49218201134737	0.047530334062208	0.0640905314802359	-5.13363082955048	NAF1
Q12515	-1.28212212095253	21.9540144269916	-2.47866334068351	0.0484026373031452	0.0651348158317931	-5.15276046343467	PAR32
Q02908	-0.439355796513694	22.2045479120626	-2.43677924118535	0.0512142157851468	0.0685487861413795	-5.15301810913867	ELP3
P34227	0.406449822487366	20.0264716779897	2.38968286511584	0.0545823367009969	0.0726672842612606	-5.16259654698085	PRX1
P43621	0.676198658529737	20.1509162744653	2.46998813646706	0.0489713107466943	0.0658556953273728	-5.16503764808951	RET2
P15180	0.713500564602845	23.1520259816328	2.46021755927897	0.049620245216345	0.0666386211816012	-5.17886601814925	KRS1
Q03694	-0.280069283006503	18.2855757930389	-2.39310068445976	0.0543302451459789	0.0724766196102337	-5.18330207702215	INP1
Q99252	0.541841143639124	17.2416244846237	2.45062455834969	0.0502662196926302	0.0674607800579184	-5.18964393562443	ECM3
P34237	-0.500908754870415	18.7416298231072	-2.44574127419412	0.050598451692193	0.067861053075426	-5.19935593094329	COY1
P32600	0.277536730111227	19.106418629035	2.44240241186281	0.0508269415937443	0.0681217465521526	-5.19995660096512	TOR2
P25441	-0.919585770138751	20.3927829310892	-2.43957578972461	0.051021227110988	0.0683362780286003	-5.20808303372303	RPC53
Q12494	0.284024096228844	19.7292479853238	2.39051165691412	0.0545210940798487	0.0726454795959999	-5.21200835349738	KCS1
P07248	-0.441520131343058	20.4424364519048	-2.39039674128051	0.0545295813291957	0.0726454795959999	-5.2186645266953	ADR1
P40151	-0.588077861014952	17.2255009445359	-2.43041897186901	0.0516560042570915	0.0690937980585477	-5.2210445763595	MGS1
P40348	-0.346435841457037	22.5232465016281	-2.38734465620767	0.0547555055691232	0.0728492635719781	-5.22903967333589	RFC2
P27614	-1.034388869901	21.8521577415612	-2.41624171238877	0.0526552684631283	0.0703832470688536	-5.24111284972885	CPS1
P36053	-1.32674515716573	23.1223885470727	-2.41090441355258	0.0530367122015185	0.0708456951614933	-5.24866789332366	ELF1
Q04458	0.729984487571604	21.4584963803364	2.39343632320957	0.054305555109718	0.0724766196102337	-5.27339353720899	HFD1
P53691	0.415129206276869	22.0806244020395	2.33807866740917	0.0585412864029528	0.0774731272012569	-5.27738936208955	CPR6
P42942	-0.858800268421064	18.7178465616382	-2.38328666433969	0.0550574126275646	0.0732021657904438	-5.2877592081924	P42942
Q3E7B7	-1.13371224554508	22.5703866874079	-2.38066596969889	0.0552533153758541	0.0734137530309918	-5.29146834699836	Q3E7B7
Q12090	-0.594122495140242	19.5874016410846	-2.33235829975872	0.0589982882436364	0.0780262129950609	-5.30349028548316	REX3
P34072	-0.668537742121147	18.0065542376822	-2.36937571933989	0.0561056841354528	0.0744967095867681	-5.30744686375856	MKS1
P53935	-0.428475884466433	18.8878326078175	-2.36673996263564	0.056306651111997	0.0747138752628957	-5.31117688553639	NST1
Q12466	0.311326137003009	23.202192846669	2.32399090622791	0.059673488749215	0.078814786396946	-5.32102948983579	TCB1
P31688	-0.271317956125249	23.0867147108518	-2.25137799874612	0.0658824483242634	0.0861042207483992	-5.32806109824352	TPS2
P53040	0.452867139441987	19.3712539320554	2.35275001758185	0.0573860330249668	0.0760955564082727	-5.33097317647607	TAF6
P31755	-0.316707569500303	19.5435515133864	-2.32155206400334	0.0598718049363827	0.0790244510627602	-5.33210666335325	OCH1
P32875	-1.29410057681658	21.9098600081978	-2.34934227572791	0.057652221831923	0.0763978015914733	-5.33579476133885	LIP5
P32770	-0.646393249803769	20.3001331982291	-2.34363347508324	0.0581010527163942	0.0769415134447209	-5.34387160598181	NRP1
Q06833	0.356580972265654	20.5160406622399	2.31512727376295	0.0603975427785045	0.079560615388307	-5.34675238363284	NVJ2
Q12441	0.343826586040833	20.1338622627685	2.29081659627807	0.062430870387072	0.0820766610684547	-5.35254240435478	Q12441
Q01329	-0.444027681913005	19.9869679734038	-2.3287851692274	0.0592856374671113	0.0783543468046468	-5.36487588374512	PTA1
P39109	0.362493625926873	18.220559753052	2.32095303854182	0.0599206203296687	0.0790366438562407	-5.3759530591332	YCF1
P40485	-0.507692584979106	18.3996195540608	-2.31628382394602	0.0603025482621456	0.0794879134518183	-5.38255608657019	SLM1
Q12522	-0.554228406753152	23.1730377999184	-2.30642410548085	0.0611174151373853	0.0804558193997089	-5.3857144628844	TIF6
P22082	0.503292851761471	19.6376211960523	2.29825672653739	0.0618011121755086	0.0813022536327343	-5.39126268800602	SNF2
P20095	-0.278703705516058	18.3814661432192	-2.10341761169096	0.0806936794990363	0.104301150782897	-5.39747322889701	PRP2
P36145	-0.58136633562744	19.5755142055564	-2.27819740477478	0.0635143296640177	0.0833364759126435	-5.41140294171845	TFA2
P53743	-1.17326335137009	23.1408550657902	-2.27978888792203	0.0633766161719707	0.0832104552895631	-5.42589700077951	ESF2
Q12100	-0.92844442271441	20.1726160069623	-2.28054016352798	0.063311715137758	0.0831799310066465	-5.43308144182464	RTK1
P46947	-0.715781591609099	23.5493349458506	-2.27578133197456	0.063723991636554	0.0835566718963876	-5.43980493227672	BUD13
P53879	-1.26373124039023	21.9354870583046	-2.27472125706293	0.0638162099749606	0.0836226845931735	-5.44130253438953	RHO5
P15801	-1.1585389268633	17.575219553794	-2.27417346365149	0.0638639181708662	0.0836303243194884	-5.44207640256453	MIP1
P53256	0.48281604272546	18.6153035299513	2.26746581093078	0.0644511154707493	0.0843439564843291	-5.45155133354148	RRP46
Q05946	-0.566063437477269	20.095385854439	-2.2588021685012	0.0652178601365096	0.0852914647626782	-5.46378643654653	UTP13
P40160	-0.680897398820876	19.4059165993919	-2.23351640616295	0.0675103184362612	0.0881740391871901	-5.47279810551078	RIO2
P09798	-0.474071744015155	21.4950888604454	-2.22715223614149	0.0681003662919538	0.0888865565261646	-5.47595226624575	CDC16
Q08226	0.363708485959495	22.6240432910577	2.21668922991258	0.0690820714588524	0.0900501936705798	-5.47989617981383	CRT10
P03872	-0.855638774738266	19.9163047360472	-2.22197578005466	0.0685842355713788	0.0894596462678273	-5.51575477625031	P03872
Q03785	-1.16333848213978	19.097864821716	-2.21144853524762	0.0695792816569103	0.0906391555569797	-5.53059745304974	VHS1
Q05027	0.361878787402888	19.338558103705	2.13538845881616	0.0772261575757042	0.10027349588991	-5.58149192594824	TAF9
Q02793	0.937360678156846	18.0184031172882	2.17352192299514	0.0732896038130588	0.0954102599834931	-5.58401504023252	SKI8
P32561	0.370945230519303	21.8518946748295	2.14426924771058	0.0762903675350258	0.0991874114371396	-5.59270250902383	RPD3
P36106	-1.36183245616219	20.1198123651467	-2.16527505228574	0.0741230635853392	0.0964324156220993	-5.59561750625998	BYE1
P39523	-0.664933488105708	19.70312310095	-2.1347424612755	0.0772946863363174	0.100297263556612	-5.60167446837751	EPO1
Q12060	0.547247092648395	18.0418732170274	2.14098717309225	0.076634842625257	0.0995704493966417	-5.60647777143071	HFI1
P28000	-0.308148779412942	22.8252899711356	-2.11371471003121	0.0795597739898479	0.102968806647911	-5.60979486694457	RPC19
P12683	-0.296508996046763	21.4351268954651	-2.09771628380458	0.0813286084012172	0.105053836337148	-5.62665215198525	HMG1
P38426	0.451555368155533	22.0195732660657	2.12115788894163	0.0787503171375298	0.102053460949803	-5.63981544403284	TPS3
P54000	-1.02969150785828	21.0641662276523	-2.12729220792624	0.0780895524575679	0.101262880686859	-5.64898820781524	SUB1
Q02725	0.212337306740107	20.949400703139	2.1195608675554	0.0789232811291078	0.102211279127645	-5.65983714791369	VTC3
P39016	-0.601879562303393	19.2445818637814	-2.07987922709031	0.0833482346392706	0.10731555420672	-5.65991637657375	MPT5
P54837	0.465282805457652	21.5477292901867	2.10718618500225	0.080276779907994	0.103829488002762	-5.67719074062853	ERV25
P47057	0.468670151891096	16.9669582111626	2.04866757324639	0.0870062614731946	0.111593772743718	-5.69318295471566	SNX4
Q12523	0.554214937991633	20.1244941643249	2.09507445434161	0.08162454714517	0.105367951292117	-5.69416182387266	Q12523
P40362	-0.390540069664933	18.93314846196	-2.08880029646701	0.082331803072123	0.106143712546824	-5.70140243249185	UTP18
Q03497	-0.882510131421556	21.2601449122015	-2.08965746532136	0.0822348101180999	0.106087154913337	-5.70174759379692	STE20
P07280|P07281	-1.12675888217128	24.4561496543682	-2.08677830439452	0.0825610652032103	0.106370611103749	-5.70577829552383	RPS19A
Q06488	-0.637583357504477	15.9862023281548	-2.07300065865797	0.0841406970320625	0.108266090188807	-5.72505478122841	RSC2
P53076	-0.512931631675151	21.2870476715203	-2.06550846773583	0.0850126071958925	0.109176962424564	-5.7255316500954	VID30
P32793	-1.18157934249018	19.7671804644789	-2.0718126631001	0.0842783399482091	0.108368937385137	-5.72671600169677	YSC84
P38934	-1.22738177279041	20.9501901617933	-2.07137455233515	0.0843291580853797	0.108368937385137	-5.72732859153043	BFR1
P22217	-0.353244233515882	18.9932732235536	-2.06253257086551	0.0853614820261743	0.109554549875495	-5.73796506670077	TRX1
P38167	0.235595414464643	20.2744358184083	2.03518443068156	0.0886366897433393	0.113466326549647	-5.7419876679363	ECM21
P39955	-0.324405132200509	20.9725402498734	-1.92286409622476	0.103479909619877	0.130987987009777	-5.76334077732931	SAP1
P0C0V8	0.480384755864812	22.203384058803	2.04357782501494	0.0876181161086116	0.112306404280422	-5.7661527222952	RPS21A
P40086	0.616149417994739	19.4263264938338	2.03914359678165	0.088154736386997	0.112921750201945	-5.77233801039587	COX15
Q12096	-0.308600798121977	19.4946259268149	-1.991217090516	0.0941721120985685	0.120090490332593	-5.7765171501809	GNT1
P38427	-0.387070654161723	23.1181940987032	-2.02991534214746	0.0892822583071263	0.11421951943583	-5.78030990507517	TSL1
P38861	0.649368865467169	21.738920408256	2.02093425753927	0.090393649436942	0.115567297007409	-5.79771357539079	NMD3
P25635	0.508164962952267	21.6775326508521	2.01245397087276	0.0914559556904471	0.11685063564544	-5.80951731730739	PWP2
P38886	0.281896509411178	20.193447353865	1.87338189548695	0.110789454537471	0.139148767742974	-5.81739991575731	RPN10
P80428	0.616072323374018	18.283756788725	1.99957963727943	0.0930929403330807	0.118866113711741	-5.82741952926974	ARP4
Q12369	-0.721675489865528	16.5977684807426	-1.99286358024451	0.0939586392752517	0.119894825963372	-5.83674977097712	SFI1
P25334	0.486017783393854	17.3755845374639	1.9664572271562	0.0974420640106562	0.124068631168163	-5.83992650465341	CPR4
P25037	0.36674539860513	19.6853335116525	1.96618937380175	0.097478058238782	0.124068631168163	-5.84283677721698	UBP1
Q07653	-1.36569521935073	19.8428514343797	-1.98089375588326	0.0955217894806829	0.121733895081636	-5.85336357609075	HBT1
Q99190	-0.388441111008678	22.3187984310729	-1.9402536488283	0.101027522428659	0.12834094293259	-5.87148199151747	TSC13
P41338	0.402151029030094	20.1134934674628	1.90638393311933	0.105859151253659	0.133882663111816	-5.88201563789128	ERG10
P32259	0.401609524253515	19.9278309238961	1.92451220520678	0.103244941069582	0.130824966571037	-5.8859105262944	SIN4
P38282	-0.841528469024065	17.5786291550795	-1.95701551175016	0.0987189704681729	0.12556801530251	-5.88644537131924	SPP381
P32857	-0.449045512033472	19.3521175084495	-1.94896155168393	0.0998215117673423	0.12688959834461	-5.8975846631458	PTM1
P25303	0.546558067989094	19.9329459598482	1.90591996383945	0.105926921856907	0.133883584144458	-5.90223293207807	SCJ1
P22139	-0.255088560738151	22.5561779251719	-1.90173632306015	0.106539978359484	0.134403244967713	-5.90500541409005	RPB10
P34241	-0.360063250153564	22.9758865052658	-1.93007167423761	0.102456277837344	0.129990588844458	-5.90914625651114	URB1
P53217	-0.680335050341859	19.5116745687392	-1.93821820372346	0.101311530103686	0.128619914569016	-5.91242812741812	P53217
Q07478	0.372579759761475	18.6877932932467	1.92578855282515	0.103063341907765	0.130677773834798	-5.91998620993001	SUB2
P53550	0.305948862320556	18.0186075235685	1.86876835564863	0.111496709328765	0.139949043701788	-5.93371857475146	DCP2
Q05050	-0.651283599033195	23.4134748198538	-1.92268987854655	0.103504778919093	0.130987987009777	-5.93385049682651	EIS1
P38304	0.212015712382791	18.5232821020944	1.80527023848675	0.12169916788691	0.151706141242297	-5.93655867446436	MED8
P36168	0.197265637014786	18.4584470701523	1.8679536020865	0.111622077477798	0.139949788257825	-5.95318274435995	ESL2
P00044	-1.60137107191258	19.6508484333816	-1.90473527912526	0.106100162303409	0.134014900996288	-5.9585707375438	CYC1
P41895	-0.887853376134341	19.2896595297832	-1.90429215811525	0.106165034239423	0.134014900996288	-5.95918014659376	TFG1
P32629	-0.327506029578365	20.6181912258135	-1.86739869648806	0.111707542555319	0.139949788257825	-5.96500081145595	ANP1
P38149	0.452340283942556	20.9327380755447	1.89942477771086	0.106880225791558	0.134747355369786	-5.96587186116342	DUG2
Q01389	-0.778974992371928	16.5428366054458	-1.89123242012337	0.108094871810582	0.136192718615604	-5.97712546472929	BCK1
P34167	-0.372316357502705	19.5293429972503	-1.88765750636644	0.108629223365756	0.136779671539354	-5.98203250623371	TIF3
Q02486	-0.776733432136767	21.2891056088009	-1.88525223870647	0.108990228808804	0.137147754840064	-5.985332769381	ABF2
P53913	-0.943602744448814	22.4364880196345	-1.87779000379825	0.110117870797007	0.138479463464498	-5.99556503995578	FYV6
P40416	0.611276688587457	18.7779193365956	1.87410084029406	0.110679643857318	0.139098331518606	-6.00061989295255	ATM1
Q12160	-1.02732794046118	19.4835689662988	-1.86762787719058	0.111672236857478	0.139949788257825	-6.00948299035327	Q12160
P14906	-0.425141293356112	18.7540203446238	-1.86390145899607	0.112247679445583	0.140538317149109	-6.014581827446	SEC63
Q06632	0.438363448478085	21.5375447138925	1.86105077781112	0.112689880883334	0.141003566493745	-6.01848062582566	CFT1
Q03016	0.233684379041312	18.0635351690679	1.80148691772814	0.122335420014821	0.152404138346599	-6.02473428447471	GIP3
Q01662	-0.889347842530708	21.2806650510486	-1.8418929752137	0.115706943686892	0.144688019125062	-6.0446415543069	MAP1
Q03703	-0.885288172192586	17.4779783513081	-1.82439406867924	0.118532762438638	0.148101777210182	-6.06847339625282	Q03703
P53123	-1.01158643891487	16.5545536141697	-1.82407297227527	0.118585248752669	0.148101777210182	-6.06891011393071	MRM2
Q03761	-0.397390315318467	19.5057926852887	-1.82265047125605	0.118818047233864	0.148299775203766	-6.07084457578754	TAF12
P38860	-0.56865265253663	19.0739924172916	-1.80085473990644	0.122442054924186	0.152441885089525	-6.07479444155318	MTG2
P38249	-0.184037990792049	22.522415215208	-1.76256441811644	0.129074448235283	0.159802649179082	-6.07871720958933	RPG1
P54786	-0.431718589717948	19.3236416422533	-1.78284308723801	0.125519044283956	0.155884036962102	-6.08401139584154	ZDS2
P53600	0.476404595951451	18.0176082922149	1.80558345900815	0.121646639361195	0.151706141242297	-6.09402085337194	RET3
P38164	0.302498225163535	23.9328778088392	1.77111293076415	0.127563753030523	0.158324931511469	-6.10202399464623	SEA4
P42841	0.518246483034501	19.970039537592	1.79534403093377	0.123375486585015	0.153508315707337	-6.1078955345566	PFS2
Q04603	-0.707388889347834	19.5371800844006	-1.78792527118378	0.124643203323096	0.154989089063651	-6.11793371504977	DPB4
P42844	-1.2692583175496	20.183574613263	-1.78466784363025	0.125203878803351	0.155589387660418	-6.1223373906846	ZIM17
Q12368	-1.19932393764658	18.3350538752702	-1.76616816715319	0.1284354628547	0.159307838087475	-6.14730095467794	SNU23
P32389	-0.889723163242951	18.8066168102435	-1.76478290770074	0.128680716741308	0.159512967928238	-6.14916703779643	MET4
P47988	0.237945469618957	19.4773487016798	1.76414740491124	0.128793383406491	0.159553589741168	-6.15002297264984	TEA1
P46682	-0.300265882668559	21.8549077899753	-1.71998507083173	0.136864045743273	0.169132115933982	-6.15012148111359	APL6
P18961	-0.343421231169262	20.1167235353686	-1.68392216859707	0.14381851293843	0.176633192089819	-6.16103033915131	YPK2
Q12495	-0.469904747334445	18.723678208609	-1.7126710625687	0.138247523772709	0.170630596399321	-6.18341834816528	RLF2
Q08162	0.267730295399041	19.1576722157432	1.73150089871755	0.134713092674127	0.166680325941903	-6.18721980836584	DIS3
P06784	-0.237529898074884	19.9125788932962	-1.71207752540658	0.138360389725269	0.170664421421471	-6.19048344179005	STE7
Q04226	0.378702894431183	18.430293588522	1.66221441595326	0.148168669447181	0.181418045914176	-6.19274876995572	TAF11
P43620	-0.440912439466256	18.4212019610108	-1.73068663074946	0.134864093282789	0.166763835471041	-6.19495258417914	RMD8
P10964	0.202131214314064	26.3648453050229	1.66510103597229	0.147582950627301	0.180922745489699	-6.19505254904587	RPA190
P13712	0.487555590294339	18.6763490901029	1.71485372588847	0.137833243044968	0.170224481361039	-6.19930600827611	MSI1
Q06522	0.231233076877909	16.6123782743821	1.61675511437078	0.157693377226711	0.192020533123014	-6.20436074716625	Q06522
P34909	-0.9425271064789	19.2563103179302	-1.70464149196824	0.139782034936086	0.172311557881089	-6.22973041119598	MOT2
Q08484	-0.691210800040322	19.5014461969878	-1.69910973848222	0.14084881881037	0.173519488688655	-6.23261154922497	GYP1
Q99369	-0.464357941208415	19.0031047834705	-1.6916377799121	0.142302330966799	0.175196651317851	-6.24702736837552	FSH3
P38123	-0.530961452157855	17.681341093076	-1.69121166007109	0.14238566103599	0.175196651317851	-6.24759340219466	SWD3
P29055	-1.30231924515501	21.3856649381472	-1.69037987093022	0.142548458399194	0.175208209286112	-6.24869816209074	SUA7
P38274	0.770653025521861	18.2777417185966	1.69026719156653	0.142570525833717	0.175208209286112	-6.24884780528697	HSL7
P39104	-0.277698891442838	18.644152086311	-1.65113285939434	0.150438116595012	0.184083896348186	-6.25062957717379	PIK1
P12688	0.589924053179764	20.6168203654986	1.64561931212614	0.151579711508998	0.185140479439431	-6.25761914499973	YPK1
P46985	-0.187807277855983	22.7122088497108	-1.54009495183343	0.175094988023961	0.211277758963051	-6.25872098723289	MNN11
P38788	0.896260238495395	23.0452066931228	1.67992860250328	0.144609420395444	0.177495397989982	-6.26256308892798	SSZ1
Q07471	0.260193674649205	18.0446615761248	1.62117509561648	0.156742082861307	0.190978608586961	-6.26420228958642	THI3
Q08422	-0.766336834290274	21.860296554872	-1.66902398550634	0.146790536765505	0.180061856216655	-6.27699706803466	TMC1
P47108	-0.394452805974942	21.7113435925936	-1.646935173667	0.151306503127502	0.184919881729267	-6.28009890122041	URB2
P40354	-0.666737274742095	18.4289594022064	-1.59784355852113	0.161826394087226	0.196454291180662	-6.28162895993443	NTA1
P38884	-0.81149680907213	18.3965794533689	-1.66279529492004	0.148050624210272	0.181384721808536	-6.28522663107137	AIM18
P19524	-0.204179659192086	22.7284204274636	-1.60018778666857	0.161308510394065	0.195971060935957	-6.30099620734824	MYO2
P23595	0.803976060622749	19.025986207639	1.64971187518691	0.150731540420042	0.184329997684521	-6.30247650332632	PPH22
P43609	0.359667057633478	18.182735757963	1.64221577884059	0.152288581595613	0.185892602351125	-6.31233716548334	RSC8
P53254	-0.285716538166244	23.1898226229883	-1.61259643140575	0.158593481282985	0.192881353302144	-6.32475636495674	UTP22
P39516	-0.50189087877267	25.9604848597666	-1.63023433729802	0.154809468611003	0.188850111863168	-6.32806318306513	RPS14B
P06783	0.484034652579411	18.7544543863855	1.62980475689114	0.154900592504692	0.188850111863168	-6.32862621524419	STE3
P46956	0.343242360550102	20.7697747024585	1.61482795374042	0.158109881414066	0.192410379758617	-6.34822022104509	PHO86
P34078	0.643664596707377	18.1363919109136	1.57599222895638	0.166730619801306	0.202039470717966	-6.35743572186933	LTV1
P25382	0.303086609410458	19.6688487096414	1.6000894298796	0.161330207400458	0.195971060935957	-6.36743403646773	RSA4
P48566	-0.193144710348771	18.5491143747115	-1.5766477772771	0.166581454519677	0.201981277884514	-6.36777196585915	MSB3
P00045	-1.35391726323474	20.4012433741355	-1.57913145261546	0.166017462402865	0.201419728079296	-6.39463541415801	CYC7
Q08822	-0.383770840617128	20.3738293699035	-1.51560741460125	0.181026529166081	0.217908365729152	-6.41379137661893	CIR2
Q06567	0.194546563294836	18.9015434034455	1.51660667414106	0.180780826718705	0.217743854618368	-6.41520412984534	MCP2
P06787	0.284049258429676	20.2147972744442	1.56297916949655	0.169718035339835	0.205534819025864	-6.4155001272302	CMD1
P43623	0.487515849308853	18.292381781564	1.48182306519749	0.189520101764561	0.227037578418613	-6.42037050367294	IRC7
Q08818	-0.611277776130206	19.0082261825404	-1.55451828800862	0.171687565051004	0.207793980246579	-6.42639406642639	MSC6
P53724	-0.862987783252913	18.6210198857975	-1.55313970627729	0.172010515867339	0.208058752384661	-6.4281667412707	MRPL50
P47822	0.365861471796915	16.9929342027288	1.55201521289131	0.1722743688086	0.208251764231704	-6.42961220353855	SRB7
P32288	0.412125268685276	20.9345503854236	1.54733552395308	0.173376536071055	0.2094573155075	-6.43562290443574	GLN1
P53877	-0.694310790012795	21.1557787576092	-1.54132031687919	0.17480303783506	0.211053002754906	-6.4433376971618	IPI3
P47064	-0.533132132760683	20.7657622434623	-1.50830587183099	0.182831402753024	0.219948380299873	-6.44709519868852	APS3
P08018	0.22017299099933	18.9936790785629	1.53822188592637	0.175542146203415	0.211689411816558	-6.44730659618433	PBS2
Q03973	-0.817949580837699	21.8725948281408	-1.52303818818247	0.179206901028079	0.215978383435772	-6.46670629633964	HMO1
P38163	-0.427086426301886	18.2702591889289	-1.49421417534744	0.18636252597773	0.223791920852391	-6.47772051296603	SRO77
Q07551	-0.387247351559475	19.4227327802931	-1.4842546392117	0.188896562669258	0.226562423814119	-6.49477394659186	Q07551
P33310	0.165304047727897	18.622638995959	1.40649922195586	0.209808049378585	0.24895227249497	-6.49642285160401	MDL1
Q00711	0.300425836989429	19.9644351162903	1.49913625104311	0.185121950542896	0.222569858659942	-6.49707398444026	SDH1
P24309	-0.691573509915255	18.3904198773101	-1.49825527676447	0.18534342487178	0.222702057442205	-6.49818919076397	DBR1
P07266	-0.490960389710687	19.8362191232739	-1.46677106932523	0.193422823355083	0.231296633676707	-6.50000494969235	MRS1
P40989	-0.211905349802595	19.1397131766145	-1.47428061079193	0.191466472798917	0.229094395553887	-6.50121034789992	GSC2
P06103	-0.211762756835111	22.3047657226344	-1.49147311709647	0.187056756615149	0.224490590721426	-6.50180093456115	PRT1
Q04925	-0.49244236337784	21.2473280694508	-1.4837768328776	0.18901893735967	0.226573119992354	-6.51647470778192	Q04925
Q06505	-0.971146733515333	21.5886195740109	-1.48064915309391	0.189821819656226	0.227262694156765	-6.52041419567867	SPN1
Q00618	0.327800579061328	20.1305095418687	1.4471574580319	0.198620360730335	0.236928507060335	-6.52119069337246	BET4
P42945	0.227261456312772	23.1137492259568	1.43231369130734	0.202639513894376	0.241162758788479	-6.53496575287348	UTP10
P38323	0.47906757764296	20.4173225988024	1.42045964122315	0.205902882406888	0.244754795337235	-6.53847455650728	MCX1
Q07807	0.170461228178334	22.1534931059588	1.46576176469046	0.193687174962633	0.231474140275511	-6.53911316264444	PUF3
P53277	-0.972136740221858	20.9450072891331	-1.4605685823166	0.195052658740748	0.232966602574924	-6.54561527348716	SYF2
P32642	0.342572218822338	17.6333219538983	1.41454378625614	0.207549511898066	0.246565363034169	-6.55712237557372	GRX4
P23293	-0.415201465395808	21.5409445108939	-1.44704810788332	0.198649697474107	0.236928507060335	-6.56249254699083	SGV1
P23724	0.310068690693022	18.9292400680956	1.44676483528465	0.19872571323288	0.236928507060335	-6.56284535344439	PRE7
P38903	-0.943975306755563	22.1152924680683	-1.43881492664193	0.200870059697294	0.239342189269389	-6.57273323211329	RTS1
P47047	0.413717929179564	20.594275535708	1.40731125962165	0.2095790487429	0.248828394970018	-6.57455942442352	MTR4
P53184	0.446026491348105	19.6054814233832	1.38638901849392	0.215552838295038	0.254709478151	-6.57827467123188	PNC1
P53064	-0.890625192842193	20.2388368850957	-1.43254741423532	0.202575652678474	0.241162758788479	-6.58051013078497	RTF1
P38328	0.217320576022589	19.0260348517357	1.37043575490708	0.220211795249725	0.259753665158713	-6.58694946866277	ARC40
P07273	-0.963452416534279	23.9345272638477	-1.42487625128933	0.204681395353299	0.243447734675723	-6.5900063244586	DST1
Q06315	-0.565435573949237	19.1424649003411	-1.3895204782597	0.214648944955921	0.254092438101348	-6.6100750816323	SKG3
P40956	-1.02160289572797	21.2693952790913	-1.39994751823042	0.211664080170493	0.251005444240187	-6.62069236013656	GTS1
P38439	0.216549703240876	18.9580871144951	1.26958264822812	0.251826457486828	0.29357702019918	-6.62179761569192	LEO1
P11972	-0.533635362193656	22.7694289987769	-1.3946893822684	0.21316451045908	0.252634734354173	-6.6271303673958	SST2
P53723	-0.709442666895559	21.6924245866623	-1.39408438486102	0.213337771150868	0.252690112092695	-6.62787033764917	P53723
Q12272	-1.03717729935627	21.2736806052986	-1.3883408760983	0.214989029432418	0.254344248682783	-6.63488711760415	TPT1
P32047	0.271046222645894	19.5089378690426	1.38735998977619	0.215272197526945	0.254528465637247	-6.63510714511107	MLF3
Q02206	0.254149279355043	17.2754134922388	1.37211685393553	0.219716569523709	0.259322688734543	-6.63783732545356	RSC4
P13856	-0.461756635743461	21.2000678823759	-1.36441012350759	0.221995190204973	0.261548315539428	-6.6462665446619	RSR1
P27895	-0.275030548974523	17.0127750426228	-1.35937722038598	0.22349479703777	0.263159852408271	-6.6494906174521	CIN8
P35191	0.308735956040033	22.3255110147146	1.37287688011011	0.219493009900232	0.259212028841374	-6.65370583035886	MDJ1
Q04602	-0.265337357984581	19.4322971501661	-1.35042343383904	0.226185361341733	0.265658996282204	-6.65672230474841	VBA4
P22936	-0.94145288953824	21.7487415541612	-1.36998138715929	0.220345818879623	0.259758323673322	-6.65721741839839	APN1
P42935	0.252674846255375	21.7865319856714	1.32983778998002	0.232482444870683	0.272617405993396	-6.65946133576257	ELP2
Q08951	-0.689042385075207	23.2058720395868	-1.35677198717214	0.22427465274286	0.263922499426925	-6.67318856544338	APL5
P34756	0.166417583921085	20.8241407856128	1.25645117445705	0.256226899957634	0.29787450966765	-6.67505527119746	FAB1
P38271	-1.13044234474401	21.1345301523366	-1.35226521030008	0.225629536489377	0.265360532608531	-6.67861906128192	OPY1
P23301	-1.02097201911222	22.2687235490618	-1.35160300995974	0.225829237892559	0.265439074791901	-6.67941618646922	HYP2
P35189	-0.236439508268868	19.4146827718663	-1.31268587093361	0.237849022738693	0.278256882489262	-6.680016243542	TAF14
P37262	-0.769933095243287	17.8466665920576	-1.35010230699347	0.226282399937922	0.265658996282204	-6.68122189905028	SOL2
P28496	0.153987733195128	18.4364075076271	1.19808641533116	0.276610670281044	0.318748706607758	-6.68194363763443	LAC1
P40339	-0.223099026076624	21.8862875301509	-1.34024005384823	0.229280952243782	0.269021187797199	-6.69306214587243	RFC4
P21827	0.615532873271052	19.0428700260411	1.29497518817583	0.24350642785255	0.284209430988628	-6.70067704113203	SRM1
P22696	-0.91345144436835	19.9281854254384	-1.32454606709831	0.234126444291648	0.274384101672782	-6.71180790345876	ESS1
Q04651	-0.254461242491506	18.3224146147861	-1.30007571619976	0.241864967108779	0.282458677962709	-6.71268545231509	ERV41
P04819	0.374423928487629	18.3708186979535	1.32301307999612	0.234604648482279	0.274783274498013	-6.71363259922423	CDC9
P39682	0.21370870148486	18.3569900435541	1.31750894777121	0.23632884779473	0.276640509405671	-6.72017463602339	PRP39
P34730	-0.501394120669206	17.7347745774665	-1.30909767977274	0.238985644411775	0.279422910942807	-6.730143206117	BMH2
P12954	-0.689505243346992	18.4381375358455	-1.27614871164037	0.24965125190813	0.291211185783023	-6.73098000061461	SRS2
P53037	-0.280346484638755	17.6541770760314	-1.30317975244549	0.240870853351872	0.281462313717781	-6.7371357612965	PSD2
P32419	0.73250843686142	19.0347893059272	1.24453824334586	0.260277392241089	0.302194158317125	-6.76051623639887	MDH3
P43603	-0.593841969703952	22.0081361857221	-1.26419377852521	0.253624174436667	0.295500277917167	-6.76781523613171	LSB3
P31383	-0.651043863323922	19.5453752796058	-1.26004715300503	0.255015177492534	0.296774655858153	-6.77162037834913	TPD3
P46672	0.697225001582799	22.4789718824893	1.25635732523207	0.25625859169205	0.29787450966765	-6.77355925560916	ARC1
P41896	-0.381934983355207	17.9533692985276	-1.23497675835802	0.263568881072139	0.305665714728267	-6.78147950521801	TFG2
P53858	-0.429563349522341	18.3408343022414	-1.26236905223027	0.254235460481839	0.296039775266608	-6.78487243063869	BNI4
P32497	0.122382376239611	22.5321072559564	1.12717108424366	0.303246988190284	0.346642378601029	-6.78644215047922	NIP1
P48570	0.400109707691241	20.1423753687321	1.2092185568225	0.272617390208548	0.314510068311074	-6.78952636883636	LYS20
P32599	0.243191243744294	18.7361867153696	1.23027252965497	0.265201603987728	0.307375277517987	-6.79530054572715	SAC6
Q06078	-0.286646334383285	20.842004324864	-1.24750589507634	0.259263144668937	0.301191681154082	-6.80204203708379	UTP21
P21304	0.134243515313283	20.6756107855381	1.10511193221312	0.311963099313391	0.354374464919706	-6.80229718057781	PWP1
P38769	-0.213231995494627	18.2559985736638	-1.08360605481026	0.320661148073867	0.363221958425135	-6.80749972593527	NEL1
P40468	0.330104216352502	18.7476611559334	1.23496329680008	0.263573540692076	0.305665714728267	-6.81643866621314	TAO3
P48562	-0.121391494458529	20.0161287427137	-1.12034621429747	0.305921536646828	0.348900804502407	-6.81685250381619	CLA4
P23585	-0.392224861962005	20.6710618236924	-1.12430672493034	0.304367074716872	0.34752489891915	-6.81924066932628	HXT2
Q08273	-0.268792603911627	19.9583739303668	-1.22953468591435	0.265458491069141	0.307494551429857	-6.82264316872334	HRT1
P53011	0.258104034905472	23.1486827193191	1.22375216649811	0.267479254541282	0.309636638747921	-6.82923434156492	SEH1
P38912	-1.08640764790591	23.5200710229417	-1.22335697645639	0.267617846008468	0.309636638747921	-6.82968412245045	TIF11
P32844	-0.468319059278588	18.5947186457905	-1.22013044315523	0.268751718443296	0.310768489711211	-6.83161819952249	SEC6
P14741	0.154388932232651	20.9931396120846	1.10181166267855	0.313284980027567	0.355471650633552	-6.83431455229633	GCN3
P53274	-0.714959612123218	20.0838288616996	-1.215689408032	0.270319226057665	0.312400170391874	-6.83839370368897	P53274
P53890	-0.506941682942085	19.9677425278052	-1.21413434432563	0.270869976183232	0.312855605805618	-6.84015609953532	BNI5
P40357	-0.788080155927152	18.6451089329783	-1.20998564108056	0.27234407273937	0.314376366046544	-6.84432351095596	SEC9
Q12446	-0.234112337076384	18.8133127970679	-1.00907584904979	0.35236350363534	0.395542392782335	-6.85160753691587	LAS17
Q12230	-0.564338096067487	19.8747979413079	-1.20252811071918	0.275011335666841	0.317088705153973	-6.85326680629826	LSP1
P53297	0.118734989680047	22.535567639095	1.06611067927653	0.327884580808237	0.370983290580197	-6.8585625440841	PBP1
P39722	0.27783315751585	18.9724952697465	1.13597112159278	0.299827514127117	0.343126387227423	-6.86693524749476	GEM1
P39535	0.127110321139139	19.0564932324115	1.10537117749734	0.311859459585023	0.354374464919706	-6.86760968854996	PHO90
P53854	-0.950365003800305	20.6553877303141	-1.18926688325208	0.279810161677614	0.322249649867472	-6.86815332400221	CWC25
P39968	-0.196597573788962	18.3322243914896	-1.1694473186951	0.287116530261359	0.330473608606302	-6.89021232201604	VAC8
P17629	0.425647176870858	20.541341517539	1.16304480844286	0.289511433605556	0.332903388617586	-6.89728894306096	HPR1
P53875	-0.800599485004507	19.483907904712	-1.16291295136093	0.289560934415997	0.332903388617586	-6.89743442749765	MRPL19
P32916	-0.586236094374087	20.4067030351224	-1.15714288329054	0.291734172350219	0.334823644932981	-6.89899700626234	SRP101
Q99321	-0.991771497243102	24.1462341671397	-1.1606863836136	0.290397907273409	0.333673544778479	-6.89988954620257	DDP1
P49167	-0.413844441650742	26.0771193407095	-1.15853470031346	0.291208690242411	0.334412739743586	-6.90225928390388	RPL38
P32839	0.225915104092224	19.0131879649948	1.1550322115584	0.292532599735094	0.335547157766216	-6.90611079475891	BCS1
P07253	-0.393252484920615	20.4406126352393	-1.12348858035086	0.304687642838447	0.347692127284788	-6.90774101345659	CBP6
P12962	-0.943697079021471	20.3293911636448	-1.15186353376832	0.293734741981766	0.336732651973357	-6.90958888498698	CAF20
P11633	-0.839575089114891	23.0501808174363	-1.14562218720266	0.296114884861939	0.339266451560122	-6.91642196439054	NHP6B
P46681	-0.253482578492171	19.3530058639936	-1.07371123632714	0.324730164079388	0.367622527021847	-6.9171090531769	DLD2
Q03640	-0.386117401613942	23.1820277189798	-1.14417398145557	0.296669492873508	0.339706982378667	-6.91800409917268	TCB3
P38707	0.614130201910743	22.2004568874839	1.13396709196026	0.300603353377878	0.343817237511811	-6.92306004569671	DED81
Q03769	-0.851309111530224	19.6696260324956	-1.12631887053255	0.303579876691618	0.346824378577324	-6.93226870486322	ENT5
P53327	-0.221664919816103	21.9969282249489	-1.08744413731096	0.31909423078637	0.361652201407708	-6.94510912795623	SLH1
P53843	-1.12152324803086	21.3882366105832	-1.11871770209523	0.306562645251913	0.349432421557118	-6.94560448820685	IST1
P38070	-0.323890004859421	20.2249919357448	-1.11539050488138	0.307875995613187	0.350729243148621	-6.94918221817426	YPK3
P23292	-0.747037109396842	21.9876715482297	-1.11216995408702	0.30915174129622	0.351981771589824	-6.95263865220118	YCK2
Q06179	-0.369627390197166	24.2379653798017	-1.10646578626853	0.311422179778996	0.354364725366755	-6.95874455927626	FMP27
P53733	-0.814889522344429	18.9363655729102	-1.10596811274562	0.311620929320135	0.354374464919706	-6.9592763069175	RSM19
P46971	-0.234658354155761	20.3352135233642	-1.10286037653952	0.312864425162478	0.355196280301006	-6.96259326268117	PMT4
P26793	-0.924953294402079	22.2644837403879	-1.09752808001288	0.315007680980874	0.357223361112325	-6.96827020645447	RAD27
Q00362	0.149390939259598	20.4915997320655	1.01237344071178	0.350909069163011	0.394704472469544	-6.96921459226032	CDC55
P36148	0.149704880993545	17.0868005412117	1.03357933152428	0.341671187029262	0.385054943847311	-6.98797124671381	GPT2
P53851	0.1304858059908	19.0008282124178	1.00007081039759	0.356359905908603	0.399579299325929	-6.98984487499379	TEX1
P36421	0.617000061406508	21.126765059822	1.06526381382181	0.328237607414607	0.371172424692509	-6.99528474389869	TYS1
Q12108	-0.342901154205408	18.3513701113527	-1.06008643262879	0.330402664395014	0.373409236444167	-7.00761322960198	RTC5
P38798	-0.430092245742486	17.7796593302049	-0.984583851664367	0.363317562394805	0.405559067692803	-7.01195036165502	NMD2
P89886	-0.83919762888821	23.4811171472937	-1.04190765980133	0.338097456366122	0.381889491155625	-7.02638057478562	TMA20
P53955	-0.20948786848885	17.9333657481636	-1.03721305757271	0.340108178875474	0.383943489663268	-7.03119088628576	SLM2
P11632	-0.915211314410248	21.8392052499869	-1.03499783311629	0.341060341274846	0.384624965768205	-7.03345549267304	NHP6A
P38305	-0.894585706907778	17.543744141996	-1.03491252372915	0.341097052766896	0.384624965768205	-7.03354263672793	AIM4
Q08023	-0.256478144747982	18.4611669605389	-0.999121891324548	0.356783136482047	0.399829362264112	-7.03623996539921	FMP25
P31385	-0.223939704581735	20.0234697164473	-1.01179874630349	0.351162195979321	0.394704472469544	-7.04029592519898	DEP1
P33338	-0.884320239733767	22.3561485268976	-1.02509459263462	0.345343494254268	0.38897403159942	-7.04353835522418	SLA2
P46677	0.147090453096412	20.0631812134567	1.02433532978235	0.345673664245406	0.389126441656187	-7.04430860192359	TAF1
P38153	-0.194867415757645	22.3319669160083	-0.957500249396439	0.375743454363608	0.417794921138155	-7.05192634655799	APM3
P36048	-0.172819527152622	21.823950871544	-0.973676893002249	0.368282029241368	0.410183609813169	-7.05368749275089	SNU114
P11433	-0.438544656829763	19.901597865221	-0.997975542211302	0.357294959059881	0.400178369737847	-7.05489500347452	CDC24
Q99314	0.245981941636287	19.5448865014448	1.01166356977082	0.351221756423825	0.394704472469544	-7.05710461408138	SAS5
P40052	-0.708828027911087	21.6430928930379	-1.0109138923857	0.351552220875079	0.394853647405812	-7.05785813397151	P40052
P32264	0.196450844254374	21.3686370213975	0.997310845467741	0.357592001714648	0.400286562457484	-7.06089678287602	PRO1
Q12220	-0.222931832249606	20.8853645963922	-1.00150066888608	0.355722928095049	0.399089150227985	-7.06728599316274	DIP2
Q04958	-0.20198748037064	21.9227273814732	-0.988431815141892	0.361578821278294	0.403843907210713	-7.07099788534179	NTE1
P09457	-0.645252458082314	18.7668159479956	-0.993427777126487	0.359331225440341	0.401934792708787	-7.07532153854298	ATP5
P36095	-0.797156544046976	17.9972590821606	-0.993125337981288	0.359466970344463	0.401934792708787	-7.07562167793764	VPS24
P40024	0.458761993953084	24.0025322817901	0.975550956783667	0.367425224930009	0.409457686487293	-7.07628603105677	ARB1
P32909	-0.506837763390295	22.4336920545473	-0.99091452193267	0.360460500488204	0.402820156393365	-7.07781370048972	SMY2
P38627	0.166125060263183	20.427686824092	0.92170230764175	0.392674769348125	0.43468487493803	-7.0861228002576	URA8
Q99332	0.286641902613086	16.9776653820443	0.980412843820124	0.365209762051543	0.407443516657503	-7.08817827249511	FRT1
P38431	-0.568222938075178	23.4086561149165	-0.977202025816708	0.366671677606022	0.408846086085553	-7.09133131398957	TIF5
P53155	0.205317295594493	20.8607585710962	0.892442754219143	0.406944817704449	0.448740364967302	-7.09227624261508	P53155
P53115	0.154953455975362	20.24947596761	0.938786518033583	0.38452220717511	0.425896199516747	-7.10083372968796	INO80
Q06697	-0.810737675761837	18.1254099824332	-0.966024685782072	0.37179691664322	0.413867582238858	-7.10224913749014	CDC73
Q03772	-0.757084689349309	19.8983566385425	-0.96508063670707	0.372232370486763	0.414121472903657	-7.10316709254175	CWC15
P06102	-0.459618651194864	19.0521828305871	-0.94126180882945	0.383351954611353	0.424835656691938	-7.10361688186457	NOT3
Q05040	0.105032777297522	19.6007857161105	0.829949514187133	0.438726473580704	0.479812030526104	-7.10818910937653	FAR8
Q04410	0.233772547782963	17.3412984481386	0.831437911239514	0.437948887101596	0.479224069885965	-7.10998744623708	GRH1
Q12009	-0.324932205635642	19.227627827483	-0.917066543417374	0.394909755194688	0.436916776245868	-7.1118712972194	TRM8
P40961	-0.0885389003070843	22.6069955724584	-0.773482363074341	0.468968433565051	0.509811525296148	-7.1127425545068	PHB1
P34250	-0.459373400891854	16.8144486755251	-0.94858646255859	0.379905265522532	0.421718074068091	-7.11304408248939	SEG2
Q07953	-0.942411157226987	20.9886348010168	-0.953916738794304	0.377412274514308	0.419345002658336	-7.11397273089518	SDO1
Q03707	-0.499256993449216	16.7759851738795	-0.953605491857118	0.377557493630289	0.419345002658336	-7.11427267170576	SRC1
Q08548	-0.186301939090904	18.9750982313588	-0.89814049437058	0.404135515909559	0.446135226794576	-7.11690612678006	ALE1
P38333	-0.221781451768892	19.5525397498197	-0.947711591037702	0.380315671070457	0.421939108404279	-7.11993890577463	ENP1
P32835	0.366524478788578	22.638585123504	0.94366231241128	0.382219704206435	0.423816074014576	-7.12381678442101	GSP1
P12383	0.0949312742271856	19.2783817992057	0.817095723478197	0.445483566959948	0.486136985365582	-7.144520373652	PDR1
P47089	-0.701398231993701	24.4192921439676	-0.914509310674333	0.396146814021116	0.438042739534977	-7.15137110332668	TMA22
P43585	-0.14686994940172	21.5699256423555	-0.867702357184177	0.419314405593293	0.460346821313803	-7.15241195627723	VTC2
P40553	-0.674855910229177	20.0366175686109	-0.911987653473026	0.397369568186604	0.439151647852047	-7.15372405532945	DOT5
P40089	-0.171426632445922	19.1348621249755	-0.893503948590925	0.406420471978409	0.448409769359604	-7.15681616982028	LSM5
P39540	-0.138626637267111	18.0144956166449	-0.883321953781411	0.411472597146191	0.452982787486739	-7.15773249951755	ELO1
P53899	-0.718512378895601	20.3858794914121	-0.903785396526621	0.401366811951446	0.443323851475131	-7.16134365064716	CUZ1
Q99247	-0.113467196544054	18.934762095191	-0.884886973550837	0.410692996270379	0.452515807406398	-7.17870039381126	DUF1
P38251	0.225045782755272	21.1649757678269	0.884628226222864	0.410821812132098	0.452515807406398	-7.17893608972699	RFC5
P30771	0.119410387958502	22.3887648376138	0.879081862536829	0.413590358481565	0.455063331067595	-7.1839756204096	NAM7
P53741	-0.16651900013322	19.7842535910566	-0.876555904666693	0.414855863298981	0.456204382713692	-7.18626268104402	BRE5
P50875	0.132469158986779	17.8442783187755	0.874768217695375	0.415753248283761	0.45693959098661	-7.18787823252523	SPT20
P38351	0.302087332863402	18.6454066959874	0.869303062117683	0.418505668650938	0.459711672329991	-7.19280136937201	PAF1
P32895	0.215671243477653	21.9513456719136	0.845871954389028	0.430460305220858	0.471546478072437	-7.19460369606276	PRS1
Q03656	-0.175624755836015	17.9661305310308	-0.823078004513076	0.442329417493848	0.483223110905478	-7.20057260610869	SKY1
P05453	0.288738693876443	23.318672310403	0.826846478319045	0.440350835368243	0.481324914192875	-7.20078375258295	SUP35
P40347	-0.717757986986662	18.9914243367375	-0.858549546555569	0.423961142433197	0.465192528263239	-7.2024185822902	LTP1
P35177	0.17349764400881	19.4781862242114	0.855164262944388	0.425689452213511	0.46657619981909	-7.20435651717731	SPT7
Q02642	-0.648748692474027	19.9468123634366	-0.856209085280921	0.425155476382947	0.466246834891129	-7.20449940186055	EGD1
P16521	0.67281276581494	26.4376651637476	0.797551121074327	0.455901542658115	0.496691424270735	-7.22369138843492	YEF3
Q12514	-0.487467448281088	18.4508146151745	-0.833792355512343	0.436720905162413	0.478142350663015	-7.22420377483233	NOT5
P11491	0.0854335668898524	18.9133493462322	0.645433821441235	0.542820895604263	0.580306921050167	-7.23269149303803	PHO8
P07260	-0.536849480198123	22.2815265716526	-0.820727475756626	0.443566793340024	0.484309943302366	-7.23549746773309	CDC33
P32463	0.131567427386475	17.5135283230116	0.766149089723565	0.473001559672552	0.513360931883743	-7.23787940112394	ACP1
Q12050	0.261760586605166	18.3094881024291	0.804374697064566	0.452244668375794	0.493245550380372	-7.2494329418796	ELG1
P40509	0.221472804788626	21.4434572031466	0.803711351100115	0.452599242082229	0.493362820108194	-7.24999349057941	SEC28
Q08979	-0.638810425356912	22.3091261095803	-0.795846543399283	0.456818345194874	0.497418885144036	-7.2566111536576	KEL3
P38281	-0.0991899173566526	18.2917885759286	-0.687516015334878	0.517755709456085	0.556789527077976	-7.25997222469308	APD1
P21576	0.0886665960793419	21.3014426941238	0.77923792706449	0.465819967127838	0.506944127713511	-7.27041313224215	VPS1
Q04305	-0.214176815525432	20.8016207187136	-0.778386237207124	0.466284926064131	0.507173745833371	-7.2711145279122	UTP15
P39927	-0.452850944010164	17.936681890198	-0.71849141706043	0.499798785611485	0.54038883317062	-7.27396888306102	PTI1
Q03508	-0.202001751604944	17.9233149453133	-0.773022524645928	0.469220622681182	0.509811525296148	-7.27551736391869	Q03508
Q04311	-0.582136259817994	18.7920644994997	-0.771556753193073	0.470025130774868	0.510407931570099	-7.27671622953992	VMS1
Q04347	-0.476240193407201	20.1480531417305	-0.708028497053881	0.505817091007617	0.54630434328946	-7.27956485037049	BUD22
P41911	0.141305402529805	21.3251670514261	0.698366889190971	0.511417320090443	0.551160490135248	-7.28443809219577	GPD2
P21560	-0.336654762442167	20.9497271937438	-0.754474173681966	0.479472335769627	0.52010117030524	-7.28835094169446	CBP3
Q12697	0.208222943630926	17.7940598007669	0.74080469950102	0.487126175807155	0.528116706344673	-7.29391272709112	YPK9
P11484	0.0815354029627541	22.1055641334121	0.693699668383001	0.51413729739414	0.553376267005139	-7.29972655875221	SSB1
P08964	-0.100354417699507	17.7705151465025	-0.668476811378043	0.529001218830792	0.567965287099511	-7.30267468580008	MYO1
P53165	-0.138535615245932	18.1306345407607	-0.738229181050621	0.488577609211845	0.529402867930578	-7.3034693610887	SGF73
P33309	-0.83899805323159	21.4897332226184	-0.7362392659557	0.489701050744226	0.530332428598818	-7.30503579639114	DOM34
P35725	-0.256734530077679	18.060508894653	-0.725251497114235	0.495936114682035	0.536793724130094	-7.31362174111343	P35725
Q05672	-0.216624660051957	20.2020007857034	-0.719338634139342	0.499313581095299	0.540156674673517	-7.3181974138964	RBS1
Q12038	0.24378820196124	21.1990578274225	0.647578989864509	0.541524761321206	0.579302427779729	-7.31830502690881	SRO7
P32527	-0.453261533061329	21.1476876342153	-0.714237027341435	0.502240091442433	0.542734557689686	-7.32212003153299	ZUO1
P18496	-0.476097911184931	17.8392823022852	-0.696814972837884	0.512320691101391	0.551836256812016	-7.32314414804205	ATP10
P38988	0.0798493788648837	21.7054350442913	0.647468946212938	0.541591203137083	0.579302427779729	-7.3231635770896	GGC1
P40317	0.261852616221182	18.7766541439639	0.70330059276786	0.508552432742216	0.548961734154706	-7.33044976717625	SOK1
P32568	0.138807413600103	19.464170390575	0.702766248452262	0.508862197681883	0.548999356440152	-7.33085396953896	SNQ2
Q05775	-0.728958878383821	20.7215163344906	-0.701836473087397	0.509401497310048	0.549284443913696	-7.3315566745055	HCR1
P25345	0.286476780941282	17.2177400889344	0.693413070585449	0.514304632729864	0.553376267005139	-7.33788697498333	SLM5
P32855	0.0247058481585127	20.5162082198257	0.203203298970799	0.845776042036626	0.862622449411207	-7.34314255016759	SEC8
P29366	-0.313499575489548	20.5532789871527	-0.658080183469598	0.535208212043902	0.573704132824301	-7.3479777356155	BEM1
P38837	0.140944171189349	18.9636243365606	0.675538704033045	0.524811749484549	0.564031124987547	-7.35110407018885	NSG1
P10662	-0.179220332172327	18.6398131048775	-0.675128499423757	0.525054512444592	0.564031124987547	-7.35140393026689	MRP1
P48813	0.106561878879983	20.6298682025929	0.661492352154387	0.533165947478093	0.572129176310452	-7.36128289242725	GNP1
P40064	0.110420863595212	21.6103412519923	0.660524745932778	0.533744574357052	0.572442489254046	-7.36197729920264	NUP157
P38879	-0.546509211150951	21.7963481758624	-0.656160800209308	0.536359207228974	0.574629472551642	-7.36509820155377	EGD2
Q12285	-0.407862596626402	19.298872730229	-0.653383647483497	0.53802737788742	0.576107599807602	-7.36707499004372	MDY2
P12611	-0.0524312725895571	19.7560125547776	-0.503591897688006	0.632722215243266	0.665725112666387	-7.37348508332249	WHI2
Q03002	0.299116230473506	18.3815457254629	0.639388808491673	0.546483899990979	0.583910298706252	-7.37692588743083	FRK1
P38314	-0.166821907455733	21.3124961262401	-0.625440596253019	0.554994971180906	0.592687143020465	-7.3865589586466	SDS24
Q03264	-0.412930662564107	18.7877705011518	-0.603799290381836	0.568361900337478	0.605666336699009	-7.38727471291964	NGL2
P23394	-0.467342548266083	19.6473027037653	-0.622697995094975	0.556678129815855	0.59416687613162	-7.38843121484455	PRP28
Q99216	-0.342853792314405	20.787063187288	-0.620288580493201	0.558159413552597	0.595429673538748	-7.39007006467152	PNO1
P40498	-0.323573805052427	19.6994959847133	-0.576424174410756	0.585547394605103	0.6213273894933	-7.39040008057501	UTP25
P46674	-0.22793689726139	17.7818844590319	-0.564002332987728	0.593445861417852	0.628706305173183	-7.39898903847444	SAC3
P32898	-0.100481857813893	20.7860767984499	-0.550785121265418	0.60191771302277	0.636819799732133	-7.39901392873425	CYM1
P32569	0.164913921969491	18.6333636330098	0.605349164149031	0.56739812939915	0.604962127287829	-7.40010681038015	SRB4
P53276	-0.157017529278844	20.822362387694	-0.601378390222563	0.569869296448798	0.606948792004399	-7.4027381711616	UTP8
Q08683	0.110904790098763	19.8439756063902	0.530951196314307	0.614759567063295	0.64921991296954	-7.40356843768349	APC5
P53847	-0.233703812972757	16.8833542820734	-0.595334361769384	0.57364321711281	0.610642593056653	-7.40671401190704	DSL1
Q3E764	-0.63246839766215	24.3664399021244	-0.589034905541761	0.577592596993266	0.614519134893741	-7.41081994894607	TMA7
Q06338	-0.461492365382282	20.3071867066404	-0.585511405730367	0.579808695671929	0.616548437303963	-7.41309960381333	BCP1
Q06709	-0.308330034753594	20.2947876879688	-0.583070353521415	0.581346957253182	0.617627383417078	-7.41467178908815	REH1
P25361	0.355616688122189	19.2778815228014	0.58291981053428	0.581441903266953	0.617627383417078	-7.41476855629261	P25361
P38065	-0.0709870654349953	20.9618149679207	-0.501104866000113	0.634369070652115	0.667106389727368	-7.41510157439656	APL3
P40456	-0.0136852247260676	17.624979898047	-0.0682225263233567	0.94785288957656	0.953102830052563	-7.41728881411222	ESL1
Q03790	-0.279802620241286	17.7284262394393	-0.578854530753703	0.584009314727982	0.620024774860064	-7.41737324187287	NUP53
P23615	0.0548430384668496	18.5081488926525	0.408258495077925	0.697430281006702	0.727674122868539	-7.42215822451062	SPT6
P50089	-0.0839931089511548	17.8482151112531	-0.568935446556037	0.590301708249586	0.626039570565281	-7.42366015734749	P50089
P16965	-0.603371548298503	17.1501448739679	-0.565845448043318	0.592269999930576	0.627793625191805	-7.42559877669377	STF2
P49723	-0.100441543557673	19.4936202620242	-0.561797173449757	0.594854480610401	0.629864473901893	-7.42576400380261	RNR4
P36775	0.155751484249654	17.9388198521882	0.529600230470933	0.61563983456722	0.649805893039502	-7.42983146423358	PIM1
P36152	-0.481055002305265	19.0487660034298	-0.550562525833552	0.602060982420765	0.636819799732133	-7.43504741819834	DRE2
Q12324	0.122341384076748	19.3531992717904	0.546600437329647	0.60461436923254	0.639182051539112	-7.43745889560353	YVC1
P89102	0.0580038151081255	20.0512164469664	0.516207228394331	0.624404361480743	0.65801346167654	-7.43794008639221	SEC5
P12684	-0.0437975754066558	19.6717638178355	-0.288109908124786	0.783076945633047	0.804426265652878	-7.44516469019934	HMG2
P35732	-0.42679312629906	20.8174576960786	-0.533522488589315	0.613086101105405	0.647795208416663	-7.4453066861517	DEF1
P54005	0.172816473413531	16.5498587009515	0.452982545624985	0.666678880348069	0.697045928824656	-7.44769473570848	DIA1
Q12449	-0.241428974929937	19.6041116365537	-0.527484253451962	0.617019983679012	0.650918598735862	-7.44887187340681	AHA1
P12887	-0.393041352115248	17.5283181006151	-0.508698810294424	0.629347785027889	0.662873168091083	-7.45066355006077	UNG1
P25343	-0.318718107809274	22.6329978048775	-0.504217473311041	0.632308336743593	0.665640352386376	-7.45129267584251	RVS161
Q05541	0.0957981961893012	20.1383254850757	0.521909337282595	0.620664459367294	0.654417595225177	-7.45213069917121	NSE3
Q07362	-0.0419245184890137	22.0265614235048	-0.310031620490187	0.767153744900173	0.790916896523307	-7.45646138147221	PBP4
Q02521	-0.38992910046895	18.0404003958421	-0.494667384858335	0.638642500438378	0.671246880723917	-7.46759901546939	SPP2
P53911	-0.0654020442505149	16.4785009243587	-0.33415340870902	0.749776032399832	0.775001416512663	-7.46788930519659	EAF7
P40150	-0.0884231305956428	22.2662981995644	-0.493462818179635	0.639443838182835	0.671735583824893	-7.46826540352169	SSB2
P06780	-0.240241767678712	20.8422762366247	-0.49131512348476	0.640873918234941	0.67288391940861	-7.46944983438668	RHO1
P38079	-0.102507349078805	18.667162292176	-0.489939627130611	0.641790707604811	0.673492403093435	-7.47020590508789	YRO2
P40319	0.0531822491663007	18.2937237423811	0.375287568417374	0.72051637702741	0.748242956278594	-7.47281413061506	ELO3
Q04748	-0.0649735129969041	16.3538941962893	-0.404063613829775	0.700348504339263	0.729956139439201	-7.47381287746837	SOV1
P08004	-0.113202097777791	20.5637392551345	-0.444357300955166	0.672556795579621	0.702456025508632	-7.47383277455848	CHS1
Q05471	-0.0244838391072316	17.2127843556373	-0.210555693350613	0.840289481549549	0.85790291137753	-7.47432992640202	SWR1
P39702	-0.10741798753206	20.2059470512271	-0.480342059143024	0.648206885306488	0.679868251027866	-7.4754269447013	VPS8
P36004	0.0683156174093116	17.6365587240037	0.46030480394748	0.661709223921515	0.693301846889436	-7.47897296709745	KKQ8
P40043	-0.606665334259651	18.8353578136822	-0.463979917934079	0.659222001812218	0.691058444944357	-7.48410723936685	RGI1
P39743	-0.297278537136487	23.0480837398361	-0.458146148490951	0.663172363377413	0.694470482257312	-7.48530290360692	RVS167
P39717	-0.0817375305415288	20.9984204901206	-0.44762081089878	0.670329762826949	0.700496356025859	-7.48620133283872	GPB2
P39102	0.0689600073420204	19.8232489815057	0.38460738665308	0.713956402478807	0.741816303720176	-7.48671895271699	XDJ1
Q05468	-0.0211309776787955	18.8829294837156	-0.14312414386174	0.890936253764967	0.90360573832841	-7.48804970339999	RQC1
O14467	-0.486596599540694	22.9363065490866	-0.455410035854486	0.665029251956692	0.695929620901201	-7.4885420563248	MBF1
1pok-WT	0.158331797723629	24.0494974070598	0.455066299123868	0.665262717226035	0.695929620901201	-7.48871832957648	1pok-WT
P32571	0.216790543749659	18.3872577958097	0.399566645317951	0.703483132062685	0.732840800589036	-7.49176245846427	DOA4
Q04439	0.069816550005789	20.4416221009418	0.385823223702372	0.713102569109995	0.741314851906643	-7.4997629919772	MYO5
P00899	-0.0979204311909914	21.5007845845268	-0.372704127198296	0.722339461468795	0.749746312137829	-7.50195917728218	TRP2
P38682	-0.248998326846519	21.3549726899137	-0.406395504299911	0.698725596594717	0.728644917179973	-7.50328713374391	GLO3
P39107	-0.0953725743354594	21.7515232959573	-0.418944080621018	0.690022461657707	0.720321409268396	-7.50654693384112	MNN9
Q01477	-0.0401835789176063	19.138421763095	-0.277734297937325	0.790654480735098	0.810958910132506	-7.51275504984198	UBP3
Q12502	0.0664413867946169	19.5286532137411	0.357467538273237	0.733132056769667	0.760158212548819	-7.51436069999132	LDB19
P28778	-0.0430306392792911	18.6282127551207	-0.192170519737744	0.85402677214635	0.870148706110337	-7.51517718852283	MRP17
P32471	0.224725947150488	20.5912326200657	0.324493954365642	0.756716197534846	0.780962401280148	-7.51548052491974	EFB1
Q3E7A4	-0.409700903227153	18.8329241594365	-0.396917337484792	0.705332848784582	0.73438461888572	-7.51673659102243	CMC2
P53272	-0.10216344276442	18.5671504814959	-0.333350306119478	0.750352079779618	0.775195604407603	-7.51760026737158	P53272
P35997|P38711	-0.155137914412679	23.0987341877464	-0.394486504950263	0.70703197810033	0.735770119992892	-7.51782918158514	RPS27A
Q12102	-0.0906078947087577	19.5847699555995	-0.38870151591094	0.7110830822176	0.739600476660701	-7.52040374732035	CFT2
Q99383	-0.0463454700949362	17.5645466202271	-0.232854791302931	0.823710807337295	0.842700042137592	-7.52300928810837	HRP1
P38226	0.00308113016976703	19.4276132672165	0.0262426579955961	0.979925462924828	0.981892197421416	-7.52702131741703	CST26
P38255	-0.071081333535504	20.0675068912835	-0.284117751093278	0.785989465301716	0.806588367013118	-7.52791345644114	RXT2
P40825	0.0704376298739558	21.9609407948431	0.363833283703305	0.728614643682355	0.755866723861643	-7.53105843377809	ALA1
P32338	0.0604131530223932	19.1349823743849	0.302788407463038	0.772401629002127	0.795505958286358	-7.53359236942322	RME1
P29468	0.044302488578396	19.3112955094983	0.349244559268163	0.738984851315475	0.765829137559421	-7.53699546633188	PAP1
P42223	0.0619169817033873	19.3718969374111	0.348611815382619	0.739436017281281	0.765899235742074	-7.53724769786008	SBE2
Q01852	-0.381209394394638	23.5672684836001	-0.347152425266466	0.740477041972688	0.766579913333052	-7.53782778245696	TIM44
P54730	0.167796761649379	21.9499130078372	0.296874412401535	0.77669631096028	0.79869337434999	-7.54047820173763	UBX4
P39727	0.0974703767468016	20.0855077560431	0.339042823141629	0.746272804546706	0.772179684290037	-7.54100862475923	ERV46
P22211	0.0804499932602386	19.9920796081846	0.217223143081163	0.835322548976851	0.853704774977877	-7.5419641782352	NPR1
Q02201	-0.269103154412202	20.8481082453699	-0.335561074764595	0.748766773265342	0.77435900891294	-7.54235208963128	OSH6
P25588	0.0307422118549958	18.785641590497	0.131694778559663	0.899584556232035	0.910989025758303	-7.54426762401503	MRC1
Q03771	-0.143643222887779	19.932948467102	-0.245087143593216	0.814658099801264	0.833865825373205	-7.5462963195713	ACL4
Q05515	-0.0957102063683906	21.0534491930508	-0.32484376708298	0.75646442209454	0.780962401280148	-7.54640359186896	SVF1
Q12306	0.0836548648007466	17.4638144990085	0.179254391025242	0.863711711853758	0.878671568299518	-7.54792653203509	SMT3
Q03799	0.062331705117113	19.6105651651101	0.315479923844836	0.763215222380004	0.787262809448795	-7.54983953379281	MRPS8
P15274	0.0101082543079642	19.8909808507105	0.0921918399295729	0.929584188511194	0.936147062257617	-7.55029229050585	AMD1
P19880	0.0532095225055985	19.2256820929125	0.30923820778657	0.767727936422974	0.791100458739256	-7.552075873563	YAP1
P50108	0.0168373067498794	20.9919095154116	0.134044890056873	0.897805006054751	0.909648197408086	-7.5539350660587	MNN10
P38853	-0.0862074751402666	18.488520724529	-0.156256691132244	0.881019600608303	0.894684010536376	-7.55406131034424	KEL1
P43535	-0.240200216662736	24.4494487346757	-0.300146494706504	0.774319074820109	0.797069686812246	-7.55525588252136	GCN20
Q03940	0.0376167426744639	24.5065627008371	0.299065436518459	0.775104190259273	0.797466804712915	-7.55562788386501	RVB1
Q06211	0.0187616091804788	24.1142892392627	0.100799274885734	0.923034709269728	0.930489810404668	-7.55585949191378	MMS1
P32451	0.113542628391218	18.6061154555054	0.188070834677466	0.857097915196983	0.872832502115439	-7.5583615924817	BIO2
P22209	-0.119378596090117	15.2354751531331	-0.288232251309008	0.782987749591203	0.804426265652878	-7.55928369130117	KIN3
P33332	0.0219021716139242	21.2785810613842	0.129957403028622	0.900900544157613	0.911859293807781	-7.56004364757083	SEC3
P47124	-0.0580270560135558	21.8501954384434	-0.285856980488915	0.784720121063492	0.805699784968531	-7.56006773679958	HOC1
P40360	-0.00451827073294066	18.7479323902451	-0.0358204984202098	0.972601987081616	0.975532982522344	-7.56109248756668	ARG2
P50085	-0.00349501675754422	22.205407756427	-0.014294519488689	0.989064258115671	0.990552318684551	-7.56203779276778	PHB2
P23291	-0.254929612448402	20.0237256060841	-0.265179044574775	0.799857522660759	0.819977142070604	-7.56662614829196	YCK1
P39014	-0.125822130736329	18.8982793632147	-0.262228523528231	0.802025465710247	0.821777760401931	-7.56752280569242	MET30
Q12018	-0.0562226108834801	19.0712088000584	-0.260496411891715	0.803299067213565	0.822660634474609	-7.56804462479185	CDC53
Q92392	-0.0366075490487924	21.7052040313006	-0.219741772301552	0.833448446158142	0.852225574489406	-7.56896916187689	Q92392
P38330	-0.1946098061266	19.4106938757466	-0.124991794813089	0.904663674912216	0.91520433576479	-7.56955067970169	P38330
P28743	0.025323808020055	19.1712130174484	0.165853397818199	0.873787784868757	0.88846955518478	-7.56988576804595	KIP2
P32590	0.11757998700974	18.1964953571336	0.139536967837449	0.893648863807892	0.905896843159573	-7.57028106940831	SSE2
P02994	0.112720624227178	26.1759619328938	0.18114315151429	0.862293784834232	0.877676191801203	-7.57308536504391	TEF1
P11792	-0.0213531092478921	20.7831191506025	-0.110422691520641	0.915720032231237	0.924048966329349	-7.57793236334245	SCH9
Q02959	-0.0685152395116538	15.9639045955123	-0.213982682646691	0.837735511417482	0.855732898363535	-7.58078860363396	HOS3
Q03162	-0.0468094682986987	20.4753401007516	-0.20456425400082	0.844759731838055	0.862026154563411	-7.58306987382468	MUB1
Q03735	-0.0343067893190701	18.9181804815181	-0.199467484960116	0.848567478866561	0.865027695404044	-7.58426216819038	NAB6
P05374	0.0384272772807798	21.3530532513617	0.159223957482994	0.878782165741479	0.893093122130144	-7.58782162815072	CHO2
P53303	0.0380615218474046	18.8340892506801	0.155959727378778	0.881243589747147	0.894684010536376	-7.59322882685237	ZPR1
P37267	0.0337835262305299	18.3483103890011	0.152311028509552	0.883996651696596	0.897023025120987	-7.5938819424765	CBP4
P32791	-0.00658736569399636	17.5714660714985	-0.038484869394123	0.970565225334116	0.973979273865442	-7.59842451327415	FRE1
Q03516	-0.0424542518140773	20.6302879147548	-0.119817990796156	0.908587480346325	0.918708454810942	-7.59902060281127	RSN1
Q03776	0.0251648245005035	19.0423926911844	0.116526111367609	0.91108552135456	0.920530133462795	-7.59947311041435	PRP42
P53141	-0.0247543911711505	19.5465210059387	-0.116229047666768	0.911311003433122	0.920530133462795	-7.59951332810705	MLC1
P46959	-0.0173832542707316	18.3471707304532	-0.110653316968418	0.915544843868665	0.924048966329349	-7.60024922961946	GCD14
P53552	-0.0217914191995881	19.3057791067995	-0.109304558942283	0.916569464881228	0.924439000690815	-7.6004218324799	THO2
Q07913	-0.030472322032519	19.3339724042896	-0.0999351302946418	0.923691955092255	0.930682560201429	-7.60156264528223	NSE1
P29311	0.0198380579357675	20.4028722791533	0.0729050739494171	0.944280864517143	0.950468188730209	-7.60428279168235	BMH1
Q12321	-0.0127896252862368	17.8274317555043	-0.0692035379098185	0.947104423296123	0.952829991598165	-7.60458919517329	MED1
P07264	0.00502887538911952	20.8521252139989	0.0460866230534025	0.964755510776717	0.969163935172317	-7.60614204920044	LEU1
P31539	-0.0149209891017023	21.048266151724	-0.0460334437458685	0.964796145779953	0.969163935172317	-7.60614490418324	HSP104
P07252	0.0724517337060499	23.6211063393879	0.0434519891863457	0.966768806121057	0.970657267885245	-7.60627953115161	CBP1
P13382	-0.00276118960414681	20.7741925312275	-0.0281943062400256	0.978432979820808	0.980888885894655	-7.60691668778327	POL1
Q12259	0.00270967776627498	20.2338037247852	0.0128055853851597	0.990203260958952	0.991195945932344	-7.60728448840131	Q12259
Q06639	-0.00176777021194134	18.011120491415	-0.00530624547050156	0.995940421617569	0.996123027693974	-7.60736367301274	RSC3
P43639	-0.000711149690936157	19.7192833822074	-0.00506755994769009	0.996123027693974	0.996123027693974	-7.60736511653889	CKB1
