# Supplementary material for: Mutation-induced filaments of folded proteins are inert and non-toxic in a cellular system
Source: Mol Syst Biol. 2025 Sep 15;21(10):1306–24. doi: 10.1038/s44320-025-00144-y (PMC12494878; doi:10.1038/s44320-025-00144-y)
Supplement: Supplementary file 12 — Source data Fig. 5 [file 44320_2025_144_MOESM12_ESM.zip]

Archive with 14 entries (10 files):
- Fig5/
- Fig5/5A/
- __MACOSX/Fig5/._5A
- Fig5/.DS_Store
- __MACOSX/Fig5/._.DS_Store
- Fig5/5C/
- __MACOSX/Fig5/._5C
- Fig5/5B/
- __MACOSX/Fig5/._5B
- Fig5/5A/Growth_curve_SDC.csv
- Fig5/5C/data_cont_comp_YFP_wt.csv
- Fig5/5B/data_dir_comp_YFP_wt.csv
- Fig5/5B/WT-YFP_Fiber-Scarlet_comp.tif
- Fig5/5B/WT-YFP_Misfolded-Scarlet_comp.tif
