# Supplementary material for: Mutation-induced filaments of folded proteins are inert and non-toxic in a cellular system
Source: Mol Syst Biol. 2025 Sep 15;21(10):1306–24. doi: 10.1038/s44320-025-00144-y (PMC12494878; doi:10.1038/s44320-025-00144-y)
Supplement: Supplementary file 12 — Source data Fig. 5 [file 44320_2025_144_MOESM12_ESM.zip › Fig5/5A/Growth_curve_SDC.csv]

	A1-WT	A2-WT	A3-WT	A4-WT	A5-Fiber	A6-Fiber	A7-Fiber	A8-Fiber	A9-Misfolded	A10-Misfolded	A11-Misfolded	A12-Misfolded	Time(Hr)	mean-WT	mean-Fiber	mean-misfolded
0	0.1015	0.1348	0.1057	0.0952	0.0977	0.0915	0.0984	0.0993	0.0917	0.0948	0.0991	0.0932	0	0.1093	0.096725	0.0947
1800.023	0.0923	0.0914	0.0919	0.0924	0.0919	0.0907	0.0924	0.0925	0.0915	0.0954	0.0944	0.092	0.500006388888889	0.092	0.091875	0.093325
3600.047	0.0954	0.0927	0.0918	0.0921	0.0944	0.0905	0.0923	0.0921	0.09	0.0934	0.0926	0.094	1.00001305555556	0.093	0.092325	0.0925
5400.083	0.0926	0.0914	0.0919	0.0922	0.0917	0.0903	0.0923	0.092	0.0911	0.0938	0.0928	0.0947	1.50002305555556	0.092025	0.091575	0.0931
7200.177	0.0929	0.0918	0.0919	0.0924	0.0934	0.0905	0.0925	0.0921	0.0911	0.0935	0.092	0.0952	2.00004916666667	0.09225	0.092125	0.09295
9000.275	0.0943	0.0918	0.0919	0.0923	0.0918	0.0908	0.0923	0.0922	0.0914	0.0939	0.0926	0.1013	2.50007638888889	0.092575	0.091775	0.0948
10800.348	0.0965	0.0918	0.092	0.0922	0.0919	0.0906	0.0924	0.0923	0.0914	0.0938	0.0926	0.102	3.00009666666667	0.093125	0.0918	0.09495
12600.404	0.0951	0.0923	0.0923	0.0924	0.0928	0.0911	0.093	0.0927	0.0913	0.0941	0.0926	0.1193	3.50011222222222	0.093025	0.0924	0.099325
14400.457	0.0946	0.0923	0.0924	0.0928	0.093	0.0911	0.0931	0.0931	0.0932	0.0948	0.0929	0.1158	4.00012694444444	0.093025	0.092575	0.099175
16200.515	0.0941	0.0926	0.0928	0.0932	0.093	0.0917	0.0938	0.0932	0.0938	0.0949	0.0932	0.1149	4.50014305555556	0.093175	0.092925	0.0992
18000.557	0.0967	0.0932	0.0931	0.0931	0.0937	0.0919	0.0942	0.0936	0.0939	0.0957	0.0938	0.1246	5.00015472222222	0.094025	0.09335	0.102
19800.603	0.0969	0.0935	0.0939	0.094	0.0941	0.0926	0.0947	0.0942	0.0942	0.0979	0.0944	0.1258	5.5001675	0.094575	0.0939	0.103075
21600.643	0.0983	0.0943	0.0946	0.0947	0.0943	0.0931	0.0951	0.0949	0.0969	0.0971	0.0951	0.1153	6.00017861111111	0.095475	0.09435	0.1011
23400.684	0.0982	0.0954	0.0951	0.0952	0.0976	0.094	0.0958	0.0957	0.0971	0.1108	0.0968	0.1771	6.50019	0.095975	0.095775	0.12045
25200.714	0.1005	0.0959	0.0963	0.0962	0.0985	0.0951	0.0976	0.0971	0.0981	0.0993	0.0972	0.1561	7.00019833333333	0.097225	0.097075	0.112675
27000.741	0.1023	0.0976	0.0978	0.098	0.0982	0.0961	0.0993	0.0985	0.0999	0.1058	0.0986	0.1515	7.50020583333333	0.098925	0.098025	0.11395
28800.768	0.1064	0.0991	0.0991	0.0992	0.1002	0.0981	0.1005	0.1001	0.1026	0.1039	0.0996	0.1344	8.00021333333333	0.10095	0.099725	0.110125
30600.801	0.107	0.1006	0.1015	0.102	0.1025	0.1009	0.104	0.103	0.1063	0.1078	0.1026	0.166	8.5002225	0.102775	0.1026	0.120675
32400.836	0.1104	0.1036	0.1049	0.1044	0.106	0.1029	0.1081	0.1058	0.1071	0.1083	0.1053	0.1551	9.00023222222222	0.105825	0.1057	0.11895
34200.866	0.1183	0.107	0.1089	0.1084	0.1103	0.1076	0.1123	0.1109	0.1114	0.1126	0.109	0.1515	9.50024055555556	0.11065	0.110275	0.121125
36000.897	0.124	0.112	0.1137	0.1132	0.118	0.1125	0.1193	0.1165	0.1159	0.1172	0.1147	0.1191	10.0002491666667	0.115725	0.116575	0.116725
37800.925	0.1315	0.1179	0.1217	0.1209	0.1265	0.1188	0.1279	0.1243	0.1224	0.1257	0.1218	0.1266	10.5002569444444	0.123	0.124375	0.124125
39601.024	0.1439	0.1261	0.1292	0.1292	0.137	0.1282	0.1393	0.1341	0.1336	0.1334	0.1303	0.1318	11.0002844444444	0.1321	0.13465	0.132275
41401.113	0.1604	0.1378	0.1439	0.1427	0.1464	0.141	0.155	0.1483	0.1462	0.1479	0.1423	0.1409	11.5003091666667	0.1462	0.147675	0.144325
43201.188	0.1826	0.1548	0.1608	0.1584	0.1624	0.1571	0.1741	0.167	0.1668	0.1672	0.1602	0.1582	12.00033	0.16415	0.16515	0.1631
45001.252	0.2109	0.1765	0.1853	0.1784	0.1821	0.1797	0.1986	0.1901	0.19	0.1874	0.1765	0.1728	12.5003477777778	0.187775	0.187625	0.181675
46801.311	0.2479	0.2019	0.2135	0.2077	0.2078	0.2053	0.2316	0.2162	0.218	0.2138	0.2035	0.1926	13.0003641666667	0.21775	0.215225	0.206975
48601.367	0.2966	0.2369	0.2513	0.2424	0.2491	0.2375	0.2695	0.2542	0.2541	0.2524	0.2367	0.2344	13.5003797222222	0.2568	0.252575	0.2444
50401.411	0.3603	0.2805	0.2981	0.2874	0.2965	0.2777	0.3163	0.2946	0.3019	0.2955	0.2734	0.2587	14.0003919444444	0.306575	0.296275	0.282375
52201.497	0.4216	0.3383	0.3595	0.3412	0.3483	0.3326	0.3832	0.3571	0.3587	0.3521	0.4139	0.3115	14.5004158333333	0.36515	0.3553	0.35905
54001.541	0.5323	0.4259	0.4319	0.4197	0.4208	0.4058	0.4613	0.4326	0.5332	0.4887	0.614	0.3841	15.0004280555556	0.45245	0.430125	0.505
55801.583	0.5915	0.4753	0.5061	0.4849	0.4679	0.4649	0.5194	0.8185	0.691	0.7037	0.8034	0.4301	15.5004397222222	0.51445	0.567675	0.65705
57601.619	1.0942	0.5635	0.7704	0.5735	0.7968	0.8157	0.8848	0.9312	0.831	0.8725	0.9948	0.675	16.0004497222222	0.7504	0.857125	0.843325
59401.66	1.2956	0.7681	0.9626	0.8316	1.009	1.1125	1.0701	1.0422	0.9783	1.0393	1.1526	0.8362	16.5004611111111	0.964475	1.05845	1.0016
61201.686	1.4326	0.9735	1.1466	1.0702	1.1966	1.298	1.2037	1.1535	1.1084	1.1758	1.2416	0.9742	17.0004683333333	1.155725	1.21295	1.125
63001.716	1.5331	1.1492	1.3029	1.2259	1.3216	1.4052	1.3224	1.2737	1.2366	1.3027	1.3095	1.0935	17.5004766666667	1.302775	1.330725	1.235575
64801.751	1.6046	1.2861	1.423	1.3422	1.436	1.5026	1.4193	1.3754	1.3495	1.4102	1.3532	1.1839	18.0004863888889	1.413975	1.433325	1.3242
66601.781	1.6678	1.3919	1.5125	1.4396	1.5191	1.5802	1.5065	1.4697	1.4597	1.5047	1.4047	1.2895	18.5004947222222	1.50295	1.518875	1.41465
68401.812	1.7207	1.4709	1.5851	1.5239	1.6065	1.6477	1.5717	1.5392	1.5408	1.5723	1.4361	1.3822	19.0005033333333	1.57515	1.591275	1.48285
70201.835	1.7654	1.5364	1.6442	1.5964	1.6644	1.6978	1.6285	1.604	1.6184	1.6499	1.508	1.4659	19.5005097222222	1.6356	1.648675	1.56055
72001.925	1.7846	1.5991	1.6972	1.662	1.7108	1.7467	1.6857	1.6616	1.6751	1.6907	1.5732	1.5345	20.0005347222222	1.685725	1.7012	1.618375
73802.024	1.8101	1.6523	1.7468	1.7194	1.749	1.7837	1.7349	1.7175	1.7255	1.7318	1.6417	1.5979	20.5005622222222	1.73215	1.746275	1.674225
75602.093	1.8257	1.6969	1.7836	1.7684	1.7858	1.8168	1.773	1.7589	1.7653	1.7659	1.7163	1.653	21.0005813888889	1.76865	1.783625	1.725125
77402.162	1.8286	1.7269	1.8097	1.8036	1.8104	1.8432	1.8039	1.7974	1.7931	1.8007	1.7724	1.7135	21.5006005555556	1.7922	1.813725	1.769925
79202.221	1.8229	1.7449	1.8197	1.8198	1.8195	1.8515	1.8168	1.8166	1.8032	1.8117	1.8029	1.7478	22.0006169444444	1.801825	1.8261	1.7914
81002.281	1.8155	1.7556	1.8227	1.832	1.821	1.8546	1.8243	1.8243	1.8127	1.8196	1.8236	1.772	22.5006336111111	1.80645	1.83105	1.806975
82802.335	1.8057	1.7558	1.8224	1.8348	1.8159	1.8503	1.8267	1.8206	1.8175	1.8158	1.8262	1.7791	23.0006486111111	1.804675	1.828375	1.80965
84602.384	1.7983	1.7542	1.8299	1.844	1.8141	1.8505	1.8297	1.8218	1.8165	1.8199	1.8231	1.7815	23.5006622222222	1.8066	1.829025	1.81025
86402.426	1.7902	1.7549	1.8392	1.8504	1.8088	1.8449	1.8319	1.8207	1.8152	1.8149	1.8182	1.7827	24.0006738888889	1.808675	1.826575	1.80775
88202.47	1.7819	1.7639	1.8534	1.8575	1.8052	1.8438	1.8396	1.8169	1.8156	1.8156	1.8204	1.7852	24.5006861111111	1.814175	1.826375	1.8092
90002.499	1.768	1.7668	1.8573	1.8554	1.7991	1.8347	1.8365	1.8147	1.8153	1.8136	1.8188	1.7807	25.0006941666667	1.811875	1.82125	1.8071
91802.534	1.7646	1.7833	1.8668	1.8608	1.8006	1.8325	1.8397	1.8135	1.8173	1.8145	1.8159	1.7828	25.5007038888889	1.818875	1.821575	1.807625
93602.572	1.7549	1.7953	1.8747	1.8679	1.7974	1.8311	1.8424	1.8132	1.8159	1.8131	1.8143	1.7883	26.0007144444444	1.8232	1.821025	1.8079
95402.603	1.7484	1.8088	1.8801	1.87	1.7931	1.8291	1.8464	1.81	1.8172	1.8092	1.8141	1.7847	26.5007230555556	1.826825	1.81965	1.8063
97202.631	1.7394	1.8159	1.8821	1.8702	1.7905	1.8283	1.848	1.8051	1.8138	1.8102	1.8132	1.7923	27.0007308333333	1.8269	1.817975	1.807375
99002.657	1.7384	1.8224	1.8896	1.8737	1.7925	1.8265	1.8479	1.8032	1.8172	1.8097	1.8141	1.7966	27.5007380555556	1.831025	1.817525	1.8094
100802.682	1.7301	1.8256	1.8909	1.8751	1.7885	1.8271	1.8505	1.7994	1.8147	1.8108	1.8193	1.8006	28.000745	1.830425	1.816375	1.81135
102602.719	1.7327	1.8293	1.8931	1.8758	1.7874	1.8316	1.849	1.7987	1.8185	1.8155	1.8235	1.8117	28.5007552777778	1.832725	1.816675	1.8173
104402.779	1.7228	1.8355	1.897	1.8794	1.7903	1.8362	1.8524	1.7934	1.8162	1.8136	1.8225	1.808	29.0007719444444	1.833675	1.818075	1.815075
106202.88	1.7275	1.8375	1.897	1.8778	1.7922	1.8428	1.8548	1.7874	1.8196	1.8157	1.8228	1.8164	29.5008	1.83495	1.8193	1.818625
108002.953	1.7231	1.841	1.8977	1.8789	1.7966	1.8417	1.8559	1.7861	1.8169	1.8114	1.8187	1.8142	30.0008202777778	1.835175	1.820075	1.8153
109803.025	1.7242	1.8464	1.9001	1.8837	1.8054	1.8475	1.858	1.7864	1.82	1.8136	1.8199	1.8191	30.5008402777778	1.8386	1.824325	1.81815
111603.085	1.7268	1.8515	1.902	1.8861	1.8122	1.8502	1.8592	1.787	1.8199	1.8157	1.8224	1.8313	31.0008569444444	1.8416	1.82715	1.822325
113403.138	1.7178	1.8551	1.9013	1.8875	1.8151	1.8509	1.862	1.7825	1.8199	1.8159	1.8242	1.827	31.5008716666667	1.840425	1.827625	1.82175
115203.189	1.7117	1.8623	1.903	1.8893	1.8172	1.8575	1.8608	1.7849	1.8182	1.8108	1.8181	1.8333	32.0008858333333	1.841575	1.8301	1.8201
117003.241	1.6987	1.8643	1.903	1.8873	1.8174	1.8573	1.8615	1.7919	1.8182	1.8132	1.8244	1.8317	32.5009002777778	1.838325	1.832025	1.821875
118803.284	1.705	1.8679	1.9022	1.8895	1.8247	1.8606	1.8616	1.7867	1.816	1.8099	1.8184	1.8365	33.0009122222222	1.84115	1.8334	1.8202
120603.324	1.704	1.8736	1.9047	1.891	1.8259	1.8635	1.865	1.7918	1.8156	1.8097	1.8196	1.8319	33.5009233333333	1.843325	1.83655	1.8192
122403.37	1.7127	1.8759	1.9027	1.8902	1.8332	1.8606	1.8619	1.7929	1.812	1.8081	1.8158	1.8359	34.0009361111111	1.845375	1.83715	1.81795
124203.411	1.7176	1.8834	1.9066	1.8944	1.8336	1.8649	1.8632	1.7976	1.8135	1.8053	1.815	1.8349	34.5009475	1.8505	1.839825	1.817175
126003.438	1.7084	1.8864	1.9063	1.8923	1.835	1.8637	1.8639	1.8004	1.8127	1.8072	1.8178	1.83	35.000955	1.84835	1.84075	1.816925
127803.472	1.7111	1.892	1.9112	1.8987	1.8467	1.8682	1.867	1.8084	1.8207	1.8099	1.8219	1.8282	35.5009644444444	1.85325	1.847575	1.820175
129603.504	1.717	1.8957	1.9106	1.9001	1.8478	1.8685	1.8665	1.8124	1.8135	1.8072	1.8175	1.8263	36.0009733333333	1.85585	1.8488	1.816125
131403.531	1.729	1.9021	1.9123	1.9024	1.8533	1.8714	1.8719	1.8243	1.8198	1.8063	1.82	1.8331	36.5009808333333	1.86145	1.855225	1.8198
133203.562	1.7385	1.9053	1.9137	1.9044	1.8591	1.8695	1.8726	1.8264	1.8195	1.8123	1.8219	1.8342	37.0009894444444	1.865475	1.8569	1.821975
135003.601	1.7364	1.9085	1.9167	1.9051	1.8654	1.8717	1.8735	1.8312	1.8243	1.8163	1.8272	1.8218	37.5010002777778	1.866675	1.86045	1.8224
136803.652	1.7455	1.9111	1.9164	1.9061	1.8697	1.8706	1.8753	1.8341	1.826	1.813	1.8214	1.8242	38.0010144444444	1.869775	1.862425	1.82115
138603.754	1.7429	1.9118	1.9157	1.9069	1.8739	1.8668	1.8765	1.8398	1.8288	1.8159	1.8266	1.8157	38.5010427777778	1.869325	1.86425	1.82175
140403.83	1.755	1.9165	1.9179	1.9077	1.8815	1.8719	1.8769	1.8475	1.8261	1.8149	1.8226	1.827	39.0010638888889	1.874275	1.86945	1.82265
142203.908	1.7615	1.912	1.9159	1.9083	1.884	1.8698	1.8767	1.8487	1.8286	1.8198	1.8297	1.8142	39.5010855555555	1.874425	1.8698	1.823075
144003.976	1.7679	1.9164	1.9184	1.908	1.8897	1.8692	1.8794	1.8537	1.8306	1.8221	1.8265	1.8182	40.0011044444444	1.877675	1.873	1.82435
145804.027	1.7647	1.9144	1.9161	1.9058	1.892	1.8665	1.8775	1.8549	1.8315	1.8194	1.8271	1.8094	40.5011186111111	1.87525	1.872725	1.82185
147604.08	1.7759	1.9164	1.918	1.9085	1.898	1.8699	1.8793	1.8617	1.8379	1.8212	1.8262	1.8113	41.0011333333333	1.8797	1.877225	1.82415
149404.125	1.7783	1.9187	1.9216	1.9111	1.9045	1.8699	1.8817	1.8653	1.8418	1.8253	1.8325	1.809	41.5011458333333	1.882425	1.88035	1.82715
151204.177	1.7822	1.9178	1.9199	1.9115	1.9062	1.8712	1.8836	1.868	1.844	1.824	1.8338	1.8123	42.0011602777778	1.88285	1.88225	1.828525
153004.222	1.7896	1.9179	1.9191	1.9104	1.9107	1.8686	1.8805	1.8678	1.8471	1.828	1.8357	1.8063	42.5011727777778	1.88425	1.8819	1.829275
154804.251	1.786	1.9153	1.918	1.9092	1.9114	1.8664	1.8796	1.8734	1.8462	1.8273	1.8333	1.8141	43.0011808333333	1.882125	1.8827	1.830225
156604.289	1.7867	1.9134	1.9175	1.9074	1.9126	1.8642	1.8789	1.8746	1.8531	1.8311	1.8402	1.8076	43.5011913888889	1.88125	1.882575	1.833
158404.327	1.7952	1.911	1.9192	1.9112	1.919	1.8666	1.8841	1.879	1.8543	1.8309	1.8401	1.8113	44.0012019444444	1.88415	1.887175	1.83415
160204.367	1.7947	1.9123	1.9181	1.9088	1.9205	1.8622	1.8779	1.8791	1.8544	1.8286	1.8391	1.8109	44.5012130555556	1.883475	1.884925	1.83325
162004.396	1.7928	1.9128	1.918	1.9098	1.921	1.863	1.8799	1.8822	1.861	1.8341	1.8431	1.8178	45.0012211111111	1.88335	1.886525	1.839
163804.431	1.8021	1.9115	1.9182	1.9109	1.9261	1.8621	1.8817	1.8865	1.8683	1.8401	1.8461	1.8173	45.5012308333333	1.885675	1.8891	1.84295
165604.465	1.8081	1.9137	1.9217	1.913	1.9276	1.8622	1.8834	1.8912	1.8699	1.8409	1.8509	1.8288	46.0012402777778	1.889125	1.8911	1.847625
167404.489	1.8068	1.9126	1.9177	1.9134	1.9259	1.8596	1.8811	1.8936	1.8699	1.8449	1.8498	1.8314	46.5012469444444	1.887625	1.89005	1.849
169204.532	1.8087	1.9114	1.9165	1.9112	1.9266	1.8595	1.8813	1.8951	1.8746	1.8449	1.8517	1.8358	47.0012588888889	1.88695	1.890625	1.85175
171004.624	1.8067	1.9109	1.9172	1.9133	1.9271	1.8572	1.8812	1.896	1.8788	1.8484	1.8594	1.8274	47.5012844444444	1.887025	1.890375	1.8535
172804.712	1.8123	1.9118	1.9172	1.914	1.9283	1.8577	1.8795	1.8978	1.8838	1.855	1.8581	1.8387	48.0013088888889	1.888825	1.890825	1.8589
174604.778	1.8179	1.9075	1.9153	1.9138	1.9302	1.8552	1.8777	1.899	1.8851	1.854	1.8572	1.8437	48.5013272222222	1.888625	1.890525	1.86
176404.834	1.8176	1.9039	1.9135	1.9126	1.9283	1.8525	1.8752	1.9002	1.8829	1.8531	1.8595	1.8503	49.0013427777778	1.8869	1.88905	1.86145
178204.892	1.8183	1.9044	1.9143	1.9098	1.9255	1.8476	1.8732	1.9007	1.8889	1.8607	1.8615	1.8507	49.5013588888889	1.8867	1.88675	1.86545
