# Supplementary material for: Mutation-induced filaments of folded proteins are inert and non-toxic in a cellular system
Source: Mol Syst Biol. 2025 Sep 15;21(10):1306–24. doi: 10.1038/s44320-025-00144-y (PMC12494878; doi:10.1038/s44320-025-00144-y)
Supplement: Supplementary file 12 — Source data Fig. 5 [file 44320_2025_144_MOESM12_ESM.zip › Fig5/5C/data_cont_comp_YFP_wt.csv]

	wells	n	percent_of_green_cells	ratio_of_red_to_green	normalized_ratio_of_red_to_green	hour	div	group
1	Ywt-Rfib1	30475	43.50779327	1.298438796	1.094279796	0	0	Ywt-Rfib
2	Ywt-Rfib2	1972	46.14604462	1.167032967	0.962873967	0	0	Ywt-Rfib
3	Ywt-Rfib3	48110	46.66389524	1.14298441	0.93882541	0	0	Ywt-Rfib
4	Ywt-Rfib1	24530	42.75580921	1.338863463	1.134704463	24	10.66666667	Ywt-Rfib
5	Ywt-Rfib2	13808	48.01564311	1.0826546	0.8784956	24	10.66666667	Ywt-Rfib
6	Ywt-Rfib3	26543	43.8797423	1.278955954	1.074796954	24	10.66666667	Ywt-Rfib
7	Ywt-Rfib1	24203	40.73461968	1.454914292	1.250755292	48	21.33333333	Ywt-Rfib
8	Ywt-Rfib2	26967	47.56554307	1.102362205	0.898203205	48	21.33333333	Ywt-Rfib
9	Ywt-Rfib3	34788	43.29941359	1.3095001	1.1053411	48	21.33333333	Ywt-Rfib
10	Ywt-Rfib1	46010	39.4696805	1.533590308	1.329431308	72	32	Ywt-Rfib
11	Ywt-Rfib2	34814	47.05578216	1.125137346	0.920978346	72	32	Ywt-Rfib
12	Ywt-Rfib3	42541	42.78695846	1.337160752	1.133001752	72	32	Ywt-Rfib
13	Ywt-Rfib1	32131	38.77874949	1.578731942	1.374572942	96	42.66666667	Ywt-Rfib
14	Ywt-Rfib2	30156	46.58442764	1.146640091	0.942481091	96	42.66666667	Ywt-Rfib
15	Ywt-Rfib3	26720	42.43637725	1.356468824	1.152309824	96	42.66666667	Ywt-Rfib
16	Ywt-Rfib1	14813	35.96840613	1.780217718	1.576058718	144	64	Ywt-Rfib
17	Ywt-Rfib2	8966	45.21525764	1.211642822	1.007483822	144	64	Ywt-Rfib
18	Ywt-Rfib3	12560	43.32802548	1.307975009	1.103816009	144	64	Ywt-Rfib
19	Both-WT-1	26265	49.08814011	1.037151943	1.027788943	0	0	Both-WT-
20	Both-WT-2	41931	50.78104505	0.969238717	0.959875717	0	0	Both-WT-
21	Both-WT-3	35275	50.54287739	0.978518145	0.969155145	0	0	Both-WT-
22	Both-WT-1	25126	48.44782297	1.064076234	1.054713234	24	10.66666667	Both-WT-
23	Both-WT-2	33109	51.04050258	0.959228357	0.949865357	24	10.66666667	Both-WT-
24	Both-WT-3	20517	50.89925428	0.964665326	0.955302326	24	10.66666667	Both-WT-
25	Both-WT-1	42246	48.56791175	1.058972609	1.049609609	48	21.33333333	Both-WT-
26	Both-WT-2	11132	50.29644269	0.988212181	0.978849181	48	21.33333333	Both-WT-
27	Both-WT-3	32232	50.49640109	0.98033915	0.97097615	48	21.33333333	Both-WT-
28	Both-WT-1	24324	49.73277421	1.010746466	1.001383466	78	34.66666667	Both-WT-
29	Both-WT-2	28307	51.92355248	0.925908287	0.916545287	78	34.66666667	Both-WT-
30	Both-WT-3	30914	51.31655561	0.948688855	0.939325855	78	34.66666667	Both-WT-
31	Both-WT-1	26037	49.30675577	1.028119645	1.018756645	96	42.66666667	Both-WT-
32	Both-WT-2	23980	51.51793161	0.941071718	0.931708718	96	42.66666667	Both-WT-
33	Both-WT-3	28512	51.46254209	0.943160908	0.933797908	96	42.66666667	Both-WT-
34	Both-WT-1	35681	49.89209944	1.004325357	0.994962357	120	53.33333333	Both-WT-
35	Both-WT-2	38718	52.43039413	0.90729064	0.89792764	120	53.33333333	Both-WT-
36	Both-WT-3	33109	51.65966958	0.935746024	0.926383024	120	53.33333333	Both-WT-
37	Both-WT-1	30969	50.20181472	0.991959864	0.982596864	144	64	Both-WT-
38	Both-WT-2	17139	53.58539005	0.866180314	0.856817314	144	64	Both-WT-
39	Both-WT-3	28633	52.0134111	0.922581078	0.913218078	144	64	Both-WT-
40	Ywt-Rmis1	27054	55.51119982	0.801438274	0.951108274	0	0	Ywt-Rmis
41	Ywt-Rmis2	41890	52.25590833	0.913659205	1.063329205	0	0	Ywt-Rmis
42	Ywt-Rmis3	29303	49.87202675	1.005132065	1.154802065	0	0	Ywt-Rmis
43	Ywt-Rmis1	22830	56.41261498	0.772653156	0.922323156	24	10.66666667	Ywt-Rmis
44	Ywt-Rmis2	35219	54.15258809	0.846633809	0.996303809	24	10.66666667	Ywt-Rmis
45	Ywt-Rmis3	32497	52.38329692	0.909005463	1.058675463	24	10.66666667	Ywt-Rmis
46	Ywt-Rmis1	56654	60.23758252	0.660093181	0.809763181	48	21.33333333	Ywt-Rmis
47	Ywt-Rmis2	54212	56.0761455	0.783289474	0.932959474	48	21.33333333	Ywt-Rmis
48	Ywt-Rmis3	58061	59.61144314	0.677530265	0.827200265	48	21.33333333	Ywt-Rmis
49	Ywt-Rmis1	48099	61.61666563	0.622937544	0.772607544	72	32	Ywt-Rmis
50	Ywt-Rmis2	48659	54.83261062	0.823732244	0.973402244	72	32	Ywt-Rmis
51	Ywt-Rmis3	54896	56.92946663	0.75655958	0.90622958	72	32	Ywt-Rmis
52	Ywt-Rmis1	37343	58.1795785	0.718816165	0.868486165	96	42.66666667	Ywt-Rmis
53	Ywt-Rmis2	37882	55.01821446	0.817579887	0.967249887	96	42.66666667	Ywt-Rmis
54	Ywt-Rmis3	43883	56.36351207	0.774197461	0.923867461	96	42.66666667	Ywt-Rmis
55	Ywt-Rmis1	23627	58.50086765	0.709376357	0.859046357	143	63.55555556	Ywt-Rmis
56	Ywt-Rmis2	46585	56.03735108	0.784524038	0.934194038	143	63.55555556	Ywt-Rmis
57	Ywt-Rmis3	23966	59.35491947	0.684780316	0.834450316	143	63.55555556	Ywt-Rmis
