# Supplementary material for: Mutation-induced filaments of folded proteins are inert and non-toxic in a cellular system
Source: Mol Syst Biol. 2025 Sep 15;21(10):1306–24. doi: 10.1038/s44320-025-00144-y (PMC12494878; doi:10.1038/s44320-025-00144-y)
Supplement: Supplementary file 12 — Source data Fig. 5 [file 44320_2025_144_MOESM12_ESM.zip › Fig5/5B/data_dir_comp_YFP_wt.csv]

	wells	n	fraction_of_green_cells	ratio_of_red_to_green	normalized_ratio_of_red_to_green	day	group
1	Scarlet-Fiber-1	49147	55.87726616	0.789636589	1.004836589	0	Scarlet-Fiber
2	Scarlet-Fiber-2	53718	56.24744034	0.777858679	0.993058679	0	Scarlet-Fiber
3	Scarlet-Fiber-3	50871	54.91144267	0.821114055	1.036314055	0	Scarlet-Fiber
4	Scarlet-Misfolded-1	52953	54.68056578	0.828803315	0.988903315	0	Scarlet-Misfolded
5	Scarlet-Misfolded-2	55842	55.01593782	0.817655101	0.977755101	0	Scarlet-Misfolded
6	Scarlet-Misfolded-3	56774	52.71779336	0.89689275	1.05699275	0	Scarlet-Misfolded
7	Scarlet-Fiber-1	43433	55.57295144	0.79943655	1.01463655	1	Scarlet-Fiber
8	Scarlet-Fiber-2	42869	58.89104015	0.698051176	0.913251176	1	Scarlet-Fiber
9	Scarlet-Fiber-3	46373	57.04181312	0.753099955	0.968299955	1	Scarlet-Fiber
10	Scarlet-Misfolded-1	49262	55.09723519	0.814973104	0.975073104	1	Scarlet-Misfolded
11	Scarlet-Misfolded-2	47883	56.90119667	0.757432284	0.917532284	1	Scarlet-Misfolded
12	Scarlet-Misfolded-3	46520	55.12682717	0.81399883	0.97409883	1	Scarlet-Misfolded
13	Scarlet-Fiber-1	51494	56.32306677	0.775471503	0.990671503	2	Scarlet-Fiber
14	Scarlet-Fiber-2	53826	61.73782187	0.619752641	0.834952641	2	Scarlet-Fiber
15	Scarlet-Fiber-3	54478	58.84577261	0.699357415	0.914557415	2	Scarlet-Fiber
16	Scarlet-Misfolded-1	55703	55.44225625	0.803678399	0.963778399	2	Scarlet-Misfolded
17	Scarlet-Misfolded-2	54338	57.66130516	0.734265288	0.894365288	2	Scarlet-Misfolded
18	Scarlet-Misfolded-3	56147	57.15176234	0.749727321	0.909827321	2	Scarlet-Misfolded
19	Scarlet-Fiber-1	50792	56.31792408	0.77563363	0.99083363	3	Scarlet-Fiber
20	Scarlet-Fiber-2	52133	63.50679992	0.574634529	0.789834529	3	Scarlet-Fiber
21	Scarlet-Fiber-3	47596	59.39154551	0.683741333	0.898941333	3	Scarlet-Fiber
22	Scarlet-Misfolded-1	50704	56.89097507	0.757748041	0.917848041	3	Scarlet-Misfolded
23	Scarlet-Misfolded-2	52482	58.93258641	0.696854085	0.856954085	3	Scarlet-Misfolded
24	Scarlet-Misfolded-3	54207	58.18436733	0.718674699	0.878774699	3	Scarlet-Misfolded
25	Scarlet-Fiber-1	46131	56.28969673	0.77652405	0.99172405	4	Scarlet-Fiber
26	Scarlet-Fiber-2	51248	64.89228848	0.541015155	0.756215155	4	Scarlet-Fiber
27	Scarlet-Fiber-3	43097	59.80694712	0.672046557	0.887246557	4	Scarlet-Fiber
28	Scarlet-Misfolded-1	49762	57.00132631	0.754345144	0.914445144	4	Scarlet-Misfolded
29	Scarlet-Misfolded-2	50599	60.1691733	0.661980621	0.822080621	4	Scarlet-Misfolded
30	Scarlet-Misfolded-3	55688	59.68072116	0.67558297	0.83568297	4	Scarlet-Misfolded
