# Supplementary material for: Mutation-induced filaments of folded proteins are inert and non-toxic in a cellular system
Source: Mol Syst Biol. 2025 Sep 15;21(10):1306–24. doi: 10.1038/s44320-025-00144-y (PMC12494878; doi:10.1038/s44320-025-00144-y)
Supplement: Supplementary file 13 — Source data Fig. 6 [file 44320_2025_144_MOESM13_ESM.zip]

Archive with 26 entries (19 files):
- Fig6/
- Fig6/6F/
- __MACOSX/Fig6/._6F
- Fig6/6A/
- __MACOSX/Fig6/._6A
- Fig6/.DS_Store
- __MACOSX/Fig6/._.DS_Store
- Fig6/6B/
- __MACOSX/Fig6/._6B
- Fig6/6E/
- __MACOSX/Fig6/._6E
- Fig6/6D/
- __MACOSX/Fig6/._6D
- Fig6/6C/
- __MACOSX/Fig6/._6C
- Fig6/6F/2vyc-fiber-YFP_TUB1-mscarlet.tif
- Fig6/6F/2vyc_s2121_8align_cell12.tif
- Fig6/6A/Data_of_6A.txt
- __MACOSX/Fig6/6A/._Data_of_6A.txt
- Fig6/6B/Data_of_6B.txt
- __MACOSX/Fig6/6B/._Data_of_6B.txt
- Fig6/6E/2vyc_fiber.tif
- Fig6/6D/Data_of_6D.txt
- __MACOSX/Fig6/6D/._Data_of_6D.txt
- Fig6/6C/Data_of_6C.txt
- __MACOSX/Fig6/6C/._Data_of_6C.txt
