# Supplementary material for: Mutation-induced filaments of folded proteins are inert and non-toxic in a cellular system
Source: Mol Syst Biol. 2025 Sep 15;21(10):1306–24. doi: 10.1038/s44320-025-00144-y (PMC12494878; doi:10.1038/s44320-025-00144-y)
Supplement: Supplementary file 13 — Source data Fig. 6 [file 44320_2025_144_MOESM13_ESM.zip › Fig6/6B/Data_of_6B.txt]

Data for this figure is based on Dataset EV1
1POK-WT are columns 298
1POK-Fiber are columns 299

6 samples per condition
3 biological repeats and 2 technical repeats per biological one.
